# Supplementary material for: Investigating Aging‐Related Endometrial Dysfunction Using Endometrial Organoids
Source: Cell Prolif. 2024 Dec 18;58(4):e13780. doi: 10.1111/cpr.13780 (PMC11969247; doi:10.1111/cpr.13780)
Supplement: Supplementary file 11 — Table S1. Clinical information of patients. [file CPR-58-e13780-s010.xls]

## Sheet: Clinical information
Clinical information and applications of human endometrium
Number	Age(years)	Main diagnosis	Menstrual stage
1	30	endometrial polyps	proliferative phase
2	25	endometrial polyps	proliferative phase
3	24	endometrial polyps	proliferative phase
4	31	cervical cancer stage 1A2	proliferative phase
5	24	endometrial polyps	proliferative phase
6	28	endometrial polyps	proliferative phase
7	21	endometrial polyps	proliferative phase
8	28	endometrial polyps	proliferative phase
9	27	endometrial polyps	proliferative phase
10	30	endometrial polyps	proliferative phase
11	33	endometrial polyps,uterine myoma	proliferative phase
12	32	endometrial polyps	proliferative phase
13	30	HSIL	proliferative phase
14	42	adenomyosis	proliferative phase
15	40	endometrial polyps	proliferative phase
16	42	adenocarcinomain situ,AIS	proliferative phase
17	41	ovarian granulosa cell tumor stage IA	proliferative phase
18	39	cervical cancer stage IB1	proliferative phase
19	40	cervical cancer stage IB1	proliferative phase
20	38	cervical malignant melanoma stage Ib	proliferative phase
21	38	cervical cancer stage IB1	proliferative phase
22	37	cervical cancer stage IB2	proliferative phase
23	34	cervical cancer stage IB1	proliferative phase
24	35	adenocarcinomain situ,AIS	proliferative phase
25	35	cervical cancer stage IA1	proliferative phase
26	43	endometriosis,adenomyosis,cervical polyps	proliferative phase
27	43	uterine myoma	proliferative phase
28	33	uterine myoma,endometrial polyps	secretory phase
29	35	LSIL/CIN I,endometrial polyps	secretory phase
30	32	endometrial polyps	secretory phase
31	30	endometrial polyps	secretory phase
32	33	endometrial polyps	secretory phase
33	34	cervical cancer stage IA1	secretory phase
34	46	uterine myoma	secretory phase
35	45	uterine myoma	secretory phase
36	45	uterine myoma	secretory phase
37	43	Uterine prolapse	secretory phase
38	44	uterine myoma	secretory phase
39	46	uterine myoma	secretory phase
40	44	uterine myoma	secretory phase

## Sheet: Statistic analysis
	young (n=13)	advanced age (n=14)	P-value
Age, mean±SD, y	27.9±3.6	39.1±3.0	<0.001
BMI, median (IQR), kg/m2	20.8 (19.7-26.2)	23.1 (22.2-25.9)	0.12
