# Supplementary material for: Investigating Aging‐Related Endometrial Dysfunction Using Endometrial Organoids
Source: Cell Prolif. 2024 Dec 18;58(4):e13780. doi: 10.1111/cpr.13780 (PMC11969247; doi:10.1111/cpr.13780)
Supplement: Supplementary file 12 — Table S2. Organoid expansion medium (ExM) composition and hormone treatment details. [file CPR-58-e13780-s017.xls]

## Sheet: Sheet1
Reagent	Source	Concentration
DMEM/F12	Gibco 11039-021
Antibiotic-Antimycotic (100X)	Gibco 15240062	1X
Insulin-Transferrin-Selenium (ITS-G)(100X)	Gibco 41400-045	1X
GlutaMAX™(100X)	Gibco 35050-061	1X
Nicotinamide	Sigma N3376	1 mM
B-27™ Supplement (50X), serum free	Gibco 17504-044	1X
N-2 Supplement (100X)	Gibco 17502-048	1X
Noggin	PTG HZ-1118	100 ng/ml
EGF	Peprotech AF100-15-100	50 ng/ml
FGF2	Origene TP750002	100 ng/ml
WNT-3A	PTG HZ-1296	200 ng/ml
R-Spondin-1	Peprotech 120-38	200 ng/ml
A83-01	MCE HY-10432	0.5 mM
N-acetyl-L-cysteine	Sigma A7250	1.25 mM
p38 inhibitor SB202190	Sigma S7067	10 mM
E2	Sigma E2758	10 nM
MPA	Selleck S2567	1 μM
cAMP	Sigma D0627	1 μM
