# Supplementary material for: Investigating Aging‐Related Endometrial Dysfunction Using Endometrial Organoids
Source: Cell Prolif. 2024 Dec 18;58(4):e13780. doi: 10.1111/cpr.13780 (PMC11969247; doi:10.1111/cpr.13780)
Supplement: Supplementary file 13 — Table S3. Primer sequences used for quantitative real‐time PCR (qRT‐PCR). [file CPR-58-e13780-s009.xls]

## Sheet: Sheet1
Primer sequences used for quantitative real-time PCR analysis
Gene	Forward (5'-3')	Reverse (5'-3')
PAEP	GAGATCGTTCTGCACAGATGG	CGTTCGCCACCGTATAGTTGAT
VEGFA	AGGGCAGAATCATCACGAAGT	AGGGTCTCGATTGGATGGCA
ESR2	AGCACGGCTCCATATACATACC	TGGACCACTAAAGGAGAAAGGT
SPP1	CTCCATTGACTCGAACGACTC	CAGGTCTGCGAAACTTCTTAGAT
GPX3	GGGCAATCCCCAGATGGAC	TTGCAGGGAAAGCCCAGAAT
MAOA	AGCGTGTCAGCCAAAGCAT	TGGCAGCAGATAGTCCTGAA
FOXO1	GAGGGTTAGTGAGCAGGTTACA	TGCTGCCAAGTCTGACGAAA
IGFBP1	TCGAAGGCTCTCCATGTCAC	ATGGATGTCTCACACTGTCTGC
PGR	ACCCGCCCTATCTCAACTACC	AGGACACCATAATGACAGCCT
ESR1	CCCACTCAACAGCGTGTCTC	CGTCGATTATCTGAATTTGGCCT
LAMA2	TGCTGTCCTGAATCTTGCTTC	AGCATTTGTAATCGGGTGTCTC
ITGA5	CTCCCTGAGCGTTGAAACCA	TGAACATGGCGGGGAAGATG
ITGA11	AACTCAACCTGGGGTGCCA	CTCATGCACCACATCTTCGC
MYL9	TCTTCGCAATGTTTGACCAGT	GTTGAAAGCCTCCTTAAACTCCT
LAMC3	CCCACCTCGGTCAACATCAC	GAGGCGCTGTAGAACTGGTA
MYLK	CCCGAGGTTGTCTGGTTCAAA	GCAGGTGTACTTGGCATCGT
COL6A2	TACGGAGAGTGCTACAAGGTG	GGTCCTGGGAATCCAATGGG
COL6A1	ACAGTGACGAGGTGGAGATCA	GATAGCGCAGTCGGTGTAGG
COL5A2	AGCTGACTTCATGGTGCTACAA	TCTTCACCATATCCTTCATCCTC
ITGA1	GTGCTTATTGGTTCTCCGTTAGT	CACAAGCCAGAAATCCTCCAT
COL1A1	GGAATGAAGGGACACAGAGGTT	AGTAGCACCATCATTTCCACGA
FLNC	CTGGGCGATGAGACAGACG	GCGGATGGAACTTGCGGTA
COL1A2	ACTGTAAGAAAGGGCCCAGC	CAGCAGGTCCTTGGAAACCT
IL1B	CTTCCCCAGGGCATGTTAAG	ACCCTGAGCGACCTGTCTTG
TNF	CCTCTCTCTAATCAGCCCTCTG	GAGGACCTGGGAGTAGATGAG
JUN	TCCAAGTGCCGAAAAAGGAAG	CGAGTTCTGAGCTTTCAAGGT
CCL20	TGCTGTACCAAGAGTTTGCTC	CGCACACAGACAACTTTTTCTTT
CCL2	CAGCCAGATGCAATCAATGCC	TGGAATCCTGAACCCACTTCT
IL16	GCTACCAAACTGGATATAATCAGGA	CCAGGTAGCTATGGTACTCCAGAA
FAS	TCTGGTTCTTACGTCTGTTGC	CTGTGCAGTCCCTAGCTTTCC
IL1A	TGGTAGTAGCAACCAACGGGA	ACTTTGATTGAGGGCGTCATTC
PTGS2	TAAGTGCGATTGTACCCGGAC	TTTGTAGCCATAGTCAGCATTGT
CXCL3	CCCAGACAGAAGTCATAGCCA	ACACATCCAGACACCGTTGG
NFKB2	ATGGAGAGTTGCTACAACCCA	CTGTTCCACGATCACCAGGTA
CXCL2	CAGGCTACAGGGGCTGTTGT	ACATCAGGTACGATCCAGGC
CSF3	GCTGCTTGAGCCAACTCCATA	GAACGCGGTACGACACCTC
IL15	TTGGGAACCATAGATTTGTGCAG	GGGTGAACATCACTTTCCGTAT
CSF1	AGACCTCGTGCCAAATTACATT	AGGTGTCTCATAGAAAGTTCGGA
THBS1	AGACTCCGCATCGCAAAGG	TCACCACGTTGTTGTCAAGGG
FN1	GCTGACAGAGAAGATTCCCGA	CCAGGGTGATGCTTGGAGAA
THBS2	GACACGCTGGATCTCACCTAC	GAAGCTGTCTATGAGGTCGCA
PIK3CA	CCACGACCATCATCAGGTGAA	CCTCACGGAGGCATTCTAAAGT
MET	AGCAATGGGGAGTGTAAAGAGG	CCCAGTCTTGTACTCAGCAAC
CCND1	GCTGCGAAGTGGAAACCATC	CCTCCTTCTGCACACATTTGAA
PIK3CB	TATTTGGACTTTGCGACAAGACT	TCGAACGTACTGGTCTGGATAG
PIK3R1	ACCACTACCGGAATGAATCTCT	GGGATGTGCGGGTATATTCTTC
PDGFD	TTGTACCGAAGAGATGAGACCA	GCTGTATCCGTGTATTCTCCTGA
AKT3	TGAAGTGGCACACACTCTAACT	CCGCTCTCTCGACAAATGGA
PIK3R3	TACAATACGGTGTGGAGTATGGA	TCATTGGCTTAGGTGGCTTTG
GAPDH	AGGTCGGAGTCAACGGATTT	TCGCCCCACTTGATTTTGGA
CDKN1A	CGATGGAACTTCGACTTTGTCA	GCACAAGGGTACAAGACAGTG
NFKB1	AACAGAGAGGATTTCGTTTCCG	TTTGACCTGAGGGTAAGACTTCT
CTNNB1	CATCTACACAGTTTGATGCTGCT	GCAGTTTTGTCAGTTCAGGGA
MAPK9	GAAACTAAGCCGTCCTTTTCAGA	TCCAGCTCCATGTGAATAACCT
GPX1	CAGTCGGTGTATGCCTTCTCG	GAGGGACGCCACATTCTCG
PTK2	TGGTGCAATGGAGCGAGTATT	CAGTGAACCTCCTCTGACCG
S100p	AAGGATGCCGTGGATAAATTGC	ACACGATGAACTCACTGAAGTC
FOXO3	TCACGCACCAATTCTAACGC	CACGGCTTGCTTACTGAAGG
MUC1	TGCCGCCGAAAGAACTACG	TGGGGTACTCGCTCATAGGAT
