# Supplementary material for: Investigating Aging‐Related Endometrial Dysfunction Using Endometrial Organoids
Source: Cell Prolif. 2024 Dec 18;58(4):e13780. doi: 10.1111/cpr.13780 (PMC11969247; doi:10.1111/cpr.13780)
Supplement: Supplementary file 14 — Table S4. Antibodies used for immunofluorescence staining and western blotting. [file CPR-58-e13780-s018.xls]

## Sheet: Tabelle1
Antibody details for Immunofluorescence staining
Target	Host	Dilution	Supplier (Catalog.#)
Primary Antibodies
E-Cadherin	Mouse	1:200	Cell Signaling Technology (14472)
Cytokeratin 7	Rabbit	1:100	abcam (ab181598)
FoxO1	Mouse	1:200	Cell Signaling Technology (14952）
Progesterone Receptor A/B	Rabbit	1:1000	Cell Signaling Technology (8757）
Fibronectin	Rabbit	1:500	abcam (ab45688)
Collagen I	Rabbit	1:220	abcam (ab138492)
SMA	Mouse	1:100	Sigma (A2547)
Glycodelin	Mouse	1:100	Santa cruz (sc-80479)
IGFBP1	Rabbit	1:800	abcam (ab228741)
AP2γ	Rabbit	1:500	NOVUS(NBP2-49170)
Beta-galactosidase	Rabbit	1:200	Proteintech (15518-1-AP)
P53	Mouse	1:500	Proteintech (60283-2-1g)
KI67	Mouse	1:300	Cell Signaling Technology (9447)
PI3K p85 alpha	Rabbit	1:250	abcam (ab191606)
Phospho-PI3K p85/p55 (Tyr467, Tyr199)	Rabbit	1:200	Affinity(PA5-118549)
Akt	Rabbit	1:500	Cell Signaling Technology (4691T)
Phospho-Akt (Ser473)	Rabbit	1:500	Cell Signaling Technology (4060T)
FoxO1A (phospho S256)	Rabbit	1:100	abcam (ab131339)
Vimentin	Rabbit	1:100	Cell Signaling Technology (5741)
Secondary Antibodies
Donkey anti-Rabbit IgG (H+L), DyLight™ 488	Donkey	1:200	Invitrogen (SA5-10038)
Donkey anti-Mouse IgG (H+L), Alexa Fluor™ Plus 555	Donkey	1:200	Invitrogen (A32773)
Antibody details for western blotting
Target	Host	Dilution	Supplier (Catalog.#)
Primary Antibodies
Fibronectin	Rabbit	1:1000	abcam (ab45688)
MYLK	Mouse	1:500	Santa cruz (sc-365352)
Vinculin	Mouse	1:2000	Proteintech (66305-1-Ig)
SMA	Rabbit	1:200	abcam (ab5694)
Progesterone Receptor A/B	Rabbit	1:1000	Cell Signaling Technology (8757）
IHH	Mouse	1:5000	abcam (ab52919)
IGFBP1	Rabbit	1:2000	abcam (ab228741)
FoxO1	Mouse	1:200	Cell Signaling Technology (14952）
PI3K	Rabbit	1:1000	Cell Signaling Technology (4257T)
Akt	Mouse	1:1000	Cell Signaling Technology (4691T)
Phospho-Akt (Ser473)	Rabbit	1:500	Cell Signaling Technology (4060T)
Phospho-PI3 Kinase p85 (Y467)/p55 (Y199）	Rabbit	1:1000	abcam (ab4691)
Phospho-FoxO1 (Ser256)	Rabbit	1:1000	Cell Signaling Technology (9461T)
GAPDH	Mouse	1:5000	Proteintech (60004-1-Ig)
β-actin	Mouse	1:1000	Proteintech (HRP-66009)
AP2γ	Rabbit	1:1000	NOVUS(NBP2-49170)
NFκB p52	Mouse	1:200	Santa cruz (sc-37386)
TNFα	Mouse	1:200	Santa cruz (sc-52746)
C-JUN	Mouse	1:200	Santa cruz (sc-166540)
FAK	Mouse	1:500	Invitrogen(AHO1272)
Phospho-FAK (Tyr397)	Rabbit	1:1000	Invitrogen (700255)
SA-b-gal	Rabbit	1:1000	Proteintech (15518-1-AP)
Secondary Antibodies
	Mouse	1:5000	ZSGB-BIO
	Rabbit	1:5000	ZSGB-BIO
