# Supplementary material for: Investigating Aging‐Related Endometrial Dysfunction Using Endometrial Organoids
Source: Cell Prolif. 2024 Dec 18;58(4):e13780. doi: 10.1111/cpr.13780 (PMC11969247; doi:10.1111/cpr.13780)
Supplement: Supplementary file 15 — Table S5. Differentially expressed genes (DEGs) in the pro‐tis, pro‐org and sec‐org. [file CPR-58-e13780-s003.xls]

## Sheet: DEGs in pro-tis
DEGs in pro-tis
id	y2	y3	y4	y5	y6	y7	y8	y9	y10	y11	y12	y13	y14	o1	o2	o3	o4	o5	o6	o7	o8	o9	o10	o11	o12	o13	o14	y2_CPM	y3_CPM	y4_CPM	y5_CPM	y6_CPM	y7_CPM	y8_CPM	y9_CPM	y10_CPM	y11_CPM	y12_CPM	y13_CPM	y14_CPM	o1_CPM	o2_CPM	o3_CPM	o4_CPM	o5_CPM	o6_CPM	o7_CPM	o8_CPM	o9_CPM
ENSG00000142871	1165	2426	1722	4175	700	1415	2696	426	686	343	751	778	894	1335	34672	32745	38664	46328	5450	48743	13253	22809	4122	11667	30151	853	18568	36.74	76.09	53.35	130.78	22.04	44.56	87.58	13.53	21.81	10.64	24.07	24.31	28.97	42.39	1146.3	1039.34	1251.57	1448.9	174.47	1554.44	420.16	732.05
ENSG00000019186	12	8	16	24	12	2	8	12	6	10	4	14	0	18	1189	41	65	112	47	278	1134	993	180	6243	95	153	26	0.38	0.25	0.5	0.75	0.38	0.06	0.26	0.38	0.19	0.31	0.13	0.44	0	0.57	39.31	1.3	2.1	3.5	1.5	8.87	35.95	31.87
ENSG00000137331	243	698	195	593	203	177	213	97	121	70	342	205	343	240	2945	2952	4407	1400	4279	2684	4188	2964	1765	3263	1853	258	3097	7.66	21.89	6.04	18.57	6.39	5.57	6.92	3.08	3.85	2.17	10.96	6.41	11.12	7.62	97.37	93.7	142.66	43.78	136.98	85.59	132.77	95.13
ENSG00000251435	0	16	0	0	0	0	0	0	0	0	0	0	0	0	0	0	0	0	15	0	9	1	285	923	0	0	4	0	0.5	0	0	0	0	0	0	0	0	0	0	0	0	0	0	0	0	0.48	0	0.29	0.03
ENSG00000227068	0	111	0	0	0	0	0	0	0	0	0	0	0	0	0	1	0	0	194	0	0	0	452	149	2	2	0	0	3.48	0	0	0	0	0	0	0	0	0	0	0	0	0	0.03	0	0	6.21	0	0	0
ENSG00000120738	988	3937	1632	3113	1764	2313	5402	580	2355	291	785	1366	1181	1922	61625	74957	95561	33176	4340	52841	16598	28667	4302	8980	22963	1654	13027	31.16	123.48	50.56	97.51	55.54	72.85	175.49	18.42	74.88	9.03	25.16	42.69	38.27	61.03	2037.41	2379.16	3093.35	1037.57	138.93	1685.13	526.21	920.06
ENSG00000170345	709	7255	1928	4702	3979	3411	6628	449	3076	424	1034	2793	2591	3180	118936	100684	118101	31069	14499	76662	42211	45022	13431	6561	7835	3403	50825	22.36	227.54	59.74	147.28	125.27	107.43	215.32	14.26	97.81	13.16	33.14	87.28	83.97	100.98	3932.19	3195.75	3822.98	971.68	464.15	2444.79	1338.23	1444.97
ENSG00000180139	8	64	39	35	22	35	15	20	17	6	39	9	45	14	70	135	418	1501	119	851	373	826	193	36	487	37	86	0.25	2.01	1.21	1.1	0.69	1.1	0.49	0.64	0.54	0.19	1.25	0.28	1.46	0.44	2.31	4.28	13.53	46.94	3.81	27.14	11.83	26.51
ENSG00000274012	1405	1169	657	2002	1274	1829	4476	781	558	1181	1790	1172	1868	501	964	544	476	454	613	326	293	191	260	305	400	525	245	44.31	36.66	20.36	62.71	40.11	57.6	145.41	24.8	17.74	36.64	57.37	36.63	60.54	15.91	31.87	17.27	15.41	14.2	19.62	10.4	9.29	6.13
ENSG00000211445	580	40508	454	211	306	317	152	144	153	241	304	608	120	325	4349	808	218	1669	45051	2289	7799	3436	84626	278499	2963	918	4814	18.29	1270.47	14.07	6.61	9.63	9.98	4.94	4.57	4.87	7.48	9.74	19	3.89	10.32	143.78	25.65	7.06	52.2	1442.19	73	247.25	110.28
ENSG00000120129	728	6005	1641	9206	1217	1476	2260	711	956	588	2146	801	3562	656	36236	29400	45671	22721	24304	39355	38459	21163	18006	13010	15967	814	56186	22.96	188.34	50.84	288.36	38.31	46.49	73.42	22.57	30.4	18.24	68.78	25.03	115.44	20.83	1198.01	933.17	1478.39	710.6	778.03	1255.05	1219.28	679.22
ENSG00000251562	6161	6920	4657	5708	5406	4341	5818	6397	5018	2678	8451	3834	12424	7088	25621	24818	34486	9626	28039	18533	21247	18344	27814	21220	10548	9484	16359	194.32	217.04	144.29	178.79	170.2	136.72	189	203.11	159.56	83.09	270.86	119.82	402.63	225.09	847.07	787.73	1116.33	301.05	897.59	591.03	673.6	588.75
ENSG00000123358	230	141	118	2098	233	143	391	129	155	58	264	260	2193	203	11561	23246	19248	4381	1289	23104	4563	10233	1113	4141	17490	146	7812	7.25	4.42	3.66	65.72	7.34	4.5	12.7	4.1	4.93	1.8	8.46	8.13	71.07	6.45	382.22	737.84	623.07	137.02	41.26	736.8	144.66	328.43
ENSG00000165434	633	463	414	282	438	515	665	380	231	324	243	325	333	926	1411	1322	803	895	648	1737	576	1369	803	1362	1550	782	472	19.96	14.52	12.83	8.83	13.79	16.22	21.6	12.07	7.35	10.05	7.79	10.16	10.79	29.41	46.65	41.96	25.99	27.99	20.74	55.39	18.26	43.94
ENSG00000059758	809	866	570	797	837	591	730	715	853	429	582	732	785	1041	2933	1403	1312	1472	1546	1474	1287	1700	1640	1969	1463	1035	991	25.52	27.16	17.66	24.96	26.35	18.61	23.71	22.7	27.12	13.31	18.65	22.88	25.44	33.06	96.97	44.53	42.47	46.04	49.49	47.01	40.8	54.56
ENSG00000264920	178	104	139	333	141	103	144	242	213	252	216	160	333	75	41	61	86	69	36	73	99	91	35	63	141	92	78	5.61	3.26	4.31	10.43	4.44	3.24	4.68	7.68	6.77	7.82	6.92	5	10.79	2.38	1.36	1.94	2.78	2.16	1.15	2.33	3.14	2.92
ENSG00000260260	1043	669	1387	724	798	1654	1030	679	747	1228	468	821	448	537	523	363	329	457	311	409	439	448	240	137	472	394	211	32.9	20.98	42.97	22.68	25.12	52.09	33.46	21.56	23.75	38.1	15	25.66	14.52	17.05	17.29	11.52	10.65	14.29	9.96	13.04	13.92	14.38
ENSG00000136603	2098	1644	1950	2158	2130	1811	1842	1978	1443	1534	1463	1478	2036	2996	6272	4211	3910	3916	2646	4907	2511	4204	2471	5450	6022	1903	3043	66.17	51.56	60.42	67.6	67.06	57.04	59.84	62.8	45.88	47.6	46.89	46.19	65.98	95.14	207.36	133.66	126.57	122.47	84.7	156.49	79.61	134.93
ENSG00000122877	39	120	28	233	54	44	96	12	27	44	14	12	26	19	140	1663	2266	1309	38	1593	170	875	44	639	4422	34	761	1.23	3.76	0.87	7.3	1.7	1.39	3.12	0.38	0.86	1.37	0.45	0.38	0.84	0.6	4.63	52.78	73.35	40.94	1.22	50.8	5.39	28.08
ENSG00000122133	1484	223023	442	93	961	326	259	237	143	958	913	230	7	469	2191	1681	71	2650	88512	14393	21276	22075	370201	571315	17047	563	27362	46.81	6994.78	13.69	2.91	30.26	10.27	8.41	7.52	4.55	29.73	29.26	7.19	0.23	14.89	72.44	53.36	2.3	82.88	2833.47	459	674.52	708.49
ENSG00000099812	84	112	58	6	55	54	8	98	18	48	58	59	100	101	195	282	105	403	653	395	734	306	179	296	260	149	331	2.65	3.51	1.8	0.19	1.73	1.7	0.26	3.11	0.57	1.49	1.86	1.84	3.24	3.21	6.45	8.95	3.4	12.6	20.9	12.6	23.27	9.82
ENSG00000185650	10107	16342	11301	4407	13614	11627	11273	8942	9237	11072	8211	5561	15286	10791	82559	37098	39773	24816	23961	39198	25408	35658	17597	26859	27969	16952	30774	318.77	512.54	350.14	138.04	428.61	366.19	366.21	283.91	293.72	343.55	263.17	173.79	495.38	342.68	2729.52	1177.5	1287.47	776.12	767.05	1250.05	805.52	1144.43
ENSG00000130513	29	124	130	199	16	87	30	25	46	70	293	54	454	59	2074	1140	214	516	1986	1425	1100	1104	1908	2169	594	88	3118	0.91	3.89	4.03	6.23	0.5	2.74	0.97	0.79	1.46	2.17	9.39	1.69	14.71	1.87	68.57	36.18	6.93	16.14	63.58	45.44	34.87	35.43
ENSG00000213885	50	66	76	64	51	120	61	47	48	127	72	66	58	26	41	26	17	41	23	38	24	40	23	23	38	42	15	1.58	2.07	2.35	2	1.61	3.78	1.98	1.49	1.53	3.94	2.31	2.06	1.88	0.83	1.36	0.83	0.55	1.28	0.74	1.21	0.76	1.28
ENSG00000067082	1475	4490	1158	6901	1208	972	1641	2889	1513	745	4800	1239	4149	1467	15889	13804	26133	7844	23499	17810	19766	9783	20474	26009	9487	2379	13183	46.52	140.82	35.88	216.16	38.03	30.61	53.31	91.73	48.11	23.12	153.84	38.72	134.46	46.59	525.31	438.14	845.94	245.32	752.26	567.97	626.65	313.98
ENSG00000163362	85	46	96	8	20	53	24	107	26	6	45	31	53	113	127	244	67	245	617	180	434	140	416	811	149	102	158	2.68	1.44	2.97	0.25	0.63	1.67	0.78	3.4	0.83	0.19	1.44	0.97	1.72	3.59	4.2	7.74	2.17	7.66	19.75	5.74	13.76	4.49
ENSG00000179388	93	92	43	957	21	61	104	23	89	31	18	48	79	57	675	6123	6538	5142	76	8525	487	2670	108	1340	15404	68	1911	2.93	2.89	1.33	29.98	0.66	1.92	3.38	0.73	2.83	0.96	0.58	1.5	2.56	1.81	22.32	194.35	211.64	160.82	2.43	271.87	15.44	85.69
ENSG00000177606	3324	12334	2963	6006	3728	4944	4821	5867	5928	2160	4988	1139	6691	1919	80808	55046	81846	22376	14426	60496	17221	50439	15557	5850	24076	4663	13840	104.84	386.84	91.8	188.13	117.37	155.71	156.61	186.28	188.5	67.02	159.87	35.59	216.84	60.94	2671.63	1747.18	2649.39	699.81	461.81	1929.25	545.96	1618.83
ENSG00000115963	1728	1532	1436	2197	283	1200	1157	1176	956	803	775	384	697	894	9726	6155	7833	7806	3554	8203	1523	7346	1301	3170	7862	1879	2526	54.5	48.05	44.49	68.82	8.91	37.79	37.59	37.34	30.4	24.92	24.84	12	22.59	28.39	321.56	195.36	253.56	244.13	113.77	261.6	48.28	235.77
ENSG00000270640	1	1	6	7	2	0	4	0	2	0	4	4	18	0	82	35	39	27	173	36	353	47	28	32	17	1	474	0.03	0.03	0.19	0.22	0.06	0	0.13	0	0.06	0	0.13	0.13	0.58	0	2.71	1.11	1.26	0.84	5.54	1.15	11.19	1.51
ENSG00000163545	188	216	147	297	103	148	123	46	96	64	203	110	354	179	1878	1210	256	963	265	1203	1047	1023	171	684	1219	289	800	5.93	6.77	4.55	9.3	3.24	4.66	4	1.46	3.05	1.99	6.51	3.44	11.47	5.68	62.09	38.41	8.29	30.12	8.48	38.36	33.19	32.83
ENSG00000125740	10	197	32	4065	28	8	449	23	87	14	89	139	179	31	47385	50571	62397	11744	1316	34946	5688	15978	1767	5928	23263	87	15702	0.32	6.18	0.99	127.33	0.88	0.25	14.59	0.73	2.77	0.43	2.85	4.34	5.8	0.98	1566.61	1605.14	2019.82	367.29	42.13	1114.45	180.33	512.81
ENSG00000128342	307	719	204	162	231	203	338	39	55	265	21	163	25	245	875	1946	1002	957	2569	2409	1410	2106	6189	6088	1968	57	402	9.68	22.55	6.32	5.07	7.27	6.39	10.98	1.24	1.75	8.22	0.67	5.09	0.81	7.78	28.93	61.77	32.44	29.93	82.24	76.82	44.7	67.59
ENSG00000159388	2160	5972	2112	4929	3248	1862	1721	2901	4028	1154	6909	2319	9013	2004	35162	24145	40453	6990	28245	19507	27892	10750	17998	21557	9031	2799	34898	68.13	187.3	65.44	154.39	102.26	58.64	55.91	92.11	128.08	35.81	221.44	72.47	292.09	63.64	1162.5	766.37	1309.48	218.61	904.19	622.09	884.27	345.02
ENSG00000130962	353	417	287	307	224	234	279	366	301	191	284	123	279	332	458	695	463	537	1065	590	435	776	889	960	613	545	419	11.13	13.08	8.89	9.62	7.05	7.37	9.06	11.62	9.57	5.93	9.1	3.84	9.04	10.54	15.14	22.06	14.99	16.79	34.09	18.82	13.79	24.91
ENSG00000143079	1264	879	824	753	1034	905	1068	989	871	653	713	748	983	1412	1434	2257	1473	1542	2693	1887	1779	2002	2121	4147	1731	1417	1058	39.87	27.57	25.53	23.59	32.55	28.5	34.69	31.4	27.7	20.26	22.85	23.38	31.86	44.84	47.41	71.64	47.68	48.23	86.21	60.18	56.4	64.25
ENSG00000281406	18	14	28	2	6	2	4	8	2	4	4	0	20	18	36	35	20	73	40	207	56	140	24	30	131	17	80	0.57	0.44	0.87	0.06	0.19	0.06	0.13	0.25	0.06	0.12	0.13	0	0.65	0.57	1.19	1.11	0.65	2.28	1.28	6.6	1.78	4.49
ENSG00000087074	826	1812	1214	2444	981	915	1042	1097	771	1053	1034	526	1081	746	17467	10395	8482	3214	1490	6476	4278	4036	1569	3693	4595	1043	6766	26.05	56.83	37.61	76.55	30.88	28.82	33.85	34.83	24.52	32.67	33.14	16.44	35.03	23.69	577.48	329.94	274.57	100.52	47.7	206.52	135.63	129.53
ENSG00000134121	0	25	2	0	4	0	4	6	0	0	0	2	24	2	10	151	34	107	16	92	44	344	116	220	127	291	19	0	0.78	0.06	0	0.13	0	0.13	0.19	0	0	0	0.06	0.78	0.06	0.33	4.79	1.1	3.35	0.51	2.93	1.39	11.04
ENSG00000119508	6	49	26	394	10	14	10	26	4	20	31	4	44	17	200	1104	1777	394	29	4234	94	2363	49	511	4724	30	2840	0.19	1.54	0.81	12.34	0.31	0.44	0.32	0.83	0.13	0.62	0.99	0.13	1.43	0.54	6.61	35.04	57.52	12.32	0.93	135.02	2.98	75.84
ENSG00000162772	124	116	141	3554	40	59	95	121	80	76	119	79	319	60	9799	20004	14775	10524	650	11603	4569	4591	774	4805	12206	123	18097	3.91	3.64	4.37	111.32	1.26	1.86	3.09	3.84	2.54	2.36	3.81	2.47	10.34	1.91	323.97	634.93	478.27	329.14	20.81	370.03	144.85	147.35
ENSG00000275993	74	164	56	628	33	34	38	53	86	30	388	94	835	156	3685	965	530	480	2814	2787	6394	1786	1696	679	787	57	9918	2.33	5.14	1.74	19.67	1.04	1.07	1.23	1.68	2.73	0.93	12.44	2.94	27.06	4.95	121.83	30.63	17.16	15.01	90.08	88.88	202.71	57.32
ENSG00000075426	2024	7420	2062	4845	2318	2372	2047	2846	2949	1544	4802	1361	3727	2879	7910	7342	10108	6358	14231	14674	8807	17163	14169	14338	10499	3013	13884	63.84	232.72	63.89	151.76	72.98	74.7	66.5	90.36	93.77	47.91	153.91	42.53	120.78	91.42	261.52	233.04	327.2	198.85	455.57	467.96	279.21	550.84
ENSG00000137962	544	487	452	388	505	481	619	707	493	328	308	533	642	420	1187	1498	879	914	1724	1170	1309	1207	1508	4220	854	1403	1057	17.16	15.27	14	12.15	15.9	15.15	20.11	22.45	15.68	10.18	9.87	16.66	20.81	13.34	39.24	47.55	28.45	28.59	55.19	37.31	41.5	38.74
ENSG00000196878	59	913	94	17	70	44	100	122	66	66	118	84	555	96	550	213	80	394	8676	748	2983	774	6255	9177	578	649	969	1.86	28.63	2.91	0.53	2.2	1.39	3.25	3.87	2.1	2.05	3.78	2.63	17.99	3.05	18.18	6.76	2.59	12.32	277.74	23.85	94.57	24.84
ENSG00000159200	885	684	1061	1061	568	757	710	630	441	466	396	357	571	921	518	8795	1264	4154	967	4498	986	4813	980	1125	3959	1888	2684	27.91	21.45	32.87	33.23	17.88	23.84	23.07	20	14.02	14.46	12.69	11.16	18.5	29.25	17.13	279.16	40.92	129.92	30.96	143.44	31.26	154.47
ENSG00000163435	821	793	826	3250	1624	403	840	356	319	505	557	949	745	1597	13730	4184	9885	2108	5263	5044	5306	5878	2362	5722	1955	455	2042	25.89	24.87	25.59	101.8	51.13	12.69	27.29	11.3	10.14	15.67	17.85	29.66	24.14	50.71	453.93	132.8	319.98	65.93	168.48	160.86	168.22	188.65
ENSG00000276517	16	29	25	32	3	12	26	48	46	14	30	10	64	26	224	233	254	124	87	221	174	271	128	22	38	65	32	0.5	0.91	0.77	1	0.09	0.38	0.84	1.52	1.46	0.43	0.96	0.31	2.07	0.83	7.41	7.4	8.22	3.88	2.79	7.05	5.52	8.7
ENSG00000167799	131	239	241	337	95	186	125	220	133	188	168	96	119	98	26	70	76	97	106	93	98	57	50	31	76	69	86	4.13	7.5	7.47	10.56	2.99	5.86	4.06	6.99	4.23	5.83	5.38	3	3.86	3.11	0.86	2.22	2.46	3.03	3.39	2.97	3.11	1.83
ENSG00000163739	31	5	65	35	0	4	44	16	2	38	14	17	134	16	63	840	24	533	37	107	751	723	32	539	218	290	1163	0.98	0.16	2.01	1.1	0	0.13	1.43	0.51	0.06	1.18	0.45	0.53	4.34	0.51	2.08	26.66	0.78	16.67	1.18	3.41	23.81	23.2
ENSG00000118523	2774	2194	4126	8514	3727	2758	2735	1687	2806	1698	1331	2546	1471	4304	21797	11007	22196	49901	2581	44272	6586	35381	4178	6586	17766	1454	5185	87.49	68.81	127.84	266.69	117.34	86.86	88.85	53.56	89.23	52.69	42.66	79.56	47.67	136.68	720.64	349.37	718.49	1560.65	82.62	1411.86	208.8	1135.54
ENSG00000153292	4	337	0	4	0	0	0	0	0	0	10	8	0	2	32	4	4	10	1676	43	710	56	1167	9707	28	10	82	0.13	10.57	0	0.13	0	0	0	0	0	0	0.32	0.25	0	0.06	1.06	0.13	0.13	0.31	53.65	1.37	22.51	1.8
ENSG00000134107	734	3875	691	4196	940	481	689	1231	740	401	617	742	2498	883	17260	6205	8310	4847	6964	9852	8219	11050	4992	3402	5307	934	10338	23.15	121.53	21.41	131.43	29.59	15.15	22.38	39.08	23.53	12.44	19.78	23.19	80.95	28.04	570.64	196.95	269	151.59	222.93	314.19	260.57	354.65
ENSG00000276337	4	9	0	16	4	12	20	6	4	0	8	6	16	36	186	38	104	14	30	77	60	70	42	22	12	16	24	0.13	0.28	0	0.5	0.13	0.38	0.65	0.19	0.13	0	0.26	0.19	0.52	1.14	6.15	1.21	3.37	0.44	0.96	2.46	1.9	2.25
ENSG00000269952	26	4	3	30	3	16	5	8	4	8	10	2	17	6	64	38	40	46	70	103	24	121	24	60	77	14	74	0.82	0.13	0.09	0.94	0.09	0.5	0.16	0.25	0.13	0.25	0.32	0.06	0.55	0.19	2.12	1.21	1.29	1.44	2.24	3.28	0.76	3.88
ENSG00000253978	33	2	42	883	9	12	8	1533	2774	18	1054	8	243	13	16	10	6	2	0	2	14	5	13	9	23	77	56	1.04	0.06	1.3	27.66	0.28	0.38	0.26	48.67	88.21	0.56	33.78	0.25	7.88	0.41	0.53	0.32	0.19	0.06	0	0.06	0.44	0.16
ENSG00000146373	674	921	481	582	630	463	537	889	726	356	648	495	759	778	1933	999	971	868	1108	1267	1546	1359	1749	2170	1075	979	1239	21.26	28.89	14.9	18.23	19.83	14.58	17.44	28.23	23.09	11.05	20.77	15.47	24.6	24.71	63.91	31.71	31.43	27.15	35.47	40.41	49.01	43.62
ENSG00000138166	148	138	169	1720	71	104	191	74	66	128	70	80	113	93	1174	1712	1792	2823	1174	5385	1655	2109	982	2264	2708	90	2237	4.67	4.33	5.24	53.88	2.24	3.28	6.2	2.35	2.1	3.97	2.24	2.5	3.66	2.95	38.81	54.34	58.01	88.29	37.58	171.73	52.47	67.69
ENSG00000099860	380	970	885	2222	693	495	443	195	266	575	930	301	493	466	13312	5369	13150	1783	2889	4581	7594	4260	708	933	902	341	6677	11.99	30.42	27.42	69.6	21.82	15.59	14.39	6.19	8.46	17.84	29.81	9.41	15.98	14.8	440.11	170.41	425.67	55.76	92.48	146.09	240.75	136.72
ENSG00000103202	3968	3237	6917	5464	3900	5555	3384	6406	5601	6218	5197	2365	6339	2555	1145	2281	2403	3241	1546	1985	2532	2343	1497	632	2679	3281	3604	125.15	101.52	214.31	171.15	122.78	174.95	109.93	203.39	178.1	192.93	166.57	73.91	205.43	81.14	37.86	72.4	77.79	101.36	49.49	63.3	80.27	75.2
ENSG00000255443	4	2	0	15	6	1	0	2	1	4	4	4	19	7	28	22	106	12	91	43	51	42	50	52	20	4	17	0.13	0.06	0	0.47	0.19	0.03	0	0.06	0.03	0.12	0.13	0.13	0.62	0.22	0.93	0.7	3.43	0.38	2.91	1.37	1.62	1.35
ENSG00000110848	26	281	41	285	57	34	78	30	63	48	78	54	149	53	1026	525	215	457	281	772	691	566	254	788	526	162	257	0.82	8.81	1.27	8.93	1.79	1.07	2.53	0.95	2	1.49	2.5	1.69	4.83	1.68	33.92	16.66	6.96	14.29	9	24.62	21.91	18.17
ENSG00000139146	2700	1717	1579	2593	2012	1465	2009	2263	1928	734	2299	1937	2782	3873	5413	3218	3900	3870	5622	5155	3123	4261	5480	5534	4434	2177	2264	85.16	53.85	48.92	81.22	63.34	46.14	65.26	71.85	61.31	22.77	73.68	60.53	90.16	122.99	178.96	102.14	126.24	121.03	179.97	164.4	99.01	136.76
ENSG00000118473	349	176	89	45	150	136	77	106	48	82	16	60	178	214	3331	210	71	842	88	1632	70	1909	197	1252	977	465	138	11.01	5.52	2.76	1.41	4.72	4.28	2.5	3.37	1.53	2.54	0.51	1.88	5.77	6.8	110.13	6.67	2.3	26.33	2.82	52.05	2.22	61.27
ENSG00000220749	105	145	206	144	124	249	108	59	86	269	88	187	70	78	97	61	50	66	40	54	51	55	39	51	63	76	69	3.31	4.55	6.38	4.51	3.9	7.84	3.51	1.87	2.73	8.35	2.82	5.84	2.27	2.48	3.21	1.94	1.62	2.06	1.28	1.72	1.62	1.77
ENSG00000137747	17	71	32	46	37	30	4	17	8	0	22	16	54	36	199	4	27	20	445	65	797	55	480	1110	23	70	1009	0.54	2.23	0.99	1.44	1.16	0.94	0.13	0.54	0.25	0	0.71	0.5	1.75	1.14	6.58	0.13	0.87	0.63	14.25	2.07	25.27	1.77
ENSG00000255284	237	347	240	230	217	274	162	265	346	418	194	168	253	182	101	138	152	153	90	95	213	124	67	145	72	89	146	7.47	10.88	7.44	7.2	6.83	8.63	5.26	8.41	11	12.97	6.22	5.25	8.2	5.78	3.34	4.38	4.92	4.79	2.88	3.03	6.75	3.98
ENSG00000069956	1954	1760	1466	1985	1705	1309	1657	2033	2287	929	2261	1078	2135	2514	4601	2819	2714	2511	6126	3571	3240	3717	5388	9718	3949	2189	3208	61.63	55.2	45.42	62.18	53.68	41.23	53.83	64.55	72.72	28.83	72.47	33.69	69.19	79.83	152.12	89.48	87.85	78.53	196.11	113.88	102.72	119.3
ENSG00000143878	3577	3999	5284	6908	3816	3530	5466	3106	5519	3966	8299	2550	4862	3187	30413	17144	33657	11995	4300	17642	18046	14375	5532	16806	16479	4282	29283	112.82	125.42	163.71	216.38	120.14	111.18	177.57	98.62	175.49	123.06	265.99	79.69	157.57	101.21	1005.5	544.16	1089.49	375.14	137.65	562.61	572.12	461.36
ENSG00000163817	2	48	10	2	4	0	8	16	8	20	24	2	13	29	275	18	101	16	56	53	268	262	30	239	12	114	21	0.06	1.51	0.31	0.06	0.13	0	0.26	0.51	0.25	0.62	0.77	0.06	0.42	0.92	9.09	0.57	3.27	0.5	1.79	1.69	8.5	8.41
ENSG00000156219	23	7	28	2449	36	36	15	428	1254	55	2664	75	0	31	14	44	65	13	4	14	95	40	14	8	14	18	5	0.73	0.22	0.87	76.71	1.13	1.13	0.49	13.59	39.88	1.71	85.38	2.34	0	0.98	0.46	1.4	2.1	0.41	0.13	0.45	3.01	1.28
ENSG00000135477	1	1	0	4	0	4	0	4	2	0	0	3	8	7	5	12	7	18	17	47	13	23	8	18	17	3	21	0.03	0.03	0	0.13	0	0.13	0	0.13	0.06	0	0	0.09	0.26	0.22	0.17	0.38	0.23	0.56	0.54	1.5	0.41	0.74
ENSG00000207751	28	23	28	42	17	43	25	41	33	44	14	18	36	20	11	7	11	6	0	23	17	10	10	5	11	13	11	0.88	0.72	0.87	1.32	0.54	1.35	0.81	1.3	1.05	1.37	0.45	0.56	1.17	0.64	0.36	0.22	0.36	0.19	0	0.73	0.54	0.32
ENSG00000167136	143	87	225	297	226	254	97	224	171	171	319	173	250	113	44	69	139	101	94	57	188	31	63	43	64	80	50	4.51	2.73	6.97	9.3	7.12	8	3.15	7.11	5.44	5.31	10.22	5.41	8.1	3.59	1.45	2.19	4.5	3.16	3.01	1.82	5.96	0.99
ENSG00000121039	1882	1301	1712	1382	2321	845	1441	671	602	1800	1529	1563	792	4280	2772	3223	3520	3098	7209	2689	5482	4484	3956	9552	3090	960	2892	59.36	40.8	53.04	43.29	73.07	26.61	46.81	21.3	19.14	55.85	49.01	48.84	25.67	135.91	91.65	102.3	113.94	96.89	230.78	85.75	173.8	143.91
ENSG00000264229	0	0	0	0	0	0	0	4	2	0	0	0	0	3	8	8	22	16	8	41	14	32	0	4	2	6	2	0	0	0	0	0	0	0	0.13	0.06	0	0	0	0	0.1	0.26	0.25	0.71	0.5	0.26	1.31	0.44	1.03
ENSG00000007062	767	1167	426	95	411	585	346	466	203	231	156	756	273	1278	1322	1533	953	1907	767	1448	1795	1849	1419	9438	1326	2414	408	24.19	36.6	13.2	2.98	12.94	18.42	11.24	14.8	6.46	7.17	5	23.63	8.85	40.58	43.71	48.66	30.85	59.64	24.55	46.18	56.91	59.34
ENSG00000171223	1070	5363	1920	6625	2010	1983	2136	881	1869	885	1840	1797	960	1759	26981	15132	28868	4517	5906	17209	10665	13588	2885	6702	5345	1383	9553	33.75	168.2	59.49	207.52	63.28	62.45	69.39	27.97	59.43	27.46	58.97	56.16	31.11	55.86	892.03	480.3	934.47	141.27	189.06	548.8	338.12	436.1
ENSG00000173391	3	51	8	13	8	0	6	6	9	0	17	4	7	27	265	11	18	134	42	174	3	132	60	120	340	12	33	0.09	1.6	0.25	0.41	0.25	0	0.19	0.19	0.29	0	0.54	0.13	0.23	0.86	8.76	0.35	0.58	4.19	1.34	5.55	0.1	4.24
ENSG00000151090	32	18	10	4	8	22	15	20	10	2	12	30	40	20	32	51	79	45	241	40	247	16	264	181	21	59	54	1.01	0.56	0.31	0.13	0.25	0.69	0.49	0.64	0.32	0.06	0.38	0.94	1.3	0.64	1.06	1.62	2.56	1.41	7.71	1.28	7.83	0.51
ENSG00000228513	0	0	0	0	0	0	0	0	0	0	0	0	0	4	4	0	2	3	4	9	6	11	7	8	4	0	1	0	0	0	0	0	0	0	0	0	0	0	0	0	0.13	0.13	0	0.06	0.09	0.13	0.29	0.19	0.35
ENSG00000147883	83	187	111	28	32	20	77	56	48	54	80	13	184	48	151	231	68	231	531	156	367	149	547	2131	284	163	666	2.62	5.86	3.44	0.88	1.01	0.63	2.5	1.78	1.53	1.68	2.56	0.41	5.96	1.52	4.99	7.33	2.2	7.22	17	4.97	11.64	4.78
ENSG00000270661	0	0	0	6	0	0	0	0	0	0	0	0	0	0	12	3	92	38	36	78	18	57	4	0	26	0	4	0	0	0	0.19	0	0	0	0	0	0	0	0	0	0	0.4	0.1	2.98	1.19	1.15	2.49	0.57	1.83
ENSG00000276107	0	6	4	11	4	0	0	2	0	0	0	0	0	0	12	47	58	31	14	71	23	30	14	48	25	2	23	0	0.19	0.12	0.34	0.13	0	0	0.06	0	0	0	0	0	0	0.4	1.49	1.88	0.97	0.45	2.26	0.73	0.96
ENSG00000115295	436	449	342	331	351	437	408	574	628	424	552	169	706	492	1500	1007	571	1167	826	797	1234	1097	691	886	846	659	1833	13.75	14.08	10.6	10.37	11.05	13.76	13.25	18.22	19.97	13.16	17.69	5.28	22.88	15.62	49.59	31.96	18.48	36.5	26.44	25.42	39.12	35.21
ENSG00000144426	129	105	81	92	80	46	101	141	108	70	181	94	307	186	422	414	206	228	486	298	350	250	356	482	205	133	270	4.07	3.29	2.51	2.88	2.52	1.45	3.28	4.48	3.43	2.17	5.8	2.94	9.95	5.91	13.95	13.14	6.67	7.13	15.56	9.5	11.1	8.02
ENSG00000196352	1199	4803	1308	3685	1806	919	857	977	575	797	3959	1492	2156	1087	6647	1691	1679	3129	30476	4994	26876	3683	12737	51333	3034	1395	33935	37.82	150.64	40.53	115.43	56.86	28.94	27.84	31.02	18.28	24.73	126.89	46.63	69.87	34.52	219.76	53.67	54.35	97.86	975.61	159.26	852.06	118.2
ENSG00000184557	419	1536	348	3293	201	296	570	63	155	217	465	201	119	231	10121	4550	8658	1052	3999	7286	3154	11410	4081	3985	1677	293	2202	13.22	48.17	10.78	103.15	6.33	9.32	18.52	2	4.93	6.73	14.9	6.28	3.86	7.34	334.61	144.42	280.26	32.9	128.02	232.35	99.99	366.2
ENSG00000164761	27	84	11	11	16	12	36	4	8	0	12	14	22	26	82	39	50	100	42	144	40	135	82	344	197	69	124	0.85	2.63	0.34	0.34	0.5	0.38	1.17	0.13	0.25	0	0.38	0.44	0.71	0.83	2.71	1.24	1.62	3.13	1.34	4.59	1.27	4.33
ENSG00000211659	0	0	1	0	0	0	0	0	0	18	0	0	0	0	904	0	5	5	1	61	12	92	4	5	2	8	0	0	0	0.03	0	0	0	0	0	0	0.56	0	0	0	0	29.89	0	0.16	0.16	0.03	1.95	0.38	2.95
ENSG00000205078	125	59	166	128	149	232	118	126	137	212	94	120	93	48	97	60	92	128	36	94	25	75	43	39	35	68	57	3.94	1.85	5.14	4.01	4.69	7.31	3.83	4	4.36	6.58	3.01	3.75	3.01	1.52	3.21	1.9	2.98	4	1.15	3	0.79	2.41
ENSG00000166670	16	6	42	12	16	4	15	0	0	6	42	0	11	0	445	185	32	89	106	213	336	259	10	3799	235	12	104	0.5	0.19	1.3	0.38	0.5	0.13	0.49	0	0	0.19	1.35	0	0.36	0	14.71	5.87	1.04	2.78	3.39	6.79	10.65	8.31
ENSG00000155158	521	764	395	638	409	286	324	469	457	294	693	300	377	590	1772	490	646	898	838	1148	1030	1213	912	1370	907	802	875	16.43	23.96	12.24	19.98	12.88	9.01	10.53	14.89	14.53	9.12	22.21	9.38	12.22	18.74	58.58	15.55	20.91	28.08	26.83	36.61	32.65	38.93
ENSG00000236047	0	2	0	0	0	0	0	0	0	0	0	2	0	8	23	24	7	0	14	15	31	6	0	1	6	0	12	0	0.06	0	0	0	0	0	0	0	0	0	0.06	0	0.25	0.76	0.76	0.23	0	0.45	0.48	0.98	0.19
ENSG00000198142	370	401	388	548	395	382	446	647	419	270	492	245	742	425	713	809	876	750	1373	1250	991	781	636	1263	1014	610	1693	11.67	12.58	12.02	17.17	12.44	12.03	14.49	20.54	13.32	8.38	15.77	7.66	24.05	13.5	23.57	25.68	28.36	23.46	43.95	39.86	31.42	25.07
ENSG00000135094	4	8	30	50	19	4	14	8	10	7	2	4	10	9	336	10	35	115	4	165	54	780	29	34	317	5	14	0.13	0.25	0.93	1.57	0.6	0.13	0.45	0.25	0.32	0.22	0.06	0.13	0.32	0.29	11.11	0.32	1.13	3.6	0.13	5.26	1.71	25.03
ENSG00000163235	106	87	105	38	172	69	141	136	97	70	22	224	94	190	432	346	204	236	379	309	251	278	371	675	237	217	166	3.34	2.73	3.25	1.19	5.42	2.17	4.58	4.32	3.08	2.17	0.71	7	3.05	6.03	14.28	10.98	6.6	7.38	12.13	9.85	7.96	8.92
ENSG00000169508	46	210	72	261	43	22	73	6	73	22	21	14	21	39	1698	330	249	410	119	634	204	784	222	193	729	105	234	1.45	6.59	2.23	8.18	1.35	0.69	2.37	0.19	2.32	0.68	0.67	0.44	0.68	1.24	56.14	10.47	8.06	12.82	3.81	20.22	6.47	25.16
ENSG00000215158	124	68	69	55	67	85	109	87	108	50	73	41	118	101	349	210	244	121	136	263	137	218	157	94	143	119	90	3.91	2.13	2.14	1.72	2.11	2.68	3.54	2.76	3.43	1.55	2.34	1.28	3.82	3.21	11.54	6.67	7.9	3.78	4.35	8.39	4.34	7
ENSG00000144802	445	2004	318	2347	273	362	285	832	660	172	557	240	452	423	6259	3070	3771	2242	2118	4150	1958	4085	1795	6492	1712	721	2224	14.04	62.85	9.85	73.52	8.59	11.4	9.26	26.42	20.99	5.34	17.85	7.5	14.65	13.43	206.93	97.44	122.07	70.12	67.8	132.35	62.08	131.11
ENSG00000171522	38	198	17	80	30	12	48	26	72	37	32	24	42	63	269	210	147	119	109	238	91	301	164	194	232	214	77	1.2	6.21	0.53	2.51	0.94	0.38	1.56	0.83	2.29	1.15	1.03	0.75	1.36	2	8.89	6.67	4.76	3.72	3.49	7.59	2.88	9.66
ENSG00000105664	2	1912	0	0	6	0	8	6	2	0	14	0	6	0	32	2	0	4	3895	14	758	33	12407	11861	27	12	393	0.06	59.97	0	0	0.19	0	0.26	0.19	0.06	0	0.45	0	0.19	0	1.06	0.06	0	0.13	124.69	0.45	24.03	1.06
ENSG00000102287	592	1472	285	387	860	655	703	557	430	432	690	333	394	400	2157	666	722	790	5183	1234	3208	2219	2152	6923	1338	1000	2224	18.67	46.17	8.83	12.12	27.08	20.63	22.84	17.68	13.67	13.4	22.11	10.41	12.77	12.7	71.31	21.14	23.37	24.71	165.92	39.35	101.7	71.22
ENSG00000272482	2	12	0	3	6	0	5	2	0	0	4	11	0	2	45	20	24	3	66	4	15	20	315	451	6	27	0	0.06	0.38	0	0.09	0.19	0	0.16	0.06	0	0	0.13	0.34	0	0.06	1.49	0.63	0.78	0.09	2.11	0.13	0.48	0.64
ENSG00000117114	1384	965	1105	535	992	1094	986	2117	801	1278	775	598	746	1380	1906	2724	2212	1804	1926	1881	1683	1780	4625	3547	1654	1481	1519	43.65	30.27	34.24	16.76	31.23	34.45	32.03	67.22	25.47	39.65	24.84	18.69	24.18	43.82	63.02	86.46	71.6	56.42	61.66	59.99	53.36	57.13
ENSG00000156427	46	70	32	78	48	36	28	185	24	19	100	38	42	59	596	58	20	179	319	304	410	176	113	342	192	84	482	1.45	2.2	0.99	2.44	1.51	1.13	0.91	5.87	0.76	0.59	3.21	1.19	1.36	1.87	19.7	1.84	0.65	5.6	10.21	9.69	13	5.65
ENSG00000223414	10	29	2	11	6	2	0	0	0	0	8	1	14	4	32	4	17	22	178	191	4	147	256	183	149	2	18	0.32	0.91	0.06	0.34	0.19	0.06	0	0	0	0	0.26	0.03	0.45	0.13	1.06	0.13	0.55	0.69	5.7	6.09	0.13	4.72
ENSG00000137875	38	42	51	20	32	20	4	17	6	16	22	24	8	8	133	20	48	46	172	34	128	47	124	1079	33	38	225	1.2	1.32	1.58	0.63	1.01	0.63	0.13	0.54	0.19	0.5	0.71	0.75	0.26	0.25	4.4	0.63	1.55	1.44	5.51	1.08	4.06	1.51
ENSG00000103044	78	73	33	31	38	70	18	22	12	28	34	17	18	61	60	41	38	196	319	199	96	139	267	337	124	36	42	2.46	2.29	1.02	0.97	1.2	2.2	0.58	0.7	0.38	0.87	1.09	0.53	0.58	1.94	1.98	1.3	1.23	6.13	10.21	6.35	3.04	4.46
ENSG00000088386	241	2201	175	384	117	98	125	113	188	97	403	235	31	333	517	162	147	252	17605	343	12147	316	8044	31875	328	64	4059	7.6	69.03	5.42	12.03	3.68	3.09	4.06	3.59	5.98	3.01	12.92	7.34	1	10.57	17.09	5.14	4.76	7.88	563.58	10.94	385.1	10.14
ENSG00000275029	0	0	0	0	0	0	0	0	0	0	0	0	0	0	14	4	16	1	4	4	10	4	4	2	0	2	2	0	0	0	0	0	0	0	0	0	0	0	0	0	0	0.46	0.13	0.52	0.03	0.13	0.13	0.32	0.13
ENSG00000113742	428	437	369	569	565	317	598	640	643	270	606	551	1013	949	1435	1073	1350	722	1296	1055	803	1049	1936	3030	1112	663	1029	13.5	13.71	11.43	17.82	17.79	9.98	19.43	20.32	20.45	8.38	19.42	17.22	32.83	30.14	47.44	34.06	43.7	22.58	41.49	33.64	25.46	33.67
ENSG00000111371	968	2044	741	831	682	539	1063	845	563	601	917	554	1901	1888	1715	1844	910	1784	3946	1667	2165	1825	5213	4547	1540	2333	3335	30.53	64.11	22.96	26.03	21.47	16.98	34.53	26.83	17.9	18.65	29.39	17.31	61.61	59.95	56.7	58.53	29.46	55.79	126.32	53.16	68.64	58.57
ENSG00000169689	1200	546	1685	2378	1160	1042	877	886	515	1469	662	837	663	837	347	545	553	744	346	412	626	323	284	235	568	584	552	37.85	17.12	52.21	74.49	36.52	32.82	28.49	28.13	16.38	45.58	21.22	26.16	21.49	26.58	11.47	17.3	17.9	23.27	11.08	13.14	19.85	10.37
ENSG00000213442	54	63	136	57	61	67	46	34	34	122	61	48	82	34	38	25	13	25	19	31	28	62	35	21	41	42	21	1.7	1.98	4.21	1.79	1.92	2.11	1.49	1.08	1.08	3.79	1.96	1.5	2.66	1.08	1.26	0.79	0.42	0.78	0.61	0.99	0.89	1.99
ENSG00000173334	348	376	231	2790	154	284	215	556	1033	194	792	219	1360	309	5390	3039	8373	3632	1099	8242	1975	3459	1087	3237	5360	259	3211	10.98	11.79	7.16	87.39	4.85	8.94	6.98	17.65	32.85	6.02	25.38	6.84	44.07	9.81	178.2	96.46	271.04	113.59	35.18	262.84	62.61	111.02
ENSG00000182795	20	114	6	10	2	2	3	4	2	0	16	29	30	14	41	18	2	119	1340	70	373	24	628	1331	58	31	171	0.63	3.58	0.19	0.31	0.06	0.06	0.1	0.13	0.06	0	0.51	0.91	0.97	0.44	1.36	0.57	0.06	3.72	42.9	2.23	11.83	0.77
ENSG00000279897	1	0	0	0	0	0	0	0	0	0	0	0	0	4	17	13	16	0	8	13	2	0	16	15	0	2	0	0.03	0	0	0	0	0	0	0	0	0	0	0	0	0.13	0.56	0.41	0.52	0	0.26	0.41	0.06	0
ENSG00000264772	14	17	1	10	15	11	5	3	6	18	14	6	13	3	0	3	2	4	2	0	0	5	1	2	6	2	0	0.44	0.53	0.03	0.31	0.47	0.35	0.16	0.1	0.19	0.56	0.45	0.19	0.42	0.1	0	0.1	0.06	0.13	0.06	0	0	0.16
ENSG00000103888	67	102	57	44	53	60	47	139	426	30	305	47	332	50	4667	143	115	76	2709	108	405	274	1244	2376	92	932	528	2.11	3.2	1.77	1.38	1.67	1.89	1.53	4.41	13.55	0.93	9.78	1.47	10.76	1.59	154.3	4.54	3.72	2.38	86.72	3.44	12.84	8.79
ENSG00000277610	4	0	2	0	2	2	2	0	0	0	0	4	0	2	36	20	42	9	10	61	20	48	8	0	2	0	8	0.13	0	0.06	0	0.06	0.06	0.06	0	0	0	0	0.13	0	0.06	1.19	0.63	1.36	0.28	0.32	1.95	0.63	1.54
ENSG00000123689	48	300	37	63	61	46	46	43	64	44	134	52	187	31	713	74	78	54	1596	185	259	673	2784	1517	40	93	304	1.51	9.41	1.15	1.97	1.92	1.45	1.49	1.37	2.04	1.37	4.29	1.63	6.06	0.98	23.57	2.35	2.52	1.69	51.09	5.9	8.21	21.6
ENSG00000274620	6	8	0	2	6	10	7	3	12	0	18	2	4	6	16	15	19	9	86	25	46	22	82	71	10	23	20	0.19	0.25	0	0.06	0.19	0.31	0.23	0.1	0.38	0	0.58	0.06	0.13	0.19	0.53	0.48	0.62	0.28	2.75	0.8	1.46	0.71
ENSG00000146678	4	267	2	4	8	16	2	4	0	0	4	0	0	0	12	4	0	4	168	2	361	10	1009	7955	8	4	428	0.13	8.37	0.06	0.13	0.25	0.5	0.06	0.13	0	0	0.13	0	0	0	0.4	0.13	0	0.13	5.38	0.06	11.44	0.32
ENSG00000249669	1030	821	1203	1135	1350	1030	745	524	412	1092	366	484	593	531	1229	2148	2767	3954	841	3454	1430	4618	865	1585	4983	2406	1910	32.49	25.75	37.27	35.55	42.5	32.44	24.2	16.64	13.1	33.88	11.73	15.13	19.22	16.86	40.63	68.18	89.57	123.66	26.92	110.15	45.34	148.21
ENSG00000226380	65	43	32	112	92	50	69	85	68	46	30	64	20	65	438	198	248	161	114	356	146	368	129	239	118	10	199	2.05	1.35	0.99	3.51	2.9	1.57	2.24	2.7	2.16	1.43	0.96	2	0.65	2.06	14.48	6.28	8.03	5.04	3.65	11.35	4.63	11.81
ENSG00000073792	255	367	249	155	135	258	66	353	235	91	387	262	389	399	361	729	445	481	964	286	972	320	761	1646	419	1318	818	8.04	11.51	7.71	4.86	4.25	8.13	2.14	11.21	7.47	2.82	12.4	8.19	12.61	12.67	11.94	23.14	14.4	15.04	30.86	9.12	30.82	10.27
ENSG00000263648	0	0	0	0	0	1	0	1	0	0	2	0	0	0	13	11	12	2	10	19	13	11	6	0	3	0	2	0	0	0	0	0	0.03	0	0.03	0	0	0.06	0	0	0	0.43	0.35	0.39	0.06	0.32	0.61	0.41	0.35
ENSG00000163519	10	38	12	4	0	6	6	8	4	2	16	2	2	20	233	7	9	52	34	36	21	40	12	79	86	48	38	0.32	1.19	0.37	0.13	0	0.19	0.19	0.25	0.13	0.06	0.51	0.06	0.06	0.64	7.7	0.22	0.29	1.63	1.09	1.15	0.67	1.28
ENSG00000250295	6	9	0	9	2	1	2	1	4	0	14	15	9	34	38	29	26	2	69	45	107	29	38	78	12	3	28	0.19	0.28	0	0.28	0.06	0.03	0.06	0.03	0.13	0	0.45	0.47	0.29	1.08	1.26	0.92	0.84	0.06	2.21	1.44	3.39	0.93
ENSG00000197614	50	198	57	31	18	87	2	48	29	22	171	58	332	20	86	123	18	506	3329	405	4166	181	329	541	508	31	2721	1.58	6.21	1.77	0.97	0.57	2.74	0.06	1.52	0.92	0.68	5.48	1.81	10.76	0.64	2.84	3.9	0.58	15.83	106.57	12.92	132.08	5.81
ENSG00000227896	44	51	39	71	58	89	34	82	73	37	138	70	102	46	30	16	10	27	46	30	36	34	14	33	41	45	23	1.39	1.6	1.21	2.22	1.83	2.8	1.1	2.6	2.32	1.15	4.42	2.19	3.31	1.46	0.99	0.51	0.32	0.84	1.47	0.96	1.14	1.09
ENSG00000124253	0	0	0	0	0	0	0	0	0	0	2	0	0	0	34	4	0	0	30	6	28	4	50	120	0	0	255	0	0	0	0	0	0	0	0	0	0	0.06	0	0	0	1.12	0.13	0	0	0.96	0.19	0.89	0.13
ENSG00000261798	13	0	22	7	6	21	14	22	8	11	8	4	10	2	1	0	2	2	2	2	10	2	2	0	2	0	0	0.41	0	0.68	0.22	0.19	0.66	0.45	0.7	0.25	0.34	0.26	0.13	0.32	0.06	0.03	0	0.06	0.06	0.06	0.06	0.32	0.06
ENSG00000272402	10	32	20	16	17	25	4	13	12	6	10	12	34	23	56	41	45	33	72	57	64	53	27	62	47	22	17	0.32	1	0.62	0.5	0.54	0.79	0.13	0.41	0.38	0.19	0.32	0.38	1.1	0.73	1.85	1.3	1.46	1.03	2.3	1.82	2.03	1.7
ENSG00000062038	118	176	144	60	29	50	23	18	8	50	48	50	22	76	266	301	37	292	446	342	684	599	93	347	394	240	12	3.72	5.52	4.46	1.88	0.91	1.57	0.75	0.57	0.25	1.55	1.54	1.56	0.71	2.41	8.79	9.55	1.2	9.13	14.28	10.91	21.69	19.22
ENSG00000105976	1539	2456	684	1063	614	662	424	1138	463	442	2111	1583	1045	2099	1969	2291	1029	3085	9098	2579	6658	1972	6414	10393	2687	1134	3876	48.54	77.03	21.19	33.3	19.33	20.85	13.77	36.13	14.72	13.71	67.66	49.47	33.87	66.66	65.1	72.72	33.31	96.48	291.25	82.25	211.08	63.29
ENSG00000213213	31	53	36	84	29	36	37	81	101	18	96	21	128	37	35	14	24	24	16	21	21	19	12	23	12	36	24	0.98	1.66	1.12	2.63	0.91	1.13	1.2	2.57	3.21	0.56	3.08	0.66	4.15	1.17	1.16	0.44	0.78	0.75	0.51	0.67	0.67	0.61
ENSG00000106258	39	323	14	72	24	33	50	39	37	29	18	16	36	32	284	30	11	23	1513	93	156	76	980	5474	36	25	88	1.23	10.13	0.43	2.26	0.76	1.04	1.62	1.24	1.18	0.9	0.58	0.5	1.17	1.02	9.39	0.95	0.36	0.72	48.43	2.97	4.95	2.44
ENSG00000176641	1207	635	723	265	850	915	804	596	466	564	816	782	828	1370	1619	2572	1264	1583	773	1538	1084	1822	961	2758	1189	1290	1129	38.07	19.92	22.4	8.3	26.76	28.82	26.12	18.92	14.82	17.5	26.15	24.44	26.83	43.51	53.53	81.64	40.92	49.51	24.75	49.05	34.37	58.48
ENSG00000159337	4	13	4	724	12	0	4	88	409	16	879	8	597	2	18	0	4	4	33	10	17	14	6	32	12	18	16	0.13	0.41	0.12	22.68	0.38	0	0.13	2.79	13.01	0.5	28.17	0.25	19.35	0.06	0.6	0	0.13	0.13	1.06	0.32	0.54	0.45
ENSG00000100075	3257	2844	4364	6984	3683	2676	2782	9892	13453	5995	6062	2559	5043	3080	1109	2672	3523	2812	1694	2064	2964	1703	1396	1444	2316	3598	3034	102.73	89.2	135.21	218.76	115.95	84.28	90.38	314.07	427.78	186.02	194.29	79.97	163.43	97.81	36.67	84.81	114.04	87.94	54.23	65.82	93.97	54.66
ENSG00000148926	60	269	39	269	36	27	36	100	95	26	310	22	945	32	3528	137	392	685	4025	737	2265	1538	473	674	739	99	2142	1.89	8.44	1.21	8.43	1.13	0.85	1.17	3.18	3.02	0.81	9.94	0.69	30.63	1.02	116.64	4.35	12.69	21.42	128.85	23.5	71.81	49.36
ENSG00000090104	30	1638	20	416	34	34	84	32	111	20	115	43	495	46	4965	1249	794	3289	709	2667	828	3318	1312	4354	3871	112	809	0.95	51.37	0.62	13.03	1.07	1.07	2.73	1.02	3.53	0.62	3.69	1.34	16.04	1.46	164.15	39.64	25.7	102.86	22.7	85.05	26.25	106.49
ENSG00000259834	44	62	16	24	28	28	51	19	40	21	4	30	32	50	164	41	46	107	41	117	93	96	35	109	150	147	40	1.39	1.94	0.5	0.75	0.88	0.88	1.66	0.6	1.27	0.65	0.13	0.94	1.04	1.59	5.42	1.3	1.49	3.35	1.31	3.73	2.95	3.08
ENSG00000184408	58	70	58	4	72	50	44	36	22	12	50	12	26	44	265	68	78	69	70	269	56	362	46	391	125	68	172	1.83	2.2	1.8	0.13	2.27	1.57	1.43	1.14	0.7	0.37	1.6	0.38	0.84	1.4	8.76	2.16	2.52	2.16	2.24	8.58	1.78	11.62
ENSG00000276529	132	60	89	90	68	123	48	96	70	141	101	47	72	40	26	47	38	73	22	6	51	12	30	20	63	43	47	4.16	1.88	2.76	2.82	2.14	3.87	1.56	3.05	2.23	4.38	3.24	1.47	2.33	1.27	0.86	1.49	1.23	2.28	0.7	0.19	1.62	0.39
ENSG00000167767	32	84	24	87	6	18	20	66	30	0	103	18	445	40	170	152	42	387	1616	469	1108	390	191	525	249	90	2378	1.01	2.63	0.74	2.73	0.19	0.57	0.65	2.1	0.95	0	3.3	0.56	14.42	1.27	5.62	4.82	1.36	12.1	51.73	14.96	35.13	12.52
ENSG00000241158	103	35	29	61	51	33	81	28	35	14	16	41	77	40	193	105	183	92	440	217	65	288	534	109	102	63	20	3.25	1.1	0.9	1.91	1.61	1.04	2.63	0.89	1.11	0.43	0.51	1.28	2.5	1.27	6.38	3.33	5.92	2.88	14.09	6.92	2.06	9.24
ENSG00000156510	137	287	54	7	43	35	47	71	67	64	66	189	158	162	468	276	64	363	634	335	685	203	314	788	299	167	499	4.32	9	1.67	0.22	1.35	1.1	1.53	2.25	2.13	1.99	2.12	5.91	5.12	5.14	15.47	8.76	2.07	11.35	20.3	10.68	21.72	6.52
ENSG00000158050	587	144	732	957	803	573	337	102	46	360	770	524	512	750	4715	2386	3994	2225	417	5156	5491	2285	76	214	2211	128	11791	18.51	4.52	22.68	29.98	25.28	18.05	10.95	3.24	1.46	11.17	24.68	16.38	16.59	23.82	155.88	75.73	129.29	69.59	13.35	164.43	174.08	73.34
ENSG00000178607	1492	1676	1053	669	1713	1665	1604	1289	1098	1296	681	760	771	1514	2680	1968	2087	1777	5152	2326	2085	3190	12649	7112	2049	1769	1575	47.06	52.57	32.63	20.96	53.93	52.44	52.11	40.93	34.91	40.21	21.83	23.75	24.99	48.08	88.6	62.47	67.56	55.58	164.93	74.18	66.1	102.38
ENSG00000152785	6	1	0	0	0	14	8	12	2	0	4	2	6	2	159	24	7	14	6	28	23	70	4	62	40	34	8	0.19	0.03	0	0	0	0.44	0.26	0.38	0.06	0	0.13	0.06	0.19	0.06	5.26	0.76	0.23	0.44	0.19	0.89	0.73	2.25
ENSG00000133962	8	206	3	45	27	16	5	19	33	17	83	9	140	2	96	20	26	23	2711	61	1391	115	2944	1177	20	59	607	0.25	6.46	0.09	1.41	0.85	0.5	0.16	0.6	1.05	0.53	2.66	0.28	4.54	0.06	3.17	0.63	0.84	0.72	86.79	1.95	44.1	3.69
ENSG00000233264	6	2	0	4	4	2	6	0	6	0	0	4	0	6	35	12	15	4	44	32	8	18	16	12	12	1	14	0.19	0.06	0	0.13	0.13	0.06	0.19	0	0.19	0	0	0.13	0	0.19	1.16	0.38	0.49	0.13	1.41	1.02	0.25	0.58
ENSG00000013588	784	302	616	793	1408	629	589	408	146	350	298	913	384	815	2551	1291	3198	1667	1049	5411	1867	3506	554	896	1541	431	2834	24.73	9.47	19.09	24.84	44.33	19.81	19.13	12.95	4.64	10.86	9.55	28.53	12.44	25.88	84.34	40.98	103.52	52.14	33.58	172.56	59.19	112.52
ENSG00000005884	568	839	454	556	434	437	434	509	311	419	686	692	690	683	1350	733	611	803	4356	845	2735	1075	3097	2606	988	719	1176	17.91	26.31	14.07	17.42	13.66	13.76	14.1	16.16	9.89	13	21.99	21.63	22.36	21.69	44.63	23.27	19.78	25.11	139.45	26.95	86.71	34.5
ENSG00000166483	2387	1377	1577	3909	1123	1371	1430	2657	898	985	798	955	1108	2265	4204	3332	3482	4461	1965	7036	2459	4128	1839	4188	6238	1690	5261	75.29	43.19	48.86	122.44	35.36	43.18	46.45	84.36	28.55	30.56	25.58	29.84	35.91	71.93	138.99	105.76	112.71	139.52	62.9	224.38	77.96	132.49
ENSG00000145824	32	3200	22	27	38	27	42	22	77	219	1064	71	218	16	131	91	78	91	30133	123	19002	137	47772	41329	114	214	13279	1.01	100.36	0.68	0.85	1.2	0.85	1.36	0.7	2.45	6.8	34.1	2.22	7.06	0.51	4.33	2.89	2.52	2.85	964.63	3.92	602.43	4.4
ENSG00000197046	8	6	2	0	22	8	4	0	8	0	2	10	0	40	82	8	2	43	50	67	10	24	92	69	41	18	4	0.25	0.19	0.06	0	0.69	0.25	0.13	0	0.25	0	0.06	0.31	0	1.27	2.71	0.25	0.06	1.34	1.6	2.14	0.32	0.77
ENSG00000197635	159	2372	104	89	122	335	90	181	131	157	59	217	46	73	684	320	77	416	7793	356	679	288	27541	25425	576	299	256	5.01	74.39	3.22	2.79	3.84	10.55	2.92	5.75	4.17	4.87	1.89	6.78	1.49	2.32	22.61	10.16	2.49	13.01	249.47	11.35	21.53	9.24
ENSG00000179846	8	15	10	133	12	12	19	260	377	6	196	10	58	8	31	16	25	10	12	5	14	2	6	12	10	18	21	0.25	0.47	0.31	4.17	0.38	0.38	0.62	8.26	11.99	0.19	6.28	0.31	1.88	0.25	1.02	0.51	0.81	0.31	0.38	0.16	0.44	0.06
ENSG00000181778	1	227	0	2	4	0	7	11	10	0	14	14	2	4	26	28	0	26	788	62	129	7	3339	4179	22	160	3	0.03	7.12	0	0.06	0.13	0	0.23	0.35	0.32	0	0.45	0.44	0.06	0.13	0.86	0.89	0	0.81	25.23	1.98	4.09	0.22
ENSG00000257302	0	2	0	0	0	0	0	0	0	0	2	0	0	0	5	0	2	2	16	6	30	3	17	17	2	0	20	0	0.06	0	0	0	0	0	0	0	0	0.06	0	0	0	0.17	0	0.06	0.06	0.51	0.19	0.95	0.1
ENSG00000238258	1	1	0	0	1	0	0	1	0	0	0	0	2	0	6	21	9	4	18	3	17	4	7	1	5	1	1	0.03	0.03	0	0	0.03	0	0	0.03	0	0	0	0	0.06	0	0.2	0.67	0.29	0.13	0.58	0.1	0.54	0.13
ENSG00000231721	68	263	80	147	142	56	55	133	147	46	342	151	254	116	2112	161	319	141	630	442	1120	658	514	783	204	140	708	2.14	8.25	2.48	4.6	4.47	1.76	1.79	4.22	4.67	1.43	10.96	4.72	8.23	3.68	69.83	5.11	10.33	4.41	20.17	14.1	35.51	21.12
ENSG00000134215	226	501	132	66	173	161	152	98	93	102	141	291	115	157	948	277	253	371	844	457	645	459	881	1558	572	174	328	7.13	15.71	4.09	2.07	5.45	5.07	4.94	3.11	2.96	3.16	4.52	9.09	3.73	4.99	31.34	8.79	8.19	11.6	27.02	14.57	20.45	14.73
ENSG00000173276	880	393	605	1292	679	609	507	782	789	487	787	538	1080	924	2234	1096	1398	1361	862	2211	736	2201	1190	1299	2890	961	1401	27.76	12.33	18.74	40.47	21.38	19.18	16.47	24.83	25.09	15.11	25.22	16.81	35	29.34	73.86	34.79	45.25	42.57	27.59	70.51	23.33	70.64
ENSG00000151067	296	625	139	74	71	265	192	127	121	123	85	79	60	152	1207	319	218	370	656	467	348	793	973	692	357	627	362	9.34	19.6	4.31	2.32	2.24	8.35	6.24	4.03	3.85	3.82	2.72	2.47	1.94	4.83	39.91	10.13	7.06	11.57	21	14.89	11.03	25.45
ENSG00000256092	194	79	168	102	138	289	67	68	86	207	155	77	154	63	48	37	49	87	51	55	80	59	67	48	77	45	120	6.12	2.48	5.21	3.19	4.34	9.1	2.18	2.16	2.73	6.42	4.97	2.41	4.99	2	1.59	1.17	1.59	2.72	1.63	1.75	2.54	1.89
ENSG00000112096	3438	12551	2953	16472	3006	2927	3533	3572	3191	2238	13420	2327	2720	4048	19088	5811	4573	4316	65956	7172	69189	20567	66323	89280	5939	5051	41933	108.43	393.64	91.49	515.96	94.64	92.18	114.77	113.41	101.47	69.44	430.12	72.72	88.15	128.55	631.08	184.44	148.03	134.98	2111.4	228.72	2193.52	660.09
ENSG00000157557	3714	2672	2659	7163	1539	2753	2799	3503	3033	3024	4541	2101	5887	2182	8452	7338	6703	5105	11138	7145	9847	7563	11475	10829	8274	4573	10501	117.14	83.8	82.38	224.37	48.45	86.7	90.93	111.22	96.44	93.83	145.54	65.66	190.78	69.29	279.43	232.91	216.98	159.66	356.55	227.86	312.18	242.73
ENSG00000275056	12	12	2	14	7	2	0	5	2	2	8	6	21	8	63	42	66	19	31	63	52	35	24	28	8	6	10	0.38	0.38	0.06	0.44	0.22	0.06	0	0.16	0.06	0.06	0.26	0.19	0.68	0.25	2.08	1.33	2.14	0.59	0.99	2.01	1.65	1.12
ENSG00000078804	1207	964	1042	888	850	991	1194	1051	1265	770	1666	527	1969	1217	901	1560	2382	1763	3341	2346	2561	2677	2470	4106	2369	1350	2950	38.07	30.23	32.28	27.82	26.76	31.21	38.79	33.37	40.22	23.89	53.4	16.47	63.81	38.65	29.79	49.51	77.11	55.14	106.95	74.82	81.19	85.92
ENSG00000137440	4	0	6	10	6	8	0	0	4	0	4	10	2	20	71	41	38	60	0	83	201	20	0	0	26	30	80	0.13	0	0.19	0.31	0.19	0.25	0	0	0.13	0	0.13	0.31	0.06	0.64	2.35	1.3	1.23	1.88	0	2.65	6.37	0.64
ENSG00000208028	0	7	1	0	0	0	2	10	6	0	15	4	9	2	260	43	235	4	52	39	26	31	51	7	10	6	0	0	0.22	0.03	0	0	0	0.06	0.32	0.19	0	0.48	0.13	0.29	0.06	8.6	1.36	7.61	0.13	1.66	1.24	0.82	0.99
ENSG00000230002	22	4	14	19	0	10	12	10	12	6	14	4	31	14	122	47	94	23	32	89	31	94	30	18	40	6	32	0.69	0.13	0.43	0.6	0	0.31	0.39	0.32	0.38	0.19	0.45	0.13	1	0.44	4.03	1.49	3.04	0.72	1.02	2.84	0.98	3.02
ENSG00000169750	296	88	352	580	222	244	188	425	380	279	482	122	330	200	62	133	121	131	104	82	244	111	80	44	150	177	206	9.34	2.76	10.91	18.17	6.99	7.68	6.11	13.49	12.08	8.66	15.45	3.81	10.69	6.35	2.05	4.22	3.92	4.1	3.33	2.62	7.74	3.56
ENSG00000109819	43	102	31	10	113	20	54	46	8	19	58	73	57	151	26	61	201	96	391	66	101	100	1404	473	70	109	166	1.36	3.2	0.96	0.31	3.56	0.63	1.75	1.46	0.25	0.59	1.86	2.28	1.85	4.8	0.86	1.94	6.51	3	12.52	2.1	3.2	3.21
ENSG00000106688	644	2045	399	243	570	453	405	171	179	199	166	773	449	563	603	454	472	888	13573	847	2443	575	24686	41985	761	627	2255	20.31	64.14	12.36	7.61	17.95	14.27	13.16	5.43	5.69	6.17	5.32	24.16	14.55	17.88	19.94	14.41	15.28	27.77	434.5	27.01	77.45	18.45
ENSG00000163660	3574	3429	2755	5976	3663	3325	3233	4879	4688	1950	3531	2359	4356	3931	14918	9182	15759	5044	4639	9244	6358	8002	4554	5672	7122	4015	5991	112.72	107.55	85.36	187.19	115.32	104.72	105.03	154.91	149.07	60.51	113.17	73.72	141.17	124.83	493.21	291.44	510.13	157.75	148.51	294.8	201.57	256.82
ENSG00000086300	205	2629	303	226	196	224	211	103	120	271	170	107	54	201	455	276	82	451	3404	556	323	575	2124	1414	514	221	187	6.47	82.45	9.39	7.08	6.17	7.05	6.85	3.27	3.82	8.41	5.45	3.34	1.75	6.38	15.04	8.76	2.65	14.1	108.97	17.73	10.24	18.45
ENSG00000170545	315	69	392	646	181	288	382	397	856	431	353	211	452	238	89	215	166	218	185	219	139	130	102	123	215	216	233	9.94	2.16	12.15	20.23	5.7	9.07	12.41	12.6	27.22	13.37	11.31	6.59	14.65	7.56	2.94	6.82	5.37	6.82	5.92	6.98	4.41	4.17
ENSG00000171130	716	177	837	2410	671	536	320	2280	2222	386	2035	454	2574	555	277	319	431	586	114	571	267	399	162	165	545	351	707	22.58	5.55	25.93	75.49	21.12	16.88	10.4	72.39	70.66	11.98	65.22	14.19	83.42	17.62	9.16	10.13	13.95	18.33	3.65	18.21	8.46	12.81
ENSG00000120549	1955	1862	1280	1091	1736	1269	1159	1828	1221	627	1225	2267	1982	2601	3616	2504	1873	2711	3551	3305	3266	2626	2482	8149	2695	2286	2845	61.66	58.4	39.66	34.17	54.65	39.97	37.65	58.04	38.83	19.45	39.26	70.85	64.23	82.6	119.55	79.48	60.63	84.79	113.68	105.4	103.54	84.28
ENSG00000128016	522	6592	1210	17324	1366	1094	1603	928	1944	840	3414	755	2975	720	21471	27494	40510	10698	10506	25256	22714	16893	6148	10494	9252	933	35397	16.46	206.75	37.49	542.65	43.01	34.45	52.07	29.46	61.82	26.06	109.42	23.59	96.41	22.86	709.86	872.67	1311.33	334.58	336.32	805.43	720.11	542.18
ENSG00000233913	43	32	3955	28	19	2221	19	1670	23	48	25	17	3	21	23	800	27	22	20	24	22	21	9	17	15	14	16	1.36	1	122.54	0.88	0.6	69.95	0.62	53.02	0.73	1.49	0.8	0.53	0.1	0.67	0.76	25.39	0.87	0.69	0.64	0.77	0.7	0.67
ENSG00000160867	706	229	347	654	367	218	251	585	828	298	249	418	280	378	368	154	145	233	53	176	93	124	16	49	233	100	47	22.27	7.18	10.75	20.49	11.55	6.87	8.15	18.57	26.33	9.25	7.98	13.06	9.07	12	12.17	4.89	4.69	7.29	1.7	5.61	2.95	3.98
ENSG00000131941	849	1633	661	1455	947	684	502	807	797	429	1759	880	2427	1491	2662	1506	1272	1386	8058	1492	7334	1410	6394	9276	1455	1060	6090	26.78	51.22	20.48	45.58	29.81	21.54	16.31	25.62	25.34	13.31	56.38	27.5	78.65	47.35	88.01	47.8	41.18	43.35	257.96	47.58	232.51	45.25
ENSG00000106686	43	62	42	18	27	20	43	62	38	11	20	76	28	75	334	92	98	90	84	85	120	58	161	149	97	24	79	1.36	1.94	1.3	0.56	0.85	0.63	1.4	1.97	1.21	0.34	0.64	2.38	0.91	2.38	11.04	2.92	3.17	2.81	2.69	2.71	3.8	1.86
ENSG00000163993	13	22	23	14	4	2	6	8	2	2	597	26	48	4	9	3	10	2	3036	53	8787	69	187	40	12	5	5989	0.41	0.69	0.71	0.44	0.13	0.06	0.19	0.25	0.06	0.06	19.13	0.81	1.56	0.13	0.3	0.1	0.32	0.06	97.19	1.69	278.58	2.21
ENSG00000151746	1840	2077	1141	633	1818	1400	1454	1169	721	943	536	1040	620	2375	3451	1826	2737	2150	2932	2954	2509	2348	2270	3438	2370	1382	921	58.03	65.14	35.35	19.83	57.24	44.09	47.23	37.12	22.93	29.26	17.18	32.5	20.09	75.42	114.09	57.96	88.6	67.24	93.86	94.2	79.54	75.36
ENSG00000163412	1199	2047	1184	970	946	1264	1143	1401	1138	1120	1171	914	925	1239	1637	1820	1542	1881	6909	1670	4804	1870	5759	5258	1780	1402	2975	37.82	64.2	36.68	30.38	29.78	39.81	37.13	44.48	36.19	34.75	37.53	28.56	29.98	39.35	54.12	57.77	49.92	58.83	221.17	53.26	152.3	60.02
ENSG00000273338	2	4	0	2	10	3	4	5	20	0	1	6	4	7	20	57	32	2	33	61	18	58	6	18	20	14	6	0.06	0.13	0	0.06	0.31	0.09	0.13	0.16	0.64	0	0.03	0.19	0.13	0.22	0.66	1.81	1.04	0.06	1.06	1.95	0.57	1.86
ENSG00000187231	1380	2169	1138	1215	1007	1151	1056	1762	1372	718	1956	805	2185	1524	2529	1966	1490	1919	8720	1850	6148	1916	7668	12155	1644	1746	4963	43.53	68.03	35.26	38.06	31.7	36.25	34.31	55.94	43.63	22.28	62.69	25.16	70.81	48.4	83.61	62.4	48.23	60.02	279.15	59	194.91	61.49
ENSG00000204186	221	188	135	141	166	162	211	242	263	103	93	75	150	152	863	330	343	325	140	499	169	663	180	416	559	463	148	6.97	5.9	4.18	4.42	5.23	5.1	6.85	7.68	8.36	3.2	2.98	2.34	4.86	4.83	28.53	10.47	11.1	10.16	4.48	15.91	5.36	21.28
ENSG00000236699	90	205	77	115	53	32	93	104	65	109	153	97	85	140	612	166	220	117	713	174	257	147	935	577	146	53	300	2.84	6.43	2.39	3.6	1.67	1.01	3.02	3.3	2.07	3.38	4.9	3.03	2.75	4.45	20.23	5.27	7.12	3.66	22.82	5.55	8.15	4.72
ENSG00000138413	5112	4952	4243	87474	4683	2793	2973	27735	61321	2932	82241	4350	61516	5109	2767	3691	5831	4951	6007	4641	8038	3887	4867	3973	5144	14768	7577	161.23	155.31	131.46	2739.99	147.43	87.96	96.58	880.6	1949.9	90.98	2635.88	135.94	1993.58	162.24	91.48	117.15	188.75	154.84	192.3	148	254.83	124.75
ENSG00000213707	52	16	28	31	40	23	29	27	31	17	6	5	3	78	27	82	89	87	70	117	18	40	38	49	59	108	44	1.64	0.5	0.87	0.97	1.26	0.72	0.94	0.86	0.99	0.53	0.19	0.16	0.1	2.48	0.89	2.6	2.88	2.72	2.24	3.73	0.57	1.28
ENSG00000171303	109	179	6	9	0	43	20	5	14	6	36	28	7	49	27	7	7	86	1165	458	64	366	2320	1094	330	49	12	3.44	5.61	0.19	0.28	0	1.35	0.65	0.16	0.45	0.19	1.15	0.88	0.23	1.56	0.89	0.22	0.23	2.69	37.29	14.61	2.03	11.75
ENSG00000196937	2899	4623	2482	2690	2370	2126	2222	3498	3121	1573	3711	2177	3544	4064	6236	4000	4734	3898	18598	3676	7321	3114	15211	19873	3725	4045	5959	91.43	144.99	76.9	84.26	74.61	66.96	72.18	111.06	99.24	48.81	118.94	68.03	114.85	129.06	206.17	126.96	153.24	121.91	595.36	117.23	232.1	99.94
ENSG00000249007	14	26	26	115	90	2	6	0	2	0	11	43	26	35	1032	48	304	116	282	160	382	200	67	409	54	20	59	0.44	0.82	0.81	3.6	2.83	0.06	0.19	0	0.06	0	0.35	1.34	0.84	1.11	34.12	1.52	9.84	3.63	9.03	5.1	12.11	6.42
ENSG00000232721	6	10	10	98	0	2	2	117	51	18	27	10	91	4	3	1	8	3	2	4	14	0	2	0	2	1	12	0.19	0.31	0.31	3.07	0	0.06	0.06	3.71	1.62	0.56	0.87	0.31	2.95	0.13	0.1	0.03	0.26	0.09	0.06	0.13	0.44	0
ENSG00000131650	47	14	54	325	30	45	45	214	136	63	65	20	84	15	21	31	42	56	14	43	15	18	14	0	21	31	24	1.48	0.44	1.67	10.18	0.94	1.42	1.46	6.79	4.32	1.95	2.08	0.63	2.72	0.48	0.69	0.98	1.36	1.75	0.45	1.37	0.48	0.58
ENSG00000255198	225	48	180	240	108	172	197	160	60	276	63	141	95	107	85	69	20	37	27	84	95	18	38	21	115	44	62	7.1	1.51	5.58	7.52	3.4	5.42	6.4	5.08	1.91	8.56	2.02	4.41	3.08	3.4	2.81	2.19	0.65	1.16	0.86	2.68	3.01	0.58
ENSG00000273002	67	60	18	32	61	52	57	49	50	54	52	27	40	26	6	9	21	20	12	8	30	19	14	50	40	24	6	2.11	1.88	0.56	1	1.92	1.64	1.85	1.56	1.59	1.68	1.67	0.84	1.3	0.83	0.2	0.29	0.68	0.63	0.38	0.26	0.95	0.61
ENSG00000164949	289	102	238	1249	185	184	296	118	63	200	67	258	70	108	2627	878	765	918	178	3835	330	2920	216	864	3946	166	1554	9.12	3.2	7.37	39.12	5.82	5.79	9.62	3.75	2	6.21	2.15	8.06	2.27	3.43	86.85	27.87	24.76	28.71	5.7	122.3	10.46	93.72
ENSG00000160201	167	118	79	127	181	151	211	194	169	60	110	122	28	296	509	377	423	227	320	268	150	473	441	306	270	161	78	5.27	3.7	2.45	3.98	5.7	4.76	6.85	6.16	5.37	1.86	3.53	3.81	0.91	9.4	16.83	11.97	13.69	7.1	10.24	8.55	4.76	15.18
ENSG00000186007	12	0	6	0	0	0	0	0	0	1	0	0	6	16	20	24	4	27	26	66	53	12	6	0	30	2	16	0.38	0	0.19	0	0	0	0	0	0	0.03	0	0	0.19	0.51	0.66	0.76	0.13	0.84	0.83	2.1	1.68	0.39
ENSG00000120328	139	124	87	72	95	106	98	58	44	57	26	20	47	130	204	178	189	139	109	282	84	314	111	108	157	247	72	4.38	3.89	2.7	2.26	2.99	3.34	3.18	1.84	1.4	1.77	0.83	0.63	1.52	4.13	6.74	5.65	6.12	4.35	3.49	8.99	2.66	10.08
ENSG00000267855	19	20	30	37	30	11	35	36	20	15	24	15	23	24	12	8	7	9	8	6	3	12	17	7	22	7	11	0.6	0.63	0.93	1.16	0.94	0.35	1.14	1.14	0.64	0.47	0.77	0.47	0.75	0.76	0.4	0.25	0.23	0.28	0.26	0.19	0.1	0.39
ENSG00000278987	28	8	0	2	2	2	2	8	13	6	2	26	14	18	51	36	58	22	67	34	73	33	66	92	11	18	8	0.88	0.25	0	0.06	0.06	0.06	0.06	0.25	0.41	0.19	0.06	0.81	0.45	0.57	1.69	1.14	1.88	0.69	2.14	1.08	2.31	1.06
ENSG00000248771	15	161	42	2	36	16	14	22	6	4	6	76	4	107	120	9	86	63	550	150	194	53	644	967	47	20	105	0.47	5.05	1.3	0.06	1.13	0.5	0.45	0.7	0.19	0.12	0.19	2.38	0.13	3.4	3.97	0.29	2.78	1.97	17.61	4.78	6.15	1.7
ENSG00000070404	440	1012	895	1489	709	635	479	2434	6545	778	2644	288	1210	253	340	544	500	754	580	569	398	513	729	337	827	433	591	13.88	31.74	27.73	46.64	22.32	20	15.56	77.28	208.12	24.14	84.74	9	39.21	8.03	11.24	17.27	16.19	23.58	18.57	18.15	12.62	16.46
ENSG00000142178	44	9	26	42	50	25	17	14	19	6	256	25	267	3	445	385	398	474	84	313	270	238	265	655	745	51	531	1.39	0.28	0.81	1.32	1.57	0.79	0.55	0.44	0.6	0.19	8.2	0.78	8.65	0.1	14.71	12.22	12.88	14.82	2.69	9.98	8.56	7.64
ENSG00000162924	114	153	79	162	112	75	76	117	104	94	79	123	136	142	580	241	216	148	115	270	115	292	159	272	351	149	218	3.6	4.8	2.45	5.07	3.53	2.36	2.47	3.71	3.31	2.92	2.53	3.84	4.41	4.51	19.18	7.65	6.99	4.63	3.68	8.61	3.65	9.37
ENSG00000196177	610	861	470	363	606	582	626	808	821	252	931	469	795	840	1578	790	915	939	1896	933	1395	1199	4253	1853	851	1033	1251	19.24	27	14.56	11.37	19.08	18.33	20.34	25.65	26.11	7.82	29.84	14.66	25.76	26.67	52.17	25.07	29.62	29.37	60.7	29.75	44.23	38.48
ENSG00000097096	45	33	48	70	45	43	41	121	44	24	54	46	66	66	170	193	150	90	85	90	65	122	62	89	108	113	60	1.42	1.03	1.49	2.19	1.42	1.35	1.33	3.84	1.4	0.74	1.73	1.44	2.14	2.1	5.62	6.13	4.86	2.81	2.72	2.87	2.06	3.92
ENSG00000257279	0	4	0	4	0	0	1	3	0	0	2	0	2	4	13	13	27	3	11	2	14	28	8	9	4	0	4	0	0.13	0	0.13	0	0	0.03	0.1	0	0	0.06	0	0.06	0.13	0.43	0.41	0.87	0.09	0.35	0.06	0.44	0.9
ENSG00000229119	52	53	59	47	56	151	28	37	29	202	45	46	42	40	16	28	23	45	25	24	35	29	19	19	30	17	34	1.64	1.66	1.83	1.47	1.76	4.76	0.91	1.17	0.92	6.27	1.44	1.44	1.36	1.27	0.53	0.89	0.74	1.41	0.8	0.77	1.11	0.93
ENSG00000197405	89	261	126	201	117	166	155	277	117	195	64	93	68	92	452	461	238	429	190	464	418	1164	157	461	664	151	227	2.81	8.19	3.9	6.3	3.68	5.23	5.04	8.79	3.72	6.05	2.05	2.91	2.2	2.92	14.94	14.63	7.7	13.42	6.08	14.8	13.25	37.36
ENSG00000196090	13	53	8	2	28	8	12	8	15	16	2	14	16	16	89	70	32	61	27	26	101	16	67	86	45	58	25	0.41	1.66	0.25	0.06	0.88	0.25	0.39	0.25	0.48	0.5	0.06	0.44	0.52	0.51	2.94	2.22	1.04	1.91	0.86	0.83	3.2	0.51
ENSG00000153094	667	882	428	330	548	386	338	474	349	301	239	358	392	818	1046	621	629	677	787	1236	469	1367	983	1934	862	420	602	21.04	27.66	13.26	10.34	17.25	12.16	10.98	15.05	11.1	9.34	7.66	11.19	12.7	25.98	34.58	19.71	20.36	21.17	25.19	39.42	14.87	43.87
ENSG00000113369	2573	3079	1955	4271	1850	1791	1846	2038	1821	1739	4249	1811	4485	2123	21175	3751	3227	4636	7051	5796	5985	11117	6275	7306	4655	2674	5107	81.15	96.57	60.57	133.78	58.24	56.41	59.97	64.71	57.9	53.96	136.18	56.59	145.35	67.42	700.08	119.06	104.46	144.99	225.72	184.84	189.74	356.8
ENSG00000235142	4	191	6	6	4	12	6	21	1	4	25	6	9	10	36	10	12	5	624	8	1272	1	1274	1551	3	10	277	0.13	5.99	0.19	0.19	0.13	0.38	0.19	0.67	0.03	0.12	0.8	0.19	0.29	0.32	1.19	0.32	0.39	0.16	19.98	0.26	40.33	0.03
ENSG00000145113	21	15	13	13	15	27	6	70	6	15	30	71	169	23	209	51	117	96	74	56	692	166	196	291	64	332	67	0.66	0.47	0.4	0.41	0.47	0.85	0.19	2.22	0.19	0.47	0.96	2.22	5.48	0.73	6.91	1.62	3.79	3	2.37	1.79	21.94	5.33
ENSG00000184454	73	88	39	51	78	30	8	12	6	76	347	68	48	126	133	300	138	204	1253	43	1186	181	417	300	139	50	802	2.3	2.76	1.21	1.6	2.46	0.94	0.26	0.38	0.19	2.36	11.12	2.13	1.56	4	4.4	9.52	4.47	6.38	40.11	1.37	37.6	5.81
ENSG00000113361	126	160	98	47	129	192	162	101	63	103	16	134	85	137	147	634	244	579	130	373	86	352	105	161	429	1035	302	3.97	5.02	3.04	1.47	4.06	6.05	5.26	3.21	2	3.2	0.51	4.19	2.75	4.35	4.86	20.12	7.9	18.11	4.16	11.9	2.73	11.3
ENSG00000144619	257	153	223	91	377	175	298	281	88	126	34	141	57	219	1561	148	138	376	337	1735	80	2750	150	776	868	635	252	8.11	4.8	6.91	2.85	11.87	5.51	9.68	8.92	2.8	3.91	1.09	4.41	1.85	6.95	51.61	4.7	4.47	11.76	10.79	55.33	2.54	88.26
ENSG00000116675	43	111	22	16	67	28	49	82	19	50	66	88	74	108	123	80	56	74	594	86	252	57	836	664	77	28	206	1.36	3.48	0.68	0.5	2.11	0.88	1.59	2.6	0.6	1.55	2.12	2.75	2.4	3.43	4.07	2.54	1.81	2.31	19.02	2.74	7.99	1.83
ENSG00000142627	637	124	503	492	182	740	446	199	161	305	130	298	398	265	848	1163	399	1256	693	2317	810	1529	288	1004	1586	433	1243	20.09	3.89	15.58	15.41	5.73	23.31	14.49	6.32	5.12	9.46	4.17	9.31	12.9	8.42	28.04	36.91	12.92	39.28	22.18	73.89	25.68	49.07
ENSG00000145147	161	152	115	74	245	128	161	137	132	259	54	187	105	442	407	404	275	360	278	138	506	185	280	366	162	310	601	5.08	4.77	3.56	2.32	7.71	4.03	5.23	4.35	4.2	8.04	1.73	5.84	3.4	14.04	13.46	12.82	8.9	11.26	8.9	4.4	16.04	5.94
ENSG00000143384	8785	10597	6364	18160	6421	6209	8341	10047	14483	4387	13891	3752	16113	7157	37890	40270	46769	15333	16558	37371	16662	25934	15918	22632	26952	10135	10287	277.08	332.36	197.18	568.84	202.15	195.55	270.97	319	460.53	136.12	445.22	117.25	522.18	227.28	1252.7	1278.18	1513.93	479.54	530.06	1191.78	528.24	832.35
ENSG00000186105	20	5	18	13	19	10	18	9	24	1	10	32	18	12	150	75	53	34	52	122	33	79	15	28	35	31	19	0.63	0.16	0.56	0.41	0.6	0.31	0.58	0.29	0.76	0.03	0.32	1	0.58	0.38	4.96	2.38	1.72	1.06	1.66	3.89	1.05	2.54
ENSG00000148346	73	209	171	632	29	108	20	50	53	163	208	153	84	126	359	226	74	810	268	884	3273	2518	144	349	732	556	533	2.3	6.55	5.3	19.8	0.91	3.4	0.65	1.59	1.69	5.06	6.67	4.78	2.72	4	11.87	7.17	2.4	25.33	8.58	28.19	103.76	80.81
ENSG00000236194	0	2	0	4	0	2	0	0	0	0	10	0	0	5	8	16	21	8	4	29	6	6	5	12	26	2	14	0	0.06	0	0.13	0	0.06	0	0	0	0	0.32	0	0	0.16	0.26	0.51	0.68	0.25	0.13	0.92	0.19	0.19
ENSG00000116741	98	874	80	168	253	130	280	435	731	170	404	161	355	135	1208	550	567	525	601	1269	850	1892	936	963	1321	1381	819	3.09	27.41	2.48	5.26	7.97	4.09	9.1	13.81	23.24	5.27	12.95	5.03	11.5	4.29	39.94	17.46	18.35	16.42	19.24	40.47	26.95	60.72
ENSG00000122641	55	49	42	11	208	33	26	4	2	20	2	26	10	18	1900	89	42	316	24	821	4	959	16	756	595	40	4	1.73	1.54	1.3	0.34	6.55	1.04	0.84	0.13	0.06	0.62	0.06	0.81	0.32	0.57	62.82	2.82	1.36	9.88	0.77	26.18	0.13	30.78
ENSG00000151229	443	551	347	171	346	426	286	301	247	297	189	179	182	367	759	665	527	942	301	1282	253	1373	582	431	605	912	250	13.97	17.28	10.75	5.36	10.89	13.42	9.29	9.56	7.85	9.22	6.06	5.59	5.9	11.65	25.09	21.11	17.06	29.46	9.64	40.88	8.02	44.07
ENSG00000145934	1	4	4	80	4	1	0	309	702	4	166	6	35	3	0	8	0	4	0	6	6	0	2	4	9	32	5	0.03	0.13	0.12	2.51	0.13	0.03	0	9.81	22.32	0.12	5.32	0.19	1.13	0.1	0	0.25	0	0.13	0	0.19	0.19	0
ENSG00000166532	2373	10006	1698	2648	2294	2177	1917	2272	1835	1221	10367	1947	4968	2781	5464	2150	3015	2507	55515	5919	53735	6326	48843	25673	3409	2185	23590	74.84	313.82	52.61	82.94	72.22	68.56	62.28	72.14	58.35	37.89	332.27	60.85	161	88.31	180.65	68.24	97.6	78.41	1777.16	188.76	1703.58	203.03
ENSG00000206828	2	8	2	4	2	6	12	8	0	0	6	9	2	5	28	34	85	12	28	99	42	97	38	0	4	14	0	0.06	0.25	0.06	0.13	0.06	0.19	0.39	0.25	0	0	0.19	0.28	0.06	0.16	0.93	1.08	2.75	0.38	0.9	3.16	1.33	3.11
ENSG00000206172	31	36	14	7	49	91	130	22	96	143	7	85	5	15	6	21	16	6	0	25	13	23	6	13	12	32	12	0.98	1.13	0.43	0.22	1.54	2.87	4.22	0.7	3.05	4.44	0.22	2.66	0.16	0.48	0.2	0.67	0.52	0.19	0	0.8	0.41	0.74
ENSG00000125675	35	781	35	14	32	46	99	62	56	107	90	5	30	23	31	119	94	64	866	144	89	154	1251	179	120	99	139	1.1	24.49	1.08	0.44	1.01	1.45	3.22	1.97	1.78	3.32	2.88	0.16	0.97	0.73	1.02	3.78	3.04	2	27.72	4.59	2.82	4.94
ENSG00000164048	2034	970	1566	3097	1926	1399	1266	3393	5732	638	6858	2012	6899	2356	1230	767	1226	1200	656	1282	1232	1061	563	413	1371	1294	1602	64.15	30.42	48.52	97.01	60.64	44.06	41.13	107.73	182.27	19.8	219.8	62.88	223.58	74.82	40.67	24.34	39.69	37.53	21	40.88	39.06	34.05
ENSG00000140379	2	62	18	74	18	23	22	2	12	8	26	14	3	32	107	57	68	20	215	76	118	190	127	159	83	31	21	0.06	1.94	0.56	2.32	0.57	0.72	0.71	0.06	0.38	0.25	0.83	0.44	0.1	1.02	3.54	1.81	2.2	0.63	6.88	2.42	3.74	6.1
ENSG00000227076	0	1	0	0	0	0	0	0	0	0	0	0	0	0	4	3	2	0	4	2	5	2	2	5	1	3	6	0	0.03	0	0	0	0	0	0	0	0	0	0	0	0	0.13	0.1	0.06	0	0.13	0.06	0.16	0.06
ENSG00000160284	155	273	329	610	392	282	321	717	284	607	786	284	348	188	205	284	246	383	231	123	237	114	113	68	206	171	256	4.89	8.56	10.19	19.11	12.34	8.88	10.43	22.77	9.03	18.83	25.19	8.88	11.28	5.97	6.78	9.01	7.96	11.98	7.39	3.92	7.51	3.66
ENSG00000026103	756	1214	883	2173	523	615	578	910	1055	389	776	336	697	560	2274	1518	1945	2016	1402	3409	1736	3338	1164	1112	1960	1603	1781	23.84	38.08	27.36	68.07	16.47	19.37	18.78	28.89	33.55	12.07	24.87	10.5	22.59	17.78	75.18	48.18	62.96	63.05	44.88	108.71	55.04	107.13
ENSG00000217165	40	17	4	10	15	16	67	23	66	12	6	37	42	132	91	127	106	47	55	111	41	106	151	149	70	78	6	1.26	0.53	0.12	0.31	0.47	0.5	2.18	0.73	2.1	0.37	0.19	1.16	1.36	4.19	3.01	4.03	3.43	1.47	1.76	3.54	1.3	3.4
ENSG00000173805	100	679	22	22	112	60	95	10	37	88	745	18	110	34	542	47	138	41	6219	95	4353	61	7309	4775	39	59	2918	3.15	21.3	0.68	0.69	3.53	1.89	3.09	0.32	1.18	2.73	23.88	0.56	3.56	1.08	17.92	1.49	4.47	1.28	199.08	3.03	138	1.96
ENSG00000258424	14	8	3	2	7	3	7	3	16	0	8	2	13	30	54	20	21	13	28	10	5	17	32	26	23	39	3	0.44	0.25	0.09	0.06	0.22	0.09	0.23	0.1	0.51	0	0.26	0.06	0.42	0.95	1.79	0.63	0.68	0.41	0.9	0.32	0.16	0.55
ENSG00000261997	21	10	20	9	7	16	14	6	4	4	6	14	47	15	142	31	32	32	36	29	27	61	50	80	52	9	30	0.66	0.31	0.62	0.28	0.22	0.5	0.45	0.19	0.13	0.12	0.19	0.44	1.52	0.48	4.69	0.98	1.04	1	1.15	0.92	0.86	1.96
ENSG00000163534	2	0	0	0	2	0	0	0	2	0	2	6	0	4	64	5	2	8	12	11	8	19	0	30	12	12	0	0.06	0	0	0	0.06	0	0	0	0.06	0	0.06	0.19	0	0.13	2.12	0.16	0.06	0.25	0.38	0.35	0.25	0.61
ENSG00000178075	412	1449	262	327	807	288	301	412	754	253	1370	758	1160	825	1576	551	934	524	7303	795	4952	499	6431	11146	666	448	3624	12.99	45.45	8.12	10.24	25.41	9.07	9.78	13.08	23.98	7.85	43.91	23.69	37.59	26.2	52.1	17.49	30.23	16.39	233.79	25.35	156.99	16.02
ENSG00000160888	807	1922	1321	2286	1380	1921	1236	716	883	842	1023	1227	1211	797	7391	9577	9445	3663	1417	4632	4284	4088	1127	1472	2323	703	2786	25.45	60.28	40.93	71.61	43.45	60.5	40.15	22.73	28.08	26.13	32.79	38.34	39.25	25.31	244.36	303.98	305.74	114.56	45.36	147.72	135.82	131.2
ENSG00000241362	0	0	6	0	2	1	2	1	7	1	1	4	4	2	21	10	13	7	10	8	8	9	12	8	6	4	13	0	0	0.19	0	0.06	0.03	0.06	0.03	0.22	0.03	0.03	0.13	0.13	0.06	0.69	0.32	0.42	0.22	0.32	0.26	0.25	0.29
ENSG00000173166	32	27	8	19	5	2	9	34	66	0	20	12	91	14	64	83	85	36	188	122	272	94	243	95	37	49	105	1.01	0.85	0.25	0.6	0.16	0.06	0.29	1.08	2.1	0	0.64	0.38	2.95	0.44	2.12	2.63	2.75	1.13	6.02	3.89	8.62	3.02
ENSG00000137801	1555	403	1854	16527	1669	1791	1691	1020	356	945	211	572	346	627	9231	9215	25438	18140	2844	36459	1326	42163	3238	24606	28583	899	3305	49.04	12.64	57.44	517.68	52.54	56.41	54.93	32.39	11.32	29.32	6.76	17.88	11.21	19.91	305.19	292.49	823.44	567.33	91.04	1162.7	42.04	1353.21
ENSG00000259005	0	0	0	0	0	0	0	2	0	0	0	0	0	3	11	7	4	5	2	2	0	6	3	10	3	0	0	0	0	0	0	0	0	0	0.06	0	0	0	0	0	0.1	0.36	0.22	0.13	0.16	0.06	0.06	0	0.19
ENSG00000267758	0	0	0	0	0	0	0	0	0	0	2	0	0	0	7	4	6	0	10	14	0	12	4	4	0	4	4	0	0	0	0	0	0	0	0	0	0	0.06	0	0	0	0.23	0.13	0.19	0	0.32	0.45	0	0.39
ENSG00000116983	0	0	2	644	0	12	0	162	163	0	1072	0	1461	0	0	0	4	0	0	0	16	2	0	2	4	14	2	0	0	0.06	20.17	0	0.38	0	5.14	5.18	0	34.36	0	47.35	0	0	0	0.13	0	0	0	0.51	0.06
ENSG00000136040	412	1425	358	226	170	301	237	377	277	131	210	82	433	324	1765	452	257	831	576	1288	527	3113	748	880	1363	2791	722	12.99	44.69	11.09	7.08	5.35	9.48	7.7	11.97	8.81	4.06	6.73	2.56	14.03	10.29	58.35	14.35	8.32	25.99	18.44	41.08	16.71	99.91
ENSG00000150347	2205	4136	1779	3924	2338	1990	1643	1918	1378	1468	2875	1764	1701	2675	5526	2798	2047	2245	10691	4164	6890	7296	10255	11179	3111	2328	5546	69.55	129.72	55.12	122.91	73.61	62.67	53.37	60.9	43.82	45.55	92.15	55.13	55.13	84.95	182.7	88.81	66.26	70.21	342.24	132.79	218.44	234.16
ENSG00000254509	2	3	0	0	0	0	0	1	0	0	2	0	7	8	0	6	10	5	8	9	4	9	10	8	8	8	4	0.06	0.09	0	0	0	0	0	0.03	0	0	0.06	0	0.23	0.25	0	0.19	0.32	0.16	0.26	0.29	0.13	0.29
ENSG00000273353	0	0	1	0	0	0	0	0	2	0	0	0	2	0	4	2	13	4	8	3	7	19	4	7	0	2	1	0	0	0.03	0	0	0	0	0	0.06	0	0	0	0.06	0	0.13	0.06	0.42	0.13	0.26	0.1	0.22	0.61
ENSG00000185567	118	663	46	22	283	111	212	153	94	16	252	146	262	88	577	131	84	280	2395	563	590	810	1205	2814	651	525	478	3.72	20.79	1.43	0.69	8.91	3.5	6.89	4.86	2.99	0.5	8.08	4.56	8.49	2.79	19.08	4.16	2.72	8.76	76.67	17.95	18.7	26
ENSG00000114861	896	1149	712	751	1061	761	603	479	487	588	951	983	590	995	3940	1038	934	1162	2084	1369	2139	1598	1697	3874	1153	712	1677	28.26	36.04	22.06	23.52	33.4	23.97	19.59	15.21	15.49	18.24	30.48	30.72	19.12	31.6	130.26	32.95	30.23	36.34	66.71	43.66	67.81	51.29
ENSG00000144824	344	260	241	113	287	194	266	181	95	143	56	279	118	216	542	323	156	454	1531	719	120	820	1298	1715	480	251	157	10.85	8.15	7.47	3.54	9.04	6.11	8.64	5.75	3.02	4.44	1.79	8.72	3.82	6.86	17.92	10.25	5.05	14.2	49.01	22.93	3.8	26.32
ENSG00000057657	2553	4297	2207	870	1387	2690	2436	2044	1596	2431	1172	248	1142	1394	7350	5668	2795	4832	5656	6099	1438	8160	5375	5704	3461	3917	3376	80.52	134.77	68.38	27.25	43.67	84.72	79.14	64.9	50.75	75.43	37.56	7.75	37.01	44.27	243	179.9	90.48	151.12	181.06	194.5	45.59	261.89
ENSG00000255968	0	1	2	0	2	2	9	5	7	0	0	0	2	4	10	20	28	12	2	27	3	16	8	8	4	20	7	0	0.03	0.06	0	0.06	0.06	0.29	0.16	0.22	0	0	0	0.06	0.13	0.33	0.63	0.91	0.38	0.06	0.86	0.1	0.51
ENSG00000260878	0	114	2	0	8	8	9	0	0	0	0	0	2	0	8	8	0	6	161	18	21	12	90	54	20	4	29	0	3.58	0.06	0	0.25	0.25	0.29	0	0	0	0	0	0.06	0	0.26	0.25	0	0.19	5.15	0.57	0.67	0.39
ENSG00000276216	1	0	0	0	0	0	0	0	0	0	2	0	0	2	2	8	35	0	1	26	7	25	3	0	0	2	0	0.03	0	0	0	0	0	0	0	0	0	0.06	0	0	0.06	0.07	0.25	1.13	0	0.03	0.83	0.22	0.8
ENSG00000111912	688	1245	495	3760	347	424	475	559	399	417	1266	492	424	430	3435	1407	1508	2277	3110	4331	3469	4901	2558	3796	2956	707	2884	21.7	39.05	15.34	117.78	10.92	13.35	15.43	17.75	12.69	12.94	40.58	15.38	13.74	13.65	113.57	44.66	48.81	71.21	99.56	138.12	109.98	157.3
ENSG00000274210	0	0	0	0	1	6	2	0	6	0	0	0	0	2	17	24	113	0	4	72	9	33	2	1	1	14	0	0	0	0	0	0.03	0.19	0.06	0	0.19	0	0	0	0	0.06	0.56	0.76	3.66	0	0.13	2.3	0.29	1.06
ENSG00000143507	134	509	206	320	97	123	93	190	74	62	259	86	256	128	858	485	292	768	256	886	533	915	328	474	570	171	357	4.23	15.96	6.38	10.02	3.05	3.87	3.02	6.03	2.35	1.92	8.3	2.69	8.3	4.06	28.37	15.39	9.45	24.02	8.2	28.26	16.9	29.37
ENSG00000134569	261	346	108	8000	132	116	248	9142	7434	104	3309	56	2951	174	551	243	133	339	443	322	374	460	604	395	359	1228	338	8.23	10.85	3.35	250.59	4.16	3.65	8.06	290.26	236.39	3.23	106.06	1.75	95.63	5.53	18.22	7.71	4.31	10.6	14.18	10.27	11.86	14.76
ENSG00000002726	106	67	64	46	16	51	70	291	22	78	22	117	12	33	36	45	24	152	1534	81	930	56	472	1148	140	33	1122	3.34	2.1	1.98	1.44	0.5	1.61	2.27	9.24	0.7	2.42	0.71	3.66	0.39	1.05	1.19	1.43	0.78	4.75	49.11	2.58	29.48	1.8
ENSG00000236337	5	20	0	1	3	0	6	14	12	0	13	15	11	18	60	44	41	28	29	51	22	56	26	28	20	48	2	0.16	0.63	0	0.03	0.09	0	0.19	0.44	0.38	0	0.42	0.47	0.36	0.57	1.98	1.4	1.33	0.88	0.93	1.63	0.7	1.8
ENSG00000267174	20	21	23	13	19	31	14	4	15	52	29	6	5	5	9	5	13	4	6	5	9	6	7	2	8	1	12	0.63	0.66	0.71	0.41	0.6	0.98	0.45	0.13	0.48	1.61	0.93	0.19	0.16	0.16	0.3	0.16	0.42	0.13	0.19	0.16	0.29	0.19
ENSG00000237892	0	0	0	1	0	0	0	2	0	0	0	0	4	2	9	7	26	0	10	17	6	12	7	17	0	0	2	0	0	0	0.03	0	0	0	0.06	0	0	0	0	0.13	0.06	0.3	0.22	0.84	0	0.32	0.54	0.19	0.39
ENSG00000184588	542	773	338	293	228	558	188	234	451	176	210	210	516	325	834	557	435	1120	867	2133	288	1762	804	852	1330	437	510	17.09	24.24	10.47	9.18	7.18	17.57	6.11	7.43	14.34	5.46	6.73	6.56	16.72	10.32	27.57	17.68	14.08	35.03	27.75	68.02	9.13	56.55
ENSG00000166401	164	229	178	349	128	108	134	195	160	84	247	101	110	149	252	182	181	286	866	313	712	406	408	691	378	192	618	5.17	7.18	5.51	10.93	4.03	3.4	4.35	6.19	5.09	2.61	7.92	3.16	3.56	4.73	8.33	5.78	5.86	8.94	27.72	9.98	22.57	13.03
ENSG00000153714	64	145	87	68	83	54	55	60	18	49	71	62	45	44	154	142	77	96	549	77	176	58	274	1062	116	85	231	2.02	4.55	2.7	2.13	2.61	1.7	1.79	1.91	0.57	1.52	2.28	1.94	1.46	1.4	5.09	4.51	2.49	3	17.57	2.46	5.58	1.86
ENSG00000186832	2	0	0	0	0	0	0	0	0	8	0	0	0	0	4	3	6	56	3	26	36	10	4	25	2	0	28	0.06	0	0	0	0	0	0	0	0	0.25	0	0	0	0	0.13	0.1	0.19	1.75	0.1	0.83	1.14	0.32
ENSG00000200913	11	8	3	11	19	5	15	5	11	0	19	1	12	20	44	54	43	30	31	30	11	40	13	16	35	13	9	0.35	0.25	0.09	0.34	0.6	0.16	0.49	0.16	0.35	0	0.61	0.03	0.39	0.64	1.45	1.71	1.39	0.94	0.99	0.96	0.35	1.28
ENSG00000118596	374	771	371	110	176	293	309	235	122	169	126	98	69	216	459	508	293	676	975	673	574	825	1463	1355	591	472	230	11.8	24.18	11.49	3.45	5.54	9.23	10.04	7.46	3.88	5.24	4.04	3.06	2.24	6.86	15.18	16.12	9.48	21.14	31.21	21.46	18.2	26.48
ENSG00000059804	493	3752	393	1894	296	442	494	320	547	381	270	237	335	307	7168	4255	4591	1151	1617	6960	1210	5650	1999	1189	3445	513	2502	15.55	117.68	12.18	59.33	9.32	13.92	16.05	10.16	17.39	11.82	8.65	7.41	10.86	9.75	236.98	135.06	148.61	36	51.76	221.96	38.36	181.34
ENSG00000181652	83	125	104	45	71	102	53	129	68	59	54	47	117	59	58	63	58	72	1545	38	1446	63	245	684	38	55	807	2.62	3.92	3.22	1.41	2.24	3.21	1.72	4.1	2.16	1.83	1.73	1.47	3.79	1.87	1.92	2	1.88	2.25	49.46	1.21	45.84	2.02
ENSG00000134827	2	3985	18	227	70	32	20	10	54	10	169	16	272	8	106	2	22	4	14562	22	808	82	8426	6221	10	49	775	0.06	124.98	0.56	7.11	2.2	1.01	0.65	0.32	1.72	0.31	5.42	0.5	8.81	0.25	3.5	0.06	0.71	0.13	466.16	0.7	25.62	2.63
ENSG00000159231	43	47	78	243	37	107	100	92	158	74	726	15	749	34	36	38	31	64	37	47	49	49	44	29	33	61	152	1.36	1.47	2.42	7.61	1.16	3.37	3.25	2.92	5.02	2.3	23.27	0.47	24.27	1.08	1.19	1.21	1	2	1.18	1.5	1.55	1.57
ENSG00000177685	382	492	530	3624	645	453	584	1468	1391	630	1638	924	1448	681	407	322	753	502	267	368	625	173	405	426	322	418	687	12.05	15.43	16.42	113.52	20.31	14.27	18.97	46.61	44.23	19.55	52.5	28.88	46.93	21.63	13.46	10.22	24.37	15.7	8.55	11.74	19.81	5.55
ENSG00000161921	417	664	442	620	240	346	136	246	316	380	291	305	280	434	1187	492	519	1180	381	950	877	1595	406	786	1149	491	525	13.15	20.83	13.69	19.42	7.56	10.9	4.42	7.81	10.05	11.79	9.33	9.53	9.07	13.78	39.24	15.62	16.8	36.9	12.2	30.3	27.8	51.19
ENSG00000176857	0	1	0	0	0	0	1	1	0	0	0	0	0	1	10	7	11	4	1	2	0	9	8	3	3	0	0	0	0.03	0	0	0	0	0.03	0.03	0	0	0	0	0	0.03	0.33	0.22	0.36	0.13	0.03	0.06	0	0.29
ENSG00000230076	3	11	72	5	0	65	7	35	1	11	2	4	0	0	5	7	2	0	1	1	0	4	0	0	2	1	1	0.09	0.34	2.23	0.16	0	2.05	0.23	1.11	0.03	0.34	0.06	0.13	0	0	0.17	0.22	0.06	0	0.03	0.03	0	0.13
ENSG00000145423	0	0	0	0	0	0	0	0	0	0	4	0	2	2	12	2	0	2	9	6	0	14	15	4	0	2	77	0	0	0	0	0	0	0	0	0	0	0.13	0	0.06	0.06	0.4	0.06	0	0.06	0.29	0.19	0	0.45
ENSG00000099985	0	16	2	38	7	0	28	0	8	6	2	8	12	0	66	46	16	28	102	101	20	315	54	100	145	2	50	0	0.5	0.06	1.19	0.22	0	0.91	0	0.25	0.19	0.06	0.25	0.39	0	2.18	1.46	0.52	0.88	3.27	3.22	0.63	10.11
ENSG00000267940	87	60	40	50	109	134	48	107	122	80	20	46	130	94	20	10	12	21	26	7	24	34	4	26	58	47	32	2.74	1.88	1.24	1.57	3.43	4.22	1.56	3.4	3.88	2.48	0.64	1.44	4.21	2.99	0.66	0.32	0.39	0.66	0.83	0.22	0.76	1.09
ENSG00000275339	0	0	0	0	0	0	0	1	0	0	0	0	0	2	10	3	3	0	9	4	7	4	8	0	4	0	0	0	0	0	0	0	0	0	0.03	0	0	0	0	0	0.06	0.33	0.1	0.1	0	0.29	0.13	0.22	0.13
ENSG00000134343	18	3	44	199	34	14	68	138	40	6	4	56	8	18	4	2	19	8	2	14	6	2	4	2	14	46	3	0.57	0.09	1.36	6.23	1.07	0.44	2.21	4.38	1.27	0.19	0.13	1.75	0.26	0.57	0.13	0.06	0.62	0.25	0.06	0.45	0.19	0.06
ENSG00000156026	872	919	764	784	695	686	801	979	515	607	578	615	747	913	1136	1048	794	1032	2724	943	1766	1037	2763	3491	1101	947	1119	27.5	28.82	23.67	24.56	21.88	21.61	26.02	31.08	16.38	18.83	18.53	19.22	24.21	28.99	37.56	33.26	25.7	32.28	87.2	30.07	55.99	33.28
ENSG00000116016	1418	3738	1106	1392	1324	1128	1225	1766	1156	931	952	1712	1418	1067	2846	1885	2512	2158	5996	3241	2754	4325	6968	7091	2275	2112	2558	44.72	117.24	34.27	43.6	41.68	35.53	39.8	56.07	36.76	28.89	30.51	53.5	45.95	33.88	94.09	59.83	81.31	67.49	191.95	103.36	87.31	138.81
ENSG00000164056	1256	694	800	1060	462	1087	624	976	932	679	582	793	841	1041	2685	4315	3896	2736	808	2382	1281	1828	409	778	1583	1747	887	39.61	21.77	24.79	33.2	14.55	34.23	20.27	30.99	29.64	21.07	18.65	24.78	27.25	33.06	88.77	136.96	126.12	85.57	25.87	75.96	40.61	58.67
ENSG00000280143	10	31	24	46	20	10	0	8	2	4	3	6	7	10	2	25	75	415	54	288	6	57	30	39	179	16	12	0.32	0.97	0.74	1.44	0.63	0.31	0	0.25	0.06	0.12	0.1	0.19	0.23	0.32	0.07	0.79	2.43	12.98	1.73	9.18	0.19	1.83
ENSG00000279133	30	14	89	49	40	21	44	25	18	32	29	20	35	28	92	79	128	60	72	146	83	82	49	48	102	48	53	0.95	0.44	2.76	1.53	1.26	0.66	1.43	0.79	0.57	0.99	0.93	0.63	1.13	0.89	3.04	2.51	4.14	1.88	2.3	4.66	2.63	2.63
ENSG00000227230	2	0	5	0	4	0	3	0	2	0	0	0	1	4	16	7	24	2	7	7	3	16	6	5	6	16	0	0.06	0	0.15	0	0.13	0	0.1	0	0.06	0	0	0	0.03	0.13	0.53	0.22	0.78	0.06	0.22	0.22	0.1	0.51
ENSG00000251136	166	242	201	447	190	175	201	242	187	161	254	168	400	283	1348	351	514	298	406	584	456	469	408	502	392	242	400	5.24	7.59	6.23	14	5.98	5.51	6.53	7.68	5.95	5	8.14	5.25	12.96	8.99	44.57	11.14	16.64	9.32	13	18.62	14.46	15.05
ENSG00000103534	105	732	125	197	129	36	103	64	338	60	830	139	91	269	1749	153	74	200	2707	458	1971	942	1962	3416	283	283	669	3.31	22.96	3.87	6.17	4.06	1.13	3.35	2.03	10.75	1.86	26.6	4.34	2.95	8.54	57.82	4.86	2.4	6.25	86.66	14.61	62.49	30.23
ENSG00000137193	1089	1676	1446	3952	1478	1345	1724	751	516	987	884	426	827	1091	2304	3965	10285	2390	3099	3744	2908	4325	2086	3246	4610	995	2715	34.35	52.57	44.8	123.79	46.53	42.36	56.01	23.84	16.41	30.63	28.33	13.31	26.8	34.65	76.17	125.85	332.93	74.75	99.21	119.4	92.19	138.81
ENSG00000127152	14	98	35	34	20	26	23	12	40	29	12	12	18	55	275	68	10	95	65	79	72	151	38	157	80	86	22	0.44	3.07	1.08	1.06	0.63	0.82	0.75	0.38	1.27	0.9	0.38	0.38	0.58	1.75	9.09	2.16	0.32	2.97	2.08	2.52	2.28	4.85
ENSG00000279384	0	1	2	26	0	14	0	7	0	4	6	0	4	0	17	57	37	27	19	58	112	31	15	6	26	2	158	0	0.03	0.06	0.81	0	0.44	0	0.22	0	0.12	0.19	0	0.13	0	0.56	1.81	1.2	0.84	0.61	1.85	3.55	0.99
ENSG00000158859	341	431	408	574	149	339	389	135	239	261	210	23	180	181	67	1083	853	539	1894	1032	244	1052	1248	1379	1057	196	1950	10.76	13.52	12.64	17.98	4.69	10.68	12.64	4.29	7.6	8.1	6.73	0.72	5.83	5.75	2.22	34.37	27.61	16.86	60.63	32.91	7.74	33.76
ENSG00000118407	93	323	58	42	93	77	22	156	74	50	165	100	51	97	177	142	92	136	629	156	197	76	1772	1732	140	153	274	2.93	10.13	1.8	1.32	2.93	2.43	0.71	4.95	2.35	1.55	5.29	3.13	1.65	3.08	5.85	4.51	2.98	4.25	20.14	4.97	6.25	2.44
ENSG00000001626	146	248	194	104	66	73	85	198	87	46	59	75	981	35	249	244	108	719	480	1909	3023	1805	137	249	640	1483	412	4.6	7.78	6.01	3.26	2.08	2.3	2.76	6.29	2.77	1.43	1.89	2.34	31.79	1.11	8.23	7.74	3.5	22.49	15.37	60.88	95.84	57.93
ENSG00000006747	64	368	166	108	133	121	158	241	106	127	107	182	142	93	424	399	151	183	391	214	738	141	890	3194	206	209	380	2.02	11.54	5.14	3.38	4.19	3.81	5.13	7.65	3.37	3.94	3.43	5.69	4.6	2.95	14.02	12.66	4.89	5.72	12.52	6.82	23.4	4.53
ENSG00000107968	404	691	339	1113	403	286	303	268	248	316	573	348	480	433	1297	998	463	810	726	852	1688	1410	1012	1631	656	464	2811	12.74	21.67	10.5	34.86	12.69	9.01	9.84	8.51	7.89	9.8	18.37	10.88	15.56	13.75	42.88	31.68	14.99	25.33	23.24	27.17	53.52	45.25
ENSG00000104728	14	29	0	4	8	11	24	24	29	0	6	13	12	38	69	77	55	22	26	42	27	34	45	49	24	39	19	0.44	0.91	0	0.13	0.25	0.35	0.78	0.76	0.92	0	0.19	0.41	0.39	1.21	2.28	2.44	1.78	0.69	0.83	1.34	0.86	1.09
ENSG00000124882	0	2	0	8	2	2	0	2	0	0	2	2	0	5	6	2	12	8	2	61	15	76	0	46	8	0	2	0	0.06	0	0.25	0.06	0.06	0	0.06	0	0	0.06	0.06	0	0.16	0.2	0.06	0.39	0.25	0.06	1.95	0.48	2.44
ENSG00000134602	354	524	182	102	157	134	194	187	148	146	240	207	384	619	425	394	189	318	1187	401	632	307	836	606	400	281	701	11.17	16.43	5.64	3.19	4.94	4.22	6.3	5.94	4.71	4.53	7.69	6.47	12.44	19.66	14.05	12.51	6.12	9.95	38	12.79	20.04	9.85
ENSG00000065413	36	55	11	9	18	30	24	39	40	2	32	4	48	32	97	49	33	49	72	82	70	86	88	81	40	103	47	1.14	1.72	0.34	0.28	0.57	0.94	0.78	1.24	1.27	0.06	1.03	0.13	1.56	1.02	3.21	1.56	1.07	1.53	2.3	2.62	2.22	2.76
ENSG00000125538	6	110	10	85	14	2	10	7	4	12	0	4	8	13	22	78	101	46	297	34	26	313	175	568	51	40	57	0.19	3.45	0.31	2.66	0.44	0.06	0.32	0.22	0.13	0.37	0	0.13	0.26	0.41	0.73	2.48	3.27	1.44	9.51	1.08	0.82	10.05
ENSG00000005001	132	459	170	121	156	87	75	56	27	141	329	191	388	191	1071	460	383	389	880	716	1124	612	209	438	261	209	633	4.16	14.4	5.27	3.79	4.91	2.74	2.44	1.78	0.86	4.38	10.54	5.97	12.57	6.07	35.41	14.6	12.4	12.17	28.17	22.83	35.63	19.64
ENSG00000101938	100	142	21	50	59	88	105	99	59	26	27	79	9	52	128	1	112	131	463	620	30	573	2958	47	64	191	64	3.15	4.45	0.65	1.57	1.86	2.77	3.41	3.14	1.88	0.81	0.87	2.47	0.29	1.65	4.23	0.03	3.63	4.1	14.82	19.77	0.95	18.39
ENSG00000185022	322	1471	378	4020	881	242	338	892	455	681	1927	614	891	693	7424	2728	12587	1264	1840	5192	4700	3082	1372	3407	2591	327	6919	10.16	46.14	11.71	125.92	27.74	7.62	10.98	28.32	14.47	21.13	61.76	19.19	28.88	22.01	245.45	86.59	407.45	39.53	58.9	165.58	149.01	98.92
ENSG00000228763	0	0	0	0	0	0	4	9	5	0	4	2	2	7	68	14	27	2	30	14	18	16	23	4	3	2	0	0	0	0	0	0	0	0.13	0.29	0.16	0	0.13	0.06	0.06	0.22	2.25	0.44	0.87	0.06	0.96	0.45	0.57	0.51
ENSG00000026559	331	8	276	3651	859	275	224	3103	3370	1349	5427	550	1420	361	26	582	1611	188	41	64	75	36	31	28	162	601	223	10.44	0.25	8.55	114.36	27.04	8.66	7.28	98.52	107.16	41.86	173.94	17.19	46.02	11.46	0.86	18.47	52.15	5.88	1.31	2.04	2.38	1.16
ENSG00000175318	87	228	54	17	52	113	25	114	47	58	42	115	125	116	511	397	131	193	192	88	530	90	212	292	106	152	286	2.74	7.15	1.67	0.53	1.64	3.56	0.81	3.62	1.49	1.8	1.35	3.59	4.05	3.68	16.89	12.6	4.24	6.04	6.15	2.81	16.8	2.89
ENSG00000151632	13	27	35	38	20	20	4	24	21	11	32	4	18	6	8	133	179	61	32	17	25	17	170	222	33	49	145	0.41	0.85	1.08	1.19	0.63	0.63	0.13	0.76	0.67	0.34	1.03	0.13	0.58	0.19	0.26	4.22	5.79	1.91	1.02	0.54	0.79	0.55
ENSG00000259207	130	132	52	14	68	30	48	66	24	6	2	30	2	67	272	162	85	91	156	269	16	282	243	1217	204	112	4	4.1	4.14	1.61	0.44	2.14	0.94	1.56	2.1	0.76	0.19	0.06	0.94	0.06	2.13	8.99	5.14	2.75	2.85	4.99	8.58	0.51	9.05
ENSG00000112715	4573	4292	4202	3190	4405	5739	5069	1745	1466	4668	2710	721	4009	3128	16189	5424	9720	6144	7004	7784	8048	8073	4969	10906	6955	3943	9208	144.23	134.61	130.19	99.92	138.68	180.75	164.67	55.4	46.62	144.84	86.86	22.53	129.92	99.33	535.23	172.16	314.64	192.15	224.21	248.24	255.15	259.1
ENSG00000249898	17	12	14	19	21	18	26	28	30	34	20	15	13	37	19	40	22	26	32	26	59	48	65	160	38	49	85	0.54	0.38	0.43	0.6	0.66	0.57	0.84	0.89	0.95	1.05	0.64	0.47	0.42	1.17	0.63	1.27	0.71	0.81	1.02	0.83	1.87	1.54
ENSG00000178726	99	314	168	271	250	206	273	177	123	72	173	353	62	85	135	354	411	328	1385	341	496	607	4714	945	267	126	502	3.12	9.85	5.21	8.49	7.87	6.49	8.87	5.62	3.91	2.23	5.54	11.03	2.01	2.7	4.46	11.24	13.3	10.26	44.34	10.87	15.72	19.48
ENSG00000117525	4516	2830	2313	1407	2173	2947	2244	5488	9966	1445	3139	1598	4840	3120	5155	6800	5899	9966	3153	14811	7239	9926	4854	18516	9246	5839	5523	142.43	88.76	71.66	44.07	68.41	92.81	72.9	174.25	316.9	44.84	100.61	49.94	156.85	99.08	170.43	215.83	190.95	311.68	100.93	472.33	229.5	318.57
ENSG00000175505	275	707	346	552	241	406	204	247	229	272	548	246	696	191	1013	403	509	909	1043	1725	1025	1004	689	1974	1124	273	1265	8.67	22.17	10.72	17.29	7.59	12.79	6.63	7.84	7.28	8.44	17.56	7.69	22.56	6.07	33.49	12.79	16.48	28.43	33.39	55.01	32.5	32.22
ENSG00000225808	8	2	4	2	11	12	1	3	8	0	0	2	2	7	67	42	25	9	19	13	9	38	9	20	7	0	10	0.25	0.06	0.12	0.06	0.35	0.38	0.03	0.1	0.25	0	0	0.06	0.06	0.22	2.22	1.33	0.81	0.28	0.61	0.41	0.29	1.22
ENSG00000235523	0	8	12	0	0	0	0	4	2	2	2	0	6	12	0	38	0	48	27	13	59	7	11	15	11	12	40	0	0.25	0.37	0	0	0	0	0.13	0.06	0.06	0.06	0	0.19	0.38	0	1.21	0	1.5	0.86	0.41	1.87	0.22
ENSG00000260467	0	1	0	0	0	0	2	2	0	0	0	0	0	0	16	2	0	5	4	5	2	5	24	3	1	2	4	0	0.03	0	0	0	0	0.06	0.06	0	0	0	0	0	0	0.53	0.06	0	0.16	0.13	0.16	0.06	0.16
ENSG00000164181	171	223	71	162	62	52	52	205	115	48	92	64	285	255	97	274	64	230	642	130	691	140	644	1911	144	136	366	5.39	6.99	2.2	5.07	1.95	1.64	1.69	6.51	3.66	1.49	2.95	2	9.24	8.1	3.21	8.7	2.07	7.19	20.55	4.15	21.91	4.49
ENSG00000224468	11	4	4	1	7	0	12	0	9	2	8	0	22	23	37	29	27	5	50	50	18	45	47	48	14	13	0	0.35	0.13	0.12	0.03	0.22	0	0.39	0	0.29	0.06	0.26	0	0.71	0.73	1.22	0.92	0.87	0.16	1.6	1.59	0.57	1.44
ENSG00000247675	1	0	16	4	4	11	6	44	29	14	13	0	2	2	0	2	1	2	2	0	2	1	2	2	0	7	0	0.03	0	0.5	0.13	0.13	0.35	0.19	1.4	0.92	0.43	0.42	0	0.06	0.06	0	0.06	0.03	0.06	0.06	0	0.06	0.03
ENSG00000155970	767	695	484	519	386	742	644	568	748	343	285	207	508	603	2196	1067	858	1508	369	2424	455	1899	675	449	2256	1130	547	24.19	21.8	15	16.26	12.15	23.37	20.92	18.03	23.79	10.64	9.13	6.47	16.46	19.15	72.6	33.87	27.77	47.16	11.81	77.3	14.42	60.95
ENSG00000264943	0	0	1	0	2	0	3	2	0	0	0	0	0	9	9	10	1	0	10	14	2	15	4	2	0	12	2	0	0	0.03	0	0.06	0	0.1	0.06	0	0	0	0	0	0.29	0.3	0.32	0.03	0	0.32	0.45	0.06	0.48
ENSG00000244675	0	0	0	0	0	0	2	0	0	0	0	0	0	4	9	0	3	15	0	8	0	2	8	6	12	0	1	0	0	0	0	0	0	0.06	0	0	0	0	0	0	0.13	0.3	0	0.1	0.47	0	0.26	0	0.06
ENSG00000263606	0	0	0	2	2	0	0	0	0	0	0	0	2	0	10	2	6	4	0	3	18	4	9	5	2	2	8	0	0	0	0.06	0.06	0	0	0	0	0	0	0	0.06	0	0.33	0.06	0.19	0.13	0	0.1	0.57	0.13
ENSG00000198758	2	8	10	22	0	2	4	4	0	8	8	0	17	0	2	8	0	13	353	8	524	1	174	90	14	4	93	0.06	0.25	0.31	0.69	0	0.06	0.13	0.13	0	0.25	0.26	0	0.55	0	0.07	0.25	0	0.41	11.3	0.26	16.61	0.03
ENSG00000164796	0	0	2	0	0	2	6	0	0	0	0	0	0	6	16	24	8	14	0	17	1	8	0	2	8	14	4	0	0	0.06	0	0	0.06	0.19	0	0	0	0	0	0	0.19	0.53	0.76	0.26	0.44	0	0.54	0.03	0.26
ENSG00000211660	0	0	1	5	0	0	0	0	0	0	7	0	0	0	39	0	1	21	0	210	24	22	4	4	35	23	0	0	0	0.03	0.16	0	0	0	0	0	0	0.22	0	0	0	1.29	0	0.03	0.66	0	6.7	0.76	0.71
ENSG00000079215	99	227	20	96	28	60	28	168	78	54	73	74	177	98	252	238	173	391	64	229	146	278	185	201	359	600	146	3.12	7.12	0.62	3.01	0.88	1.89	0.91	5.33	2.48	1.68	2.34	2.31	5.74	3.11	8.33	7.55	5.6	12.23	2.05	7.3	4.63	8.92
ENSG00000150594	669	1157	750	229	568	521	176	224	103	329	53	267	78	120	996	547	966	556	1916	773	218	1181	5591	5765	926	1068	864	21.1	36.29	23.24	7.17	17.88	16.41	5.72	7.11	3.28	10.21	1.7	8.34	2.53	3.81	32.93	17.36	31.27	17.39	61.34	24.65	6.91	37.9
ENSG00000181634	20	26	29	25	54	10	8	8	15	46	2	13	58	62	86	25	26	89	73	101	96	151	42	76	96	135	8	0.63	0.82	0.9	0.78	1.7	0.31	0.26	0.25	0.48	1.43	0.06	0.41	1.88	1.97	2.84	0.79	0.84	2.78	2.34	3.22	3.04	4.85
ENSG00000124171	275	339	348	413	345	269	211	413	298	241	334	255	607	377	895	631	479	630	766	483	751	288	778	2030	368	395	885	8.67	10.63	10.78	12.94	10.86	8.47	6.85	13.11	9.48	7.48	10.7	7.97	19.67	11.97	29.59	20.03	15.51	19.7	24.52	15.4	23.81	9.24
ENSG00000268104	0	12	6	16	10	8	0	0	0	0	8	4	0	10	168	13	6	63	3	79	32	279	2	28	38	0	10	0	0.38	0.19	0.5	0.31	0.25	0	0	0	0	0.26	0.13	0	0.32	5.55	0.41	0.19	1.97	0.1	2.52	1.01	8.95
ENSG00000207547	75	82	109	46	103	78	59	88	54	76	26	47	10	44	12	6	4	27	34	32	17	20	16	63	46	31	20	2.37	2.57	3.38	1.44	3.24	2.46	1.92	2.79	1.72	2.36	0.83	1.47	0.32	1.4	0.4	0.19	0.13	0.84	1.09	1.02	0.54	0.64
ENSG00000235162	1159	2760	1499	734	927	951	705	1650	763	1030	480	1038	691	1419	1605	1561	763	2946	4446	1387	6310	1035	9831	7780	2167	956	2033	36.55	86.56	46.44	22.99	29.18	29.95	22.9	52.39	24.26	31.96	15.38	32.44	22.39	45.06	53.06	49.55	24.7	92.14	142.33	44.23	200.05	33.22
ENSG00000272037	21	14	5	35	18	27	32	43	50	22	26	4	73	40	80	102	82	31	115	58	46	96	66	77	50	91	26	0.66	0.44	0.15	1.1	0.57	0.85	1.04	1.37	1.59	0.68	0.83	0.13	2.37	1.27	2.64	3.24	2.65	0.97	3.68	1.85	1.46	3.08
ENSG00000114573	2236	4139	1672	1760	2064	1758	1865	2544	2947	1313	3292	1646	3551	3397	2215	3363	2545	3165	9984	3367	6558	3212	17752	16075	3175	2689	5693	70.52	129.81	51.8	55.13	64.98	55.37	60.59	80.77	93.71	40.74	105.51	51.44	115.08	107.87	73.23	106.74	82.38	98.98	319.61	107.38	207.91	103.09
ENSG00000007516	137	153	102	34	75	160	60	225	126	78	159	148	94	112	997	220	132	123	483	86	585	78	717	953	101	264	244	4.32	4.8	3.16	1.06	2.36	5.04	1.95	7.14	4.01	2.42	5.1	4.63	3.05	3.56	32.96	6.98	4.27	3.85	15.46	2.74	18.55	2.5
ENSG00000131773	527	417	395	1613	1150	346	751	1226	2142	474	2437	302	1995	494	747	386	348	628	241	447	405	380	190	283	322	531	830	16.62	13.08	12.24	50.52	36.21	10.9	24.4	38.93	68.11	14.71	78.11	9.44	64.65	15.69	24.7	12.25	11.26	19.64	7.71	14.26	12.84	12.2
ENSG00000211947	2	0	0	53	1	0	0	0	0	4	0	0	0	3	121	0	0	29	1	44	18	182	0	12	6	0	0	0.06	0	0	1.66	0.03	0	0	0	0	0.12	0	0	0	0.1	4	0	0	0.91	0.03	1.4	0.57	5.84
ENSG00000168685	64	79	36	129	62	45	160	12	80	64	25	116	28	105	633	70	61	189	41	358	127	699	108	227	410	401	60	2.02	2.48	1.12	4.04	1.95	1.42	5.2	0.38	2.54	1.99	0.8	3.63	0.91	3.33	20.93	2.22	1.97	5.91	1.31	11.42	4.03	22.43
ENSG00000268812	8	1	0	0	8	0	9	0	0	4	1	2	0	3	6	29	9	4	24	22	4	17	78	74	12	1	1	0.25	0.03	0	0	0.25	0	0.29	0	0	0.12	0.03	0.06	0	0.1	0.2	0.92	0.29	0.13	0.77	0.7	0.13	0.55
ENSG00000234478	11	5	3	5	1	17	4	9	5	12	12	3	15	11	64	11	15	13	19	15	80	14	24	27	18	15	15	0.35	0.16	0.09	0.16	0.03	0.54	0.13	0.29	0.16	0.37	0.38	0.09	0.49	0.35	2.12	0.35	0.49	0.41	0.61	0.48	2.54	0.45
ENSG00000260924	96	88	129	102	91	54	24	144	70	93	49	35	32	60	20	15	51	38	62	25	38	28	24	24	74	49	16	3.03	2.76	4	3.19	2.86	1.7	0.78	4.57	2.23	2.89	1.57	1.09	1.04	1.91	0.66	0.48	1.65	1.19	1.98	0.8	1.2	0.9
ENSG00000176884	35	4	23	268	20	11	6	239	326	24	125	40	244	15	4	15	40	20	3	2	33	6	6	23	22	63	43	1.1	0.13	0.71	8.39	0.63	0.35	0.19	7.59	10.37	0.74	4.01	1.25	7.91	0.48	0.13	0.48	1.29	0.63	0.1	0.06	1.05	0.19
ENSG00000075651	298	527	146	52	271	286	255	121	60	238	48	101	20	288	1321	369	534	453	473	860	186	725	664	1050	631	334	89	9.4	16.53	4.52	1.63	8.53	9.01	8.28	3.84	1.91	7.38	1.54	3.16	0.65	9.15	43.67	11.71	17.29	14.17	15.14	27.43	5.9	23.27
ENSG00000156738	13	24	10	6	50	2	10	8	28	12	10	36	0	5	486	18	6	4	59	115	128	126	30	124	53	85	25	0.41	0.75	0.31	0.19	1.57	0.06	0.32	0.25	0.89	0.37	0.32	1.13	0	0.16	16.07	0.57	0.19	0.13	1.89	3.67	4.06	4.04
ENSG00000198517	274	436	137	467	322	152	233	294	371	39	705	227	640	266	919	548	746	493	1197	861	1116	925	906	1426	735	287	1010	8.64	13.67	4.24	14.63	10.14	4.79	7.57	9.33	11.8	1.21	22.6	7.09	20.74	8.45	30.38	17.39	24.15	15.42	38.32	27.46	35.38	29.69
ENSG00000231329	0	2	0	0	0	1	0	0	0	0	1	0	0	0	4	5	6	4	9	2	5	0	5	5	4	0	2	0	0.06	0	0	0	0.03	0	0	0	0	0.03	0	0	0	0.13	0.16	0.19	0.13	0.29	0.06	0.16	0
ENSG00000259151	0	0	0	0	0	0	0	0	0	0	0	0	0	2	4	0	7	0	7	2	6	0	4	2	0	12	3	0	0	0	0	0	0	0	0	0	0	0	0	0	0.06	0.13	0	0.23	0	0.22	0.06	0.19	0
ENSG00000279903	0	1	0	0	0	0	0	0	0	0	0	0	0	0	13	0	0	0	11	5	20	4	17	3	0	0	17	0	0.03	0	0	0	0	0	0	0	0	0	0	0	0	0.43	0	0	0	0.35	0.16	0.63	0.13
ENSG00000154080	23	14	32	14	30	70	31	36	11	18	12	46	74	40	207	33	22	83	30	41	105	29	54	439	44	56	452	0.73	0.44	0.99	0.44	0.94	2.2	1.01	1.14	0.35	0.56	0.38	1.44	2.4	1.27	6.84	1.05	0.71	2.6	0.96	1.31	3.33	0.93
ENSG00000170525	2842	2085	1774	1412	2366	2110	2491	767	779	963	1109	2320	1705	5074	16479	3326	5986	3068	2396	4413	2283	6696	1367	3081	3852	1235	2798	89.64	65.39	54.96	44.23	74.49	66.45	80.92	24.35	24.77	29.88	35.54	72.5	55.25	161.13	544.82	105.57	193.77	95.95	76.7	140.73	72.38	214.91
ENSG00000269902	0	0	1	10	0	0	0	0	0	0	0	0	2	0	12	33	37	8	6	32	11	15	6	5	5	0	3	0	0	0.03	0.31	0	0	0	0	0	0	0	0	0.06	0	0.4	1.05	1.2	0.25	0.19	1.02	0.35	0.48
ENSG00000279452	54	33	25	28	29	48	20	50	26	56	40	40	26	22	10	2	13	13	20	10	28	11	2	28	35	24	4	1.7	1.03	0.77	0.88	0.91	1.51	0.65	1.59	0.83	1.74	1.28	1.25	0.84	0.7	0.33	0.06	0.42	0.41	0.64	0.32	0.89	0.35
ENSG00000279863	34	30	40	12	12	20	14	20	30	28	24	22	41	35	56	63	60	69	24	102	85	46	32	31	43	26	62	1.07	0.94	1.24	0.38	0.38	0.63	0.45	0.64	0.95	0.87	0.77	0.69	1.33	1.11	1.85	2	1.94	2.16	0.77	3.25	2.69	1.48
ENSG00000272953	15	29	42	17	21	62	11	30	49	15	14	16	36	11	24	2	11	10	4	2	12	11	2	14	20	22	7	0.47	0.91	1.3	0.53	0.66	1.95	0.36	0.95	1.56	0.47	0.45	0.5	1.17	0.35	0.79	0.06	0.36	0.31	0.13	0.06	0.38	0.35
ENSG00000078401	92	1214	87	155	176	189	167	191	225	158	282	213	202	105	1096	1901	649	1592	589	908	585	526	752	1209	470	311	301	2.9	38.08	2.7	4.86	5.54	5.95	5.43	6.06	7.15	4.9	9.04	6.66	6.55	3.33	36.24	60.34	21.01	49.79	18.86	28.96	18.55	16.88
ENSG00000183688	504	441	445	870	282	409	349	3821	2519	505	1750	346	804	306	67	333	411	618	331	489	307	488	444	193	346	804	187	15.9	13.83	13.79	27.25	8.88	12.88	11.34	121.32	80.1	15.67	56.09	10.81	26.06	9.72	2.22	10.57	13.3	19.33	10.6	15.59	9.73	15.66
ENSG00000113070	87	47	176	372	70	58	98	32	72	75	194	53	475	56	323	265	503	595	215	929	352	993	101	356	1166	36	1515	2.74	1.47	5.45	11.65	2.2	1.83	3.18	1.02	2.29	2.33	6.22	1.66	15.39	1.78	10.68	8.41	16.28	18.61	6.88	29.63	11.16	31.87
ENSG00000181722	27	45	18	45	25	25	40	56	40	18	70	13	68	24	379	41	68	62	46	123	145	104	95	92	32	64	146	0.85	1.41	0.56	1.41	0.79	0.79	1.3	1.78	1.27	0.56	2.24	0.41	2.2	0.76	12.53	1.3	2.2	1.94	1.47	3.92	4.6	3.34
ENSG00000134028	10	34	4	2	10	0	6	4	6	10	0	4	14	8	162	13	2	46	10	80	17	111	4	30	117	14	12	0.32	1.07	0.12	0.06	0.31	0	0.19	0.13	0.19	0.31	0	0.13	0.45	0.25	5.36	0.41	0.06	1.44	0.32	2.55	0.54	3.56
ENSG00000275894	10	0	2	12	2	0	2	0	0	0	16	0	12	0	89	16	90	34	22	25	43	17	14	17	21	2	50	0.32	0	0.06	0.38	0.06	0	0.06	0	0	0	0.51	0	0.39	0	2.94	0.51	2.91	1.06	0.7	0.8	1.36	0.55
ENSG00000270933	45	56	145	76	94	115	33	101	233	105	88	52	91	25	12	2	2	67	54	6	28	31	15	41	38	114	14	1.42	1.76	4.49	2.38	2.96	3.62	1.07	3.21	7.41	3.26	2.82	1.63	2.95	0.79	0.4	0.06	0.06	2.1	1.73	0.19	0.89	0.99
ENSG00000185215	1610	6547	1722	2084	1467	1857	1883	2010	2909	1181	3598	702	2012	1727	6400	3710	1808	3402	8258	4413	10302	6769	8339	12138	4091	2923	3132	50.78	205.34	53.35	65.28	46.19	58.49	61.17	63.82	92.5	36.64	115.32	21.94	65.2	54.84	211.59	117.76	58.53	106.4	264.36	140.73	326.61	217.25
ENSG00000264647	4	20	53	9	27	14	4	14	19	25	14	1	4	5	0	2	5	4	8	2	4	6	12	0	5	1	4	0.13	0.63	1.64	0.28	0.85	0.44	0.13	0.44	0.6	0.78	0.45	0.03	0.13	0.16	0	0.06	0.16	0.13	0.26	0.06	0.13	0.19
ENSG00000046889	844	821	243	91	323	314	360	402	406	204	451	525	1138	862	1112	646	501	1389	886	1322	1591	974	565	989	1111	1014	2041	26.62	25.75	7.53	2.85	10.17	9.89	11.69	12.76	12.91	6.33	14.45	16.41	36.88	27.37	36.76	20.5	16.22	43.44	28.36	42.16	50.44	31.26
ENSG00000279940	0	2	0	0	0	0	0	0	0	0	0	0	0	0	2	8	8	2	20	0	0	4	9	1	0	4	8	0	0.06	0	0	0	0	0	0	0	0	0	0	0	0	0.07	0.25	0.26	0.06	0.64	0	0	0.13
ENSG00000134070	96	124	57	109	59	97	36	57	75	26	50	18	80	57	180	104	70	106	187	242	165	245	177	334	155	102	39	3.03	3.89	1.77	3.41	1.86	3.05	1.17	1.81	2.38	0.81	1.6	0.56	2.59	1.81	5.95	3.3	2.27	3.32	5.99	7.72	5.23	7.86
ENSG00000240207	31	36	23	46	6	41	30	24	30	20	20	10	10	44	87	47	13	64	54	63	37	73	61	54	60	68	27	0.98	1.13	0.71	1.44	0.19	1.29	0.97	0.76	0.95	0.62	0.64	0.31	0.32	1.4	2.88	1.49	0.42	2	1.73	2.01	1.17	2.34
ENSG00000155324	1261	2702	995	1644	1660	854	789	1323	1738	929	1550	1048	1643	1541	3507	2147	2325	2132	3176	2011	2175	2148	3439	7901	1661	2217	2625	39.77	84.74	30.83	51.5	52.26	26.9	25.63	42.01	55.27	28.83	49.68	32.75	53.25	48.94	115.95	68.15	75.26	66.68	101.67	64.13	68.95	68.94
ENSG00000159216	512	1013	300	780	643	216	505	331	587	192	360	459	379	767	1474	616	635	671	1479	1025	766	1363	2190	3662	777	399	632	16.15	31.77	9.29	24.43	20.24	6.8	16.41	10.51	18.67	5.96	11.54	14.34	12.28	24.36	48.73	19.55	20.56	20.99	47.35	32.69	24.28	43.75
ENSG00000237943	588	167	423	1350	461	605	519	784	1524	351	857	361	251	411	316	360	432	586	126	409	208	265	98	293	433	227	169	18.55	5.24	13.11	42.29	14.51	19.05	16.86	24.89	48.46	10.89	27.47	11.28	8.13	13.05	10.45	11.43	13.98	18.33	4.03	13.04	6.59	8.51
ENSG00000167900	2283	723	2897	3587	898	1278	1344	3402	1305	1805	576	776	547	1105	82	1169	497	1256	349	783	405	604	488	135	1028	1231	157	72.01	22.68	89.76	112.36	28.27	40.25	43.66	108.01	41.5	56.01	18.46	24.25	17.73	35.09	2.71	37.1	16.09	39.28	11.17	24.97	12.84	19.39
ENSG00000183742	255	434	173	45	136	178	108	178	117	117	104	202	427	317	238	505	507	791	237	364	658	273	363	339	473	312	452	8.04	13.61	5.36	1.41	4.28	5.61	3.51	5.65	3.72	3.63	3.33	6.31	13.84	10.07	7.87	16.03	16.41	24.74	7.59	11.61	20.86	8.76
ENSG00000233461	26	113	52	299	31	99	87	134	72	133	160	62	118	65	65	20	11	48	38	26	60	61	40	25	28	29	90	0.82	3.54	1.61	9.37	0.98	3.12	2.83	4.25	2.29	4.13	5.13	1.94	3.82	2.06	2.15	0.63	0.36	1.5	1.22	0.83	1.9	1.96
ENSG00000103404	354	190	291	463	297	295	282	350	284	209	308	169	214	408	1631	736	534	487	300	620	293	691	450	454	582	579	130	11.17	5.96	9.02	14.5	9.35	9.29	9.16	11.11	9.03	6.48	9.87	5.28	6.94	12.96	53.92	23.36	17.29	15.23	9.6	19.77	9.29	22.18
ENSG00000118503	649	1008	499	2306	554	581	522	918	1464	415	1926	474	1334	971	5308	5295	1756	2244	654	3670	2021	4236	998	3453	3772	686	1402	20.47	31.61	15.46	72.23	17.44	18.3	16.96	29.15	46.55	12.88	61.73	14.81	43.23	30.83	175.49	168.07	56.84	70.18	20.94	117.04	64.07	135.95
ENSG00000155792	742	2059	677	605	915	742	649	611	453	639	822	723	860	1007	3728	914	1152	897	3216	1046	2882	882	4346	4992	1079	488	2056	23.4	64.58	20.98	18.95	28.81	23.37	21.08	19.4	14.4	19.83	26.35	22.59	27.87	31.98	123.25	29.01	37.29	28.05	102.95	33.36	91.37	28.31
ENSG00000258682	55	22	24	30	39	52	59	67	42	13	31	29	65	71	123	55	98	73	89	98	56	119	121	78	53	87	14	1.73	0.69	0.74	0.94	1.23	1.64	1.92	2.13	1.34	0.4	0.99	0.91	2.11	2.25	4.07	1.75	3.17	2.28	2.85	3.13	1.78	3.82
ENSG00000211897	10	2	19	25	5	0	1	1	7	167	17	20	0	3	2159	10	5	107	2	2390	149	306	13	76	585	48	0	0.32	0.06	0.59	0.78	0.16	0	0.03	0.03	0.22	5.18	0.54	0.63	0	0.1	71.38	0.32	0.16	3.35	0.06	76.22	4.72	9.82
ENSG00000089012	6	23	8	10	24	4	4	8	8	15	12	8	16	20	99	8	8	30	18	15	49	45	33	40	34	23	22	0.19	0.72	0.25	0.31	0.76	0.13	0.13	0.25	0.25	0.47	0.38	0.25	0.52	0.64	3.27	0.25	0.26	0.94	0.58	0.48	1.55	1.44
ENSG00000147509	25	7	15	15	19	27	19	9	5	4	1	20	2	15	67	13	18	7	74	38	28	37	83	271	21	19	22	0.79	0.22	0.46	0.47	0.6	0.85	0.62	0.29	0.16	0.12	0.03	0.63	0.06	0.48	2.22	0.41	0.58	0.22	2.37	1.21	0.89	1.19
ENSG00000219433	0	0	0	0	2	0	2	2	2	0	0	0	4	2	4	7	9	6	5	9	10	2	12	4	6	0	2	0	0	0	0	0.06	0	0.06	0.06	0.06	0	0	0	0.13	0.06	0.13	0.22	0.29	0.19	0.16	0.29	0.32	0.06
ENSG00000250116	2	5	2	4	0	0	11	17	11	0	8	0	11	19	66	13	29	11	25	32	0	14	60	15	34	18	15	0.06	0.16	0.06	0.13	0	0	0.36	0.54	0.35	0	0.26	0	0.36	0.6	2.18	0.41	0.94	0.34	0.8	1.02	0	0.45
ENSG00000187957	14	248	6	76	8	16	10	34	14	18	66	16	17	20	82	26	12	40	161	65	1602	34	532	305	62	38	382	0.44	7.78	0.19	2.38	0.25	0.5	0.32	1.08	0.45	0.56	2.12	0.5	0.55	0.64	2.71	0.83	0.39	1.25	5.15	2.07	50.79	1.09
ENSG00000134954	2255	2992	1467	1318	1324	1574	2053	1510	1397	953	580	1034	823	1707	4143	3022	2335	2538	1968	4692	1148	5039	3826	4575	3704	2974	742	71.12	93.84	45.45	41.28	41.68	49.57	66.69	47.94	44.42	29.57	18.59	32.31	26.67	54.21	136.97	95.92	75.58	79.38	63	149.63	36.4	161.73
ENSG00000269961	16	9	6	14	8	23	12	6	16	27	8	14	4	0	0	2	6	7	6	2	12	4	1	6	6	3	4	0.5	0.28	0.19	0.44	0.25	0.72	0.39	0.19	0.51	0.84	0.26	0.44	0.13	0	0	0.06	0.19	0.22	0.19	0.06	0.38	0.13
ENSG00000166592	26	102	137	97	64	147	86	146	84	100	52	72	48	46	754	609	162	176	50	298	1178	101	48	390	114	38	285	0.82	3.2	4.24	3.04	2.01	4.63	2.79	4.64	2.67	3.1	1.67	2.25	1.56	1.46	24.93	19.33	5.24	5.5	1.6	9.5	37.35	3.24
ENSG00000239557	10	4	4	5	0	4	9	9	0	12	16	1	6	3	42	22	36	23	19	24	40	18	20	5	22	5	20	0.32	0.13	0.12	0.16	0	0.13	0.29	0.29	0	0.37	0.51	0.03	0.19	0.1	1.39	0.7	1.17	0.72	0.61	0.77	1.27	0.58
ENSG00000118257	463	138	224	263	276	269	192	236	103	181	115	432	76	318	1197	324	275	741	233	1454	401	1577	290	349	795	837	116	14.6	4.33	6.94	8.24	8.69	8.47	6.24	7.49	3.28	5.62	3.69	13.5	2.46	10.1	39.57	10.28	8.9	23.17	7.46	46.37	12.71	50.61
ENSG00000151715	39	311	38	34	37	55	17	55	110	62	272	66	647	56	283	92	36	148	1435	127	712	132	1518	2707	165	521	1271	1.23	9.75	1.18	1.06	1.16	1.73	0.55	1.75	3.5	1.92	8.72	2.06	20.97	1.78	9.36	2.92	1.17	4.63	45.94	4.05	22.57	4.24
ENSG00000172201	5120	13712	4136	3953	4242	4684	3534	1945	3148	3384	4377	4100	4525	4992	18954	5977	7813	6686	22773	8538	14130	7384	19078	8843	8193	2926	17054	161.48	430.06	128.15	123.82	133.55	147.52	114.81	61.75	100.1	105	140.29	128.13	146.64	158.52	626.65	189.71	252.91	209.1	729.02	272.28	447.97	236.99
ENSG00000279017	0	4	0	0	0	0	0	2	0	0	0	0	0	4	8	0	2	8	4	2	33	20	8	10	0	2	0	0	0.13	0	0	0	0	0	0.06	0	0	0	0	0	0.13	0.26	0	0.06	0.25	0.13	0.06	1.05	0.64
ENSG00000183077	931	1102	859	2028	977	773	493	2830	4047	885	2728	692	2030	645	822	448	533	789	913	611	1203	519	501	462	678	801	1267	29.36	34.56	26.61	63.52	30.76	24.35	16.02	89.85	128.69	27.46	87.43	21.63	65.79	20.48	27.18	14.22	17.25	24.68	29.23	19.49	38.14	16.66
ENSG00000137573	1205	1538	1109	458	453	992	905	478	957	495	283	426	401	333	1068	1678	368	3091	1653	2200	1372	3167	1130	1299	4048	4861	729	38.01	48.24	34.36	14.35	14.26	31.24	29.4	15.18	30.43	15.36	9.07	13.31	13	10.57	35.31	53.26	11.91	96.67	52.92	70.16	43.5	101.64
ENSG00000169860	410	524	84	102	168	319	163	353	476	79	278	192	584	392	891	528	311	410	969	855	504	624	2089	447	357	1029	362	12.93	16.43	2.6	3.19	5.29	10.05	5.3	11.21	15.14	2.45	8.91	6	18.93	12.45	29.46	16.76	10.07	12.82	31.02	27.27	15.98	20.03
ENSG00000139370	1026	1351	903	719	891	823	691	978	721	578	579	604	576	858	996	903	731	1170	4186	1008	1661	948	3772	8099	1131	962	1604	32.36	42.37	27.98	22.52	28.05	25.92	22.45	31.05	22.93	17.93	18.56	18.88	18.67	27.25	32.93	28.66	23.66	36.59	134	32.15	52.66	30.43
ENSG00000143858	102	53	70	291	33	110	113	489	1760	23	682	50	556	57	65	41	129	45	55	202	29	206	80	37	101	190	28	3.22	1.66	2.17	9.12	1.04	3.46	3.67	15.53	55.96	0.71	21.86	1.56	18.02	1.81	2.15	1.3	4.18	1.41	1.76	6.44	0.92	6.61
ENSG00000132334	263	631	193	315	187	131	273	130	258	121	215	160	220	106	495	293	197	463	538	607	317	1193	1075	1095	636	437	456	8.29	19.79	5.98	9.87	5.89	4.13	8.87	4.13	8.2	3.75	6.89	5	7.13	3.37	16.37	9.3	6.38	14.48	17.22	19.36	10.05	38.29
ENSG00000054654	2033	2588	1113	2258	1052	1334	1491	1685	834	860	2201	1350	1312	1830	4439	2083	1148	1723	8617	1681	4749	2392	7614	13919	1607	1688	2886	64.12	81.17	34.48	70.73	33.12	42.01	48.44	53.5	26.52	26.68	70.54	42.19	42.52	58.11	146.76	66.12	37.16	53.89	275.85	53.61	150.56	76.77
ENSG00000250069	0	0	0	2	2	0	0	0	0	0	0	0	0	0	9	9	8	8	5	4	11	19	1	0	2	0	0	0	0	0	0.06	0.06	0	0	0	0	0	0	0	0	0	0.3	0.29	0.26	0.25	0.16	0.13	0.35	0.61
ENSG00000261560	0	6	2	9	13	13	16	8	2	6	13	11	11	26	29	23	38	9	20	26	12	35	39	28	11	10	18	0	0.19	0.06	0.28	0.41	0.41	0.52	0.25	0.06	0.19	0.42	0.34	0.36	0.83	0.96	0.73	1.23	0.28	0.64	0.83	0.38	1.12
ENSG00000245532	11321	20346	8764	29602	16200	11200	15771	16314	26672	5911	35904	11118	40839	25216	56071	26389	33581	25545	67544	32545	80019	29958	62308	71193	24339	13769	90243	357.06	638.12	271.54	927.24	510.02	352.74	512.34	517.98	848.12	183.41	1150.75	347.45	1323.49	800.75	1853.79	837.6	1087.03	798.92	2162.24	1037.88	2536.86	961.49
ENSG00000204219	345	497	374	2143	740	552	337	892	1518	352	1928	943	1264	220	732	309	653	236	175	405	619	287	234	255	363	626	588	10.88	15.59	11.59	67.13	23.3	17.38	10.95	28.32	48.27	10.92	61.79	29.47	40.96	6.99	24.2	9.81	21.14	7.38	5.6	12.92	19.62	9.21
ENSG00000101230	242	27	209	6	26	122	135	50	30	67	14	34	8	63	56	361	100	581	64	338	137	825	70	162	877	591	86	7.63	0.85	6.48	0.19	0.82	3.84	4.39	1.59	0.95	2.08	0.45	1.06	0.26	2	1.85	11.46	3.24	18.17	2.05	10.78	4.34	26.48
ENSG00000262406	4	10	1	2	0	0	0	0	0	0	4	10	2	3	106	0	65	4	20	14	54	175	0	6	24	6	0	0.13	0.31	0.03	0.06	0	0	0	0	0	0	0.13	0.31	0.06	0.1	3.5	0	2.1	0.13	0.64	0.45	1.71	5.62
ENSG00000254165	23	4	2	18	6	2	18	10	9	0	0	20	9	13	42	24	40	24	49	44	23	36	28	28	15	30	16	0.73	0.13	0.06	0.56	0.19	0.06	0.58	0.32	0.29	0	0	0.63	0.29	0.41	1.39	0.76	1.29	0.75	1.57	1.4	0.73	1.16
ENSG00000160282	16	29	12	83	37	53	36	47	65	46	47	14	44	19	20	11	16	40	4	8	26	11	12	4	17	21	33	0.5	0.91	0.37	2.6	1.16	1.67	1.17	1.49	2.07	1.43	1.51	0.44	1.43	0.6	0.66	0.35	0.52	1.25	0.13	0.26	0.82	0.35
ENSG00000146674	4452	9151	3010	2362	3606	7640	3641	2157	1033	2001	2558	5319	1881	2029	65305	3099	1833	3574	7412	13511	2802	46300	3499	58541	8133	4025	3251	140.42	287.01	93.26	73.99	113.53	240.62	118.28	68.49	32.85	62.09	81.99	166.22	60.96	64.43	2159.07	98.36	59.34	111.78	237.28	430.87	88.83	1485.99
ENSG00000271347	7	8	6	5	18	21	2	10	8	0	8	2	10	4	75	50	34	14	18	46	23	33	16	11	17	8	9	0.22	0.25	0.19	0.16	0.57	0.66	0.06	0.32	0.25	0	0.26	0.06	0.32	0.13	2.48	1.59	1.1	0.44	0.58	1.47	0.73	1.06
ENSG00000065534	2483	1874	3360	1097	1411	1742	2363	2538	1176	1356	428	1071	1210	1337	2723	4025	2148	4871	1736	5188	1945	5323	3565	2194	7010	9856	1344	78.31	58.78	104.1	34.36	44.42	54.86	76.76	80.58	37.39	42.07	13.72	33.47	39.21	42.46	90.03	127.75	69.53	152.34	55.57	165.45	61.66	170.84
ENSG00000250602	13	56	17	10	31	28	20	8	33	61	18	17	44	40	86	41	40	48	80	33	65	66	72	194	36	57	117	0.41	1.76	0.53	0.31	0.98	0.88	0.65	0.25	1.05	1.89	0.58	0.53	1.43	1.27	2.84	1.3	1.29	1.5	2.56	1.05	2.06	2.12
ENSG00000124019	131	51	85	1250	93	98	147	446	806	50	450	72	216	90	147	58	49	120	76	172	98	125	46	35	166	112	128	4.13	1.6	2.63	39.15	2.93	3.09	4.78	14.16	25.63	1.55	14.42	2.25	7	2.86	4.86	1.84	1.59	3.75	2.43	5.49	3.11	4.01
ENSG00000162711	23	86	22	14	31	24	16	38	38	15	8	22	36	31	35	68	64	108	24	86	34	148	54	82	93	72	36	0.73	2.7	0.68	0.44	0.98	0.76	0.52	1.21	1.21	0.47	0.26	0.69	1.17	0.98	1.16	2.16	2.07	3.38	0.77	2.74	1.08	4.75
ENSG00000250068	2	0	0	1	2	0	0	5	2	0	0	0	0	1	10	13	4	6	20	8	1	9	5	4	5	2	0	0.06	0	0	0.03	0.06	0	0	0.16	0.06	0	0	0	0	0.03	0.33	0.41	0.13	0.19	0.64	0.26	0.03	0.29
ENSG00000126562	38	38	43	40	30	53	33	265	569	81	1108	11	1394	19	48	38	85	23	100	56	73	48	54	55	57	152	91	1.2	1.19	1.33	1.25	0.94	1.67	1.07	8.41	18.09	2.51	35.51	0.34	45.18	0.6	1.59	1.21	2.75	0.72	3.2	1.79	2.31	1.54
ENSG00000100234	2216	15284	2774	4084	3426	2867	2055	5169	8470	1276	5748	3310	5845	1887	6165	3358	3444	5070	63041	9892	5373	6951	53025	63345	7436	6847	12968	69.89	479.36	85.95	127.93	107.86	90.29	66.76	164.12	269.33	39.59	184.23	103.44	189.42	59.92	203.82	106.58	111.48	158.56	2018.09	315.46	170.34	223.09
ENSG00000130054	197	53	94	676	153	73	124	792	2041	98	3089	203	2884	176	27	65	88	141	122	120	250	150	146	151	173	186	680	6.21	1.66	2.91	21.17	4.82	2.3	4.03	25.15	64.9	3.04	99	6.34	93.46	5.59	0.89	2.06	2.85	4.41	3.91	3.83	7.93	4.81
ENSG00000278048	1	5	0	0	0	0	0	0	0	0	0	0	0	0	1	18	56	0	1	24	3	10	5	0	10	17	0	0.03	0.16	0	0	0	0	0	0	0	0	0	0	0	0	0.03	0.57	1.81	0	0.03	0.77	0.1	0.32
ENSG00000274286	10	7	12	11	10	22	4	14	1	0	14	18	10	8	363	10	256	12	20	54	22	25	10	0	5	16	64	0.32	0.22	0.37	0.34	0.31	0.69	0.13	0.44	0.03	0	0.45	0.56	0.32	0.25	12	0.32	8.29	0.38	0.64	1.72	0.7	0.8
ENSG00000187098	1685	2418	1778	796	3247	1795	2598	2497	1759	2016	1399	1007	995	1526	5850	3793	4410	2197	4209	3089	1924	2908	6646	9336	2268	5200	1196	53.14	75.84	55.09	24.93	102.22	56.53	84.4	79.28	55.93	62.55	44.84	31.47	32.25	48.46	193.41	120.39	142.75	68.71	134.74	98.51	61	93.33
ENSG00000179772	169	38	281	82	182	222	106	151	30	199	17	180	16	39	38	44	33	96	21	70	16	95	70	65	44	69	14	5.33	1.19	8.71	2.57	5.73	6.99	3.44	4.79	0.95	6.17	0.54	5.63	0.52	1.24	1.26	1.4	1.07	3	0.67	2.23	0.51	3.05
ENSG00000277855	0	0	0	0	0	0	0	0	0	0	0	0	0	6	22	3	4	0	4	2	4	12	0	0	0	0	5	0	0	0	0	0	0	0	0	0	0	0	0	0	0.19	0.73	0.1	0.13	0	0.13	0.06	0.13	0.39
ENSG00000214039	0	0	1	0	2	0	0	0	0	0	0	0	0	0	7	2	6	4	2	10	0	4	4	7	0	8	0	0	0	0.03	0	0.06	0	0	0	0	0	0	0	0	0	0.23	0.06	0.19	0.13	0.06	0.32	0	0.13
ENSG00000169418	79	2248	201	129	262	160	143	350	184	207	285	190	352	41	135	236	130	325	1998	176	425	373	3083	3110	150	587	385	2.49	70.51	6.23	4.04	8.25	5.04	4.65	11.11	5.85	6.42	9.13	5.94	11.41	1.3	4.46	7.49	4.21	10.16	63.96	5.61	13.47	11.97
ENSG00000213626	1639	513	2480	541	743	1373	1770	930	513	1080	236	794	523	1173	1870	4321	2272	4444	567	4146	770	7122	662	5723	3857	2069	884	51.69	16.09	76.84	16.95	23.39	43.24	57.5	29.53	16.31	33.51	7.56	24.81	16.95	37.25	61.82	137.15	73.55	138.99	18.15	132.22	24.41	228.58
ENSG00000259732	5	0	3	8	3	7	4	10	0	0	4	4	0	3	15	12	7	22	4	24	6	84	4	9	19	3	36	0.16	0	0.09	0.25	0.09	0.22	0.13	0.32	0	0	0.13	0.13	0	0.1	0.5	0.38	0.23	0.69	0.13	0.77	0.19	2.7
ENSG00000166959	222	1707	485	284	359	1300	572	1017	777	553	807	1171	634	1258	6126	2481	1061	1869	1116	1477	6467	352	793	2956	1239	779	2918	7	53.54	15.03	8.9	11.3	40.94	18.58	32.29	24.71	17.16	25.86	36.59	20.55	39.95	202.53	78.75	34.35	58.45	35.73	47.1	205.03	11.3
ENSG00000237296	72	27	18	32	33	12	63	57	38	15	31	31	26	58	104	63	84	55	96	73	93	103	109	70	62	57	9	2.27	0.85	0.56	1	1.04	0.38	2.05	1.81	1.21	0.47	0.99	0.97	0.84	1.84	3.44	2	2.72	1.72	3.07	2.33	2.95	3.31
ENSG00000138623	74	101	100	101	42	33	55	45	36	76	50	25	63	33	101	176	114	179	53	437	45	334	134	187	458	92	32	2.33	3.17	3.1	3.16	1.32	1.04	1.79	1.43	1.14	2.36	1.6	0.78	2.04	1.05	3.34	5.59	3.69	5.6	1.7	13.94	1.43	10.72
ENSG00000143429	167	110	111	82	172	202	26	133	32	183	48	53	62	47	47	41	61	100	71	48	40	71	27	10	39	58	50	5.27	3.45	3.44	2.57	5.42	6.36	0.84	4.22	1.02	5.68	1.54	1.66	2.01	1.49	1.55	1.3	1.97	3.13	2.27	1.53	1.27	2.28
ENSG00000099204	2134	2796	916	485	2562	1614	1538	2129	2182	1186	1187	2305	1715	3450	8836	2794	2781	2838	2562	3877	1573	3180	3342	10213	3117	4350	1303	67.31	87.69	28.38	15.19	80.66	50.83	49.96	67.6	69.38	36.8	38.04	72.03	55.58	109.56	292.13	88.68	90.02	88.76	82.02	123.64	49.87	102.06
ENSG00000093134	0	6	0	2	0	0	4	4	0	0	54	0	0	2	93	16	0	2	18	8	773	52	8	24	1	0	6	0	0.19	0	0.06	0	0	0.13	0.13	0	0	1.73	0	0	0.06	3.07	0.51	0	0.06	0.58	0.26	24.51	1.67
ENSG00000174576	36	28	10	14	6	6	0	10	2	0	12	0	0	0	0	28	161	98	6	210	10	92	12	44	316	16	75	1.14	0.88	0.31	0.44	0.19	0.19	0	0.32	0.06	0	0.38	0	0	0	0	0.89	5.21	3.06	0.19	6.7	0.32	2.95
ENSG00000173559	890	2231	516	1669	818	641	454	1176	1076	381	1218	682	1041	854	1447	717	464	775	6249	1254	3404	1279	7151	13693	1395	1125	3629	28.07	69.97	15.99	52.28	25.75	20.19	14.75	37.34	34.21	11.82	39.04	21.31	33.74	27.12	47.84	22.76	15.02	24.24	200.04	39.99	107.92	41.05
ENSG00000259298	19	23	15	15	22	35	17	25	24	14	18	15	36	19	156	48	48	34	36	59	23	63	66	30	39	17	24	0.6	0.72	0.46	0.47	0.69	1.1	0.55	0.79	0.76	0.43	0.58	0.47	1.17	0.6	5.16	1.52	1.55	1.06	1.15	1.88	0.73	2.02
ENSG00000229771	0	0	0	0	0	0	0	0	0	30	0	0	0	0	2	0	6	0	20	8	6	0	32	11	0	0	2	0	0	0	0	0	0	0	0	0	0.93	0	0	0	0	0.07	0	0.19	0	0.64	0.26	0.19	0
ENSG00000157168	129	54	10	13	34	31	53	96	38	76	12	44	25	117	248	88	82	105	12	635	39	575	17	43	248	375	26	4.07	1.69	0.31	0.41	1.07	0.98	1.72	3.05	1.21	2.36	0.38	1.38	0.81	3.72	8.2	2.79	2.65	3.28	0.38	20.25	1.24	18.45
ENSG00000235947	0	0	1	2	0	0	2	3	0	0	0	6	14	2	27	93	25	5	0	29	6	16	2	26	8	4	17	0	0	0.03	0.06	0	0	0.06	0.1	0	0	0	0.19	0.45	0.06	0.89	2.95	0.81	0.16	0	0.92	0.19	0.51
ENSG00000136842	393	290	215	270	416	351	282	456	346	87	182	158	276	171	1281	382	141	451	1178	750	680	466	748	1543	319	448	373	12.4	9.1	6.66	8.46	13.1	11.05	9.16	14.48	11	2.7	5.83	4.94	8.94	5.43	42.35	12.12	4.56	14.1	37.71	23.92	21.56	14.96
ENSG00000136244	3	6	6	84	0	0	8	23	67	0	21	4	18	0	39	464	42	165	32	79	117	339	30	253	43	9	511	0.09	0.19	0.19	2.63	0	0	0.26	0.73	2.13	0	0.67	0.13	0.58	0	1.29	14.73	1.36	5.16	1.02	2.52	3.71	10.88
ENSG00000213386	0	0	0	0	0	0	0	0	0	0	0	0	0	2	4	1	8	0	15	1	8	3	3	4	0	0	0	0	0	0	0	0	0	0	0	0	0	0	0	0	0.06	0.13	0.03	0.26	0	0.48	0.03	0.25	0.1
ENSG00000111181	2	188	38	30	20	10	29	9	32	41	41	4	83	4	136	34	10	34	314	44	383	51	255	586	61	198	576	0.06	5.9	1.18	0.94	0.63	0.31	0.94	0.29	1.02	1.27	1.31	0.13	2.69	0.13	4.5	1.08	0.32	1.06	10.05	1.4	12.14	1.64
ENSG00000277741	1	0	0	0	3	1	2	6	3	0	6	3	1	7	13	12	8	6	7	4	7	6	4	24	2	9	3	0.03	0	0	0	0.09	0.03	0.06	0.19	0.1	0	0.19	0.09	0.03	0.22	0.43	0.38	0.26	0.19	0.22	0.13	0.22	0.19
ENSG00000132465	36	12	25	95	63	24	35	6	62	74	122	48	0	19	2603	10	9	149	4	655	341	1158	10	89	612	140	6	1.14	0.38	0.77	2.98	1.98	0.76	1.14	0.19	1.97	2.3	3.91	1.5	0	0.6	86.06	0.32	0.29	4.66	0.13	20.89	10.81	37.17
ENSG00000189136	22	11	2	4	13	0	22	33	34	7	24	8	27	27	82	56	24	17	113	77	17	39	126	92	32	35	5	0.69	0.34	0.06	0.13	0.41	0	0.71	1.05	1.08	0.22	0.77	0.25	0.88	0.86	2.71	1.78	0.78	0.53	3.62	2.46	0.54	1.25
ENSG00000253474	2	0	0	0	0	1	0	4	8	2	1	5	6	4	40	63	5	8	7	6	38	2	2	12	4	0	21	0.06	0	0	0	0	0.03	0	0.13	0.25	0.06	0.03	0.16	0.19	0.13	1.32	2	0.16	0.25	0.22	0.19	1.2	0.06
ENSG00000188277	56	122	26	37	64	30	37	67	28	38	102	58	85	69	92	39	19	31	475	72	621	73	170	326	46	119	529	1.77	3.83	0.81	1.16	2.01	0.94	1.2	2.13	0.89	1.18	3.27	1.81	2.75	2.19	3.04	1.24	0.62	0.97	15.21	2.3	19.69	2.34
ENSG00000131018	1466	1613	1507	713	1595	1762	1600	1382	1746	1043	557	873	753	825	3681	1741	1735	1728	1137	3627	1385	4679	2540	3109	2960	6141	1111	46.24	50.59	46.69	22.33	50.22	55.49	51.98	43.88	55.52	32.36	17.85	27.28	24.4	26.2	121.7	55.26	56.16	54.04	36.4	115.67	43.91	150.17
ENSG00000124203	16	28	8	12	2	14	12	14	8	8	2	16	2	21	57	34	3	21	14	65	46	62	24	45	18	40	10	0.5	0.88	0.25	0.38	0.06	0.44	0.39	0.44	0.25	0.25	0.06	0.5	0.06	0.67	1.88	1.08	0.1	0.66	0.45	2.07	1.46	1.99
ENSG00000197714	45	20	18	19	12	6	26	21	7	4	12	22	28	19	167	74	61	64	15	61	20	24	23	21	77	40	37	1.42	0.63	0.56	0.6	0.38	0.19	0.84	0.67	0.22	0.12	0.38	0.69	0.91	0.6	5.52	2.35	1.97	2	0.48	1.95	0.63	0.77
ENSG00000204388	1675	1849	1758	2455	2116	1747	996	2482	3983	2070	2904	1875	3360	1485	44957	13079	6655	1789	3363	1329	12379	1428	1886	4332	3600	1741	6459	52.83	57.99	54.47	76.9	66.62	55.02	32.36	78.8	126.65	64.23	93.08	58.6	108.89	47.16	1486.34	415.13	215.43	55.95	107.66	42.38	392.45	45.83
ENSG00000274460	106	85	112	70	101	132	37	125	65	132	57	82	76	97	7	0	11	56	36	15	28	12	22	46	57	79	26	3.34	2.67	3.47	2.19	3.18	4.16	1.2	3.97	2.07	4.1	1.83	2.56	2.46	3.08	0.23	0	0.36	1.75	1.15	0.48	0.89	0.39
ENSG00000092969	102	254	81	20	34	94	130	60	75	48	46	74	50	90	326	259	90	194	356	349	138	146	1515	4521	114	127	15	3.22	7.97	2.51	0.63	1.07	2.96	4.22	1.91	2.38	1.49	1.47	2.31	1.62	2.86	10.78	8.22	2.91	6.07	11.4	11.13	4.38	4.69
ENSG00000198729	44	96	60	18	18	44	46	305	186	38	113	33	64	68	194	259	45	125	374	72	436	62	290	1716	78	85	226	1.39	3.01	1.86	0.56	0.57	1.39	1.49	9.68	5.91	1.18	3.62	1.03	2.07	2.16	6.41	8.22	1.46	3.91	11.97	2.3	13.82	1.99
ENSG00000277383	12	7	16	19	16	31	10	10	8	24	6	16	10	4	6	3	4	10	5	6	9	3	2	17	6	2	6	0.38	0.22	0.5	0.6	0.5	0.98	0.32	0.32	0.25	0.74	0.19	0.5	0.32	0.13	0.2	0.1	0.13	0.31	0.16	0.19	0.29	0.1
ENSG00000100162	502	290	752	952	287	478	331	714	221	654	226	282	226	356	80	286	189	383	129	194	234	118	149	92	349	216	377	15.83	9.1	23.3	29.82	9.04	15.05	10.75	22.67	7.03	20.29	7.24	8.81	7.32	11.31	2.64	9.08	6.12	11.98	4.13	6.19	7.42	3.79
ENSG00000268279	10	12	0	9	5	6	19	17	18	5	15	16	25	21	55	26	21	24	66	27	19	25	45	25	22	22	18	0.32	0.38	0	0.28	0.16	0.19	0.62	0.54	0.57	0.16	0.48	0.5	0.81	0.67	1.82	0.83	0.68	0.75	2.11	0.86	0.6	0.8
ENSG00000125845	214	263	117	225	94	234	85	150	277	187	133	58	457	120	262	236	584	795	137	1426	104	852	365	274	938	480	369	6.75	8.25	3.63	7.05	2.96	7.37	2.76	4.76	8.81	5.8	4.26	1.81	14.81	3.81	8.66	7.49	18.9	24.86	4.39	45.48	3.3	27.34
ENSG00000228238	0	0	2	14	6	2	4	152	209	1	21	4	22	0	6	0	0	1	2	8	4	0	0	10	0	9	2	0	0	0.06	0.44	0.19	0.06	0.13	4.83	6.65	0.03	0.67	0.13	0.71	0	0.2	0	0	0.03	0.06	0.26	0.13	0
ENSG00000241889	1	78	6	4	12	6	6	0	29	11	52	17	5	15	12	3	3	14	335	35	277	8	417	358	14	13	132	0.03	2.45	0.19	0.13	0.38	0.19	0.19	0	0.92	0.34	1.67	0.53	0.16	0.48	0.4	0.1	0.1	0.44	10.72	1.12	8.78	0.26
ENSG00000258469	4	4	4	26	0	8	0	4	0	0	4	0	40	2	164	32	42	5	73	93	67	25	15	8	32	8	65	0.13	0.13	0.12	0.81	0	0.25	0	0.13	0	0	0.13	0	1.3	0.06	5.42	1.02	1.36	0.16	2.34	2.97	2.12	0.8
ENSG00000267606	28	8	15	18	58	20	23	39	9	37	132	42	98	16	15	18	30	13	4	7	17	15	0	4	7	7	30	0.88	0.25	0.46	0.56	1.83	0.63	0.75	1.24	0.29	1.15	4.23	1.31	3.18	0.51	0.5	0.57	0.97	0.41	0.13	0.22	0.54	0.48
ENSG00000262074	0	1	0	0	0	2	0	0	0	1	4	0	0	2	21	8	44	2	0	10	16	12	3	1	0	0	1	0	0.03	0	0	0	0.06	0	0	0	0.03	0.13	0	0	0.06	0.69	0.25	1.42	0.06	0	0.32	0.51	0.39
ENSG00000229715	0	0	0	0	2	0	0	0	0	0	0	0	4	0	4	12	0	2	2	14	5	4	6	4	4	7	2	0	0	0	0	0.06	0	0	0	0	0	0	0	0.13	0	0.13	0.38	0	0.06	0.06	0.45	0.16	0.13
ENSG00000166446	422	853	284	724	571	216	389	1362	989	419	822	371	736	678	446	522	818	501	4902	566	1726	509	8797	7189	520	760	1080	13.31	26.75	8.8	22.68	17.98	6.8	12.64	43.24	31.45	13	26.35	11.59	23.85	21.53	14.75	16.57	26.48	15.67	156.92	18.05	54.72	16.34
ENSG00000196104	2	0	10	4	6	10	6	10	4	0	0	4	2	14	25	20	26	14	0	27	0	52	2	2	122	43	18	0.06	0	0.31	0.13	0.19	0.31	0.19	0.32	0.13	0	0	0.13	0.06	0.44	0.83	0.63	0.84	0.44	0	0.86	0	1.67
ENSG00000130522	2648	2852	4394	8139	2480	3979	3015	2076	1467	3804	2902	1366	3265	1861	10972	9215	13666	8287	3773	10268	8804	7612	3040	4507	9026	1509	14737	83.52	89.45	136.14	254.94	78.08	125.32	97.95	65.91	46.65	118.03	93.01	42.69	105.81	59.1	362.75	292.49	442.37	259.17	120.78	327.45	279.12	244.31
ENSG00000188916	6	1	6	7	4	15	2	5	6	7	5	0	24	9	31	16	19	20	39	18	32	33	19	6	19	3	16	0.19	0.03	0.19	0.22	0.13	0.47	0.06	0.16	0.19	0.22	0.16	0	0.78	0.29	1.02	0.51	0.62	0.63	1.25	0.57	1.01	1.06
ENSG00000162073	470	110	325	748	238	261	234	1040	418	160	297	344	296	368	34	232	185	262	110	180	145	118	103	77	248	365	103	14.82	3.45	10.07	23.43	7.49	8.22	7.6	33.02	13.29	4.96	9.52	10.75	9.59	11.69	1.12	7.36	5.99	8.19	3.52	5.74	4.6	3.79
ENSG00000185156	49	148	72	190	79	54	56	133	160	31	565	71	595	71	80	57	67	56	77	77	78	46	50	36	99	46	93	1.55	4.64	2.23	5.95	2.49	1.7	1.82	4.22	5.09	0.96	18.11	2.22	19.28	2.25	2.64	1.81	2.17	1.75	2.46	2.46	2.47	1.48
ENSG00000105967	46	181	53	33	42	6	72	60	72	42	18	28	38	56	171	119	51	112	84	98	72	317	271	249	201	112	44	1.45	5.68	1.64	1.03	1.32	0.19	2.34	1.91	2.29	1.3	0.58	0.88	1.23	1.78	5.65	3.78	1.65	3.5	2.69	3.13	2.28	10.17
ENSG00000174028	19	9	2	11	12	5	28	42	36	8	35	11	51	54	54	30	44	25	137	39	30	34	237	205	49	30	4	0.6	0.28	0.06	0.34	0.38	0.16	0.91	1.33	1.14	0.25	1.12	0.34	1.65	1.71	1.79	0.95	1.42	0.78	4.39	1.24	0.95	1.09
ENSG00000168917	111	71	66	91	55	89	58	95	22	42	49	69	60	49	202	81	120	90	117	284	121	187	100	68	753	124	61	3.5	2.23	2.04	2.85	1.73	2.8	1.88	3.02	0.7	1.3	1.57	2.16	1.94	1.56	6.68	2.57	3.88	2.81	3.75	9.06	3.84	6
ENSG00000228363	8	0	0	5	3	0	0	2	0	0	0	4	1	3	52	12	50	3	12	3	6	6	10	14	2	7	0	0.25	0	0	0.16	0.09	0	0	0.06	0	0	0	0.13	0.03	0.1	1.72	0.38	1.62	0.09	0.38	0.1	0.19	0.19
ENSG00000165071	57	58	24	14	32	30	22	32	35	18	8	26	10	30	151	61	25	54	21	93	34	96	54	98	63	108	28	1.8	1.82	0.74	0.44	1.01	0.94	0.71	1.02	1.11	0.56	0.26	0.81	0.32	0.95	4.99	1.94	0.81	1.69	0.67	2.97	1.08	3.08
ENSG00000135625	0	0	0	14	0	0	0	0	0	4	0	0	0	0	14	37	121	47	0	146	12	34	4	2	146	0	14	0	0	0	0.44	0	0	0	0	0	0.12	0	0	0	0	0.46	1.17	3.92	1.47	0	4.66	0.38	1.09
ENSG00000164142	14	4	4	20	28	4	2	21	6	2	7	20	30	41	105	34	26	18	28	30	20	23	70	60	16	20	25	0.44	0.13	0.12	0.63	0.88	0.13	0.06	0.67	0.19	0.06	0.22	0.63	0.97	1.3	3.47	1.08	0.84	0.56	0.9	0.96	0.63	0.74
ENSG00000174514	67	1078	69	79	62	13	39	24	60	15	1245	66	1238	79	322	42	63	88	10991	123	10088	81	1766	8891	138	123	8851	2.11	33.81	2.14	2.47	1.95	0.41	1.27	0.76	1.91	0.47	39.9	2.06	40.12	2.51	10.65	1.33	2.04	2.75	351.85	3.92	319.82	2.6
ENSG00000263412	78	60	71	28	44	62	50	44	62	50	29	28	26	53	2	8	12	17	22	4	10	4	18	10	28	59	28	2.46	1.88	2.2	0.88	1.39	1.95	1.62	1.4	1.97	1.55	0.93	0.88	0.84	1.68	0.07	0.25	0.39	0.53	0.7	0.13	0.32	0.13
ENSG00000117090	8	42	4	22	7	0	14	4	10	14	10	18	20	34	63	30	10	24	32	48	51	95	19	42	34	60	16	0.25	1.32	0.12	0.69	0.22	0	0.45	0.13	0.32	0.43	0.32	0.56	0.65	1.08	2.08	0.95	0.32	0.75	1.02	1.53	1.62	3.05
ENSG00000175264	252	96	140	11	125	224	76	79	30	113	51	51	22	42	174	77	40	212	589	216	652	331	233	289	260	253	557	7.95	3.01	4.34	0.34	3.94	7.05	2.47	2.51	0.95	3.51	1.63	1.59	0.71	1.33	5.75	2.44	1.29	6.63	18.86	6.89	20.67	10.62
ENSG00000172243	42	262	30	111	90	42	52	39	135	42	51	29	60	40	159	105	83	279	101	367	106	633	343	247	292	182	45	1.32	8.22	0.93	3.48	2.83	1.32	1.69	1.24	4.29	1.3	1.63	0.91	1.94	1.27	5.26	3.33	2.69	8.73	3.23	11.7	3.36	20.32
ENSG00000260689	0	0	0	0	0	0	0	0	2	0	0	0	0	0	2	4	14	0	0	14	14	1	9	0	5	6	0	0	0	0	0	0	0	0	0	0.06	0	0	0	0	0	0.07	0.13	0.45	0	0	0.45	0.44	0.03
ENSG00000136237	267	200	319	267	256	232	252	292	167	243	152	334	174	184	261	363	200	468	898	513	470	511	1229	2114	271	315	284	8.42	6.27	9.88	8.36	8.06	7.31	8.19	9.27	5.31	7.54	4.87	10.44	5.64	5.84	8.63	11.52	6.47	14.64	28.75	16.36	14.9	16.4
ENSG00000154764	122	196	271	6	2	35	0	220	8	0	42	33	257	198	38	1760	286	2317	147	659	731	639	34	76	1093	789	247	3.85	6.15	8.4	0.19	0.06	1.1	0	6.99	0.25	0	1.35	1.03	8.33	6.29	1.26	55.86	9.26	72.46	4.71	21.02	23.18	20.51
ENSG00000271659	60	28	27	34	40	50	26	42	59	46	24	14	12	22	23	2	28	13	14	9	1	24	14	7	9	29	25	1.89	0.88	0.84	1.06	1.26	1.57	0.84	1.33	1.88	1.43	0.77	0.44	0.39	0.7	0.76	0.06	0.91	0.41	0.45	0.29	0.03	0.77
ENSG00000178562	12	44	45	49	50	20	34	32	25	6	42	16	10	53	467	48	46	56	13	107	26	329	26	34	111	92	18	0.38	1.38	1.39	1.53	1.57	0.63	1.1	1.02	0.79	0.19	1.35	0.5	0.32	1.68	15.44	1.52	1.49	1.75	0.42	3.41	0.82	10.56
ENSG00000266274	0	5	0	1	0	1	0	0	4	0	0	0	0	3	1	2	1	8	9	4	3	5	17	12	2	5	6	0	0.16	0	0.03	0	0.03	0	0	0.13	0	0	0	0	0.1	0.03	0.06	0.03	0.25	0.29	0.13	0.1	0.16
ENSG00000175183	1233	688	2800	5393	445	1071	1710	3473	7855	2391	9033	396	4833	766	1041	2896	1051	2242	279	743	789	795	197	410	1349	1898	1454	38.89	21.58	86.75	168.93	14.01	33.73	55.55	110.27	249.78	74.19	289.51	12.38	156.63	24.32	34.42	91.92	34.02	70.12	8.93	23.69	25.01	25.52
ENSG00000261889	47	16	61	64	33	176	66	31	71	72	20	33	31	26	43	19	18	16	17	32	33	37	8	4	13	64	7	1.48	0.5	1.89	2	1.04	5.54	2.14	0.98	2.26	2.23	0.64	1.03	1	0.83	1.42	0.6	0.58	0.5	0.54	1.02	1.05	1.19
ENSG00000106178	6	0	0	2	0	0	0	0	4	0	0	0	1	0	10	4	0	8	59	5	9	6	12	2	6	0	18	0.19	0	0	0.06	0	0	0	0	0.13	0	0	0	0.03	0	0.33	0.13	0	0.25	1.89	0.16	0.29	0.19
ENSG00000038427	19706	14915	13552	1682	8897	14152	22700	9680	5517	10753	10611	4717	4184	16840	4504	26971	14486	29756	34201	33088	13009	19612	55415	49757	30309	18405	12615	621.53	467.79	419.88	52.69	280.1	445.71	737.43	307.34	175.43	333.65	340.09	147.41	135.59	534.77	148.91	856.07	468.92	930.61	1094.85	1055.19	412.43	629.44
ENSG00000196482	137	42	78	31	30	157	99	80	76	41	39	46	86	186	164	293	139	190	74	294	119	134	75	118	101	169	39	4.32	1.32	2.42	0.97	0.94	4.94	3.22	2.54	2.42	1.27	1.25	1.44	2.79	5.91	5.42	9.3	4.5	5.94	2.37	9.38	3.77	4.3
ENSG00000197291	195	139	54	244	103	113	113	625	981	35	1091	77	1629	88	94	66	176	68	82	157	143	169	133	56	113	426	92	6.15	4.36	1.67	7.64	3.24	3.56	3.67	19.84	31.19	1.09	34.97	2.41	52.79	2.79	3.11	2.09	5.7	2.13	2.63	5.01	4.53	5.42
ENSG00000134775	236	5	123	32	34	108	121	76	37	19	28	55	16	161	413	255	149	435	11	435	30	971	14	129	487	527	11	7.44	0.16	3.81	1	1.07	3.4	3.93	2.41	1.18	0.59	0.9	1.72	0.52	5.11	13.65	8.09	4.82	13.6	0.35	13.87	0.95	31.16
ENSG00000248383	12	0	2	2	10	10	0	0	2	0	4	0	0	6	4	40	5	4	26	33	14	18	21	34	4	16	2	0.38	0	0.06	0.06	0.31	0.31	0	0	0.06	0	0.13	0	0	0.19	0.13	1.27	0.16	0.13	0.83	1.05	0.44	0.58
ENSG00000154153	670	1279	488	160	567	531	483	481	534	228	872	525	660	818	511	840	699	919	2173	649	1670	545	2360	3765	678	809	2685	21.13	40.11	15.12	5.01	17.85	16.72	15.69	15.27	16.98	7.07	27.95	16.41	21.39	25.98	16.89	26.66	22.63	28.74	69.56	20.7	52.94	17.49
ENSG00000139329	30249	28765	30285	10366	20416	30697	24657	19374	13738	20924	5853	9280	4130	15734	48415	31107	15667	62906	55903	79675	9078	92330	53860	80619	61633	35911	10632	954.05	902.17	938.32	324.7	642.75	966.78	801.01	615.13	436.84	649.24	187.59	290.01	133.84	499.65	1600.67	987.35	507.15	1967.37	1789.58	2540.88	287.8	2963.31
ENSG00000277602	0	8	4	6	4	2	0	2	2	2	2	4	0	0	0	0	1	0	0	0	0	0	0	0	2	0	0	0	0.25	0.12	0.19	0.13	0.06	0	0.06	0.06	0.06	0.06	0.13	0	0	0	0	0.03	0	0	0	0	0
ENSG00000211804	0	4	0	0	0	0	0	0	0	0	4	1	0	5	18	3	3	27	3	5	1	0	6	16	7	6	0	0	0.13	0	0	0	0	0	0	0	0	0.13	0.03	0	0.16	0.6	0.1	0.1	0.84	0.1	0.16	0.03	0
ENSG00000273027	4	4	12	17	4	24	15	16	16	35	18	7	16	1	2	4	6	0	0	6	3	2	1	8	2	19	8	0.13	0.13	0.37	0.53	0.13	0.76	0.49	0.51	0.51	1.09	0.58	0.22	0.52	0.03	0.07	0.13	0.19	0	0	0.19	0.1	0.06
ENSG00000164690	35	53	30	16	57	32	28	28	5	19	10	50	2	89	39	70	59	73	40	169	118	168	33	46	102	42	29	1.1	1.66	0.93	0.5	1.79	1.01	0.91	0.89	0.16	0.59	0.32	1.56	0.06	2.83	1.29	2.22	1.91	2.28	1.28	5.39	3.74	5.39
ENSG00000127507	23	113	6	35	10	13	28	39	36	10	25	6	29	17	72	45	47	20	195	77	62	199	161	91	100	61	26	0.73	3.54	0.19	1.1	0.31	0.41	0.91	1.24	1.14	0.31	0.8	0.19	0.94	0.54	2.38	1.43	1.52	0.63	6.24	2.46	1.97	6.39
ENSG00000229951	4	4	6	0	13	0	4	14	4	4	9	4	4	4	7	13	28	10	78	17	14	18	38	28	9	0	18	0.13	0.13	0.19	0	0.41	0	0.13	0.44	0.13	0.12	0.29	0.13	0.13	0.13	0.23	0.41	0.91	0.31	2.5	0.54	0.44	0.58
ENSG00000227782	44	19	16	30	40	29	57	60	47	13	21	14	53	46	160	76	87	34	69	72	50	111	60	83	88	39	14	1.39	0.6	0.5	0.94	1.26	0.91	1.85	1.91	1.49	0.4	0.67	0.44	1.72	1.46	5.29	2.41	2.82	1.06	2.21	2.3	1.59	3.56
ENSG00000258788	5	48	7	5	0	4	0	1	2	0	5	0	5	10	61	22	17	40	37	19	18	16	21	14	50	6	82	0.16	1.51	0.22	0.16	0	0.13	0	0.03	0.06	0	0.16	0	0.16	0.32	2.02	0.7	0.55	1.25	1.18	0.61	0.57	0.51
ENSG00000260442	17	9	25	19	10	29	25	14	8	19	10	1	1	6	2	5	9	10	4	2	5	2	0	0	10	1	7	0.54	0.28	0.77	0.6	0.31	0.91	0.81	0.44	0.25	0.59	0.32	0.03	0.03	0.19	0.07	0.16	0.29	0.31	0.13	0.06	0.16	0.06
ENSG00000253873	45	14	14	8	13	17	23	35	24	14	16	2	10	31	16	48	28	23	41	52	29	22	50	45	43	52	24	1.42	0.44	0.43	0.25	0.41	0.54	0.75	1.11	0.76	0.43	0.51	0.06	0.32	0.98	0.53	1.52	0.91	0.72	1.31	1.66	0.92	0.71
ENSG00000263847	2	4	4	2	1	0	1	8	26	0	7	2	11	14	21	18	32	6	11	35	13	33	46	22	6	10	4	0.06	0.13	0.12	0.06	0.03	0	0.03	0.25	0.83	0	0.22	0.06	0.36	0.44	0.69	0.57	1.04	0.19	0.35	1.12	0.41	1.06
ENSG00000127920	1801	1518	2858	8413	2152	2309	1464	5128	7543	2519	12034	2196	10951	1461	1098	1721	2476	2407	1534	1364	3355	1224	685	994	1615	2721	4476	56.8	47.61	88.55	263.52	67.75	72.72	47.56	162.82	239.85	78.16	385.7	68.63	354.89	46.4	36.3	54.63	80.15	75.28	49.11	43.5	106.36	39.28
ENSG00000252061	9	6	3	12	2	2	14	2	2	0	3	0	6	9	45	13	63	22	4	37	11	26	7	13	1	16	2	0.28	0.19	0.09	0.38	0.06	0.06	0.45	0.06	0.06	0	0.1	0	0.19	0.29	1.49	0.41	2.04	0.69	0.13	1.18	0.35	0.83
ENSG00000148677	0	11	2	5	0	0	0	0	0	0	0	0	1	8	6	427	5	77	0	28	2	61	0	6	17	21	2	0	0.34	0.06	0.16	0	0	0	0	0	0	0	0	0.03	0.25	0.2	13.55	0.16	2.41	0	0.89	0.06	1.96
ENSG00000158825	33	70	38	4	42	37	32	16	0	50	76	24	28	8	14	37	38	47	477	41	263	36	249	273	27	18	589	1.04	2.2	1.18	0.13	1.32	1.17	1.04	0.51	0	1.55	2.44	0.75	0.91	0.25	0.46	1.17	1.23	1.47	15.27	1.31	8.34	1.16
ENSG00000189143	1162	3183	1344	3749	1180	1020	609	1199	1566	836	7216	1657	7478	1187	9757	3839	5739	3412	14599	4964	18671	3097	9832	13654	2130	1681	14622	36.65	99.83	41.64	117.43	37.15	32.12	19.78	38.07	49.8	25.94	231.28	51.78	242.34	37.69	322.58	121.85	185.77	106.71	467.35	158.3	591.93	99.4
ENSG00000070388	34	6	30	41	23	99	37	126	44	42	64	4	26	15	18	5	12	20	0	27	8	45	16	13	17	23	14	1.07	0.19	0.93	1.28	0.72	3.12	1.2	4	1.4	1.3	2.05	0.13	0.84	0.48	0.6	0.16	0.39	0.63	0	0.86	0.25	1.44
ENSG00000130176	298	493	638	1042	135	258	333	85	8	143	12	165	11	127	755	539	731	2929	266	4693	150	2169	2011	514	3972	201	170	9.4	15.46	19.77	32.64	4.25	8.13	10.82	2.7	0.25	4.44	0.38	5.16	0.36	4.03	24.96	17.11	23.66	91.6	8.52	149.66	4.76	69.61
ENSG00000146414	249	134	39	69	140	123	239	250	264	41	132	123	255	376	449	438	390	141	278	428	176	405	374	283	247	439	92	7.85	4.2	1.21	2.16	4.41	3.87	7.76	7.94	8.39	1.27	4.23	3.84	8.26	11.94	14.84	13.9	12.62	4.41	8.9	13.65	5.58	13
ENSG00000157703	4	8	20	4	8	24	10	22	13	20	16	28	28	12	46	56	43	16	48	18	34	6	94	195	38	24	43	0.13	0.25	0.62	0.13	0.25	0.76	0.32	0.7	0.41	0.62	0.51	0.88	0.91	0.38	1.52	1.78	1.39	0.5	1.54	0.57	1.08	0.19
ENSG00000135925	2	0	6	0	0	2	0	0	0	0	0	2	0	6	12	4	8	15	2	16	1	6	0	4	8	2	4	0.06	0	0.19	0	0	0.06	0	0	0	0	0	0.06	0	0.19	0.4	0.13	0.26	0.47	0.06	0.51	0.03	0.19
ENSG00000138356	28	1730	14	8	119	30	46	24	12	6	213	14	22	34	152	42	32	43	1910	70	167	292	9119	17091	112	28	75	0.88	54.26	0.43	0.25	3.75	0.94	1.49	0.76	0.38	0.19	6.83	0.44	0.71	1.08	5.03	1.33	1.04	1.34	61.14	2.23	5.29	9.37
ENSG00000218996	4	0	0	2	0	0	0	2	0	0	0	0	7	1	7	13	11	5	9	16	17	11	1	2	6	2	1	0.13	0	0	0.06	0	0	0	0.06	0	0	0	0	0.23	0.03	0.23	0.41	0.36	0.16	0.29	0.51	0.54	0.35
ENSG00000203804	0	8	0	4	5	1	8	10	1	0	6	0	4	4	56	11	29	7	11	24	18	8	2	12	1	8	32	0	0.25	0	0.13	0.16	0.03	0.26	0.32	0.03	0	0.19	0	0.13	0.13	1.85	0.35	0.94	0.22	0.35	0.77	0.57	0.26
ENSG00000281195	4	6	3	0	1	0	0	2	1	0	0	0	0	1	23	6	24	6	3	19	8	15	2	7	1	3	0	0.13	0.19	0.09	0	0.03	0	0	0.06	0.03	0	0	0	0	0.03	0.76	0.19	0.78	0.19	0.1	0.61	0.25	0.48
ENSG00000173846	256	102	360	846	113	203	208	183	183	177	88	144	107	153	768	438	847	686	233	957	283	919	217	625	1419	238	394	8.07	3.2	11.15	26.5	3.56	6.39	6.76	5.81	5.82	5.49	2.82	4.5	3.47	4.86	25.39	13.9	27.42	21.45	7.46	30.52	8.97	29.5
ENSG00000125775	28	233	48	154	74	40	43	28	69	75	526	31	472	27	67	22	49	65	2151	88	3229	101	1409	1594	74	37	3757	0.88	7.31	1.49	4.82	2.33	1.26	1.4	0.89	2.19	2.33	16.86	0.97	15.3	0.86	2.22	0.7	1.59	2.03	68.86	2.81	102.37	3.24
ENSG00000259884	0	44	30	80	5	2	55	1	11	0	28	28	203	2	811	350	423	156	106	199	640	218	60	118	64	6	513	0	1.38	0.93	2.51	0.16	0.06	1.79	0.03	0.35	0	0.9	0.88	6.58	0.06	26.81	11.11	13.69	4.88	3.39	6.35	20.29	7
ENSG00000236698	5	2	4	11	4	0	2	6	16	1	2	4	10	26	12	14	26	24	10	6	9	6	23	6	20	21	6	0.16	0.06	0.12	0.34	0.13	0	0.06	0.19	0.51	0.03	0.06	0.13	0.32	0.83	0.4	0.44	0.84	0.75	0.32	0.19	0.29	0.19
ENSG00000186417	4	30	14	4	0	2	8	0	0	0	2	16	14	30	124	261	27	166	0	14	6	32	2	6	26	64	11	0.13	0.94	0.43	0.13	0	0.06	0.26	0	0	0	0.06	0.5	0.45	0.95	4.1	8.28	0.87	5.19	0	0.45	0.19	1.03
ENSG00000186354	16	34	2	16	4	4	4	30	28	14	12	6	13	2	20	38	15	23	47	73	32	71	178	36	44	40	12	0.5	1.07	0.06	0.5	0.13	0.13	0.13	0.95	0.89	0.43	0.38	0.19	0.42	0.06	0.66	1.21	0.49	0.72	1.5	2.33	1.01	2.28
ENSG00000141448	30	75	24	75	6	12	13	24	86	6	18	27	20	14	60	24	62	61	191	82	78	66	277	185	62	75	84	0.95	2.35	0.74	2.35	0.19	0.38	0.42	0.76	2.73	0.19	0.58	0.84	0.65	0.44	1.98	0.76	2.01	1.91	6.11	2.62	2.47	2.12
ENSG00000259712	1	6	0	4	0	0	8	8	0	0	0	4	0	4	88	8	2	2	11	8	4	15	26	75	10	5	0	0.03	0.19	0	0.13	0	0	0.26	0.25	0	0	0	0.13	0	0.13	2.91	0.25	0.06	0.06	0.35	0.26	0.13	0.48
ENSG00000236095	0	6	0	3	3	3	0	5	8	0	4	0	3	0	19	19	14	5	3	19	26	16	8	6	9	2	13	0	0.19	0	0.09	0.09	0.09	0	0.16	0.25	0	0.13	0	0.1	0	0.63	0.6	0.45	0.16	0.1	0.61	0.82	0.51
ENSG00000118849	350	640	201	631	32	214	101	123	248	126	308	62	55	109	456	326	35	809	1629	560	1391	2078	619	1318	653	493	304	11.04	20.07	6.23	19.77	1.01	6.74	3.28	3.91	7.89	3.91	9.87	1.94	1.78	3.46	15.08	10.35	1.13	25.3	52.15	17.86	44.1	66.69
ENSG00000236548	11	12	2	1	13	6	1	4	7	8	9	17	4	17	17	5	17	18	16	18	22	33	18	21	16	17	21	0.35	0.38	0.06	0.03	0.41	0.19	0.03	0.13	0.22	0.25	0.29	0.53	0.13	0.54	0.56	0.16	0.55	0.56	0.51	0.57	0.7	1.06
ENSG00000213613	0	0	0	0	0	0	0	0	1	0	0	0	2	2	0	8	2	4	4	1	0	3	4	2	4	6	0	0	0	0	0	0	0	0	0	0.03	0	0	0	0.06	0.06	0	0.25	0.06	0.13	0.13	0.03	0	0.1
ENSG00000125657	19	10	2	4	2	18	0	0	6	2	2	10	7	3	153	40	31	12	0	42	31	12	2	22	53	9	30	0.6	0.31	0.06	0.13	0.06	0.57	0	0	0.19	0.06	0.06	0.31	0.23	0.1	5.06	1.27	1	0.38	0	1.34	0.98	0.39
ENSG00000138449	5577	4768	5505	1816	12107	5280	5962	2591	3165	4668	2449	7070	4352	12533	12506	6265	20970	5664	20431	7041	5306	8201	7616	61950	9328	3255	5422	175.9	149.54	170.56	56.88	381.16	166.29	193.68	82.27	100.64	144.84	78.49	220.94	141.04	398	413.47	198.85	678.81	177.14	654.04	224.54	168.22	263.21
ENSG00000135914	197	322	122	107	235	160	90	244	202	182	148	81	54	115	809	314	154	313	213	639	81	733	182	809	410	450	155	6.21	10.1	3.78	3.35	7.4	5.04	2.92	7.75	6.42	5.65	4.74	2.53	1.75	3.65	26.75	9.97	4.99	9.79	6.82	20.38	2.57	23.53
ENSG00000234694	14	13	10	32	28	25	10	30	11	22	19	18	28	10	6	10	18	2	3	9	10	1	0	0	0	3	18	0.44	0.41	0.31	1	0.88	0.79	0.32	0.95	0.35	0.68	0.61	0.56	0.91	0.32	0.2	0.32	0.58	0.06	0.1	0.29	0.32	0.03
ENSG00000163734	4	8	1	213	14	8	3	14	15	0	46	0	24	12	388	669	27	265	13	76	274	392	4	285	200	59	111	0.13	0.25	0.03	6.67	0.44	0.25	0.1	0.44	0.48	0	1.47	0	0.78	0.38	12.83	21.23	0.87	8.29	0.42	2.42	8.69	12.58
ENSG00000259248	27	16	13	10	20	21	36	19	28	8	22	2	16	24	90	25	43	25	29	58	18	54	35	45	18	36	27	0.85	0.5	0.4	0.31	0.63	0.66	1.17	0.6	0.89	0.25	0.71	0.06	0.52	0.76	2.98	0.79	1.39	0.78	0.93	1.85	0.57	1.73
ENSG00000129988	2	50	10	9	6	8	2	19	0	0	2	2	0	4	2	3	0	2	527	6	617	36	107	12	4	0	117	0.06	1.57	0.31	0.28	0.19	0.25	0.06	0.6	0	0	0.06	0.06	0	0.13	0.07	0.1	0	0.06	16.87	0.19	19.56	1.16
ENSG00000124466	51	72	59	18	22	32	29	20	57	65	92	10	34	6	16	34	18	36	661	39	366	38	384	456	30	46	212	1.61	2.26	1.83	0.56	0.69	1.01	0.94	0.64	1.81	2.02	2.95	0.31	1.1	0.19	0.53	1.08	0.58	1.13	21.16	1.24	11.6	1.22
ENSG00000272620	0	4	0	0	0	0	0	0	0	0	0	0	3	0	21	10	6	3	2	6	13	6	9	7	2	0	0	0	0.13	0	0	0	0	0	0	0	0	0	0	0.1	0	0.69	0.32	0.19	0.09	0.06	0.19	0.41	0.19
ENSG00000214193	311	112	225	724	313	198	379	1269	2063	173	1807	117	1674	170	366	324	359	113	321	302	282	401	290	304	246	328	183	9.81	3.51	6.97	22.68	9.85	6.24	12.31	40.29	65.6	5.37	57.92	3.66	54.25	5.4	12.1	10.28	11.62	3.53	10.28	9.63	8.94	12.87
ENSG00000187474	102	257	86	146	134	56	138	87	133	110	52	27	60	53	278	154	66	259	173	245	121	713	479	585	491	146	63	3.22	8.06	2.66	4.57	4.22	1.76	4.48	2.76	4.23	3.41	1.67	0.84	1.94	1.68	9.19	4.89	2.14	8.1	5.54	7.81	3.84	22.88
ENSG00000229473	0	2	0	0	0	0	0	4	0	0	0	0	4	1	5	2	10	4	21	26	8	6	7	1	0	0	6	0	0.06	0	0	0	0	0	0.13	0	0	0	0	0.13	0.03	0.17	0.06	0.32	0.13	0.67	0.83	0.25	0.19
ENSG00000241458	0	0	2	1	1	4	1	0	0	1	2	0	0	1	23	2	24	4	1	8	24	4	2	1	1	3	0	0	0	0.06	0.03	0.03	0.13	0.03	0	0	0.03	0.06	0	0	0.03	0.76	0.06	0.78	0.13	0.03	0.26	0.76	0.13
ENSG00000121594	0	0	10	4	0	0	10	0	0	0	2	0	4	0	28	12	13	17	10	34	0	36	10	25	20	16	4	0	0	0.31	0.13	0	0	0.32	0	0	0	0.06	0	0.13	0	0.93	0.38	0.42	0.53	0.32	1.08	0	1.16
ENSG00000174502	0	4	1	2	0	0	0	0	0	0	0	0	2	6	52	0	0	2	0	10	4	6	2	12	6	4	2	0	0.13	0.03	0.06	0	0	0	0	0	0	0	0	0.06	0.19	1.72	0	0	0.06	0	0.32	0.13	0.19
ENSG00000225761	0	0	0	0	0	0	0	0	0	0	0	0	4	0	5	3	7	1	9	9	15	2	1	8	2	0	0	0	0	0	0	0	0	0	0	0	0	0	0	0.13	0	0.17	0.1	0.23	0.03	0.29	0.29	0.48	0.06
ENSG00000177181	34	40	6	10	14	30	0	12	21	14	8	14	48	6	10	6	10	6	10	18	5	6	0	2	7	10	2	1.07	1.25	0.19	0.31	0.44	0.94	0	0.38	0.67	0.43	0.26	0.44	1.56	0.19	0.33	0.19	0.32	0.19	0.32	0.57	0.16	0.19
ENSG00000157502	366	1701	203	426	77	314	281	931	1599	230	724	84	896	196	2903	849	733	1048	1110	2829	928	3148	1150	1732	2092	2876	1955	11.54	53.35	6.29	13.34	2.42	9.89	9.13	29.56	50.85	7.14	23.2	2.63	29.04	6.22	95.98	26.95	23.73	32.78	35.53	90.22	29.42	101.03
ENSG00000119125	485	1582	396	225	377	210	170	2247	3077	502	1721	539	3536	1897	482	6471	1383	5492	5139	1286	7743	1606	3290	2441	1565	5419	5294	15.3	49.62	12.27	7.05	11.87	6.61	5.52	71.34	97.84	15.58	55.16	16.84	114.59	60.24	15.94	205.39	44.77	171.76	164.51	41.01	245.48	51.54
ENSG00000276248	8	45	18	60	24	44	40	49	39	10	32	39	93	48	78	106	88	114	92	74	94	123	102	92	61	26	49	0.25	1.41	0.56	1.88	0.76	1.39	1.3	1.56	1.24	0.31	1.03	1.22	3.01	1.52	2.58	3.36	2.85	3.57	2.95	2.36	2.98	3.95
ENSG00000277342	4	19	27	12	11	14	4	0	8	2	2	10	4	18	65	8	29	32	40	64	17	55	16	17	25	5	12	0.13	0.6	0.84	0.38	0.35	0.44	0.13	0	0.25	0.06	0.06	0.31	0.13	0.57	2.15	0.25	0.94	1	1.28	2.04	0.54	1.77
ENSG00000118946	280	222	329	167	192	252	260	246	110	285	46	409	108	159	426	515	163	324	699	330	214	690	3007	2304	390	201	169	8.83	6.96	10.19	5.23	6.04	7.94	8.45	7.81	3.5	8.84	1.47	12.78	3.5	5.05	14.08	16.35	5.28	10.13	22.38	10.52	6.78	22.15
ENSG00000167183	286	59	289	1247	322	225	187	1004	1365	291	1652	331	1451	358	220	189	512	284	64	117	268	39	45	9	239	289	410	9.02	1.85	8.95	39.06	10.14	7.09	6.07	31.88	43.4	9.03	52.95	10.34	47.02	11.37	7.27	6	16.57	8.88	2.05	3.73	8.5	1.25
ENSG00000253666	0	0	0	0	0	0	0	0	0	0	0	0	0	0	0	6	0	0	35	0	14	0	70	144	8	0	7	0	0	0	0	0	0	0	0	0	0	0	0	0	0	0	0.19	0	0	1.12	0	0.44	0
ENSG00000237276	89	29	130	282	85	126	71	64	146	156	201	175	111	125	90	67	56	80	53	82	35	51	7	17	75	56	81	2.81	0.91	4.03	8.83	2.68	3.97	2.31	2.03	4.64	4.84	6.44	5.47	3.6	3.97	2.98	2.13	1.81	2.5	1.7	2.62	1.11	1.64
ENSG00000280039	8	4	4	2	0	8	18	5	21	3	9	8	23	12	95	35	48	11	36	36	24	62	21	9	8	10	4	0.25	0.13	0.12	0.06	0	0.25	0.58	0.16	0.67	0.09	0.29	0.25	0.75	0.38	3.14	1.11	1.55	0.34	1.15	1.15	0.76	1.99
ENSG00000229688	0	1	2	0	1	0	0	0	0	0	0	6	0	0	12	29	18	5	2	17	0	13	2	8	7	6	0	0	0.03	0.06	0	0.03	0	0	0	0	0	0	0.19	0	0	0.4	0.92	0.58	0.16	0.06	0.54	0	0.42
ENSG00000162496	1301	3513	1251	488	1662	1129	904	626	667	1521	460	1593	419	1691	4528	1241	1801	2009	5678	1325	2582	1413	7634	10907	1512	1275	1658	41.03	110.18	38.76	15.29	52.32	35.56	29.37	19.88	21.21	47.19	14.74	49.78	13.58	53.7	149.7	39.39	58.3	62.83	181.77	42.25	81.86	45.35
ENSG00000227992	8	8	13	2	6	2	1	6	18	0	3	2	5	3	4	40	23	21	44	11	14	16	34	14	30	7	2	0.25	0.25	0.4	0.06	0.19	0.06	0.03	0.19	0.57	0	0.1	0.06	0.16	0.1	0.13	1.27	0.74	0.66	1.41	0.35	0.44	0.51
ENSG00000211666	7	3	0	6	0	0	0	0	1	0	0	5	0	3	57	6	1	14	0	113	36	4	0	1	20	51	0	0.22	0.09	0	0.19	0	0	0	0	0.03	0	0	0.16	0	0.1	1.88	0.19	0.03	0.44	0	3.6	1.14	0.13
ENSG00000169429	22	24	32	878	11	10	4	2	4	0	80	0	4	23	721	1485	349	1008	70	1043	229	4350	80	965	1680	30	242	0.69	0.75	0.99	27.5	0.35	0.31	0.13	0.06	0.13	0	2.56	0	0.13	0.73	23.84	47.13	11.3	31.53	2.24	33.26	7.26	139.61
ENSG00000188050	2	2	0	0	0	0	4	2	0	0	2	0	0	2	4	0	24	0	24	12	10	4	6	8	2	6	0	0.06	0.06	0	0	0	0	0.13	0.06	0	0	0.06	0	0	0.06	0.13	0	0.78	0	0.77	0.38	0.32	0.13
ENSG00000168672	2737	2163	1914	1762	3166	1370	1577	1268	1242	1445	3004	2845	3043	4140	2304	1225	2343	1975	18130	1691	9353	999	18411	13376	2154	1503	6972	86.32	67.84	59.3	55.19	99.67	43.15	51.23	40.26	39.49	44.84	96.28	88.91	98.62	131.47	76.17	38.88	75.84	61.77	580.38	53.93	296.52	32.06
ENSG00000140479	111	130	28	714	43	62	96	1317	3488	48	3091	97	1814	109	99	217	90	79	272	125	281	157	187	365	73	637	126	3.5	4.08	0.87	22.36	1.35	1.95	3.12	41.82	110.91	1.49	99.07	3.03	58.79	3.46	3.27	6.89	2.91	2.47	8.71	3.99	8.91	5.04
ENSG00000048471	666	1087	438	222	787	780	928	700	729	509	810	429	652	686	868	1004	831	685	2171	978	911	1086	3630	4622	679	901	1296	21.01	34.09	13.57	6.95	24.78	24.57	30.15	22.23	23.18	15.79	25.96	13.41	21.13	21.78	28.7	31.87	26.9	21.42	69.5	31.19	28.88	34.85
ENSG00000230673	0	0	10	2	2	0	0	7	0	0	6	0	3	8	15	3	9	17	8	15	14	12	15	1	6	5	10	0	0	0.31	0.06	0.06	0	0	0.22	0	0	0.19	0	0.1	0.25	0.5	0.1	0.29	0.53	0.26	0.48	0.44	0.39
ENSG00000260156	4	0	2	2	2	6	0	1	0	0	0	4	4	13	7	25	0	6	7	5	46	2	1	2	19	2	16	0.13	0	0.06	0.06	0.06	0.19	0	0.03	0	0	0	0.13	0.13	0.41	0.23	0.79	0	0.19	0.22	0.16	1.46	0.06
ENSG00000173376	475	218	134	93	104	298	158	224	198	125	75	82	88	189	1034	463	325	962	23	1118	98	1017	15	189	422	2242	136	14.98	6.84	4.15	2.91	3.27	9.39	5.13	7.11	6.3	3.88	2.4	2.56	2.85	6	34.19	14.7	10.52	30.09	0.74	35.65	3.11	32.64
ENSG00000178127	22	49	21	40	46	20	12	26	31	56	28	45	29	37	92	66	80	73	65	103	74	137	88	33	30	40	36	0.69	1.54	0.65	1.25	1.45	0.63	0.39	0.83	0.99	1.74	0.9	1.41	0.94	1.17	3.04	2.09	2.59	2.28	2.08	3.28	2.35	4.4
ENSG00000127324	18	983	59	83	26	20	44	14	18	28	10	185	12	16	230	78	8	185	706	1089	482	386	2248	4378	477	44	822	0.57	30.83	1.83	2.6	0.82	0.63	1.43	0.44	0.57	0.87	0.32	5.78	0.39	0.51	7.6	2.48	0.26	5.79	22.6	34.73	15.28	12.39
ENSG00000198223	143	209	66	62	153	53	134	77	81	108	100	152	74	74	244	109	82	192	442	169	206	186	595	1373	181	126	108	4.51	6.55	2.04	1.94	4.82	1.67	4.35	2.44	2.58	3.35	3.21	4.75	2.4	2.35	8.07	3.46	2.65	6	14.15	5.39	6.53	5.97
ENSG00000132704	0	6	0	6	8	0	2	0	0	4	10	0	27	0	66	2	4	4	118	34	171	50	4	16	1	13	52	0	0.19	0	0.19	0.25	0	0.06	0	0	0.12	0.32	0	0.88	0	2.18	0.06	0.13	0.13	3.78	1.08	5.42	1.6
ENSG00000006047	57	2	30	149	48	44	67	49	33	99	16	46	20	34	2	12	48	10	0	20	28	14	2	4	32	21	7	1.8	0.06	0.93	4.67	1.51	1.39	2.18	1.56	1.05	3.07	0.51	1.44	0.65	1.08	0.07	0.38	1.55	0.31	0	0.64	0.89	0.45
ENSG00000198435	151	24	128	87	93	135	111	99	70	72	31	93	39	98	134	466	152	180	118	155	216	219	83	149	110	105	384	4.76	0.75	3.97	2.73	2.93	4.25	3.61	3.14	2.23	2.23	0.99	2.91	1.26	3.11	4.43	14.79	4.92	5.63	3.78	4.94	6.85	7.03
ENSG00000234287	5	12	17	9	12	28	21	4	10	28	4	8	1	2	4	2	5	6	6	11	3	4	1	3	6	4	8	0.16	0.38	0.53	0.28	0.38	0.88	0.68	0.13	0.32	0.87	0.13	0.25	0.03	0.06	0.13	0.06	0.16	0.19	0.19	0.35	0.1	0.13
ENSG00000160856	18	12	5	10	14	4	4	11	10	2	6	0	10	9	62	27	2	10	11	18	16	33	34	26	14	14	26	0.57	0.38	0.15	0.31	0.44	0.13	0.13	0.35	0.32	0.06	0.19	0	0.32	0.29	2.05	0.86	0.06	0.31	0.35	0.57	0.51	1.06
ENSG00000087303	281	270	110	53	186	124	256	272	86	49	38	74	32	85	440	297	165	134	721	503	47	680	906	946	317	660	14	8.86	8.47	3.41	1.66	5.86	3.91	8.32	8.64	2.73	1.52	1.22	2.31	1.04	2.7	14.55	9.43	5.34	4.19	23.08	16.04	1.49	21.82
ENSG00000259749	2	19	0	0	0	0	0	0	2	0	0	0	0	0	5	2	0	4	3	0	1	0	23	36	0	3	7	0.06	0.6	0	0	0	0	0	0	0.06	0	0	0	0	0	0.17	0.06	0	0.13	0.1	0	0.03	0
ENSG00000254154	8	0	0	0	5	8	9	9	6	0	9	1	3	13	50	26	18	4	20	16	5	28	13	32	1	15	2	0.25	0	0	0	0.16	0.25	0.29	0.29	0.19	0	0.29	0.03	0.1	0.41	1.65	0.83	0.58	0.13	0.64	0.51	0.16	0.9
ENSG00000218226	0	7	4	8	1	1	6	3	2	0	8	4	16	35	9	15	10	2	17	6	11	24	32	38	10	5	12	0	0.22	0.12	0.25	0.03	0.03	0.19	0.1	0.06	0	0.26	0.13	0.52	1.11	0.3	0.48	0.32	0.06	0.54	0.19	0.35	0.77
ENSG00000116717	1228	7281	1099	1454	473	1083	1094	418	621	580	737	478	557	458	7765	1377	1171	1469	7690	1452	5411	990	7984	26530	1216	808	2886	38.73	228.36	34.05	45.54	14.89	34.11	35.54	13.27	19.75	18	23.62	14.94	18.05	14.54	256.72	43.71	37.91	45.94	246.17	46.31	171.55	31.77
ENSG00000237223	2	4	24	82	24	26	7	310	553	1	136	10	262	29	10	23	28	4	4	8	8	8	1	11	4	65	72	0.06	0.13	0.74	2.57	0.76	0.82	0.23	9.84	17.58	0.03	4.36	0.31	8.49	0.92	0.33	0.73	0.91	0.13	0.13	0.26	0.25	0.26
ENSG00000172578	105	506	99	80	165	180	117	319	264	69	134	137	181	197	788	613	211	231	231	226	639	346	532	525	300	160	368	3.31	15.87	3.07	2.51	5.19	5.67	3.8	10.13	8.39	2.14	4.29	4.28	5.87	6.26	26.05	19.46	6.83	7.22	7.39	7.21	20.26	11.1
ENSG00000253197	0	1	0	0	0	0	2	0	0	0	0	0	1	0	4	4	1	2	1	12	1	4	1	7	2	4	0	0	0.03	0	0	0	0	0.06	0	0	0	0	0	0.03	0	0.13	0.13	0.03	0.06	0.03	0.38	0.03	0.13
ENSG00000261386	38	32	33	30	11	39	33	19	32	25	19	28	26	10	5	10	3	12	16	14	24	11	19	12	15	8	35	1.2	1	1.02	0.94	0.35	1.23	1.07	0.6	1.02	0.78	0.61	0.88	0.84	0.32	0.17	0.32	0.1	0.38	0.51	0.45	0.76	0.35
ENSG00000130224	250	270	287	177	200	300	221	326	335	119	115	129	176	197	947	611	398	542	121	736	203	808	121	275	542	533	234	7.88	8.47	8.89	5.54	6.3	9.45	7.18	10.35	10.65	3.69	3.69	4.03	5.7	6.26	31.31	19.39	12.88	16.95	3.87	23.47	6.44	25.93
ENSG00000169242	412	1678	407	1056	463	445	325	288	301	391	1413	580	666	375	4514	512	1022	608	4115	640	4089	695	1797	3442	408	446	4233	12.99	52.63	12.61	33.08	14.58	14.02	10.56	9.14	9.57	12.13	45.29	18.13	21.58	11.91	149.24	16.25	33.08	19.02	131.73	20.41	129.63	22.31
ENSG00000144191	0	0	0	0	0	0	0	2	0	0	0	2	0	1	8	0	5	5	0	2	2	0	8	4	2	4	4	0	0	0	0	0	0	0	0.06	0	0	0	0.06	0	0.03	0.26	0	0.16	0.16	0	0.06	0.06	0
ENSG00000274204	0	0	0	0	0	0	8	2	0	0	0	0	7	4	16	38	18	8	8	26	14	24	5	0	0	0	16	0	0	0	0	0	0	0.26	0.06	0	0	0	0	0.23	0.13	0.53	1.21	0.58	0.25	0.26	0.83	0.44	0.77
ENSG00000276830	0	4	2	0	3	0	0	0	0	0	0	0	1	0	19	0	5	6	9	1	6	5	32	20	0	1	2	0	0.13	0.06	0	0.09	0	0	0	0	0	0	0	0.03	0	0.63	0	0.16	0.19	0.29	0.03	0.19	0.16
ENSG00000272256	3	2	2	4	1	7	0	0	0	0	4	0	4	2	33	13	17	6	3	26	9	13	3	4	1	2	4	0.09	0.06	0.06	0.13	0.03	0.22	0	0	0	0	0.13	0	0.13	0.06	1.09	0.41	0.55	0.19	0.1	0.83	0.29	0.42
ENSG00000259746	0	0	1	2	0	0	0	4	1	4	2	0	0	5	12	7	5	1	4	20	5	5	5	0	6	3	2	0	0	0.03	0.06	0	0	0	0.13	0.03	0.12	0.06	0	0	0.16	0.4	0.22	0.16	0.03	0.13	0.64	0.16	0.16
ENSG00000176945	82	140	101	90	113	120	52	146	51	98	129	120	449	80	233	128	173	187	313	198	401	256	362	1548	184	201	334	2.59	4.39	3.13	2.82	3.56	3.78	1.69	4.64	1.62	3.04	4.13	3.75	14.55	2.54	7.7	4.06	5.6	5.85	10.02	6.31	12.71	8.22
ENSG00000178695	2891	3367	1755	2473	2428	3102	1850	3252	2875	1515	1170	2056	1378	2648	6381	2480	2315	4198	2791	10884	2450	13978	4200	2568	4746	8329	977	91.18	105.6	54.38	77.46	76.44	97.7	60.1	103.25	91.42	47.01	37.5	64.25	44.66	84.09	210.96	78.72	74.94	131.29	89.35	347.1	77.67	448.62
ENSG00000211892	51	1	17	283	2	7	0	0	11	14	5	6	0	2	588	1	1	50	1	466	53	28	6	4	38	256	0	1.61	0.03	0.53	8.86	0.06	0.22	0	0	0.35	0.43	0.16	0.19	0	0.06	19.44	0.03	0.03	1.56	0.03	14.86	1.68	0.9
ENSG00000150637	86	79	36	68	30	26	72	44	67	25	66	56	38	50	79	83	55	74	223	111	74	180	190	124	105	83	52	2.71	2.48	1.12	2.13	0.94	0.82	2.34	1.4	2.13	0.78	2.12	1.75	1.23	1.59	2.61	2.63	1.78	2.31	7.14	3.54	2.35	5.78
ENSG00000135480	208	1652	198	80	35	41	12	240	171	9	290	45	2721	116	339	832	323	1606	7233	1267	6290	947	2441	4404	1637	1440	3096	6.56	51.81	6.13	2.51	1.1	1.29	0.39	7.62	5.44	0.28	9.29	1.41	88.18	3.68	11.21	26.41	10.46	50.23	231.54	40.41	199.41	30.39
ENSG00000204970	0	2	0	4	2	0	0	0	0	0	0	0	0	8	2	8	10	4	0	3	4	4	0	2	8	18	1	0	0.06	0	0.13	0.06	0	0	0	0	0	0	0	0	0.25	0.07	0.25	0.32	0.13	0	0.1	0.13	0.13
ENSG00000273066	19	34	29	162	30	27	25	104	222	26	141	34	229	6	35	27	48	19	28	29	27	27	7	33	25	61	62	0.6	1.07	0.9	5.07	0.94	0.85	0.81	3.3	7.06	0.81	4.52	1.06	7.42	0.19	1.16	0.86	1.55	0.59	0.9	0.92	0.86	0.87
ENSG00000249258	10	6	0	8	10	2	4	10	0	0	2	0	1	5	30	6	17	21	19	21	6	68	10	4	15	21	0	0.32	0.19	0	0.25	0.31	0.06	0.13	0.32	0	0	0.06	0	0.03	0.16	0.99	0.19	0.55	0.66	0.61	0.67	0.19	2.18
ENSG00000224080	16	0	3	21	4	8	4	0	6	6	14	6	8	2	22	24	43	22	35	29	34	32	24	23	6	7	15	0.5	0	0.09	0.66	0.13	0.25	0.13	0	0.19	0.19	0.45	0.19	0.26	0.06	0.73	0.76	1.39	0.69	1.12	0.92	1.08	1.03
ENSG00000175592	25	24	71	449	12	35	45	16	4	30	14	8	3	27	129	255	511	355	36	1282	54	483	61	75	819	19	82	0.79	0.75	2.2	14.06	0.38	1.1	1.46	0.51	0.13	0.93	0.45	0.25	0.1	0.86	4.26	8.09	16.54	11.1	1.15	40.88	1.71	15.5
ENSG00000142530	52	12	76	94	41	113	70	43	74	104	63	6	66	28	34	26	44	28	18	15	38	24	16	22	49	4	49	1.64	0.38	2.35	2.94	1.29	3.56	2.27	1.37	2.35	3.23	2.02	0.19	2.14	0.89	1.12	0.83	1.42	0.88	0.58	0.48	1.2	0.77
ENSG00000174332	17	11	6	4	20	11	17	0	8	6	0	14	4	28	241	6	8	20	4	51	6	126	2	4	40	73	13	0.54	0.34	0.19	0.13	0.63	0.35	0.55	0	0.25	0.19	0	0.44	0.13	0.89	7.97	0.19	0.26	0.63	0.13	1.63	0.19	4.04
ENSG00000269399	39	43	72	51	53	107	33	67	48	89	53	83	78	98	35	18	18	34	21	5	30	9	18	29	19	64	32	1.23	1.35	2.23	1.6	1.67	3.37	1.07	2.13	1.53	2.76	1.7	2.59	2.53	3.11	1.16	0.57	0.58	1.06	0.67	0.16	0.95	0.29
ENSG00000163599	7	24	2	6	14	8	0	4	9	0	2	6	4	12	67	10	5	33	2	16	22	176	4	18	20	11	10	0.22	0.75	0.06	0.19	0.44	0.25	0	0.13	0.29	0	0.06	0.19	0.13	0.38	2.22	0.32	0.16	1.03	0.06	0.51	0.7	5.65
ENSG00000128165	52	10	50	439	55	42	77	20	50	60	148	38	210	87	50	32	68	16	17	8	27	13	68	17	31	34	20	1.64	0.31	1.55	13.75	1.73	1.32	2.5	0.64	1.59	1.86	4.74	1.19	6.81	2.76	1.65	1.02	2.2	0.5	0.54	0.26	0.86	0.42
ENSG00000269881	2	4	1	2	0	5	12	1	5	20	2	0	8	1	1	0	0	0	1	1	0	4	0	0	0	2	0	0.06	0.13	0.03	0.06	0	0.16	0.39	0.03	0.16	0.62	0.06	0	0.26	0.03	0.03	0	0	0	0.03	0.03	0	0.13
ENSG00000259657	0	0	0	0	1	0	0	0	0	0	8	0	6	4	18	11	10	1	15	4	20	11	2	0	7	4	12	0	0	0	0	0.03	0	0	0	0	0	0.26	0	0.19	0.13	0.6	0.35	0.32	0.03	0.48	0.13	0.63	0.35
ENSG00000154146	218	44	286	151	91	302	161	173	110	301	40	198	59	69	28	139	54	188	40	102	48	100	66	23	153	85	40	6.88	1.38	8.86	4.73	2.86	9.51	5.23	5.49	3.5	9.34	1.28	6.19	1.91	2.19	0.93	4.41	1.75	5.88	1.28	3.25	1.52	3.21
ENSG00000274245	4	1	1	3	1	0	0	0	0	5	0	2	0	0	10	1	0	4	29	6	11	12	15	25	3	0	13	0.13	0.03	0.03	0.09	0.03	0	0	0	0	0.16	0	0.06	0	0	0.33	0.03	0	0.13	0.93	0.19	0.35	0.39
ENSG00000187510	43	36	17	34	36	70	30	55	58	10	103	50	79	117	343	65	85	34	65	80	204	47	77	187	42	67	206	1.36	1.13	0.53	1.06	1.13	2.2	0.97	1.75	1.84	0.31	3.3	1.56	2.56	3.72	11.34	2.06	2.75	1.06	2.08	2.55	6.47	1.51
ENSG00000265194	4	4	0	2	13	6	1	12	2	0	4	9	14	11	24	33	21	10	34	36	22	19	34	11	2	8	1	0.13	0.13	0	0.06	0.41	0.19	0.03	0.38	0.06	0	0.13	0.28	0.45	0.35	0.79	1.05	0.68	0.31	1.09	1.15	0.7	0.61
ENSG00000254397	0	0	0	0	0	0	2	0	2	0	5	0	0	12	11	16	7	0	19	16	0	1	9	2	7	1	0	0	0	0	0	0	0	0.06	0	0.06	0	0.16	0	0	0.38	0.36	0.51	0.23	0	0.61	0.51	0	0.03
ENSG00000059377	122	357	126	34	81	76	175	108	68	87	41	45	53	101	254	181	101	209	302	194	140	376	947	728	189	90	57	3.85	11.2	3.9	1.06	2.55	2.39	5.69	3.43	2.16	2.7	1.31	1.41	1.72	3.21	8.4	5.75	3.27	6.54	9.67	6.19	4.44	12.07
ENSG00000156395	10	4	6	0	2	0	2	6	0	0	0	0	2	10	35	8	4	77	0	32	0	63	0	2	48	20	0	0.32	0.13	0.19	0	0.06	0	0.06	0.19	0	0	0	0	0.06	0.32	1.16	0.25	0.13	2.41	0	1.02	0	2.02
ENSG00000101187	51	306	49	135	16	16	37	126	98	36	420	34	271	37	95	35	17	113	1322	156	775	379	1299	940	145	134	1530	1.61	9.6	1.52	4.23	0.5	0.5	1.2	4	3.12	1.12	13.46	1.06	8.78	1.17	3.14	1.11	0.55	3.53	42.32	4.97	24.57	12.16
ENSG00000235086	0	0	0	0	0	0	0	0	0	0	0	0	0	0	10	2	0	8	0	8	8	5	0	0	14	4	0	0	0	0	0	0	0	0	0	0	0	0	0	0	0	0.33	0.06	0	0.25	0	0.26	0.25	0.16
ENSG00000124766	10560	5533	8242	1592	9033	8394	10613	4676	3975	8482	1778	4069	3318	12182	47562	16503	14730	17194	6648	18621	6170	19634	2288	14916	13330	10784	3817	333.06	173.53	255.36	49.87	284.38	264.36	344.77	148.46	126.4	263.18	56.99	127.16	107.53	386.85	1572.47	523.81	476.82	537.74	212.82	593.83	195.61	630.15
ENSG00000189223	910	326	501	117	475	329	717	398	771	211	680	220	666	465	1533	944	387	237	2650	1051	1031	956	3230	2023	793	498	305	28.7	10.22	15.52	3.66	14.95	10.36	23.29	12.64	24.52	6.55	21.79	6.88	21.58	14.77	50.68	29.96	12.53	7.41	84.83	33.52	32.69	30.68
ENSG00000225948	24	0	3	31	2	4	4	29	121	0	158	0	46	5	7	3	15	2	0	8	1	0	0	10	5	12	2	0.76	0	0.09	0.97	0.06	0.13	0.13	0.92	3.85	0	5.06	0	1.49	0.16	0.23	0.1	0.49	0.06	0	0.26	0.03	0
ENSG00000178752	40	66	62	14	32	26	16	16	6	66	10	23	45	135	14	270	38	96	74	23	151	45	56	56	53	135	79	1.26	2.07	1.92	0.44	1.01	0.82	0.52	0.51	0.19	2.05	0.32	0.72	1.46	4.29	0.46	8.57	1.23	3	2.37	0.73	4.79	1.44
ENSG00000169047	3100	1221	1954	1211	1139	2507	2162	1825	1032	1235	1009	689	769	2056	3981	3808	2915	5266	1350	5332	1041	8027	955	1984	4509	3193	731	97.77	38.29	60.54	37.93	35.86	78.96	70.23	57.94	32.82	38.32	32.34	21.53	24.92	65.29	131.62	120.87	94.36	164.69	43.22	170.04	33	257.62
ENSG00000139112	1012	3406	780	1677	1143	936	850	965	1329	793	3618	401	4172	751	5465	1714	2424	1295	5770	3041	6402	3141	6666	10052	2053	1468	7410	31.92	106.82	24.17	52.53	35.98	29.48	27.61	30.64	42.26	24.61	115.96	12.53	135.2	23.85	180.68	54.4	78.47	40.5	184.71	96.98	202.96	100.81
ENSG00000226877	0	0	0	1	2	0	1	6	1	0	0	4	0	3	7	5	11	9	8	6	4	3	3	5	2	2	3	0	0	0	0.03	0.06	0	0.03	0.19	0.03	0	0	0.13	0	0.1	0.23	0.16	0.36	0.28	0.26	0.19	0.13	0.1
ENSG00000165443	80	929	42	22	16	49	20	269	167	19	650	90	724	155	227	289	25	335	2874	235	1874	119	4129	5052	246	137	2837	2.52	29.14	1.3	0.69	0.5	1.54	0.65	8.54	5.31	0.59	20.83	2.81	23.46	4.92	7.5	9.17	0.81	10.48	92	7.49	59.41	3.82
ENSG00000270040	6	8	4	4	5	0	0	0	7	0	3	0	2	0	27	1	15	48	14	5	9	21	11	4	29	0	37	0.19	0.25	0.12	0.13	0.16	0	0	0	0.22	0	0.1	0	0.06	0	0.89	0.03	0.49	1.5	0.45	0.16	0.29	0.67
ENSG00000153165	22	2	11	4	5	12	15	8	10	4	8	1	5	18	12	29	18	19	11	16	32	21	37	21	15	43	0	0.69	0.06	0.34	0.13	0.16	0.38	0.49	0.25	0.32	0.12	0.26	0.03	0.16	0.57	0.4	0.92	0.58	0.59	0.35	0.51	1.01	0.67
ENSG00000095637	328	924	439	331	232	388	247	188	133	168	308	348	161	190	260	671	295	647	2568	668	645	534	3824	482	1209	474	161	10.35	28.98	13.6	10.37	7.3	12.22	8.02	5.97	4.23	5.21	9.87	10.88	5.22	6.03	8.6	21.3	9.55	20.23	82.21	21.3	20.45	17.14
ENSG00000278022	10	2	0	2	0	6	0	0	0	4	4	0	10	0	45	8	20	9	8	37	27	25	4	2	14	3	10	0.32	0.06	0	0.06	0	0.19	0	0	0	0.12	0.13	0	0.32	0	1.49	0.25	0.65	0.28	0.26	1.18	0.86	0.8
ENSG00000277639	113	344	340	98	99	283	177	813	186	241	278	205	212	303	981	1942	315	787	224	244	2975	109	217	638	235	258	914	3.56	10.79	10.53	3.07	3.12	8.91	5.75	25.81	5.91	7.48	8.91	6.41	6.87	9.62	32.43	61.64	10.2	24.61	7.17	7.78	94.32	3.5
ENSG00000272702	18	12	30	23	24	16	30	14	23	14	14	12	2	11	4	0	6	6	6	14	22	2	0	10	8	3	2	0.57	0.38	0.93	0.72	0.76	0.5	0.97	0.44	0.73	0.43	0.45	0.38	0.06	0.35	0.13	0	0.19	0.19	0.19	0.45	0.7	0.06
ENSG00000277767	12	35	35	35	23	26	6	46	70	25	26	14	14	8	32	2	16	16	12	17	4	12	8	22	16	11	10	0.38	1.1	1.08	1.1	0.72	0.82	0.19	1.46	2.23	0.78	0.83	0.44	0.45	0.25	1.06	0.06	0.52	0.5	0.38	0.54	0.13	0.39
ENSG00000065618	40	137	82	22	47	66	56	113	112	78	203	72	84	89	355	67	30	52	994	56	1071	21	452	510	46	29	396	1.26	4.3	2.54	0.69	1.48	2.08	1.82	3.59	3.56	2.42	6.51	2.25	2.72	2.83	11.74	2.13	0.97	1.63	31.82	1.79	33.95	0.67
ENSG00000165084	85	39	26	38	74	54	58	92	125	40	91	88	162	77	194	225	99	161	199	154	299	46	77	149	156	81	260	2.68	1.22	0.81	1.19	2.33	1.7	1.88	2.92	3.97	1.24	2.92	2.75	5.25	2.45	6.41	7.14	3.2	5.04	6.37	4.91	9.48	1.48
ENSG00000265136	0	0	0	0	0	0	0	0	1	0	0	0	2	0	8	3	0	0	4	1	12	2	0	1	2	4	12	0	0	0	0	0	0	0	0	0.03	0	0	0	0.06	0	0.26	0.1	0	0	0.13	0.03	0.38	0.06
ENSG00000102245	9	21	11	15	15	35	8	6	4	4	10	2	4	20	50	28	8	36	29	38	40	43	7	19	19	38	9	0.28	0.66	0.34	0.47	0.47	1.1	0.26	0.19	0.13	0.12	0.32	0.06	0.13	0.64	1.65	0.89	0.26	1.13	0.93	1.21	1.27	1.38
ENSG00000135074	374	509	443	302	255	414	315	179	218	341	144	60	109	250	1105	559	269	638	896	578	243	1145	1188	652	496	521	107	11.8	15.96	13.73	9.46	8.03	13.04	10.23	5.68	6.93	10.58	4.62	1.88	3.53	7.94	36.53	17.74	8.71	19.95	28.68	18.43	7.7	36.75
ENSG00000171310	448	1089	352	339	185	409	996	340	356	366	164	89	194	322	767	1175	555	680	1830	804	513	1231	2061	931	862	810	287	14.13	34.15	10.91	10.62	5.82	12.88	32.36	10.8	11.32	11.36	5.26	2.78	6.29	10.23	25.36	37.29	17.97	21.27	58.58	25.64	16.26	39.51
ENSG00000087495	15	24	9	38	6	25	20	428	365	20	176	0	48	6	0	17	22	12	20	5	39	4	4	8	4	26	63	0.47	0.75	0.28	1.19	0.19	0.79	0.65	13.59	11.61	0.62	5.64	0	1.56	0.19	0	0.54	0.71	0.38	0.64	0.16	1.24	0.13
ENSG00000211893	68	15	3	42	53	10	44	2	9	162	99	11	0	33	2876	0	44	229	5	1365	375	179	12	92	269	125	0	2.14	0.47	0.09	1.32	1.67	0.31	1.43	0.06	0.29	5.03	3.17	0.34	0	1.05	95.08	0	1.42	7.16	0.16	43.53	11.89	5.74
ENSG00000232149	6	3	2	1	6	0	8	6	5	0	6	0	12	25	22	19	18	2	8	17	8	12	16	16	19	9	0	0.19	0.09	0.06	0.03	0.19	0	0.26	0.19	0.16	0	0.19	0	0.39	0.79	0.73	0.6	0.58	0.06	0.26	0.54	0.25	0.39
ENSG00000131386	5	106	12	29	7	28	11	21	32	14	94	2	10	12	73	8	18	6	338	2	58	20	238	1170	20	12	125	0.16	3.32	0.37	0.91	0.22	0.88	0.36	0.67	1.02	0.43	3.01	0.06	0.32	0.38	2.41	0.25	0.58	0.19	10.82	0.06	1.84	0.64
ENSG00000211959	2	0	6	0	0	0	0	0	2	1	1	1	0	0	24	0	0	16	4	77	55	22	0	2	4	0	0	0.06	0	0.19	0	0	0	0	0	0.06	0.03	0.03	0.03	0	0	0.79	0	0	0.5	0.13	2.46	1.74	0.71
ENSG00000265625	0	6	0	0	0	0	0	0	0	0	0	0	5	0	29	2	11	2	18	12	18	8	2	4	0	1	10	0	0.19	0	0	0	0	0	0	0	0	0	0	0.16	0	0.96	0.06	0.36	0.06	0.58	0.38	0.57	0.26
ENSG00000275542	38	1	25	4	12	31	17	19	9	33	4	2	12	10	6	2	4	13	0	3	0	3	1	6	2	8	9	1.2	0.03	0.77	0.13	0.38	0.98	0.55	0.6	0.29	1.02	0.13	0.06	0.39	0.32	0.2	0.06	0.13	0.41	0	0.1	0	0.1
ENSG00000145721	7	14	1	0	0	0	0	0	0	0	0	2	0	4	4	66	35	174	4	9	0	25	0	0	36	22	0	0.22	0.44	0.03	0	0	0	0	0	0	0	0	0.06	0	0.13	0.13	2.09	1.13	5.44	0.13	0.29	0	0.8
ENSG00000271452	13	14	9	15	13	14	0	8	14	3	2	7	17	25	18	31	19	28	12	37	30	36	12	5	21	30	11	0.41	0.44	0.28	0.47	0.41	0.44	0	0.25	0.45	0.09	0.06	0.22	0.55	0.79	0.6	0.98	0.62	0.88	0.38	1.18	0.95	1.16
ENSG00000059728	462	575	362	675	653	382	451	1204	910	302	617	457	746	673	2318	983	4420	701	769	1291	735	1690	547	735	1281	458	803	14.57	18.03	11.22	21.14	20.56	12.03	14.65	38.23	28.94	9.37	19.78	14.28	24.18	21.37	76.64	31.2	143.08	21.92	24.62	41.17	23.3	54.24
ENSG00000273249	24	7	9	6	13	11	0	19	2	35	3	10	6	1	1	1	6	5	0	7	4	7	4	7	2	3	2	0.76	0.22	0.28	0.19	0.41	0.35	0	0.6	0.06	1.09	0.1	0.31	0.19	0.03	0.03	0.03	0.19	0.16	0	0.22	0.13	0.22
ENSG00000183918	62	203	18	26	46	46	56	42	48	36	40	39	18	50	507	69	45	127	87	97	120	154	159	97	137	158	34	1.96	6.37	0.56	0.81	1.45	1.45	1.82	1.33	1.53	1.12	1.28	1.22	0.58	1.59	16.76	2.19	1.46	3.97	2.79	3.09	3.8	4.94
ENSG00000100665	218	74	174	581	335	182	76	321	452	254	507	255	502	221	84	89	193	39	8	23	73	26	0	5	35	114	312	6.88	2.32	5.39	18.2	10.55	5.73	2.47	10.19	14.37	7.88	16.25	7.97	16.27	7.02	2.78	2.82	6.25	1.22	0.26	0.73	2.31	0.83
ENSG00000251348	0	0	0	0	0	0	0	0	0	0	2	0	0	0	4	4	6	2	2	2	2	0	2	8	0	0	8	0	0	0	0	0	0	0	0	0	0	0.06	0	0	0	0.13	0.13	0.19	0.06	0.06	0.06	0.06	0
ENSG00000242060	2	0	6	2	8	0	8	0	2	0	40	6	48	2	0	0	2	1	0	0	6	0	0	0	1	0	1	0.06	0	0.19	0.06	0.25	0	0.26	0	0.06	0	1.28	0.19	1.56	0.06	0	0	0.06	0.03	0	0	0.19	0
ENSG00000281855	4	0	0	0	0	0	0	0	0	0	4	2	6	4	17	5	8	6	19	14	9	13	9	2	6	0	0	0.13	0	0	0	0	0	0	0	0	0	0.13	0.06	0.19	0.13	0.56	0.16	0.26	0.19	0.61	0.45	0.29	0.42
ENSG00000136160	677	2464	228	460	644	270	108	198	88	199	1078	746	507	342	3246	87	1532	363	3913	1357	474	1191	8982	8674	1163	205	843	21.35	77.28	7.06	14.41	20.27	8.5	3.51	6.29	2.8	6.17	34.55	23.31	16.43	10.86	107.32	2.76	49.59	11.35	125.26	43.28	15.03	38.22
ENSG00000228412	87	163	129	127	118	155	52	86	125	32	108	121	117	87	709	262	150	72	453	145	333	103	462	145	169	68	322	2.74	5.11	4	3.98	3.71	4.88	1.69	2.73	3.97	0.99	3.46	3.78	3.79	2.76	23.44	8.32	4.86	2.25	14.5	4.62	10.56	3.31
ENSG00000267519	424	376	492	2851	474	585	265	421	514	406	578	342	519	420	2459	1434	3001	1757	647	1749	1205	981	381	1502	3202	279	4452	13.37	11.79	15.24	89.3	14.92	18.42	8.61	13.37	16.34	12.6	18.53	10.69	16.82	13.34	81.3	45.52	97.14	54.95	20.71	55.78	38.2	31.48
ENSG00000199283	3	0	1	4	11	1	4	0	0	9	4	7	4	0	0	0	2	2	0	0	0	0	0	0	0	2	0	0.09	0	0.03	0.13	0.35	0.03	0.13	0	0	0.28	0.13	0.22	0.13	0	0	0	0.06	0.06	0	0	0	0
ENSG00000229190	1	0	0	0	0	0	0	6	0	0	0	0	2	0	25	1	8	4	8	4	2	8	4	3	8	2	0	0.03	0	0	0	0	0	0	0.19	0	0	0	0	0.06	0	0.83	0.03	0.26	0.13	0.26	0.13	0.06	0.26
ENSG00000214578	71	79	26	139	54	32	44	188	384	46	402	32	522	52	28	27	54	43	49	59	68	67	34	39	36	117	129	2.24	2.48	0.81	4.35	1.7	1.01	1.43	5.97	12.21	1.43	12.88	1	16.92	1.65	0.93	0.86	1.75	1.34	1.57	1.88	2.16	2.15
ENSG00000197421	13	166	0	1	19	4	13	0	0	18	6	12	2	11	42	5	0	17	171	20	22	20	227	467	10	16	14	0.41	5.21	0	0.03	0.6	0.13	0.42	0	0	0.56	0.19	0.38	0.06	0.35	1.39	0.16	0	0.53	5.47	0.64	0.7	0.64
ENSG00000196353	2	1	4	10	8	8	0	19	117	4	51	0	103	5	2	2	0	4	1	0	15	2	10	0	2	11	2	0.06	0.03	0.12	0.31	0.25	0.25	0	0.6	3.72	0.12	1.63	0	3.34	0.16	0.07	0.06	0	0.13	0.03	0	0.48	0.06
ENSG00000258227	2	26	9	0	10	2	0	12	5	0	11	8	0	2	16	4	2	25	49	69	22	32	125	71	16	5	10	0.06	0.82	0.28	0	0.31	0.06	0	0.38	0.16	0	0.35	0.25	0	0.06	0.53	0.13	0.06	0.78	1.57	2.2	0.7	1.03
ENSG00000234459	0	0	0	0	0	0	2	4	1	0	0	0	0	5	4	4	8	0	3	3	2	0	15	3	5	12	0	0	0	0	0	0	0	0.06	0.13	0.03	0	0	0	0	0.16	0.13	0.13	0.26	0	0.1	0.1	0.06	0
ENSG00000185641	45	50	48	20	26	31	26	21	14	43	9	25	10	11	24	16	12	21	30	23	13	12	2	5	5	12	8	1.42	1.57	1.49	0.63	0.82	0.98	0.84	0.67	0.45	1.33	0.29	0.78	0.32	0.35	0.79	0.51	0.39	0.66	0.96	0.73	0.41	0.39
ENSG00000178828	0	1	0	0	0	0	0	0	0	0	1	0	0	0	2	0	0	0	26	0	16	0	4	6	0	1	23	0	0.03	0	0	0	0	0	0	0	0	0.03	0	0	0	0.07	0	0	0	0.83	0	0.51	0
ENSG00000205693	4	4	0	4	0	4	0	0	0	14	2	0	2	2	4	3	10	5	39	5	14	0	93	64	2	1	13	0.13	0.13	0	0.13	0	0.13	0	0	0	0.43	0.06	0	0.06	0.06	0.13	0.1	0.32	0.16	1.25	0.16	0.44	0
ENSG00000146374	104	172	126	174	148	147	237	177	60	74	38	44	2	69	464	247	149	164	273	419	28	1009	1689	723	451	49	10	3.28	5.39	3.9	5.45	4.66	4.63	7.7	5.62	1.91	2.3	1.22	1.38	0.06	2.19	15.34	7.84	4.82	5.13	8.74	13.36	0.89	32.38
ENSG00000113494	650	3680	524	411	1069	921	907	1671	2755	484	1427	354	931	1092	6942	782	763	1077	4086	2710	780	6424	2941	9269	2692	2902	1882	20.5	115.42	16.24	12.87	33.66	29.01	29.46	53.05	87.6	15.02	45.74	11.06	30.17	34.68	229.51	24.82	24.7	33.68	130.8	86.42	24.73	206.18
ENSG00000118985	352	663	758	1164	526	265	482	575	549	367	1027	366	864	599	1061	1012	888	546	3270	760	1393	990	2167	2360	992	343	1638	11.1	20.79	23.49	36.46	16.56	8.35	15.66	18.26	17.46	11.39	32.92	11.44	28	19.02	35.08	32.12	28.74	17.08	104.68	24.24	44.16	31.77
ENSG00000047365	353	1399	190	675	480	255	297	390	488	236	517	233	846	826	1185	681	669	656	1200	728	1104	911	2511	2412	610	402	709	11.13	43.88	5.89	21.14	15.11	8.03	9.65	12.38	15.52	7.32	16.57	7.28	27.42	26.23	39.18	21.62	21.66	20.52	38.41	23.22	35	29.24
ENSG00000206816	0	2	3	2	2	0	0	0	0	0	0	0	2	1	26	10	6	14	0	1	4	10	0	7	1	0	15	0	0.06	0.09	0.06	0.06	0	0	0	0	0	0	0	0.06	0.03	0.86	0.32	0.19	0.44	0	0.03	0.13	0.32
ENSG00000271204	57	4	62	3	58	1	17	34	6	84	14	58	24	29	0	15	9	18	0	16	2	3	2	2	8	5	14	1.8	0.13	1.92	0.09	1.83	0.03	0.55	1.08	0.19	2.61	0.45	1.81	0.78	0.92	0	0.48	0.29	0.56	0	0.51	0.06	0.1
ENSG00000153822	0	389	4	0	8	0	0	34	20	10	20	14	42	14	38	97	9	100	24	22	125	26	32	873	76	44	165	0	12.2	0.12	0	0.25	0	0	1.08	0.64	0.31	0.64	0.44	1.36	0.44	1.26	3.08	0.29	3.13	0.77	0.7	3.96	0.83
ENSG00000116652	12	1	0	2	4	2	14	2	14	0	0	2	10	17	24	31	17	5	11	16	8	21	34	36	4	18	1	0.38	0.03	0	0.06	0.13	0.06	0.45	0.06	0.45	0	0	0.06	0.32	0.54	0.79	0.98	0.55	0.16	0.35	0.51	0.25	0.67
ENSG00000239948	0	1	0	0	3	0	0	0	0	0	0	0	0	2	0	6	8	0	3	20	0	0	2	4	8	2	2	0	0.03	0	0	0.09	0	0	0	0	0	0	0	0	0.06	0	0.19	0.26	0	0.1	0.64	0	0
ENSG00000127824	112	411	81	83	63	58	65	50	52	63	545	204	264	63	281	148	67	262	717	347	509	335	1887	1527	454	221	367	3.53	12.89	2.51	2.6	1.98	1.83	2.11	1.59	1.65	1.95	17.47	6.38	8.56	2	9.29	4.7	2.17	8.19	22.95	11.07	16.14	10.75
ENSG00000160221	323	276	290	403	306	25	36	58	305	339	26	26	312	30	35	250	132	51	28	25	14	32	243	26	25	37	25	10.19	8.66	8.99	12.62	9.63	0.79	1.17	1.84	9.7	10.52	0.83	0.81	10.11	0.95	1.16	7.94	4.27	1.6	0.9	0.8	0.44	1.03
ENSG00000138944	229	218	192	63	171	191	635	96	50	177	128	18	11	222	434	468	378	373	317	279	84	711	940	1031	780	634	53	7.22	6.84	5.95	1.97	5.38	6.02	20.63	3.05	1.59	5.49	4.1	0.56	0.36	7.05	14.35	14.85	12.24	11.67	10.15	8.9	2.66	22.82
ENSG00000243232	12	2	0	2	6	0	2	0	2	0	0	2	0	2	6	29	15	6	11	4	5	28	6	14	5	11	0	0.38	0.06	0	0.06	0.19	0	0.06	0	0.06	0	0	0.06	0	0.06	0.2	0.92	0.49	0.19	0.35	0.13	0.16	0.9
ENSG00000132855	4	2	6	0	4	0	1	8	1	0	0	0	14	0	31	46	32	5	23	22	16	26	8	5	10	0	2	0.13	0.06	0.19	0	0.13	0	0.03	0.25	0.03	0	0	0	0.45	0	1.02	1.46	1.04	0.16	0.74	0.7	0.51	0.83
ENSG00000211789	2	3	2	0	0	0	0	7	0	0	0	0	0	3	8	3	2	5	8	4	2	6	6	13	55	0	0	0.06	0.09	0.06	0	0	0	0	0.22	0	0	0	0	0	0.1	0.26	0.1	0.06	0.16	0.26	0.13	0.06	0.19
ENSG00000164379	52	92	30	2	22	6	28	16	58	51	92	28	78	22	110	110	27	91	21	132	190	169	42	599	78	89	184	1.64	2.89	0.93	0.06	0.69	0.19	0.91	0.51	1.84	1.58	2.95	0.88	2.53	0.7	3.64	3.49	0.87	2.85	0.67	4.21	6.02	5.42
ENSG00000188596	45	48	74	38	4	100	60	152	49	51	69	51	60	75	287	283	97	131	87	96	241	31	122	128	109	72	151	1.42	1.51	2.29	1.19	0.13	3.15	1.95	4.83	1.56	1.58	2.21	1.59	1.94	2.38	9.49	8.98	3.14	4.1	2.79	3.06	7.64	0.99
ENSG00000212664	17	17	22	14	18	33	16	25	7	14	14	12	4	9	6	8	1	12	6	7	6	3	15	1	17	14	5	0.54	0.53	0.68	0.44	0.57	1.04	0.52	0.79	0.22	0.43	0.45	0.38	0.13	0.29	0.2	0.25	0.03	0.38	0.19	0.22	0.19	0.1
ENSG00000158477	2	47	0	0	22	6	0	0	2	0	6	0	10	16	60	10	2	12	8	9	74	20	14	12	10	20	10	0.06	1.47	0	0	0.69	0.19	0	0	0.06	0	0.19	0	0.32	0.51	1.98	0.32	0.06	0.38	0.26	0.29	2.35	0.64
ENSG00000278053	1791	2396	1187	1285	1403	1192	1421	1572	1366	805	3545	1135	1666	2084	1023	1890	1591	1804	7671	1832	5011	1677	8053	8526	2028	1668	4153	56.49	75.15	36.78	40.25	44.17	37.54	46.16	49.91	43.44	24.98	113.62	35.47	53.99	66.18	33.82	59.99	51.5	56.42	245.57	58.42	158.87	53.82
ENSG00000255559	66	48	24	38	72	89	36	66	44	30	54	43	40	42	12	16	10	28	34	17	36	2	2	46	35	33	20	2.08	1.51	0.74	1.19	2.27	2.8	1.17	2.1	1.4	0.93	1.73	1.34	1.3	1.33	0.4	0.51	0.32	0.88	1.09	0.54	1.14	0.06
ENSG00000160218	282	282	121	234	239	149	330	390	483	95	328	187	428	451	445	540	410	158	897	582	214	670	1993	1033	424	428	124	8.89	8.84	3.75	7.33	7.52	4.69	10.72	12.38	15.36	2.95	10.51	5.84	13.87	14.32	14.71	17.14	13.27	4.94	28.72	18.56	6.78	21.5
ENSG00000183813	17	22	7	8	28	8	0	0	4	4	14	4	3	8	130	4	4	15	12	16	49	127	3	31	51	39	26	0.54	0.69	0.22	0.25	0.88	0.25	0	0	0.13	0.12	0.45	0.13	0.1	0.25	4.3	0.13	0.13	0.47	0.38	0.51	1.55	4.08
ENSG00000187479	236	512	274	1550	289	307	167	133	108	344	65	150	37	183	1410	368	992	388	788	1120	399	901	1169	2425	1303	103	2007	7.44	16.06	8.49	48.55	9.1	9.67	5.43	4.22	3.43	10.67	2.08	4.69	1.2	5.81	46.62	11.68	32.11	12.13	25.23	35.72	12.65	28.92
ENSG00000163600	6	23	2	61	7	4	8	0	14	12	0	0	2	8	250	52	9	39	8	59	30	183	12	29	36	22	12	0.19	0.72	0.06	1.91	0.22	0.13	0.26	0	0.45	0.37	0	0	0.06	0.25	8.27	1.65	0.29	1.22	0.26	1.88	0.95	5.87
ENSG00000200169	6	0	0	0	0	8	0	0	0	0	3	0	0	1	3	13	43	4	6	38	18	17	6	4	0	5	0	0.19	0	0	0	0	0.25	0	0	0	0	0.1	0	0	0.03	0.1	0.41	1.39	0.13	0.19	1.21	0.57	0.55
ENSG00000260992	67	16	54	80	18	28	33	57	42	46	90	41	86	18	4	22	38	26	19	16	35	25	10	10	8	26	64	2.11	0.5	1.67	2.51	0.57	0.88	1.07	1.81	1.34	1.43	2.88	1.28	2.79	0.57	0.13	0.7	1.23	0.81	0.61	0.51	1.11	0.8
ENSG00000227598	13	5	15	16	5	10	15	23	4	25	27	10	7	14	4	12	2	8	3	2	0	3	5	6	8	10	3	0.41	0.16	0.46	0.5	0.16	0.31	0.49	0.73	0.13	0.78	0.87	0.31	0.23	0.44	0.13	0.38	0.06	0.25	0.1	0.06	0	0.1
ENSG00000244203	2	2	0	0	0	0	0	0	0	0	0	0	4	0	7	4	6	2	10	2	3	4	6	2	4	0	7	0.06	0.06	0	0	0	0	0	0	0	0	0	0	0.13	0	0.23	0.13	0.19	0.06	0.32	0.06	0.1	0.13
ENSG00000270210	0	21	6	17	3	4	6	14	7	11	41	4	61	0	49	23	30	19	100	23	40	44	124	130	47	3	205	0	0.66	0.19	0.53	0.09	0.13	0.19	0.44	0.22	0.34	1.31	0.13	1.98	0	1.62	0.73	0.97	0.59	3.2	0.73	1.27	1.41
ENSG00000204385	593	1638	819	1852	1001	652	559	1827	1625	842	2533	1151	1975	1336	2573	1105	1106	973	9206	1309	7687	976	5186	9188	1175	981	4715	18.7	51.37	25.38	58.01	31.51	20.53	18.16	58.01	51.67	26.13	81.18	35.97	64	42.43	85.07	35.07	35.8	30.43	294.71	41.74	243.7	31.32
ENSG00000206538	327	259	914	962	468	524	612	742	513	488	463	130	239	456	170	1733	1082	947	1193	1440	334	4437	2939	587	1007	903	346	10.31	8.12	28.32	30.13	14.73	16.5	19.88	23.56	16.31	15.14	14.84	4.06	7.75	14.48	5.62	55.01	35.02	29.62	38.19	45.92	10.59	142.4
ENSG00000103196	2238	5703	1582	2183	2632	2576	2114	5908	7394	1373	3790	924	3563	2031	2645	2483	2831	3727	13384	8684	3405	9025	14823	19205	8329	4764	6088	70.59	178.87	49.02	68.38	82.86	81.13	68.68	187.58	235.12	42.6	121.47	28.88	115.47	64.5	87.45	78.81	91.64	116.56	428.45	276.94	107.95	289.66
ENSG00000221340	4	15	2	5	7	0	11	0	1	2	0	0	2	12	29	3	7	9	39	6	7	9	66	77	1	8	0	0.13	0.47	0.06	0.16	0.22	0	0.36	0	0.03	0.06	0	0	0.06	0.38	0.96	0.1	0.23	0.28	1.25	0.19	0.22	0.29
ENSG00000233144	4	0	0	0	0	0	0	6	0	0	0	0	2	3	10	7	15	0	15	9	3	13	9	3	1	2	0	0.13	0	0	0	0	0	0	0.19	0	0	0	0	0.06	0.1	0.33	0.22	0.49	0	0.48	0.29	0.1	0.42
ENSG00000182329	4	8	3	1	2	0	0	24	2	0	5	3	4	3	43	18	3	10	5	21	73	3	16	14	5	6	18	0.13	0.25	0.09	0.03	0.06	0	0	0.76	0.06	0	0.16	0.09	0.13	0.1	1.42	0.57	0.1	0.31	0.16	0.67	2.31	0.1
ENSG00000227036	194	106	149	121	114	104	42	184	55	20	102	91	18	121	552	105	84	186	403	170	305	241	260	225	164	78	167	6.12	3.32	4.62	3.79	3.59	3.28	1.36	5.84	1.75	0.62	3.27	2.84	0.58	3.84	18.25	3.33	2.72	5.82	12.9	5.42	9.67	7.73
ENSG00000107551	374	1128	430	3102	372	521	547	5522	4515	458	4331	204	2165	341	905	518	471	608	596	769	670	1982	590	479	691	884	568	11.8	35.38	13.32	97.17	11.71	16.41	17.77	175.33	143.57	14.21	138.81	6.38	70.16	10.83	29.92	16.44	15.25	19.02	19.08	24.52	21.24	63.61
ENSG00000099282	802	852	825	429	937	533	622	254	233	788	343	1063	538	1090	1113	760	765	1298	2964	640	2103	667	1396	5814	968	351	1263	25.29	26.72	25.56	13.44	29.5	16.79	20.21	8.06	7.41	24.45	10.99	33.22	17.44	34.61	36.8	24.12	24.76	40.59	94.88	20.41	66.67	21.41
ENSG00000162885	300	132	61	69	106	121	253	302	245	21	146	94	231	451	350	538	394	239	341	561	117	381	369	271	407	375	30	9.46	4.14	1.89	2.16	3.34	3.81	8.22	9.59	7.79	0.65	4.68	2.94	7.49	14.32	11.57	17.08	12.75	7.47	10.92	17.89	3.71	12.23
ENSG00000164691	26	234	50	46	65	60	32	52	61	65	35	73	80	84	454	130	132	197	80	142	87	170	89	178	156	113	66	0.82	7.34	1.55	1.44	2.05	1.89	1.04	1.65	1.94	2.02	1.12	2.28	2.59	2.67	15.01	4.13	4.27	6.16	2.56	4.53	2.76	5.46
ENSG00000078589	8	54	0	20	12	4	2	12	22	0	8	0	2	16	129	19	4	29	24	53	23	70	73	82	53	27	8	0.25	1.69	0	0.63	0.38	0.13	0.06	0.38	0.7	0	0.26	0	0.06	0.51	4.26	0.6	0.13	0.91	0.77	1.69	0.73	2.25
ENSG00000269506	2	0	0	0	0	0	0	0	0	2	0	0	0	1	28	14	13	0	0	14	0	4	4	0	0	8	0	0.06	0	0	0	0	0	0	0	0	0.06	0	0	0	0.03	0.93	0.44	0.42	0	0	0.45	0	0.13
ENSG00000179869	40	70	22	4	14	16	18	12	18	18	45	40	14	38	130	45	21	56	64	93	149	76	84	62	52	24	12	1.26	2.2	0.68	0.13	0.44	0.5	0.58	0.38	0.57	0.56	1.44	1.25	0.45	1.21	4.3	1.43	0.68	1.75	2.05	2.97	4.72	2.44
ENSG00000154319	8	32	32	0	2	28	14	49	0	4	14	2	35	12	50	86	38	54	30	73	95	33	70	74	30	21	50	0.25	1	0.99	0	0.06	0.88	0.45	1.56	0	0.12	0.45	0.06	1.13	0.38	1.65	2.73	1.23	1.69	0.96	2.33	3.01	1.06
ENSG00000279192	8	6	0	2	6	2	2	3	15	0	2	0	12	11	81	46	21	2	13	20	0	20	13	10	6	8	5	0.25	0.19	0	0.06	0.19	0.06	0.06	0.1	0.48	0	0.06	0	0.39	0.35	2.68	1.46	0.68	0.06	0.42	0.64	0	0.64
ENSG00000238231	0	0	0	2	0	0	0	4	0	0	2	0	8	1	30	18	15	2	8	6	10	2	21	4	8	0	0	0	0	0	0.06	0	0	0	0.13	0	0	0.06	0	0.26	0.03	0.99	0.57	0.49	0.06	0.26	0.19	0.32	0.06
ENSG00000170412	529	1458	465	317	734	476	340	552	202	406	477	718	731	643	1392	383	637	618	1674	687	2201	700	1545	4295	759	785	1567	16.68	45.73	14.41	9.93	23.11	14.99	11.05	17.53	6.42	12.6	15.29	22.44	23.69	20.42	46.02	12.16	20.62	19.33	53.59	21.91	69.78	22.47
ENSG00000248648	1	0	0	0	0	0	0	2	0	0	1	0	20	6	11	11	7	15	11	15	10	11	14	2	7	3	12	0.03	0	0	0	0	0	0	0.06	0	0	0.03	0	0.65	0.19	0.36	0.35	0.23	0.47	0.35	0.48	0.32	0.35
ENSG00000255160	1	2	10	196	6	0	0	199	202	0	167	0	104	0	5	4	4	2	0	11	16	4	0	0	0	15	14	0.03	0.06	0.31	6.14	0.19	0	0	6.32	6.42	0	5.35	0	3.37	0	0.17	0.13	0.13	0.06	0	0.35	0.51	0.13
ENSG00000160183	107	102	100	59	103	90	65	17	8	68	28	91	29	147	341	214	128	284	61	121	245	128	36	94	141	172	87	3.37	3.2	3.1	1.85	3.24	2.83	2.11	0.54	0.25	2.11	0.9	2.84	0.94	4.67	11.27	6.79	4.14	8.88	1.95	3.86	7.77	4.11
ENSG00000166104	0	0	0	0	2	2	0	0	0	0	0	0	0	0	2	0	6	0	7	6	3	2	6	0	4	2	8	0	0	0	0	0.06	0.06	0	0	0	0	0	0	0	0	0.07	0	0.19	0	0.22	0.19	0.1	0.06
ENSG00000128594	91	55	47	27	61	71	99	67	38	88	20	64	25	87	284	129	64	128	123	284	38	150	125	215	87	42	33	2.87	1.72	1.46	0.85	1.92	2.24	3.22	2.13	1.21	2.73	0.64	2	0.81	2.76	9.39	4.09	2.07	4	3.94	9.06	1.2	4.81
ENSG00000275092	0	0	0	0	0	0	0	6	0	0	2	2	0	0	26	0	8	5	12	10	45	20	14	0	2	0	0	0	0	0	0	0	0	0	0.19	0	0	0.06	0.06	0	0	0.86	0	0.26	0.16	0.38	0.32	1.43	0.64
ENSG00000226632	0	0	0	3	0	0	0	8	0	0	0	0	0	0	31	3	8	4	27	10	8	4	4	2	2	2	0	0	0	0	0.09	0	0	0	0.25	0	0	0	0	0	0	1.02	0.1	0.26	0.13	0.86	0.32	0.25	0.13
ENSG00000197442	505	1703	409	1393	441	329	260	1155	1889	227	2630	396	1480	439	2436	760	490	1009	7426	1031	3416	1367	7315	11865	935	621	3416	15.93	53.41	12.67	43.63	13.88	10.36	8.45	36.67	60.07	7.04	84.29	12.38	47.96	13.94	80.54	24.12	15.86	31.56	237.72	32.88	108.3	43.87
ENSG00000144810	9	249	6	0	6	18	12	8	20	12	26	8	2	10	764	42	0	231	6	227	61	440	40	165	403	36	195	0.28	7.81	0.19	0	0.19	0.57	0.39	0.25	0.64	0.37	0.83	0.25	0.06	0.32	25.26	1.33	0	7.22	0.19	7.24	1.93	14.12
ENSG00000071909	65	6	33	54	54	57	66	50	16	29	33	27	77	71	360	201	118	119	16	77	84	61	19	58	78	53	158	2.05	0.19	1.02	1.69	1.7	1.8	2.14	1.59	0.51	0.9	1.06	0.84	2.5	2.25	11.9	6.38	3.82	3.72	0.51	2.46	2.66	1.96
ENSG00000140795	75	268	78	25	142	218	105	319	341	58	319	202	281	371	439	436	510	57	1458	85	722	58	1935	783	110	188	488	2.37	8.41	2.42	0.78	4.47	6.87	3.41	10.13	10.84	1.8	10.22	6.31	9.11	11.78	14.51	13.84	16.51	1.78	46.67	2.71	22.89	1.86
ENSG00000270006	6	6	23	14	18	25	20	13	16	22	8	8	5	9	4	12	10	11	2	12	0	11	0	4	4	4	5	0.19	0.19	0.71	0.44	0.57	0.79	0.65	0.41	0.51	0.68	0.26	0.25	0.16	0.29	0.13	0.38	0.32	0.34	0.06	0.38	0	0.35
ENSG00000169668	6	0	2	37	29	20	2	8	55	6	26	7	48	12	17	1	7	11	2	3	4	6	2	4	2	5	5	0.19	0	0.06	1.16	0.91	0.63	0.06	0.25	1.75	0.19	0.83	0.22	1.56	0.38	0.56	0.03	0.23	0.34	0.06	0.1	0.13	0.19
ENSG00000275693	0	0	0	0	0	0	0	0	0	0	0	0	2	1	0	5	8	2	0	7	1	0	8	2	2	5	0	0	0	0	0	0	0	0	0	0	0	0	0	0.06	0.03	0	0.16	0.26	0.06	0	0.22	0.03	0
ENSG00000115008	6	21	2	53	2	4	0	2	6	0	4	0	8	0	6	18	2	27	40	69	14	156	28	201	30	20	22	0.19	0.66	0.06	1.66	0.06	0.13	0	0.06	0.19	0	0.13	0	0.26	0	0.2	0.57	0.06	0.84	1.28	2.2	0.44	5.01
ENSG00000197191	40	29	66	87	45	31	21	28	51	32	148	18	70	15	4	6	14	34	14	26	42	8	31	8	30	34	47	1.26	0.91	2.04	2.73	1.42	0.98	0.68	0.89	1.62	0.99	4.74	0.56	2.27	0.48	0.13	0.19	0.45	1.06	0.45	0.83	1.33	0.26
ENSG00000172594	244	547	268	217	344	382	298	434	456	315	362	227	238	215	1929	310	243	491	482	523	449	2036	403	1111	456	499	507	7.7	17.16	8.3	6.8	10.83	12.03	9.68	13.78	14.5	9.77	11.6	7.09	7.71	6.83	63.78	9.84	7.87	15.36	15.43	16.68	14.23	65.34
ENSG00000257671	7	52	4	14	4	0	2	2	6	0	42	8	154	4	66	59	27	147	275	192	149	82	33	185	132	52	50	0.22	1.63	0.12	0.44	0.13	0	0.06	0.06	0.19	0	1.35	0.25	4.99	0.13	2.18	1.87	0.87	4.6	8.8	6.12	4.72	2.63
ENSG00000226237	6	23	22	9	11	2	9	22	8	0	16	6	0	3	172	26	15	29	61	39	4	60	51	34	30	7	3	0.19	0.72	0.68	0.28	0.35	0.06	0.29	0.7	0.25	0	0.51	0.19	0	0.1	5.69	0.83	0.49	0.91	1.95	1.24	0.13	1.93
ENSG00000258745	1	0	0	0	0	0	0	2	0	0	0	0	2	1	5	0	2	2	7	3	7	4	15	0	0	2	1	0.03	0	0	0	0	0	0	0.06	0	0	0	0	0.06	0.03	0.17	0	0.06	0.06	0.22	0.1	0.22	0.13
ENSG00000253562	4	0	2	1	3	0	0	1	2	0	0	2	0	16	2	22	12	0	2	9	1	8	7	3	2	5	0	0.13	0	0.06	0.03	0.09	0	0	0.03	0.06	0	0	0.06	0	0.51	0.07	0.7	0.39	0	0.06	0.29	0.03	0.26
ENSG00000147573	14	72	8	6	2	22	14	50	10	29	30	36	24	32	242	138	24	44	47	22	257	7	61	58	22	15	135	0.44	2.26	0.25	0.19	0.06	0.69	0.45	1.59	0.32	0.9	0.96	1.13	0.78	1.02	8	4.38	0.78	1.38	1.5	0.7	8.15	0.22
ENSG00000105605	2	0	0	0	0	0	0	0	0	0	0	0	0	0	0	6	0	2	0	26	0	48	0	0	30	18	0	0.06	0	0	0	0	0	0	0	0	0	0	0	0	0	0	0.19	0	0.06	0	0.83	0	1.54
ENSG00000266900	0	0	0	0	0	0	0	0	1	0	0	0	4	0	6	12	8	0	17	8	17	6	2	1	0	0	0	0	0	0	0	0	0	0	0	0.03	0	0	0	0.13	0	0.2	0.38	0.26	0	0.54	0.26	0.54	0.19
ENSG00000132016	192	32	138	110	104	148	148	146	42	120	19	52	65	75	24	81	28	76	11	79	31	63	20	6	48	101	41	6.06	1	4.28	3.45	3.27	4.66	4.81	4.64	1.34	3.72	0.61	1.63	2.11	2.38	0.79	2.57	0.91	2.38	0.35	2.52	0.98	2.02
ENSG00000260735	11	6	6	0	0	12	12	16	21	0	13	6	5	53	56	8	27	35	22	35	10	32	15	30	6	19	3	0.35	0.19	0.19	0	0	0.38	0.39	0.51	0.67	0	0.42	0.19	0.16	1.68	1.85	0.25	0.87	1.09	0.7	1.12	0.32	1.03
ENSG00000204136	721	361	842	4573	1811	836	478	1458	2629	690	3579	1542	4818	668	961	272	2376	393	463	686	833	590	144	334	481	1073	1542	22.74	11.32	26.09	143.24	57.02	26.33	15.53	46.29	83.6	21.41	114.71	48.19	156.14	21.21	31.77	8.63	76.91	12.29	14.82	21.88	26.41	18.94
ENSG00000211679	16	1	3	82	16	13	24	0	7	63	14	16	0	10	1153	1	3	77	2	256	110	405	12	21	153	272	0	0.5	0.03	0.09	2.57	0.5	0.41	0.78	0	0.22	1.95	0.45	0.5	0	0.32	38.12	0.03	0.1	2.41	0.06	8.16	3.49	13
ENSG00000166323	25	14	21	34	25	24	20	10	28	16	24	10	18	22	85	50	46	20	30	86	50	51	54	23	31	4	41	0.79	0.44	0.65	1.06	0.79	0.76	0.65	0.32	0.89	0.5	0.77	0.31	0.58	0.7	2.81	1.59	1.49	0.63	0.96	2.74	1.59	1.64
ENSG00000258558	4	17	4	9	1	8	5	6	3	2	2	4	4	3	13	2	24	10	7	27	14	8	10	26	21	11	19	0.13	0.53	0.12	0.28	0.03	0.25	0.16	0.19	0.1	0.06	0.06	0.13	0.13	0.1	0.43	0.06	0.78	0.31	0.22	0.86	0.44	0.26
ENSG00000166035	8	24	6	7	14	0	8	0	17	2	18	0	8	1	4	14	11	8	83	2	47	29	98	111	24	15	48	0.25	0.75	0.19	0.22	0.44	0	0.26	0	0.54	0.06	0.58	0	0.26	0.03	0.13	0.44	0.36	0.25	2.66	0.06	1.49	0.93
ENSG00000217555	1	2	0	0	0	0	0	1	0	0	0	0	0	5	1	6	1	10	2	2	4	0	1	7	0	2	0	0.03	0.06	0	0	0	0	0	0.03	0	0	0	0	0	0.16	0.03	0.19	0.03	0.31	0.06	0.06	0.13	0
ENSG00000172602	18	11	7	32	12	0	12	0	2	4	18	14	10	4	244	8	56	13	4	51	52	59	0	207	33	11	6	0.57	0.34	0.22	1	0.38	0	0.39	0	0.06	0.12	0.58	0.44	0.32	0.13	8.07	0.25	1.81	0.41	0.13	1.63	1.65	1.89
ENSG00000207808	1	0	0	7	0	0	0	0	0	0	0	2	0	0	39	4	30	3	0	20	4	12	2	7	0	1	2	0.03	0	0	0.22	0	0	0	0	0	0	0	0.06	0	0	1.29	0.13	0.97	0.09	0	0.64	0.13	0.39
ENSG00000260618	12	11	2	8	21	33	38	50	43	10	34	30	52	84	80	87	103	34	58	63	31	43	54	94	42	65	11	0.38	0.34	0.06	0.25	0.66	1.04	1.23	1.59	1.37	0.31	1.09	0.94	1.69	2.67	2.64	2.76	3.33	1.06	1.86	2.01	0.98	1.38
ENSG00000177363	242	218	287	127	167	319	195	141	140	235	100	37	106	146	1544	404	218	622	140	652	82	576	137	383	332	232	244	7.63	6.84	8.89	3.98	5.26	10.05	6.33	4.48	4.45	7.29	3.21	1.16	3.44	4.64	51.05	12.82	7.06	19.45	4.48	20.79	2.6	18.49
ENSG00000280269	0	2	0	2	0	8	0	0	0	0	0	0	8	2	1	11	42	2	14	18	26	24	14	2	0	1	2	0	0.06	0	0.06	0	0.25	0	0	0	0	0	0	0.26	0.06	0.03	0.35	1.36	0.06	0.45	0.57	0.82	0.77
ENSG00000101417	646	509	661	790	633	557	581	740	904	437	5306	391	2016	710	161	525	564	382	329	452	447	396	289	174	371	776	516	20.37	15.96	20.48	24.75	19.93	17.54	18.87	23.5	28.75	13.56	170.06	12.22	65.33	22.55	5.32	16.66	18.26	11.95	10.53	14.41	14.17	12.71
ENSG00000166396	0	0	0	4	0	0	0	0	0	0	0	0	0	0	2	0	0	0	33	4	95	157	0	14	0	0	18	0	0	0	0.13	0	0	0	0	0	0	0	0	0	0	0.07	0	0	0	1.06	0.13	3.01	5.04
ENSG00000114019	1560	655	1382	1929	1447	1247	1266	683	287	668	526	992	721	1826	2501	2744	4090	3049	748	3056	999	4171	488	1441	2692	1358	978	49.2	20.54	42.82	60.42	45.56	39.27	41.13	21.69	9.13	20.73	16.86	31	23.37	57.99	82.69	87.1	132.4	95.36	23.95	97.46	31.67	133.87
ENSG00000261592	0	0	0	4	2	9	6	0	2	0	3	4	10	0	64	18	103	0	25	15	18	4	19	3	2	3	2	0	0	0	0.13	0.06	0.28	0.19	0	0.06	0	0.1	0.13	0.32	0	2.12	0.57	3.33	0	0.8	0.48	0.57	0.13
ENSG00000131482	0	2	0	14	0	0	0	76	37	0	25	0	4	0	0	0	0	2	0	0	0	0	0	0	0	0	4	0	0.06	0	0.44	0	0	0	2.41	1.18	0	0.8	0	0.13	0	0	0	0	0.06	0	0	0	0
ENSG00000249623	0	0	0	0	0	0	0	0	0	0	0	0	0	0	3	10	18	0	4	17	0	5	14	0	0	0	0	0	0	0	0	0	0	0	0	0	0	0	0	0	0	0.1	0.32	0.58	0	0.13	0.54	0	0.16
ENSG00000120051	12	50	41	34	34	40	29	119	48	22	20	54	40	46	190	96	83	56	49	62	169	46	55	69	66	63	127	0.38	1.57	1.27	1.06	1.07	1.26	0.94	3.78	1.53	0.68	0.64	1.69	1.3	1.46	6.28	3.05	2.69	1.75	1.57	1.98	5.36	1.48
ENSG00000131746	30	41	45	31	38	37	65	0	17	18	4	55	71	84	46	43	82	74	142	40	131	70	36	230	72	67	150	0.95	1.29	1.39	0.97	1.2	1.17	2.11	0	0.54	0.56	0.13	1.72	2.3	2.67	1.52	1.36	2.65	2.31	4.55	1.28	4.15	2.25
ENSG00000108846	895	2622	405	51	988	341	261	40	66	159	141	838	169	653	1480	170	474	650	6349	603	2345	590	5847	8065	833	274	824	28.23	82.24	12.55	1.6	31.11	10.74	8.48	1.27	2.1	4.93	4.52	26.19	5.48	20.74	48.93	5.4	15.34	20.33	203.25	19.23	74.34	18.94
ENSG00000188906	168	221	99	156	178	171	130	297	154	145	64	135	98	117	862	193	170	279	81	563	43	663	368	904	273	323	125	5.3	6.93	3.07	4.89	5.6	5.39	4.22	9.43	4.9	4.5	2.05	4.22	3.18	3.72	28.5	6.13	5.5	8.73	2.59	17.95	1.36	21.28
ENSG00000171056	402	44	400	1749	424	329	200	1297	3212	244	3512	287	4663	503	715	106	743	265	342	282	663	204	111	175	213	765	793	12.68	1.38	12.39	54.78	13.35	10.36	6.5	41.18	102.14	7.57	112.56	8.97	151.12	15.97	23.64	3.36	24.05	8.29	10.95	8.99	21.02	6.55
ENSG00000124762	594	1062	2431	3408	902	1182	947	874	835	703	1734	1297	2206	1126	7776	5666	3164	1792	2970	2121	4574	1382	1515	2897	2173	944	5032	18.73	33.31	75.32	106.75	28.4	37.23	30.76	27.75	26.55	21.81	55.58	40.53	71.49	35.76	257.09	179.84	102.42	56.04	95.08	67.64	145.01	44.35
ENSG00000137825	61	42	54	13	16	91	42	81	40	74	52	22	18	24	12	32	18	56	0	25	17	29	4	6	20	45	8	1.92	1.32	1.67	0.41	0.5	2.87	1.36	2.57	1.27	2.3	1.67	0.69	0.58	0.76	0.4	1.02	0.58	1.75	0	0.8	0.54	0.93
ENSG00000259921	0	0	2	0	0	16	0	8	6	0	2	8	20	2	65	30	34	15	17	48	28	37	32	6	8	4	2	0	0	0.06	0	0	0.5	0	0.25	0.19	0	0.06	0.25	0.65	0.06	2.15	0.95	1.1	0.47	0.54	1.53	0.89	1.19
ENSG00000161960	234	90	44	152	205	106	223	227	346	24	137	103	267	211	815	600	1605	155	629	406	140	388	383	227	274	232	12	7.38	2.82	1.36	4.76	6.45	3.34	7.24	7.21	11	0.74	4.39	3.22	8.65	6.7	26.95	19.04	51.95	4.85	20.14	12.95	4.44	12.45
ENSG00000260495	20	38	63	11	25	63	31	20	27	39	33	37	23	10	18	10	4	30	10	12	12	5	4	13	25	17	46	0.63	1.19	1.95	0.34	0.79	1.98	1.01	0.64	0.86	1.21	1.06	1.16	0.75	0.32	0.6	0.32	0.13	0.94	0.32	0.38	0.38	0.16
ENSG00000109943	25	118	10	18	65	18	22	8	22	6	22	14	8	26	163	26	6	45	147	96	36	70	294	152	68	30	15	0.79	3.7	0.31	0.56	2.05	0.57	0.71	0.25	0.7	0.19	0.71	0.44	0.26	0.83	5.39	0.83	0.19	1.41	4.71	3.06	1.14	2.25
ENSG00000139211	643	1823	346	1040	761	387	208	1002	336	313	731	779	1798	780	3042	295	495	906	5198	1329	3059	875	3291	3636	1068	412	3651	20.28	57.18	10.72	32.58	23.96	12.19	6.76	31.81	10.68	9.71	23.43	24.34	58.27	24.77	100.57	9.36	16.02	28.33	166.4	42.38	96.98	28.08
ENSG00000277013	65	10	42	121	97	42	93	6	32	109	48	96	52	42	10	11	146	14	13	4	12	15	15	8	16	21	14	2.05	0.31	1.3	3.79	3.05	1.32	3.02	0.19	1.02	3.38	1.54	3	1.69	1.33	0.33	0.35	4.73	0.44	0.42	0.13	0.38	0.48
ENSG00000163792	17	64	9	14	29	58	16	287	487	24	58	4	238	16	0	22	8	12	14	30	62	29	24	5	13	106	24	0.54	2.01	0.28	0.44	0.91	1.83	0.52	9.11	15.49	0.74	1.86	0.13	7.71	0.51	0	0.7	0.26	0.38	0.45	0.96	1.97	0.93
ENSG00000115221	225	131	249	134	288	152	199	496	215	58	79	373	204	414	679	458	432	765	108	471	351	624	88	1940	629	139	196	7.1	4.11	7.71	4.2	9.07	4.79	6.46	15.75	6.84	1.8	2.53	11.66	6.61	13.15	22.45	14.54	13.98	23.93	3.46	15.02	11.13	20.03
ENSG00000282122	0	0	0	0	0	0	0	0	0	0	0	2	0	1	92	0	0	0	4	217	13	17	0	0	6	0	0	0	0	0	0	0	0	0	0	0	0	0	0.06	0	0.03	3.04	0	0	0	0.13	6.92	0.41	0.55
ENSG00000253368	84	887	101	46	54	60	49	95	43	70	187	43	127	23	347	154	60	283	1813	199	1318	206	1050	658	111	174	292	2.65	27.82	3.13	1.44	1.7	1.89	1.59	3.02	1.37	2.17	5.99	1.34	4.12	0.73	11.47	4.89	1.94	8.85	58.04	6.35	41.78	6.61
ENSG00000185338	387	197	1022	683	780	543	680	130	108	1121	117	102	63	206	121	238	144	388	78	176	91	176	103	283	367	241	242	12.21	6.18	31.66	21.39	24.56	17.1	22.09	4.13	3.43	34.78	3.75	3.19	2.04	6.54	4	7.55	4.66	12.13	2.5	5.61	2.88	5.65
ENSG00000251396	25	16	10	13	17	15	11	18	27	5	11	18	17	20	61	13	14	17	51	29	58	9	37	124	23	19	20	0.79	0.5	0.31	0.41	0.54	0.47	0.36	0.57	0.86	0.16	0.35	0.56	0.55	0.64	2.02	0.41	0.45	0.53	1.63	0.92	1.84	0.29
ENSG00000256977	35	40	23	44	38	17	21	30	22	12	34	27	55	72	74	22	49	31	85	48	117	36	99	127	19	32	50	1.1	1.25	0.71	1.38	1.2	0.54	0.68	0.95	0.7	0.37	1.09	0.84	1.78	2.29	2.45	0.7	1.59	0.97	2.72	1.53	3.71	1.16
ENSG00000276926	2	0	0	0	0	0	0	0	2	0	1	0	1	2	6	1	3	4	9	5	0	3	2	1	5	2	0	0.06	0	0	0	0	0	0	0	0.06	0	0.03	0	0.03	0.06	0.2	0.03	0.1	0.13	0.29	0.16	0	0.1
ENSG00000142661	2	0	0	0	2	0	0	0	0	0	0	0	2	0	2	0	0	0	3	0	66	2	8	8	0	8	6	0.06	0	0	0	0.06	0	0	0	0	0	0	0	0.06	0	0.07	0	0	0	0.1	0	2.09	0.06
ENSG00000260083	60	24	40	9	19	40	8	12	11	62	28	8	9	20	4	9	10	6	9	14	14	13	8	8	29	17	4	1.89	0.75	1.24	0.28	0.6	1.26	0.26	0.38	0.35	1.92	0.9	0.25	0.29	0.64	0.13	0.29	0.32	0.19	0.29	0.45	0.44	0.42
ENSG00000237350	18	3	3	2	8	2	6	6	5	0	7	2	7	10	6	11	5	11	24	21	15	19	31	20	13	6	1	0.57	0.09	0.09	0.06	0.25	0.06	0.19	0.19	0.16	0	0.22	0.06	0.23	0.32	0.2	0.35	0.16	0.34	0.77	0.67	0.48	0.61
ENSG00000244953	2	14	17	21	9	10	0	2	0	0	0	14	0	10	138	5	74	4	25	70	6	35	47	51	5	5	19	0.06	0.44	0.53	0.66	0.28	0.31	0	0.06	0	0	0	0.44	0	0.32	4.56	0.16	2.4	0.13	0.8	2.23	0.19	1.12
ENSG00000261061	409	145	540	569	201	285	195	241	144	504	82	72	50	210	18	259	84	243	75	132	94	66	72	46	199	172	76	12.9	4.55	16.73	17.82	6.33	8.98	6.33	7.65	4.58	15.64	2.63	2.25	1.62	6.67	0.6	8.22	2.72	7.6	2.4	4.21	2.98	2.12
ENSG00000196975	10501	13219	6575	3103	7128	4910	3688	2982	3705	3863	7245	7308	7753	5739	9117	4228	3023	11041	26251	9731	28081	7493	15934	22686	9973	5810	36269	331.2	414.59	203.71	97.2	224.41	154.64	119.81	94.68	117.81	119.86	232.21	228.38	251.26	182.25	301.42	134.2	97.86	345.31	840.35	310.33	890.26	240.49
ENSG00000265944	4	0	2	7	1	0	2	9	25	0	3	2	5	2	0	0	3	0	0	2	0	0	0	0	0	0	1	0.13	0	0.06	0.22	0.03	0	0.06	0.29	0.79	0	0.1	0.06	0.16	0.06	0	0	0.1	0	0	0.06	0	0
ENSG00000228446	3	0	6	10	0	0	0	7	3	0	2	20	6	1	71	24	50	6	28	19	53	13	12	5	6	8	8	0.09	0	0.19	0.31	0	0	0	0.22	0.1	0	0.06	0.63	0.19	0.03	2.35	0.76	1.62	0.19	0.9	0.61	1.68	0.42
ENSG00000134716	392	114	421	1374	886	289	391	473	719	376	3049	744	1522	582	537	205	507	239	143	336	290	150	128	473	332	596	679	12.36	3.58	13.04	43.04	27.89	9.1	12.7	15.02	22.86	11.67	97.72	23.25	49.32	18.48	17.75	6.51	16.41	7.47	4.58	10.72	9.19	4.81
ENSG00000186205	583	48	400	896	317	338	314	1645	2599	264	3523	604	2977	605	177	296	216	399	159	327	343	211	57	52	410	380	1433	18.39	1.51	12.39	28.07	9.98	10.65	10.2	52.23	82.64	8.19	112.91	18.88	96.48	19.21	5.85	9.4	6.99	12.48	5.09	10.43	10.87	6.77
ENSG00000011201	39	28	50	22	165	78	80	80	33	52	35	18	37	42	71	119	67	91	127	105	57	129	356	664	74	36	26	1.23	0.88	1.55	0.69	5.19	2.46	2.6	2.54	1.05	1.61	1.12	0.56	1.2	1.33	2.35	3.78	2.17	2.85	4.07	3.35	1.81	4.14
ENSG00000235677	0	1	2	1	4	0	4	1	2	0	0	0	18	2	9	13	32	20	9	33	29	7	3	2	3	1	5	0	0.03	0.06	0.03	0.13	0	0.13	0.03	0.06	0	0	0	0.58	0.06	0.3	0.41	1.04	0.63	0.29	1.05	0.92	0.22
ENSG00000182022	586	562	690	189	445	520	737	835	406	581	111	179	164	305	609	1704	915	902	860	969	346	1340	925	1241	1063	1480	235	18.48	17.63	21.38	5.92	14.01	16.38	23.94	26.51	12.91	18.03	3.56	5.59	5.31	9.69	20.13	54.09	29.62	28.21	27.53	30.9	10.97	43.01
ENSG00000146001	38	58	46	14	76	61	43	37	49	82	16	46	26	68	113	120	135	120	37	154	19	140	52	58	177	107	36	1.2	1.82	1.43	0.44	2.39	1.92	1.4	1.17	1.56	2.54	0.51	1.44	0.84	2.16	3.74	3.81	4.37	3.75	1.18	4.91	0.6	4.49
ENSG00000249700	49	99	67	91	51	54	59	60	36	23	128	18	79	62	94	48	69	41	239	97	343	128	148	638	61	67	72	1.55	3.1	2.08	2.85	1.61	1.7	1.92	1.91	1.14	0.71	4.1	0.56	2.56	1.97	3.11	1.52	2.23	1.28	7.65	3.09	10.87	4.11
ENSG00000095932	8	84	8	808	2	16	7	551	1605	14	1307	8	1064	2	13	16	10	35	34	25	138	24	36	16	27	75	376	0.25	2.63	0.25	25.31	0.06	0.5	0.23	17.49	51.04	0.43	41.89	0.25	34.48	0.06	0.43	0.51	0.32	1.09	1.09	0.8	4.38	0.77
ENSG00000187556	22	4	45	12	26	59	36	36	17	85	31	6	21	26	15	8	3	36	0	2	10	16	0	2	12	12	11	0.69	0.13	1.39	0.38	0.82	1.86	1.17	1.14	0.54	2.64	0.99	0.19	0.68	0.83	0.5	0.25	0.1	1.13	0	0.06	0.32	0.51
ENSG00000089101	47	34	36	8	55	41	20	94	97	30	52	70	34	83	257	244	82	125	70	53	255	31	49	88	56	51	71	1.48	1.07	1.12	0.25	1.73	1.29	0.65	2.98	3.08	0.93	1.67	2.19	1.1	2.64	8.5	7.74	2.65	3.91	2.24	1.69	8.08	0.99
ENSG00000226396	26	22	21	91	24	55	35	9	4	17	21	15	21	21	133	63	104	35	36	109	92	49	24	57	105	13	107	0.82	0.69	0.65	2.85	0.76	1.73	1.14	0.29	0.13	0.53	0.67	0.47	0.68	0.67	4.4	2	3.37	1.09	1.15	3.48	2.92	1.57
ENSG00000214093	0	0	2	9	0	0	0	1	0	0	0	2	0	0	47	31	9	6	13	15	22	2	2	0	0	0	10	0	0	0.06	0.28	0	0	0	0.03	0	0	0	0.06	0	0	1.55	0.98	0.29	0.19	0.42	0.48	0.7	0.06
ENSG00000256443	0	0	4	14	4	6	0	0	13	0	1	2	2	0	0	0	0	0	0	0	0	0	0	0	0	2	0	0	0	0.12	0.44	0.13	0.19	0	0	0.41	0	0.03	0.06	0.06	0	0	0	0	0	0	0	0	0
ENSG00000211581	1	2	2	5	0	0	5	1	0	0	0	0	0	4	4	12	10	6	7	3	6	2	4	6	7	2	0	0.03	0.06	0.06	0.16	0	0	0.16	0.03	0	0	0	0	0	0.13	0.13	0.38	0.32	0.19	0.22	0.1	0.19	0.06
ENSG00000184500	627	2334	491	361	415	611	606	489	620	365	586	533	379	495	1590	685	361	1050	2254	1955	663	2456	2143	1618	1522	879	1105	19.78	73.2	15.21	11.31	13.07	19.24	19.69	15.53	19.71	11.33	18.78	16.66	12.28	15.72	52.57	21.74	11.69	32.84	72.16	62.35	21.02	78.82
ENSG00000270482	21	34	27	130	21	20	0	53	23	44	41	2	34	23	9	13	14	6	10	16	10	8	0	16	12	24	18	0.66	1.07	0.84	4.07	0.66	0.63	0	1.68	0.73	1.37	1.31	0.06	1.1	0.73	0.3	0.41	0.45	0.19	0.32	0.51	0.32	0.26
ENSG00000170289	4	2	0	4	0	0	0	0	2	0	2	0	0	2	29	0	0	0	4	2	2	9	12	22	4	2	18	0.13	0.06	0	0.13	0	0	0	0	0.06	0	0.06	0	0	0.06	0.96	0	0	0	0.13	0.06	0.06	0.29
ENSG00000102908	1401	674	274	372	712	616	1111	1809	2111	108	858	831	1671	1817	1990	2638	1936	1167	2147	2506	1068	2758	2732	1867	2026	2757	372	44.19	21.14	8.49	11.65	22.42	19.4	36.09	57.44	67.13	3.35	27.5	25.97	54.15	57.7	65.79	83.73	62.67	36.5	68.73	79.92	33.86	88.52
ENSG00000134278	315	252	141	37	162	161	363	413	370	107	206	73	148	268	320	542	339	298	534	358	99	516	1015	887	476	419	88	9.94	7.9	4.37	1.16	5.1	5.07	11.79	13.11	11.77	3.32	6.6	2.28	4.8	8.51	10.58	17.2	10.97	9.32	17.09	11.42	3.14	16.56
ENSG00000234336	34	59	55	64	83	52	51	321	252	84	70	25	192	29	22	36	48	57	22	51	33	30	49	4	18	152	67	1.07	1.85	1.7	2	2.61	1.64	1.66	10.19	8.01	2.61	2.24	0.78	6.22	0.92	0.73	1.14	1.55	1.78	0.7	1.63	1.05	0.96
ENSG00000204025	0	0	0	25	6	6	0	8	22	4	46	4	60	2	0	0	0	0	0	0	2	6	0	4	2	4	6	0	0	0	0.78	0.19	0.19	0	0.25	0.7	0.12	1.47	0.13	1.94	0.06	0	0	0	0	0	0	0.06	0.19
ENSG00000105971	630	840	1577	2117	472	647	781	580	445	732	527	571	523	356	537	1638	2153	2715	1200	2048	1080	2404	1761	1512	2732	1189	1187	19.87	26.35	48.86	66.31	14.86	20.38	25.37	18.42	14.15	22.71	16.89	17.84	16.95	11.31	17.75	51.99	69.69	84.91	38.41	65.31	34.24	77.16
ENSG00000173083	185	357	210	100	119	151	130	185	96	168	521	46	52	84	317	190	98	248	1374	341	1699	538	349	507	324	190	6924	5.83	11.2	6.51	3.13	3.75	4.76	4.22	5.87	3.05	5.21	16.7	1.44	1.69	2.67	10.48	6.03	3.17	7.76	43.98	10.87	53.86	17.27
ENSG00000160654	44	134	44	55	36	35	56	13	22	26	14	22	26	66	119	32	25	110	43	82	129	167	43	148	152	93	47	1.39	4.2	1.36	1.72	1.13	1.1	1.82	0.41	0.7	0.81	0.45	0.69	0.84	2.1	3.93	1.02	0.81	3.44	1.38	2.62	4.09	5.36
ENSG00000157613	1986	3807	3821	28281	4156	2134	2305	6590	16424	4420	41229	1772	38814	1641	2276	2515	6660	2706	2485	2320	6771	2452	2476	2466	2588	5281	13845	62.64	119.4	118.39	885.86	130.84	67.21	74.88	209.24	522.26	137.15	1321.42	55.38	1257.86	52.11	75.25	79.83	215.59	84.63	79.55	73.99	214.66	78.7
ENSG00000259498	0	0	8	2	1	0	0	0	4	0	6	0	6	8	0	13	6	16	11	24	23	4	0	9	14	3	16	0	0	0.25	0.06	0.03	0	0	0	0.13	0	0.19	0	0.19	0.25	0	0.41	0.19	0.5	0.35	0.77	0.73	0.13
ENSG00000118495	977	2089	810	1834	653	1216	666	1231	1470	557	961	420	892	682	3211	784	566	1535	2311	3567	1134	4222	2651	4898	1900	1401	1216	30.81	65.52	25.1	57.45	20.56	38.3	21.64	39.08	46.74	17.28	30.8	13.13	28.91	21.66	106.16	24.88	18.32	48.01	73.98	113.75	35.95	135.5
ENSG00000272892	14	4	22	2	8	24	6	10	14	10	5	6	4	2	6	7	4	4	2	6	2	4	0	8	9	4	2	0.44	0.13	0.68	0.06	0.25	0.76	0.19	0.32	0.45	0.31	0.16	0.19	0.13	0.06	0.2	0.22	0.13	0.13	0.06	0.19	0.06	0.13
ENSG00000223401	0	5	0	12	1	0	8	6	2	2	5	6	10	0	63	31	25	1	16	44	19	20	38	6	6	1	5	0	0.16	0	0.38	0.03	0	0.26	0.19	0.06	0.06	0.16	0.19	0.32	0	2.08	0.98	0.81	0.03	0.51	1.4	0.6	0.64
ENSG00000228107	2	4	0	3	2	8	6	9	1	0	1	1	0	12	27	18	15	5	19	5	0	6	13	11	6	9	0	0.06	0.13	0	0.09	0.06	0.25	0.19	0.29	0.03	0	0.03	0.03	0	0.38	0.89	0.57	0.49	0.16	0.61	0.16	0	0.19
ENSG00000167105	134	220	138	65	255	75	154	100	68	227	240	173	34	226	137	82	182	103	971	96	518	125	1019	1388	143	117	436	4.23	6.9	4.28	2.04	8.03	2.36	5	3.18	2.16	7.04	7.69	5.41	1.1	7.18	4.53	2.6	5.89	3.22	31.08	3.06	16.42	4.01
ENSG00000159445	1156	738	1075	4082	1273	786	616	7014	3558	1102	13387	994	19303	590	742	808	1007	964	1173	800	3333	664	576	531	1035	2431	4358	36.46	23.15	33.31	127.86	40.08	24.75	20.01	222.7	113.14	34.19	429.06	31.06	625.56	18.74	24.53	25.65	32.6	30.15	37.55	25.51	105.67	21.31
ENSG00000279467	2	0	10	0	0	0	18	2	0	0	0	4	4	4	15	40	29	4	7	20	8	30	11	12	11	4	4	0.06	0	0.31	0	0	0	0.58	0.06	0	0	0	0.13	0.13	0.13	0.5	1.27	0.94	0.13	0.22	0.64	0.25	0.96
ENSG00000165929	933	2481	623	2725	1076	524	684	1744	1796	572	3659	861	3901	2045	3079	1484	1666	1413	10432	1681	6765	1686	9687	5920	1827	1369	7887	29.43	77.81	19.3	85.36	33.88	16.5	22.22	55.37	57.11	17.75	117.27	26.91	126.42	64.94	101.8	47.1	53.93	44.19	333.95	53.61	214.47	54.11
ENSG00000141338	545	959	137	212	184	249	418	680	1057	179	400	170	294	202	6954	270	242	572	319	1276	199	667	432	3691	449	1079	1007	17.19	30.08	4.24	6.64	5.79	7.84	13.58	21.59	33.61	5.55	12.82	5.31	9.53	6.41	229.91	8.57	7.83	17.89	10.21	40.69	6.31	21.41
ENSG00000186684	152	259	126	66	118	228	117	158	189	102	106	28	91	122	268	121	280	178	462	209	31	318	701	427	201	388	144	4.79	8.12	3.9	2.07	3.71	7.18	3.8	5.02	6.01	3.16	3.4	0.88	2.95	3.87	8.86	3.84	9.06	5.57	14.79	6.67	0.98	10.21
ENSG00000229591	12	0	0	2	7	10	7	4	17	0	10	6	16	9	33	24	28	14	26	36	21	48	13	30	10	11	0	0.38	0	0	0.06	0.22	0.31	0.23	0.13	0.54	0	0.32	0.19	0.52	0.29	1.09	0.76	0.91	0.44	0.83	1.15	0.67	1.54
ENSG00000204876	0	4	0	2	0	0	0	0	0	0	0	0	0	2	0	0	5	0	47	2	0	4	52	38	0	0	0	0	0.13	0	0.06	0	0	0	0	0	0	0	0	0	0.06	0	0	0.16	0	1.5	0.06	0	0.13
ENSG00000279880	6	7	2	3	12	6	4	21	13	2	26	0	19	1	44	67	44	9	15	39	15	36	22	7	45	22	13	0.19	0.22	0.06	0.09	0.38	0.19	0.13	0.67	0.41	0.06	0.83	0	0.62	0.03	1.45	2.13	1.42	0.28	0.48	1.24	0.48	1.16
ENSG00000168243	589	350	340	138	285	254	349	312	142	460	183	64	60	346	487	281	191	479	1580	422	196	508	1618	2567	497	535	38	18.58	10.98	10.53	4.32	8.97	8	11.34	9.91	4.52	14.27	5.87	2	1.94	10.99	16.1	8.92	6.18	14.98	50.58	13.46	6.21	16.3
ENSG00000275465	11	14	12	22	10	22	14	42	70	0	46	16	93	6	2	12	8	6	10	6	25	10	4	14	8	30	9	0.35	0.44	0.37	0.69	0.31	0.69	0.45	1.33	2.23	0	1.47	0.5	3.01	0.19	0.07	0.38	0.26	0.19	0.32	0.19	0.79	0.32
ENSG00000135577	1	0	0	0	1	0	0	0	0	0	0	0	0	5	0	2	4	1	6	7	0	2	0	0	2	10	0	0.03	0	0	0	0.03	0	0	0	0	0	0	0	0	0.16	0	0.06	0.13	0.03	0.19	0.22	0	0.06
ENSG00000263874	47	127	63	30	50	57	44	48	97	10	26	22	53	28	62	60	92	101	88	131	76	164	300	78	64	135	84	1.48	3.98	1.95	0.94	1.57	1.8	1.43	1.52	3.08	0.31	0.83	0.69	1.72	0.89	2.05	1.9	2.98	3.16	2.82	4.18	2.41	5.26
ENSG00000184292	1726	2440	2343	1352	2247	1862	1098	481	809	1869	725	3399	2941	2661	5283	9247	9129	6082	1361	2997	5009	1908	1012	4049	3161	2603	2288	54.44	76.53	72.59	42.35	70.74	58.64	35.67	15.27	25.72	57.99	23.24	106.22	95.31	84.5	174.66	293.5	295.51	190.21	43.57	95.58	158.8	61.24
ENSG00000175315	0	2	0	0	8	2	0	6	0	0	0	0	0	4	12	4	0	25	4	8	44	14	1	7	24	0	0	0	0.06	0	0	0.25	0.06	0	0.19	0	0	0	0	0	0.13	0.4	0.13	0	0.78	0.13	0.26	1.39	0.45
ENSG00000248323	0	0	0	6	0	4	2	4	0	0	2	2	0	0	0	2	0	0	25	3	2	27	37	90	12	10	0	0	0	0	0.19	0	0.13	0.06	0.13	0	0	0.06	0.06	0	0	0	0.06	0	0	0.8	0.1	0.06	0.87
ENSG00000238133	17	4	30	25	7	31	1	8	4	4	14	6	11	6	202	22	48	43	4	60	20	66	13	7	38	7	28	0.54	0.13	0.93	0.78	0.22	0.98	0.03	0.25	0.13	0.12	0.45	0.19	0.36	0.19	6.68	0.7	1.55	1.34	0.13	1.91	0.63	2.12
ENSG00000181826	106	14	10	56	23	37	66	98	80	8	40	25	24	112	114	139	116	58	50	156	21	111	85	179	106	101	26	3.34	0.44	0.31	1.75	0.72	1.17	2.14	3.11	2.54	0.25	1.28	0.78	0.78	3.56	3.77	4.41	3.75	1.81	1.6	4.97	0.67	3.56
ENSG00000249119	77	15	19	11	68	15	10	7	0	21	28	56	14	7	6	1	4	10	13	5	19	2	11	3	6	7	27	2.43	0.47	0.59	0.34	2.14	0.47	0.32	0.22	0	0.65	0.9	1.75	0.45	0.22	0.2	0.03	0.13	0.31	0.42	0.16	0.6	0.06
ENSG00000172673	38	255	10	14	22	4	28	18	22	4	10	14	32	44	189	80	42	102	55	133	101	123	200	136	97	74	66	1.2	8	0.31	0.44	0.69	0.13	0.91	0.57	0.7	0.12	0.32	0.44	1.04	1.4	6.25	2.54	1.36	3.19	1.76	4.24	3.2	3.95
ENSG00000125730	327	9802	244	2673	3197	332	2258	1076	1534	2186	9803	1675	598	6266	12736	3873	709	3017	24969	6903	30479	13605	14139	9826	8066	657	1056	10.31	307.42	7.56	83.73	100.65	10.46	73.35	34.16	48.78	67.83	314.19	52.34	19.38	198.98	421.07	122.93	22.95	94.36	799.32	220.14	966.28	436.65
ENSG00000270919	0	3	0	0	0	0	0	0	0	0	13	0	0	1	9	3	1	0	119	0	45	0	155	37	0	2	66	0	0.09	0	0	0	0	0	0	0	0	0.42	0	0	0.03	0.3	0.1	0.03	0	3.81	0	1.43	0
ENSG00000057149	0	4	0	0	0	0	0	0	0	0	0	0	0	0	0	0	2	13	77	0	18	90	10	26	0	0	0	0	0.13	0	0	0	0	0	0	0	0	0	0	0	0	0	0	0.06	0.41	2.46	0	0.57	2.89
ENSG00000173258	15	18	4	22	6	2	15	23	16	0	11	6	28	16	149	27	37	19	23	84	11	54	5	12	52	44	4	0.47	0.56	0.12	0.69	0.19	0.06	0.49	0.73	0.51	0	0.35	0.19	0.91	0.51	4.93	0.86	1.2	0.59	0.74	2.68	0.35	1.73
ENSG00000239884	4	8	0	8	4	0	12	3	9	2	6	6	15	6	42	19	19	6	22	17	25	19	11	22	6	2	13	0.13	0.25	0	0.25	0.13	0	0.39	0.1	0.29	0.06	0.19	0.19	0.49	0.19	1.39	0.6	0.62	0.19	0.7	0.54	0.79	0.61
ENSG00000170485	152	140	155	114	93	126	154	454	465	158	353	81	573	129	252	321	155	478	913	284	778	460	523	507	466	525	855	4.79	4.39	4.8	3.57	2.93	3.97	5	14.41	14.79	4.9	11.31	2.53	18.57	4.1	8.33	10.19	5.02	14.95	29.23	9.06	24.67	14.76
ENSG00000081052	46	28	12	29	10	30	14	85	72	28	56	14	84	22	503	165	99	42	127	32	58	58	64	61	42	81	38	1.45	0.88	0.37	0.91	0.31	0.94	0.45	2.7	2.29	0.87	1.79	0.44	2.72	0.7	16.63	5.24	3.2	1.31	4.07	1.02	1.84	1.86
ENSG00000153237	75	76	67	20	44	37	48	17	38	18	22	91	8	52	166	91	100	129	38	173	97	80	50	225	100	39	47	2.37	2.38	2.08	0.63	1.39	1.17	1.56	0.54	1.21	0.56	0.71	2.84	0.26	1.65	5.49	2.89	3.24	4.03	1.22	5.52	3.08	2.57
ENSG00000242337	14	11	2	7	23	4	7	31	7	0	18	7	25	2	1	5	10	4	5	1	0	3	6	11	5	1	0	0.44	0.34	0.06	0.22	0.72	0.13	0.23	0.98	0.22	0	0.58	0.22	0.81	0.06	0.03	0.16	0.32	0.13	0.16	0.03	0	0.1
ENSG00000065675	442	168	369	1934	551	382	436	1401	1990	301	1224	611	474	346	529	375	561	457	95	539	202	366	114	873	470	384	155	13.94	5.27	11.43	60.58	17.35	12.03	14.16	44.48	63.28	9.34	39.23	19.09	15.36	10.99	17.49	11.9	18.16	14.29	3.04	17.19	6.4	11.75
ENSG00000233093	8	13	4	6	4	14	2	2	10	0	8	0	4	12	4	8	6	12	53	4	15	20	22	38	6	15	12	0.25	0.41	0.12	0.19	0.13	0.44	0.06	0.06	0.32	0	0.26	0	0.13	0.38	0.13	0.25	0.19	0.38	1.7	0.13	0.48	0.64
ENSG00000204389	1942	2619	2219	2667	1651	2284	1320	2382	2393	2807	3299	1339	2758	1260	40791	14024	4336	1885	2113	1178	6724	1932	1775	2512	3311	1680	4092	61.25	82.14	68.75	83.54	51.98	71.93	42.88	75.63	76.09	87.1	105.74	41.84	89.38	40.01	1348.61	445.13	140.36	58.95	67.64	37.57	213.17	62.01
ENSG00000167513	990	349	1082	1140	377	660	433	905	211	813	34	328	83	497	36	382	193	667	88	289	175	180	159	24	255	306	23	31.22	10.95	33.52	35.71	11.87	20.79	14.07	28.73	6.71	25.23	1.09	10.25	2.69	15.78	1.19	12.12	6.25	20.86	2.82	9.22	5.55	5.78
ENSG00000239556	15	9	2	7	25	14	9	23	45	20	19	17	14	12	12	6	10	6	7	3	12	9	3	6	8	5	15	0.47	0.28	0.06	0.22	0.79	0.44	0.29	0.73	1.43	0.62	0.61	0.53	0.45	0.38	0.4	0.19	0.32	0.19	0.22	0.1	0.38	0.29
ENSG00000080166	8	4	4	96	10	12	0	308	267	4	59	10	32	8	66	10	4	2	2	31	18	8	0	4	8	14	12	0.25	0.13	0.12	3.01	0.31	0.38	0	9.78	8.49	0.12	1.89	0.31	1.04	0.25	2.18	0.32	0.13	0.06	0.06	0.99	0.57	0.26
ENSG00000234937	6	1	10	2	3	1	0	5	0	2	0	0	2	2	19	2	8	2	10	32	13	10	4	3	6	6	5	0.19	0.03	0.31	0.06	0.09	0.03	0	0.16	0	0.06	0	0	0.06	0.06	0.63	0.06	0.26	0.06	0.32	1.02	0.41	0.32
ENSG00000270510	6	0	0	0	0	0	0	0	2	0	1	0	0	1	10	4	8	0	7	6	0	9	10	0	4	8	2	0.19	0	0	0	0	0	0	0	0.06	0	0.03	0	0	0.03	0.33	0.13	0.26	0	0.22	0.19	0	0.29
ENSG00000243175	0	0	0	0	2	0	0	0	0	0	0	1	0	0	10	4	2	0	6	0	8	15	2	0	0	0	7	0	0	0	0	0.06	0	0	0	0	0	0	0.03	0	0	0.33	0.13	0.06	0	0.19	0	0.25	0.48
ENSG00000273306	27	9	10	16	20	11	49	15	14	10	14	8	15	26	10	71	64	23	42	59	20	42	48	16	25	19	17	0.85	0.28	0.31	0.5	0.63	0.35	1.59	0.48	0.45	0.31	0.45	0.25	0.49	0.83	0.33	2.25	2.07	0.72	1.34	1.88	0.63	1.35
ENSG00000164694	454	97	341	151	230	404	399	273	483	249	61	105	74	214	701	626	408	969	78	1906	177	2821	175	52	1365	1149	55	14.32	3.04	10.57	4.73	7.24	12.72	12.96	8.67	15.36	7.73	1.96	3.28	2.4	6.8	23.18	19.87	13.21	30.31	2.5	60.78	5.61	90.54
ENSG00000151364	105	32	92	665	122	60	69	141	99	40	138	78	120	126	108	49	86	81	33	58	28	89	85	36	81	51	23	3.31	1	2.85	20.83	3.84	1.89	2.24	4.48	3.15	1.24	4.42	2.44	3.89	4	3.57	1.56	2.78	2.53	1.06	1.85	0.89	2.86
ENSG00000274885	0	0	0	0	0	0	0	2	0	0	0	0	2	0	16	2	16	0	1	6	13	10	6	0	0	0	0	0	0	0	0	0	0	0	0.06	0	0	0	0	0.06	0	0.53	0.06	0.52	0	0.03	0.19	0.41	0.32
ENSG00000102393	10758	1073	9947	1673	10382	6393	4634	2365	3065	2427	1010	10202	1515	5552	980	2649	3325	3651	997	2760	1087	1462	866	643	3150	4301	1654	339.31	33.65	308.19	52.4	326.85	201.34	150.54	75.09	97.46	75.31	32.37	318.82	49.1	176.31	32.4	84.08	107.63	114.18	31.92	88.02	34.46	46.92
ENSG00000275538	0	0	0	0	0	0	0	0	0	0	0	10	0	0	25	17	56	1	2	52	8	21	2	3	0	4	0	0	0	0	0	0	0	0	0	0	0	0	0.31	0	0	0.83	0.54	1.81	0.03	0.06	1.66	0.25	0.67
ENSG00000237574	28	30	16	15	27	42	8	45	28	39	24	7	11	8	5	13	27	34	4	16	9	10	3	0	8	18	7	0.88	0.94	0.5	0.47	0.85	1.32	0.26	1.43	0.89	1.21	0.77	0.22	0.36	0.25	0.17	0.41	0.87	1.06	0.13	0.51	0.29	0.32
ENSG00000183668	0	4	22	0	12	8	0	0	0	2	0	0	0	18	0	30	2	63	25	0	10	4	229	32	16	22	0	0	0.13	0.68	0	0.38	0.25	0	0	0	0.06	0	0	0	0.57	0	0.95	0.06	1.97	0.8	0	0.32	0.13
ENSG00000099960	65	10	117	1558	395	128	106	276	2300	106	1469	297	5726	174	18	28	218	66	80	44	447	20	25	30	49	85	1115	2.05	0.31	3.63	48.8	12.44	4.03	3.44	8.76	73.14	3.29	47.08	9.28	185.57	5.53	0.6	0.89	7.06	2.06	2.56	1.4	14.17	0.64
ENSG00000225606	0	0	0	0	0	0	0	0	0	0	0	0	2	0	3	4	2	0	1	0	4	0	6	21	0	1	4	0	0	0	0	0	0	0	0	0	0	0	0	0.06	0	0.1	0.13	0.06	0	0.03	0	0.13	0
ENSG00000229048	2	0	0	0	0	0	0	0	0	0	0	0	0	0	6	1	14	0	3	4	0	13	2	2	2	0	0	0.06	0	0	0	0	0	0	0	0	0	0	0	0	0	0.2	0.03	0.45	0	0.1	0.13	0	0.42
ENSG00000115468	487	1101	445	363	413	290	420	583	421	489	511	245	364	198	3899	295	264	892	286	1115	485	2659	456	2788	774	778	825	15.36	34.53	13.79	11.37	13	9.13	13.64	18.51	13.39	15.17	16.38	7.66	11.8	6.29	128.91	9.36	8.55	27.9	9.16	35.56	15.38	85.34
ENSG00000109956	59	34	29	12	22	42	8	55	14	32	17	37	8	146	137	38	16	77	40	65	12	107	33	76	86	57	24	1.86	1.07	0.9	0.38	0.69	1.32	0.26	1.75	0.45	0.99	0.54	1.16	0.26	4.64	4.53	1.21	0.52	2.41	1.28	2.07	0.38	3.43
ENSG00000198976	34	2	29	37	31	29	9	30	28	9	57	36	5	30	14	3	32	8	2	4	5	3	4	3	12	21	5	1.07	0.06	0.9	1.16	0.98	0.91	0.29	0.95	0.89	0.28	1.83	1.13	0.16	0.95	0.46	0.1	1.04	0.25	0.06	0.13	0.16	0.1
ENSG00000260007	33	8	3	6	11	22	16	11	11	0	3	10	26	25	46	42	20	21	23	54	10	48	61	12	27	20	6	1.04	0.25	0.09	0.19	0.35	0.69	0.52	0.35	0.35	0	0.1	0.31	0.84	0.79	1.52	1.33	0.65	0.66	0.74	1.72	0.32	1.54
ENSG00000211673	0	0	0	1	12	0	0	0	0	0	0	0	0	0	18	0	1	1	2	92	21	31	4	1	12	2	0	0	0	0	0.03	0.38	0	0	0	0	0	0	0	0	0	0.6	0	0.03	0.03	0.06	2.93	0.67	0.99
ENSG00000273597	0	0	0	0	0	0	0	0	0	0	2	0	0	3	4	4	4	0	7	0	0	2	21	0	9	0	0	0	0	0	0	0	0	0	0	0	0	0.06	0	0	0.1	0.13	0.13	0.13	0	0.22	0	0	0.06
ENSG00000170537	18	16	25	25	32	30	38	20	20	39	19	46	14	92	49	58	48	35	189	32	37	56	18	99	29	20	42	0.57	0.5	0.77	0.78	1.01	0.94	1.23	0.64	0.64	1.21	0.61	1.44	0.45	2.92	1.62	1.84	1.55	1.09	6.05	1.02	1.17	1.8
ENSG00000269919	0	15	4	7	4	0	0	0	0	5	0	0	18	0	113	12	23	0	84	12	32	17	6	19	5	4	32	0	0.47	0.12	0.22	0.13	0	0	0	0	0.16	0	0	0.58	0	3.74	0.38	0.74	0	2.69	0.38	1.01	0.55
ENSG00000204634	637	938	370	917	672	426	573	1017	1078	300	1652	673	1535	1075	2548	959	1028	808	3250	773	2156	755	2305	3995	780	781	2402	20.09	29.42	11.46	28.72	21.16	13.42	18.61	32.29	34.28	9.31	52.95	21.03	49.75	34.14	84.24	30.44	33.28	25.27	104.04	24.65	68.35	24.23
ENSG00000259351	0	0	0	0	0	0	0	4	0	0	0	0	1	0	5	4	1	0	2	7	2	6	6	3	10	1	0	0	0	0	0	0	0	0	0.13	0	0	0	0	0.03	0	0.17	0.13	0.03	0	0.06	0.22	0.06	0.19
ENSG00000173702	22	531	64	226	40	209	76	537	289	68	245	205	176	126	734	349	155	236	583	125	2026	132	1380	1381	112	120	936	0.69	16.65	1.98	7.08	1.26	6.58	2.47	17.05	9.19	2.11	7.85	6.41	5.7	4	24.27	11.08	5.02	7.38	18.66	3.99	64.23	4.24
ENSG00000244734	1102	1029	273	187	1096	1639	6052	524	3612	3726	166	2544	212	876	158	587	707	131	10	452	958	599	114	463	451	1171	1310	34.76	32.27	8.46	5.86	34.51	51.62	196.6	16.64	114.86	115.61	5.32	79.5	6.87	27.82	5.22	18.63	22.89	4.1	0.32	14.41	30.37	19.22
ENSG00000211677	47	1	49	302	22	7	115	0	27	157	43	28	0	14	3965	7	10	192	8	860	344	529	12	71	810	302	4	1.48	0.03	1.52	9.46	0.69	0.22	3.74	0	0.86	4.87	1.38	0.88	0	0.44	131.09	0.22	0.32	6	0.26	27.43	10.91	16.98
ENSG00000274191	50	12	59	30	39	57	33	32	2	27	12	18	13	25	2	6	8	33	6	10	30	12	2	4	16	12	11	1.58	0.38	1.83	0.94	1.23	1.8	1.07	1.02	0.06	0.84	0.38	0.56	0.42	0.79	0.07	0.19	0.26	1.03	0.19	0.32	0.95	0.39
ENSG00000211669	0	0	0	0	0	0	0	0	0	0	0	0	0	0	10	0	0	8	0	8	1	11	0	0	34	1	0	0	0	0	0	0	0	0	0	0	0	0	0	0	0	0.33	0	0	0.25	0	0.26	0.03	0.35
ENSG00000197915	6	2	6	2	5	4	4	2	6	2	0	0	8	2	22	4	4	18	14	6	18	16	6	6	6	17	1	0.19	0.06	0.19	0.06	0.16	0.13	0.13	0.06	0.19	0.06	0	0	0.26	0.06	0.73	0.13	0.13	0.56	0.45	0.19	0.57	0.51
ENSG00000212125	8	6	9	4	4	10	18	9	26	2	17	8	21	22	44	17	34	20	10	48	19	19	7	19	39	13	20	0.25	0.19	0.28	0.13	0.13	0.31	0.58	0.29	0.83	0.06	0.54	0.25	0.68	0.7	1.45	0.54	1.1	0.63	0.32	1.53	0.6	0.61
ENSG00000102854	51	79	115	4	12	42	10	187	38	22	260	30	753	103	19	230	51	670	365	320	3611	119	84	98	216	251	1468	1.61	2.48	3.56	0.13	0.38	1.32	0.32	5.94	1.21	0.68	8.33	0.94	24.4	3.27	0.63	7.3	1.65	20.95	11.68	10.2	114.48	3.82
ENSG00000230799	0	2	0	0	0	0	0	0	2	0	0	0	0	1	8	6	4	1	4	0	0	0	5	4	8	2	0	0	0.06	0	0	0	0	0	0	0.06	0	0	0	0	0.03	0.26	0.19	0.13	0.03	0.13	0	0	0
ENSG00000163874	216	306	161	1322	234	201	191	430	359	137	495	164	239	146	1191	396	817	356	567	924	1879	1430	439	896	545	131	1542	6.81	9.6	4.99	41.41	7.37	6.33	6.2	13.65	11.42	4.25	15.87	5.13	7.75	4.64	39.38	12.57	26.45	11.13	18.15	29.47	59.57	45.9
ENSG00000248319	26	44	32	7	99	39	0	20	10	28	0	12	0	26	0	2	7	2	0	0	5	0	0	4	0	8	0	0.82	1.38	0.99	0.22	3.12	1.23	0	0.64	0.32	0.87	0	0.38	0	0.83	0	0.06	0.23	0.06	0	0	0.16	0
ENSG00000248360	2	4	6	57	0	2	16	45	12	12	2	4	12	3	4	12	4	2	0	2	4	2	4	0	2	10	4	0.06	0.13	0.19	1.79	0	0.06	0.52	1.43	0.38	0.37	0.06	0.13	0.39	0.1	0.13	0.38	0.13	0.06	0	0.06	0.13	0.06
ENSG00000184502	0	118	0	0	3	0	2	0	0	0	26	0	1	0	0	0	2	0	1437	8	602	4	2636	380	0	2	1437	0	3.7	0	0	0.09	0	0.06	0	0	0	0.83	0	0.03	0	0	0	0.06	0	46	0.26	19.09	0.13
ENSG00000232803	2	0	0	1	0	0	0	2	3	0	4	0	0	0	0	0	0	0	15	9	12	1	33	32	8	1	5	0.06	0	0	0.03	0	0	0	0.06	0.1	0	0.13	0	0	0	0	0	0	0	0.48	0.29	0.38	0.03
ENSG00000230300	0	0	0	0	0	0	0	0	1	0	0	0	0	0	11	8	11	0	0	28	0	5	1	0	2	0	0	0	0	0	0	0	0	0	0	0.03	0	0	0	0	0	0.36	0.25	0.36	0	0	0.89	0	0.16
ENSG00000279432	2	2	0	8	2	2	2	4	2	2	16	8	24	8	29	9	48	5	34	17	28	26	17	11	6	6	8	0.06	0.06	0	0.25	0.06	0.06	0.06	0.13	0.06	0.06	0.51	0.25	0.78	0.25	0.96	0.29	1.55	0.16	1.09	0.54	0.89	0.83
ENSG00000068985	2	0	0	43	2	0	0	12	8	0	12	0	23	0	0	0	1	0	0	0	4	0	0	0	0	1	2	0.06	0	0	1.35	0.06	0	0	0.38	0.25	0	0.38	0	0.75	0	0	0	0.03	0	0	0	0.13	0
ENSG00000183844	13	2	30	39	44	9	10	4	0	15	15	26	8	15	16	2	5	4	2	11	0	1	2	2	10	8	2	0.41	0.06	0.93	1.22	1.39	0.28	0.32	0.13	0	0.47	0.48	0.81	0.26	0.48	0.53	0.06	0.16	0.13	0.06	0.35	0	0.03
ENSG00000234506	0	2	0	0	0	0	0	0	0	4	4	0	0	0	10	2	0	2	5	4	10	2	9	35	0	3	8	0	0.06	0	0	0	0	0	0	0	0.12	0.13	0	0	0	0.33	0.06	0	0.06	0.16	0.13	0.32	0.06
ENSG00000151834	35	504	22	12	62	14	14	51	92	2	49	6	12	51	144	43	4	30	1140	149	114	257	895	555	134	119	126	1.1	15.81	0.68	0.38	1.95	0.44	0.45	1.62	2.93	0.06	1.57	0.19	0.39	1.62	4.76	1.36	0.13	0.94	36.49	4.75	3.61	8.25
ENSG00000231842	0	0	0	3	4	2	1	1	0	4	4	4	0	6	21	4	2	3	16	5	5	20	3	1	4	3	6	0	0	0	0.09	0.13	0.06	0.03	0.03	0	0.12	0.13	0.13	0	0.19	0.69	0.13	0.06	0.09	0.51	0.16	0.16	0.64
ENSG00000223774	0	15	2	0	2	0	1	7	0	5	0	2	0	1	12	2	20	15	6	26	4	30	21	12	20	2	1	0	0.47	0.06	0	0.06	0	0.03	0.22	0	0.16	0	0.06	0	0.03	0.4	0.06	0.65	0.47	0.19	0.83	0.13	0.96
ENSG00000178440	12	2	8	3	0	4	20	7	5	2	14	7	5	7	13	17	27	9	20	14	17	25	20	9	19	12	9	0.38	0.06	0.25	0.09	0	0.13	0.65	0.22	0.16	0.06	0.45	0.22	0.16	0.22	0.43	0.54	0.87	0.28	0.64	0.45	0.54	0.8
ENSG00000279541	2	6	3	16	1	2	5	5	4	4	6	0	8	6	49	20	19	14	9	3	12	5	4	12	9	5	19	0.06	0.19	0.09	0.5	0.03	0.06	0.16	0.16	0.13	0.12	0.19	0	0.26	0.19	1.62	0.63	0.62	0.44	0.29	0.1	0.38	0.16
ENSG00000273802	66	31	33	30	34	30	10	75	40	24	40	14	45	37	368	210	272	26	51	35	141	9	31	70	18	17	56	2.08	0.97	1.02	0.94	1.07	0.94	0.32	2.38	1.27	0.74	1.28	0.44	1.46	1.17	12.17	6.67	8.8	0.81	1.63	1.12	4.47	0.29
ENSG00000111713	0	3	2	0	2	0	4	10	4	0	2	0	0	12	12	4	10	4	13	5	4	6	0	19	5	31	0	0	0.09	0.06	0	0.06	0	0.13	0.32	0.13	0	0.06	0	0	0.38	0.4	0.13	0.32	0.13	0.42	0.16	0.13	0.19
ENSG00000229097	11	10	7	4	17	8	17	24	58	1	30	16	18	29	142	49	39	17	30	45	14	32	94	50	27	45	4	0.35	0.31	0.22	0.13	0.54	0.25	0.55	0.76	1.84	0.03	0.96	0.5	0.58	0.92	4.69	1.56	1.26	0.53	0.96	1.44	0.44	1.03
ENSG00000135750	471	846	428	517	301	248	294	629	898	220	996	412	1257	470	1186	634	652	586	2062	614	2476	544	1419	1225	847	1007	2442	14.86	26.53	13.26	16.19	9.48	7.81	9.55	19.97	28.55	6.83	31.92	12.88	40.74	14.93	39.21	20.12	21.11	18.33	66.01	19.58	78.5	17.46
ENSG00000139514	2998	955	1905	15360	2243	1895	1445	12986	14089	1582	14440	2816	25276	4360	3026	1996	3369	3068	1247	4893	2334	3876	2038	2082	4971	4516	3885	94.56	29.95	59.02	481.13	70.62	59.68	46.94	412.31	448.01	49.09	462.81	88	819.13	138.46	100.04	63.35	109.06	95.95	39.92	156.04	74	124.4
ENSG00000267554	0	3	2	2	0	0	0	0	2	0	0	0	4	3	5	4	0	2	2	6	4	19	15	19	6	0	0	0	0.09	0.06	0.06	0	0	0	0	0.06	0	0	0	0.13	0.1	0.17	0.13	0	0.06	0.06	0.19	0.13	0.61
ENSG00000127129	55	21	88	10	133	56	78	20	0	57	2	64	22	60	520	502	124	1325	0	898	77	591	0	0	343	33	48	1.73	0.66	2.73	0.31	4.19	1.76	2.53	0.64	0	1.77	0.06	2	0.71	1.91	17.19	15.93	4.01	41.44	0	28.64	2.44	18.97
ENSG00000198237	15	4	10	6	9	12	0	16	3	0	12	0	10	28	17	33	6	20	13	20	13	23	13	9	16	14	12	0.47	0.13	0.31	0.19	0.28	0.38	0	0.51	0.1	0	0.38	0	0.32	0.89	0.56	1.05	0.19	0.63	0.42	0.64	0.41	0.74
ENSG00000243466	19	0	0	11	0	2	2	0	0	0	2	0	0	0	157	0	3	11	0	87	26	21	0	15	354	17	0	0.6	0	0	0.34	0	0.06	0.06	0	0	0	0.06	0	0	0	5.19	0	0.1	0.34	0	2.77	0.82	0.67
ENSG00000260577	11	9	4	2	0	1	9	1	0	18	0	0	1	11	42	0	9	22	13	17	32	51	11	41	7	22	0	0.35	0.28	0.12	0.06	0	0.03	0.29	0.03	0	0.56	0	0	0.03	0.35	1.39	0	0.29	0.69	0.42	0.54	1.01	1.64
ENSG00000152377	556	2249	476	731	875	533	752	1426	884	325	1124	644	816	383	1468	452	1268	897	4939	1469	1195	2344	4293	2130	1153	1602	1811	17.54	70.54	14.75	22.9	27.55	16.79	24.43	45.28	28.11	10.08	36.02	20.13	26.44	12.16	48.53	14.35	41.05	28.05	158.11	46.85	37.89	75.23
ENSG00000245164	41	93	27	16	43	77	35	20	19	24	12	39	74	57	74	73	25	78	49	102	97	122	59	180	86	114	27	1.29	2.92	0.84	0.5	1.35	2.43	1.14	0.64	0.6	0.74	0.38	1.22	2.4	1.81	2.45	2.32	0.81	2.44	1.57	3.25	3.08	3.92
ENSG00000263393	2	0	0	3	11	0	6	3	14	0	0	8	16	7	41	35	10	16	19	18	6	26	20	16	28	15	0	0.06	0	0	0.09	0.35	0	0.19	0.1	0.45	0	0	0.25	0.52	0.22	1.36	1.11	0.32	0.5	0.61	0.57	0.19	0.83
ENSG00000152315	46	142	30	2321	38	0	26	1806	2826	42	2450	23	1158	8	36	28	64	34	347	8	173	19	130	208	12	401	402	1.45	4.45	0.93	72.7	1.2	0	0.84	57.34	89.86	1.3	78.52	0.72	37.53	0.25	1.19	0.89	2.07	1.06	11.11	0.26	5.48	0.61
ENSG00000183117	20	10	16	5	105	25	23	32	17	49	20	26	26	34	71	25	139	11	138	36	105	108	73	152	12	39	49	0.63	0.31	0.5	0.16	3.31	0.79	0.75	1.02	0.54	1.52	0.64	0.81	0.84	1.08	2.35	0.79	4.5	0.34	4.42	1.15	3.33	3.47
ENSG00000249096	2	3	0	10	6	2	4	0	4	0	10	3	9	19	18	4	7	1	18	3	36	12	6	32	6	7	15	0.06	0.09	0	0.31	0.19	0.06	0.13	0	0.13	0	0.32	0.09	0.29	0.6	0.6	0.13	0.23	0.03	0.58	0.1	1.14	0.39
ENSG00000227039	42	74	18	13	45	19	31	9	18	21	10	4	10	25	117	30	45	55	34	65	49	60	25	74	30	105	19	1.32	2.32	0.56	0.41	1.42	0.6	1.01	0.29	0.57	0.65	0.32	0.13	0.32	0.79	3.87	0.95	1.46	1.72	1.09	2.07	1.55	1.93
ENSG00000166333	42	38	19	11	8	14	24	25	30	0	9	40	22	48	63	39	67	29	51	80	10	94	76	78	32	44	9	1.32	1.19	0.59	0.34	0.25	0.44	0.78	0.79	0.95	0	0.29	1.25	0.71	1.52	2.08	1.24	2.17	0.91	1.63	2.55	0.32	3.02
ENSG00000184545	388	122	464	944	219	388	381	254	261	391	386	137	467	232	979	559	1668	1058	202	1773	555	1340	206	391	1344	111	1484	12.24	3.83	14.38	29.57	6.89	12.22	12.38	8.06	8.3	12.13	12.37	4.28	15.13	7.37	32.37	17.74	53.99	33.09	6.47	56.54	17.6	43.01
ENSG00000113249	0	12	0	2	0	4	0	0	2	0	0	0	0	2	12	6	6	0	22	0	6	2	104	66	0	0	1	0	0.38	0	0.06	0	0.13	0	0	0.06	0	0	0	0	0.06	0.4	0.19	0.19	0	0.7	0	0.19	0.06
ENSG00000198576	20	112	36	85	106	10	16	8	14	61	29	20	4	4	320	74	339	50	30	464	52	93	62	79	147	30	89	0.63	3.51	1.12	2.66	3.34	0.31	0.52	0.25	0.45	1.89	0.93	0.63	0.13	0.13	10.58	2.35	10.97	1.56	0.96	14.8	1.65	2.98
ENSG00000152766	13	35	10	145	33	22	55	18	26	36	35	26	50	38	92	27	82	31	327	36	226	74	147	118	55	20	103	0.41	1.1	0.31	4.54	1.04	0.69	1.79	0.57	0.83	1.12	1.12	0.81	1.62	1.21	3.04	0.86	2.65	0.97	10.47	1.15	7.16	2.38
ENSG00000153162	128	94	75	24	124	91	23	54	29	46	22	107	88	75	178	141	39	241	110	119	193	98	98	298	160	90	131	4.04	2.95	2.32	0.75	3.9	2.87	0.75	1.71	0.92	1.43	0.71	3.34	2.85	2.38	5.88	4.48	1.26	7.54	3.52	3.79	6.12	3.15
ENSG00000258168	5	6	4	2	6	6	0	16	16	0	4	10	8	8	28	14	30	12	13	5	8	24	15	34	14	11	6	0.16	0.19	0.12	0.06	0.19	0.19	0	0.51	0.51	0	0.13	0.31	0.26	0.25	0.93	0.44	0.97	0.38	0.42	0.16	0.25	0.77
ENSG00000199477	4	19	8	35	5	22	9	4	13	15	4	11	23	10	118	38	41	11	27	11	51	10	17	30	37	10	69	0.13	0.6	0.25	1.1	0.16	0.69	0.29	0.13	0.41	0.47	0.13	0.34	0.75	0.32	3.9	1.21	1.33	0.34	0.86	0.35	1.62	0.32
ENSG00000257167	366	113	429	273	87	161	242	315	94	302	31	75	44	201	14	186	70	160	15	84	43	57	59	66	140	136	20	11.54	3.54	13.29	8.55	2.74	5.07	7.86	10	2.99	9.37	0.99	2.34	1.43	6.38	0.46	5.9	2.27	5	0.48	2.68	1.36	1.83
ENSG00000107099	201	1649	158	167	269	160	242	204	290	232	132	131	113	195	669	340	100	399	778	2549	376	987	1863	2024	426	373	330	6.34	51.72	4.9	5.23	8.47	5.04	7.86	6.48	9.22	7.2	4.23	4.09	3.66	6.19	22.12	10.79	3.24	12.48	24.91	81.29	11.92	31.68
ENSG00000003989	3263	12918	1367	549	1569	1665	2670	1902	1343	1004	3911	905	1441	1958	1915	3482	1810	4094	11179	4590	13018	5700	18395	6444	4090	4001	9970	102.91	405.15	42.35	17.2	49.4	52.44	86.74	60.39	42.71	31.15	125.35	28.28	46.7	62.18	63.31	110.52	58.59	128.04	357.87	146.38	412.71	182.94
ENSG00000279463	0	0	0	0	0	0	0	0	0	0	0	0	7	0	34	18	16	10	2	8	14	4	4	0	0	0	0	0	0	0	0	0	0	0	0	0	0	0	0	0.23	0	1.12	0.57	0.52	0.31	0.06	0.26	0.44	0.13
ENSG00000269887	6	16	4	23	13	8	3	24	30	0	24	26	40	12	76	24	47	22	72	60	68	61	40	20	21	10	74	0.19	0.5	0.12	0.72	0.41	0.25	0.1	0.76	0.95	0	0.77	0.81	1.3	0.38	2.51	0.76	1.52	0.69	2.3	1.91	2.16	1.96
ENSG00000110448	41	61	14	64	38	33	63	33	27	22	18	26	18	44	196	48	25	49	33	50	94	132	47	102	67	54	41	1.29	1.91	0.43	2	1.2	1.04	2.05	1.05	0.86	0.68	0.58	0.81	0.58	1.4	6.48	1.52	0.81	1.53	1.06	1.59	2.98	4.24
ENSG00000100100	333	848	448	228	650	535	536	534	515	551	1045	388	491	382	2050	571	654	550	1476	498	2417	617	817	2482	362	637	1971	10.5	26.6	13.88	7.14	20.46	16.85	17.41	16.95	16.38	17.1	33.49	12.13	15.91	12.13	67.78	18.12	21.17	17.2	47.25	15.88	76.63	19.8
ENSG00000171487	4	4	0	201	0	0	0	14	222	0	1828	0	341	6	0	0	2	6	0	6	8	0	16	6	2	24	70	0.13	0.13	0	6.3	0	0	0	0.44	7.06	0	58.59	0	11.05	0.19	0	0	0.06	0.19	0	0.19	0.25	0
ENSG00000154258	102	37	116	90	55	111	109	101	58	46	215	24	307	51	6415	75	94	126	63	341	257	442	139	1905	152	87	167	3.22	1.16	3.59	2.82	1.73	3.5	3.54	3.21	1.84	1.43	6.89	0.75	9.95	1.62	212.09	2.38	3.04	3.94	2.02	10.87	8.15	14.19
ENSG00000243243	1	0	0	2	2	0	0	1	5	0	2	5	5	3	9	7	3	6	11	14	0	8	0	27	5	9	4	0.03	0	0	0.06	0.06	0	0	0.03	0.16	0	0.06	0.16	0.16	0.1	0.3	0.22	0.1	0.19	0.35	0.45	0	0.26
ENSG00000274756	0	0	0	0	0	0	2	4	3	0	0	0	1	4	5	20	6	0	6	6	2	0	7	6	2	2	0	0	0	0	0	0	0	0.06	0.13	0.1	0	0	0	0.03	0.13	0.17	0.63	0.19	0	0.19	0.19	0.06	0
ENSG00000081041	8	173	4	780	12	4	6	14	30	0	216	4	122	12	1452	1396	127	457	56	219	645	653	40	1880	631	94	1144	0.25	5.43	0.12	24.43	0.38	0.13	0.19	0.44	0.95	0	6.92	0.13	3.95	0.38	48.01	44.31	4.11	14.29	1.79	6.98	20.45	20.96
ENSG00000227560	0	0	0	2	0	0	0	0	0	0	0	0	2	0	1	5	9	2	2	6	15	9	0	0	0	0	3	0	0	0	0.06	0	0	0	0	0	0	0	0	0.06	0	0.03	0.16	0.29	0.06	0.06	0.19	0.48	0.29
ENSG00000167037	79	55	31	19	36	30	28	29	26	42	136	74	128	36	118	26	34	65	223	96	289	52	149	296	58	77	386	2.49	1.72	0.96	0.6	1.13	0.94	0.91	0.92	0.83	1.3	4.36	2.31	4.15	1.14	3.9	0.83	1.1	2.03	7.14	3.06	9.16	1.67
ENSG00000174501	55	20	14	41	21	26	59	69	60	38	43	23	58	21	334	104	77	61	80	108	89	73	93	38	50	35	28	1.73	0.63	0.43	1.28	0.66	0.82	1.92	2.19	1.91	1.18	1.38	0.72	1.88	0.67	11.04	3.3	2.49	1.91	2.56	3.44	2.82	2.34
ENSG00000163606	33	209	14	29	40	46	34	49	57	25	28	16	22	26	106	68	49	97	73	117	75	285	210	152	109	60	42	1.04	6.55	0.43	0.91	1.26	1.45	1.1	1.56	1.81	0.78	0.9	0.5	0.71	0.83	3.5	2.16	1.59	3.03	2.34	3.73	2.38	9.15
ENSG00000231128	2	3	0	0	0	0	0	0	0	0	0	0	0	0	15	0	0	1	0	15	5	8	4	6	2	1	1	0.06	0.09	0	0	0	0	0	0	0	0	0	0	0	0	0.5	0	0	0.03	0	0.48	0.16	0.26
ENSG00000186469	790	498	366	159	218	405	431	244	214	301	73	143	103	398	786	626	250	756	335	1102	221	977	344	569	871	1543	126	24.92	15.62	11.34	4.98	6.86	12.76	14	7.75	6.8	9.34	2.34	4.47	3.34	12.64	25.99	19.87	8.09	23.64	10.72	35.14	7.01	31.36
ENSG00000188089	0	6	2	70	6	4	10	183	276	0	18	0	202	8	0	6	0	0	0	0	18	0	0	2	0	4	20	0	0.19	0.06	2.19	0.19	0.13	0.32	5.81	8.78	0	0.58	0	6.55	0.25	0	0.19	0	0	0	0	0.57	0
ENSG00000277687	6	12	0	7	6	26	13	10	9	21	2	22	34	6	57	37	94	41	26	92	47	63	54	13	2	6	19	0.19	0.38	0	0.22	0.19	0.82	0.42	0.32	0.29	0.65	0.06	0.69	1.1	0.19	1.88	1.17	3.04	1.28	0.83	2.93	1.49	2.02
ENSG00000272948	17	19	28	10	2	25	32	19	17	3	1	8	10	8	4	0	0	5	4	1	9	5	0	8	14	7	7	0.54	0.6	0.87	0.31	0.06	0.79	1.04	0.6	0.54	0.09	0.03	0.25	0.32	0.25	0.13	0	0	0.16	0.13	0.03	0.29	0.16
ENSG00000141232	1812	2126	2027	1757	3108	1359	1510	1491	1661	1159	4127	2426	6186	3394	4495	3035	4345	1383	8058	1364	13628	1005	3797	5081	1793	1945	25945	57.15	66.68	62.8	55.04	97.85	42.8	49.05	47.34	52.82	35.96	132.27	75.81	200.47	107.78	148.61	96.33	140.65	43.25	257.96	43.5	432.05	32.26
ENSG00000151693	187	93	31	28	61	42	163	233	225	30	80	72	268	240	280	378	168	127	286	311	62	359	349	400	233	327	30	5.9	2.92	0.96	0.88	1.92	1.32	5.3	7.4	7.15	0.93	2.56	2.25	8.69	7.62	9.26	12	5.44	3.97	9.16	9.92	1.97	11.52
ENSG00000149591	1057	5052	4009	1376	1218	1078	1359	891	491	1299	580	1217	708	617	1102	2839	1911	7508	3918	5529	2454	6182	4121	2114	12702	3056	694	33.34	158.45	124.21	43.1	38.35	33.95	44.15	28.29	15.61	40.31	18.59	38.03	22.94	19.59	36.43	90.11	61.86	234.81	125.42	176.32	77.8	198.41
ENSG00000005108	228	210	138	192	474	203	131	726	937	87	387	318	341	284	633	349	258	179	1600	802	1456	781	1229	1079	259	916	388	7.19	6.59	4.28	6.01	14.92	6.39	4.26	23.05	29.79	2.7	12.4	9.94	11.05	9.02	20.93	11.08	8.35	5.6	51.22	25.58	46.16	25.07
ENSG00000221866	51	41	16	376	115	45	21	260	2489	100	1188	85	1040	76	45	34	24	25	606	53	46	46	328	78	24	117	86	1.61	1.29	0.5	11.78	3.62	1.42	0.68	8.26	79.15	3.1	38.08	2.66	33.7	2.41	1.49	1.08	0.78	0.78	19.4	1.69	1.46	1.48
ENSG00000077585	310	812	427	326	482	560	438	413	402	614	252	131	198	278	2799	562	385	520	456	573	393	1551	587	1087	820	1015	452	9.78	25.47	13.23	10.21	15.17	17.64	14.23	13.11	12.78	19.05	8.08	4.09	6.42	8.83	92.54	17.84	12.46	16.26	14.6	18.27	12.46	49.78
ENSG00000130701	204	8	153	172	271	104	102	62	104	161	146	244	186	192	67	72	123	139	31	76	38	38	20	6	118	57	36	6.43	0.25	4.74	5.39	8.53	3.28	3.31	1.97	3.31	5	4.68	7.63	6.03	6.1	2.22	2.29	3.98	4.35	0.99	2.42	1.2	1.22
ENSG00000104415	103	14	97	18	128	106	119	35	25	70	8	58	16	97	141	302	162	239	40	646	13	493	21	51	245	294	6	3.25	0.44	3.01	0.56	4.03	3.34	3.87	1.11	0.79	2.17	0.26	1.81	0.52	3.08	4.66	9.59	5.24	7.47	1.28	20.6	0.41	15.82
ENSG00000148053	18	76	23	39	20	24	4	82	14	38	6	62	21	16	20	11	61	7	97	81	29	109	387	668	34	49	19	0.57	2.38	0.71	1.22	0.63	0.76	0.13	2.6	0.45	1.18	0.19	1.94	0.68	0.51	0.66	0.35	1.97	0.22	3.11	2.58	0.92	3.5
ENSG00000198682	1469	1454	1698	234	1001	788	1492	620	460	1015	287	353	190	860	411	2102	1065	2337	2598	1645	715	1208	6896	2402	3153	1322	513	46.33	45.6	52.61	7.33	31.51	24.82	48.47	19.69	14.63	31.49	9.2	11.03	6.16	27.31	13.59	66.72	34.47	73.09	83.17	52.46	22.67	38.77
ENSG00000083782	41	8	27	1	4	8	8	4	4	6	0	0	0	6	31	53	0	54	42	28	4	172	4	82	86	10	0	1.29	0.25	0.84	0.03	0.13	0.25	0.26	0.13	0.13	0.19	0	0	0	0.19	1.02	1.68	0	1.69	1.34	0.89	0.13	5.52
ENSG00000251194	0	1	0	18	0	1	12	8	6	0	5	0	6	5	10	15	25	9	48	22	9	10	56	19	0	17	5	0	0.03	0	0.56	0	0.03	0.39	0.25	0.19	0	0.16	0	0.19	0.16	0.33	0.48	0.81	0.28	1.54	0.7	0.29	0.32
ENSG00000254510	19	26	52	10	6	2	7	8	2	0	1	4	4	1	2	29	55	62	25	90	17	35	33	22	138	6	27	0.6	0.82	1.61	0.31	0.19	0.06	0.23	0.25	0.06	0	0.03	0.13	0.13	0.03	0.07	0.92	1.78	1.94	0.8	2.87	0.54	1.12
ENSG00000273489	0	6	2	0	6	16	6	4	12	12	6	10	2	3	21	22	13	12	12	12	11	15	27	34	15	22	8	0	0.19	0.06	0	0.19	0.5	0.19	0.13	0.38	0.37	0.19	0.31	0.06	0.1	0.69	0.7	0.42	0.38	0.38	0.38	0.35	0.48
ENSG00000223505	0	0	0	0	0	0	0	0	0	0	2	0	0	0	5	6	8	0	3	2	0	5	4	2	2	0	0	0	0	0	0	0	0	0	0	0	0	0.06	0	0	0	0.17	0.19	0.26	0	0.1	0.06	0	0.16
ENSG00000276070	8	427	83	51	57	80	44	4	23	37	9	5	95	26	219	613	156	187	67	394	108	92	173	324	500	75	200	0.25	13.39	2.57	1.6	1.79	2.52	1.43	0.13	0.73	1.15	0.29	0.16	3.08	0.83	7.24	19.46	5.05	5.85	2.14	12.56	3.42	2.95
ENSG00000132932	203	267	115	55	106	205	464	487	663	146	362	32	208	146	924	392	431	168	550	486	100	899	293	2921	571	1100	120	6.4	8.37	3.56	1.72	3.34	6.46	15.07	15.46	21.08	4.53	11.6	1	6.74	4.64	30.55	12.44	13.95	5.25	17.61	15.5	3.17	28.85
ENSG00000226306	6	21	16	0	8	12	12	4	2	0	0	8	8	4	0	2	6	0	0	4	0	0	0	3	0	0	0	0.19	0.66	0.5	0	0.25	0.38	0.39	0.13	0.06	0	0	0.25	0.26	0.13	0	0.06	0.19	0	0	0.13	0	0
ENSG00000271420	8	26	2	58	14	19	8	12	20	4	54	15	21	3	8	3	7	2	2	8	19	2	6	2	6	8	26	0.25	0.82	0.06	1.82	0.44	0.6	0.26	0.38	0.64	0.12	1.73	0.47	0.68	0.1	0.26	0.1	0.23	0.06	0.06	0.26	0.6	0.06
ENSG00000215388	2	2	0	5	0	0	2	4	6	2	4	6	14	8	12	14	21	1	12	23	3	24	30	8	12	7	0	0.06	0.06	0	0.16	0	0	0.06	0.13	0.19	0.06	0.13	0.19	0.45	0.25	0.4	0.44	0.68	0.03	0.38	0.73	0.1	0.77
ENSG00000232385	3	7	7	10	9	14	13	2	6	27	10	25	4	8	6	2	0	4	7	0	5	5	7	0	2	10	2	0.09	0.22	0.22	0.31	0.28	0.44	0.42	0.06	0.19	0.84	0.32	0.78	0.13	0.25	0.2	0.06	0	0.13	0.22	0	0.16	0.16
ENSG00000196796	8	11	20	59	18	25	11	37	19	4	18	17	45	9	5	9	27	16	9	9	6	12	5	14	6	9	19	0.25	0.34	0.62	1.85	0.57	0.79	0.36	1.17	0.6	0.12	0.58	0.53	1.46	0.29	0.17	0.29	0.87	0.5	0.29	0.29	0.19	0.39
ENSG00000251179	6	32	7	8	3	6	5	5	5	5	6	0	0	6	29	2	7	16	86	11	9	6	59	64	4	2	22	0.19	1	0.22	0.25	0.09	0.19	0.16	0.16	0.16	0.16	0.19	0	0	0.19	0.96	0.06	0.23	0.5	2.75	0.35	0.29	0.19
ENSG00000165646	45	173	9	24	61	14	144	270	164	9	628	23	195	51	81	217	408	26	1273	47	83	71	4080	891	96	189	705	1.42	5.43	0.28	0.75	1.92	0.44	4.68	8.57	5.21	0.28	20.13	0.72	6.32	1.62	2.68	6.89	13.21	0.81	40.75	1.5	2.63	2.28
ENSG00000177992	4	0	20	0	14	2	25	4	4	18	1	0	0	2	2	2	2	0	0	2	2	5	0	0	0	0	0	0.13	0	0.62	0	0.44	0.06	0.81	0.13	0.13	0.56	0.03	0	0	0.06	0.07	0.06	0.06	0	0	0.06	0.06	0.16
ENSG00000260710	0	0	2	5	5	2	1	6	2	12	2	0	2	5	17	3	10	4	4	2	26	5	10	21	4	1	33	0	0	0.06	0.16	0.16	0.06	0.03	0.19	0.06	0.37	0.06	0	0.06	0.16	0.56	0.1	0.32	0.13	0.13	0.06	0.82	0.16
ENSG00000223522	6	8	7	1	8	15	4	8	18	0	10	6	6	7	24	15	10	3	38	17	13	15	52	42	7	10	8	0.19	0.25	0.22	0.03	0.25	0.47	0.13	0.25	0.57	0	0.32	0.19	0.19	0.22	0.79	0.48	0.32	0.09	1.22	0.54	0.41	0.48
ENSG00000108932	338	48	203	950	348	168	200	228	1661	132	4499	319	1849	700	181	146	679	262	169	212	167	388	547	370	293	111	229	10.66	1.51	6.29	29.76	10.96	5.29	6.5	7.24	52.82	4.1	144.2	9.97	59.92	22.23	5.98	4.63	21.98	8.19	5.41	6.76	5.29	12.45
ENSG00000186998	3838	791	5955	1631	10488	5225	3353	2024	799	6997	987	5645	449	4714	1562	1611	6190	1378	789	821	298	1067	771	553	1207	566	337	121.05	24.81	184.5	51.09	330.19	164.56	108.93	64.26	25.41	217.11	31.63	176.41	14.55	149.7	51.64	51.13	200.37	43.1	25.26	26.18	9.45	34.25
ENSG00000173890	1167	1044	849	967	1123	621	550	619	523	581	452	1193	745	1360	1526	485	837	796	1751	872	1393	729	1829	8868	1359	550	1976	36.81	32.74	26.3	30.29	35.36	19.56	17.87	19.65	16.63	18.03	14.49	37.28	24.14	43.19	50.45	15.39	27.09	24.89	56.05	27.81	44.16	23.4
ENSG00000131126	2	217	0	0	0	0	0	0	2	6	9	0	0	0	2	1	0	3	526	0	132	0	222	32	0	2	8	0.06	6.81	0	0	0	0	0	0	0.06	0.19	0.29	0	0	0	0.07	0.03	0	0.09	16.84	0	4.18	0
ENSG00000211896	422	15	102	3395	210	37	288	22	7	642	76	114	0	111	18709	30	170	1113	32	4304	2643	5031	64	411	11738	2114	31	13.31	0.47	3.16	106.34	6.61	1.17	9.36	0.7	0.22	19.92	2.44	3.56	0	3.52	618.55	0.95	5.5	34.81	1.02	137.26	83.79	161.47
ENSG00000180875	3262	58	2292	6277	1800	2798	1332	5146	4064	340	3474	2355	4869	1712	2133	1261	1679	1529	40	2138	247	1435	99	25	1501	523	924	102.88	1.82	71.01	196.62	56.67	88.12	43.27	163.39	129.23	10.55	111.34	73.6	157.79	54.37	70.52	40.02	54.35	47.82	1.28	68.18	7.83	46.06
ENSG00000198074	0	26	4	0	0	2	0	8	6	0	10	0	0	6	10	19	0	10	35	0	50	18	805	230	4	2	12	0	0.82	0.12	0	0	0.06	0	0.25	0.19	0	0.32	0	0	0.19	0.33	0.6	0	0.31	1.12	0	1.59	0.58
ENSG00000162591	301	99	176	380	394	149	267	205	110	227	139	191	166	369	380	170	203	211	1061	212	609	155	488	1537	265	196	400	9.49	3.1	5.45	11.9	12.4	4.69	8.67	6.51	3.5	7.04	4.46	5.97	5.38	11.72	12.56	5.4	6.57	6.6	33.97	6.76	19.31	4.97
ENSG00000228686	0	4	0	7	0	4	0	5	0	0	0	1	2	2	38	2	0	2	4	27	4	15	10	6	13	0	9	0	0.13	0	0.22	0	0.13	0	0.16	0	0	0	0.03	0.06	0.06	1.26	0.06	0	0.06	0.13	0.86	0.13	0.48
ENSG00000113916	254	1686	229	1726	600	305	368	432	601	296	1443	166	836	210	3827	684	640	504	4299	1021	2735	1068	2426	2440	896	525	2624	8.01	52.88	7.1	54.06	18.89	9.61	11.95	13.72	19.11	9.18	46.25	5.19	27.09	6.67	126.53	21.71	20.72	15.76	137.62	32.56	86.71	34.28
ENSG00000263680	0	0	0	0	0	0	0	0	0	0	0	0	0	2	1	2	0	0	2	0	3	8	1	2	2	0	3	0	0	0	0	0	0	0	0	0	0	0	0	0	0.06	0.03	0.06	0	0	0.06	0	0.1	0.26
ENSG00000239043	0	0	0	0	0	2	0	0	0	0	0	0	1	1	5	2	2	1	6	1	0	11	1	0	1	3	0	0	0	0	0	0	0.06	0	0	0	0	0	0	0.03	0.03	0.17	0.06	0.06	0.03	0.19	0.03	0	0.35
ENSG00000216001	10	0	8	2	20	16	12	14	6	43	4	2	0	4	0	2	4	1	0	0	1	0	0	5	12	5	0	0.32	0	0.25	0.06	0.63	0.5	0.39	0.44	0.19	1.33	0.13	0.06	0	0.13	0	0.06	0.13	0.03	0	0	0.03	0
ENSG00000112182	65	89	32	60	66	72	50	107	143	35	139	30	116	75	416	63	126	82	38	160	106	107	226	342	71	156	188	2.05	2.79	0.99	1.88	2.08	2.27	1.62	3.4	4.55	1.09	4.46	0.94	3.76	2.38	13.75	2	4.08	2.56	1.22	5.1	3.36	3.43
ENSG00000128438	0	0	0	0	0	0	0	0	0	0	0	0	0	0	22	1	0	0	0	6	4	5	1	2	0	6	0	0	0	0	0	0	0	0	0	0	0	0	0	0	0	0.73	0.03	0	0	0	0.19	0.13	0.16
ENSG00000206249	0	0	3	0	0	7	0	8	0	2	0	0	0	6	12	7	2	0	29	0	86	0	16	9	2	0	7	0	0	0.09	0	0	0.22	0	0.25	0	0.06	0	0	0	0.19	0.4	0.22	0.06	0	0.93	0	2.73	0
ENSG00000114315	494	147	574	106	836	467	374	128	93	352	65	501	248	510	3117	1111	551	992	314	426	400	403	212	1567	481	245	1292	15.58	4.61	17.78	3.32	26.32	14.71	12.15	4.06	2.96	10.92	2.08	15.66	8.04	16.2	103.05	35.26	17.84	31.02	10.05	13.59	12.68	12.93
ENSG00000168398	693	2177	459	551	495	1116	490	172	946	525	448	107	402	241	1523	883	1005	1354	2009	1920	355	2132	2319	2886	2426	429	964	21.86	68.28	14.22	17.26	15.58	35.15	15.92	5.46	30.08	16.29	14.36	3.34	13.03	7.65	50.35	28.03	32.53	42.35	64.31	61.23	11.25	68.43
ENSG00000254245	23	17	11	4	14	10	16	44	13	27	6	0	20	27	32	32	64	21	26	78	14	71	10	15	54	57	8	0.73	0.53	0.34	0.13	0.44	0.31	0.52	1.4	0.41	0.84	0.19	0	0.65	0.86	1.06	1.02	2.07	0.66	0.83	2.49	0.44	2.28
ENSG00000248773	2	0	8	0	0	0	2	5	2	0	0	0	8	2	16	10	7	8	4	0	5	9	13	14	8	4	7	0.06	0	0.25	0	0	0	0.06	0.16	0.06	0	0	0	0.26	0.06	0.53	0.32	0.23	0.25	0.13	0	0.16	0.29
ENSG00000279862	0	0	6	0	2	8	3	2	0	0	4	0	12	0	90	10	68	0	4	14	38	8	2	8	8	0	2	0	0	0.19	0	0.06	0.25	0.1	0.06	0	0	0.13	0	0.39	0	2.98	0.32	2.2	0	0.13	0.45	1.2	0.26
ENSG00000279159	57	45	22	62	51	75	81	108	75	7	97	42	168	73	317	113	105	56	193	100	108	157	226	192	55	141	70	1.8	1.41	0.68	1.94	1.61	2.36	2.63	3.43	2.38	0.22	3.11	1.31	5.44	2.32	10.48	3.59	3.4	1.75	6.18	3.19	3.42	5.04
ENSG00000135905	239	1270	106	239	321	115	234	144	217	151	88	45	109	266	779	300	406	317	502	690	230	930	1617	791	501	589	216	7.54	39.83	3.28	7.49	10.11	3.62	7.6	4.57	6.9	4.69	2.82	1.41	3.53	8.45	25.75	9.52	13.14	9.91	16.07	22	7.29	29.85
ENSG00000278408	0	0	0	2	0	0	0	8	27	0	24	0	21	0	0	2	0	0	0	0	0	1	0	0	1	0	0	0	0	0	0.06	0	0	0	0.25	0.86	0	0.77	0	0.68	0	0	0.06	0	0	0	0	0	0.03
ENSG00000236780	8	23	4	4	12	0	6	9	6	9	4	12	2	4	45	7	32	55	16	33	35	23	22	10	11	16	0	0.25	0.72	0.12	0.13	0.38	0	0.19	0.29	0.19	0.28	0.13	0.38	0.06	0.13	1.49	0.22	1.04	1.72	0.51	1.05	1.11	0.74
ENSG00000185614	26	64	100	8	102	86	34	50	16	218	24	54	30	16	6	42	7	41	22	26	22	29	38	8	26	105	6	0.82	2.01	3.1	0.25	3.21	2.71	1.1	1.59	0.51	6.76	0.77	1.69	0.97	0.51	0.2	1.33	0.23	1.28	0.7	0.83	0.7	0.93
ENSG00000274322	0	0	0	0	0	0	0	0	0	0	12	0	2	0	4	1	3	0	40	5	23	2	31	20	6	0	12	0	0	0	0	0	0	0	0	0	0	0.38	0	0.06	0	0.13	0.03	0.1	0	1.28	0.16	0.73	0.06
ENSG00000244161	13	14	1	22	17	9	12	25	11	0	10	26	32	32	48	12	38	5	69	34	19	15	152	97	17	35	8	0.41	0.44	0.03	0.69	0.54	0.28	0.39	0.79	0.35	0	0.32	0.81	1.04	1.02	1.59	0.38	1.23	0.16	2.21	1.08	0.6	0.48
ENSG00000276966	47	16	37	25	14	24	31	24	28	21	42	16	46	16	297	92	175	26	46	61	37	20	23	28	34	31	42	1.48	0.5	1.15	0.78	0.44	0.76	1.01	0.76	0.89	0.65	1.35	0.5	1.49	0.51	9.82	2.92	5.66	0.81	1.47	1.95	1.17	0.64
ENSG00000175785	34	17	22	12	10	17	18	53	28	10	2	8	14	32	26	18	18	26	127	27	38	25	32	28	47	52	29	1.07	0.53	0.68	0.38	0.31	0.54	0.58	1.68	0.89	0.31	0.06	0.25	0.45	1.02	0.86	0.57	0.58	0.81	4.07	0.86	1.2	0.8
ENSG00000117707	105	18	34	26	108	32	121	38	53	73	62	76	2	49	445	202	210	59	55	239	34	308	36	200	120	103	47	3.31	0.56	1.05	0.81	3.4	1.01	3.93	1.21	1.69	2.27	1.99	2.38	0.06	1.56	14.71	6.41	6.8	1.85	1.76	7.62	1.08	9.89
ENSG00000263740	1	6	3	10	2	8	18	12	7	12	6	4	8	2	0	1	3	2	0	1	8	0	1	2	2	0	10	0.03	0.19	0.09	0.31	0.06	0.25	0.58	0.38	0.22	0.37	0.19	0.13	0.26	0.06	0	0.03	0.1	0.06	0	0.03	0.25	0
ENSG00000243518	13	6	26	127	9	22	5	22	22	20	28	33	18	3	28	4	21	25	0	13	11	9	0	2	17	4	7	0.41	0.19	0.81	3.98	0.28	0.69	0.16	0.7	0.7	0.62	0.9	1.03	0.58	0.1	0.93	0.13	0.68	0.78	0	0.41	0.35	0.29
ENSG00000134917	231	1390	178	7757	836	123	354	1438	5357	386	31642	716	21848	494	200	298	582	126	1213	104	3901	72	727	72	165	2217	4444	7.29	43.6	5.51	242.98	26.32	3.87	11.5	45.66	170.34	11.98	1014.15	22.38	708.04	15.69	6.61	9.46	18.84	3.94	38.83	3.32	123.67	2.31
ENSG00000232480	0	6	7	0	0	2	2	0	6	3	0	8	0	4	16	2	1	8	15	27	2	8	103	189	2	4	2	0	0.19	0.22	0	0	0.06	0.06	0	0.19	0.09	0	0.25	0	0.13	0.53	0.06	0.03	0.25	0.48	0.86	0.06	0.26
ENSG00000178631	2	3	1	1	1	8	4	2	4	4	0	0	4	9	14	13	14	10	4	8	0	18	14	12	6	0	0	0.06	0.09	0.03	0.03	0.03	0.25	0.13	0.06	0.13	0.12	0	0	0.13	0.29	0.46	0.41	0.45	0.31	0.13	0.26	0	0.58
ENSG00000229152	416	184	61	125	313	204	365	539	535	44	209	348	417	679	1103	523	549	252	682	618	194	789	703	715	518	564	149	13.12	5.77	1.89	3.92	9.85	6.42	11.86	17.11	17.01	1.37	6.7	10.88	13.51	21.56	36.47	16.6	17.77	7.88	21.83	19.71	6.15	25.32
ENSG00000260711	318	625	278	469	268	216	215	237	296	116	563	178	715	392	319	154	285	303	1894	418	1174	412	1763	1112	327	253	1792	10.03	19.6	8.61	14.69	8.44	6.8	6.98	7.52	9.41	3.6	18.04	5.56	23.17	12.45	10.55	4.89	9.23	9.48	60.63	13.33	37.22	13.22
ENSG00000248810	10	187	1	0	14	8	0	10	51	8	89	2	16	7	14	10	19	0	1823	14	23	42	752	514	4	12	63	0.32	5.86	0.03	0	0.44	0.25	0	0.32	1.62	0.25	2.85	0.06	0.52	0.22	0.46	0.32	0.62	0	58.36	0.45	0.73	1.35
ENSG00000124713	22	34	46	109	38	18	8	79	93	24	196	12	79	25	15	4	43	40	10	32	38	11	13	8	11	31	59	0.69	1.07	1.43	3.41	1.2	0.57	0.26	2.51	2.96	0.74	6.28	0.38	2.56	0.79	0.5	0.13	1.39	1.25	0.32	1.02	1.2	0.35
ENSG00000254162	10	6	0	0	4	0	2	11	8	0	10	4	20	20	2	32	23	8	31	18	3	20	56	77	0	50	0	0.32	0.19	0	0	0.13	0	0.06	0.35	0.25	0	0.32	0.13	0.65	0.64	0.07	1.02	0.74	0.25	0.99	0.57	0.1	0.64
ENSG00000213640	0	14	30	20	43	17	26	10	5	34	30	9	42	9	9	4	24	24	3	10	3	5	13	5	11	8	9	0	0.44	0.93	0.63	1.35	0.54	0.84	0.32	0.16	1.05	0.96	0.28	1.36	0.29	0.3	0.13	0.78	0.75	0.1	0.32	0.1	0.16
ENSG00000206190	208	744	148	1254	204	113	219	530	1083	181	2584	134	867	236	106	201	394	188	300	239	199	328	678	351	243	277	263	6.56	23.33	4.59	39.28	6.42	3.56	7.11	16.83	34.44	5.62	82.82	4.19	28.1	7.49	3.5	6.38	12.75	5.88	9.6	7.62	6.31	10.53
ENSG00000137265	24	124	2	34	20	9	50	4	8	36	16	0	8	27	382	59	67	28	22	150	26	188	20	117	90	33	18	0.76	3.89	0.06	1.06	0.63	0.28	1.62	0.13	0.25	1.12	0.51	0	0.26	0.86	12.63	1.87	2.17	0.88	0.7	4.78	0.82	6.03
ENSG00000088002	31	18	28	541	151	24	52	539	260	262	279	36	371	58	13	26	262	29	15	6	105	6	22	28	27	88	174	0.98	0.56	0.87	16.95	4.75	0.76	1.69	17.11	8.27	8.13	8.94	1.13	12.02	1.84	0.43	0.83	8.48	0.91	0.48	0.19	3.33	0.19
ENSG00000283453	2	0	0	0	20	10	0	65	37	0	4	0	6	0	0	0	1	2	0	0	0	2	0	0	0	7	2	0.06	0	0	0	0.63	0.31	0	2.06	1.18	0	0.13	0	0.19	0	0	0	0.03	0.06	0	0	0	0.06
ENSG00000164171	760	410	577	561	732	433	340	651	408	339	443	919	375	1050	722	970	582	998	1537	1093	511	711	947	8633	1054	597	655	23.97	12.86	17.88	17.57	23.05	13.64	11.05	20.67	12.97	10.52	14.2	28.72	12.15	33.34	23.87	30.79	18.84	31.21	49.2	34.86	16.2	22.82
ENSG00000171557	0	0	0	0	0	0	0	0	0	0	18	0	0	0	0	4	2	0	16	0	2	0	18	4	0	0	6	0	0	0	0	0	0	0	0	0	0	0.58	0	0	0	0	0.13	0.06	0	0.51	0	0.06	0
ENSG00000228573	0	0	0	20	4	2	0	27	51	0	42	0	18	1	0	2	0	0	3	2	8	0	2	0	0	2	0	0	0	0	0.63	0.13	0.06	0	0.86	1.62	0	1.35	0	0.58	0.03	0	0.06	0	0	0.1	0.06	0.25	0
ENSG00000208036	6	20	10	4	9	2	12	4	3	2	14	21	8	10	2	1	2	5	0	4	0	9	0	5	4	5	1	0.19	0.63	0.31	0.13	0.28	0.06	0.39	0.13	0.1	0.06	0.45	0.66	0.26	0.32	0.07	0.03	0.06	0.16	0	0.13	0	0.29
ENSG00000257222	11	10	12	13	5	12	3	20	22	12	21	1	12	10	56	17	17	36	13	28	36	27	8	19	17	23	23	0.35	0.31	0.37	0.41	0.16	0.38	0.1	0.64	0.7	0.37	0.67	0.03	0.39	0.32	1.85	0.54	0.55	1.13	0.42	0.89	1.14	0.87
ENSG00000232850	18	18	31	8	30	6	4	28	43	46	33	2	8	18	4	0	10	0	14	6	17	4	2	8	0	13	0	0.57	0.56	0.96	0.25	0.94	0.19	0.13	0.89	1.37	1.43	1.06	0.06	0.26	0.57	0.13	0	0.32	0	0.45	0.19	0.54	0.13
ENSG00000243389	0	14	9	1	3	4	8	2	1	4	6	4	5	0	4	0	1	2	2	3	0	0	0	2	4	0	1	0	0.44	0.28	0.03	0.09	0.13	0.26	0.06	0.03	0.12	0.19	0.13	0.16	0	0.13	0	0.03	0.06	0.06	0.1	0	0
ENSG00000147434	37	7	13	30	40	23	14	66	86	2	101	28	235	17	9	19	35	15	0	26	27	1	6	8	25	22	40	1.17	0.22	0.4	0.94	1.26	0.72	0.45	2.1	2.73	0.06	3.24	0.88	7.62	0.54	0.3	0.6	1.13	0.47	0	0.83	0.86	0.03
ENSG00000146677	11	12	28	11	16	12	5	9	7	27	19	14	0	6	13	5	4	13	1	9	2	4	11	5	4	2	6	0.35	0.38	0.87	0.34	0.5	0.38	0.16	0.29	0.22	0.84	0.61	0.44	0	0.19	0.43	0.16	0.13	0.41	0.03	0.29	0.06	0.13
ENSG00000274615	3	0	3	3	12	8	7	13	15	0	3	4	2	7	16	12	19	10	10	9	27	14	11	8	8	12	12	0.09	0	0.09	0.09	0.38	0.25	0.23	0.41	0.48	0	0.1	0.13	0.06	0.22	0.53	0.38	0.62	0.31	0.32	0.29	0.86	0.45
ENSG00000153132	71	20	34	6	18	126	111	243	172	77	101	70	162	210	397	329	264	108	133	65	523	42	270	94	72	102	512	2.24	0.63	1.05	0.19	0.57	3.97	3.61	7.72	5.47	2.39	3.24	2.19	5.25	6.67	13.13	10.44	8.55	3.38	4.26	2.07	16.58	1.35
ENSG00000139292	595	2043	359	0	29	52	12	754	229	53	482	185	2402	561	2628	1188	278	3589	874	3841	2681	1697	618	574	2058	7563	4060	18.77	64.08	11.12	0	0.91	1.64	0.39	23.94	7.28	1.64	15.45	5.78	77.84	17.82	86.89	37.71	9	112.25	27.98	122.49	85	54.46
ENSG00000271427	7	43	49	39	59	62	36	62	45	24	41	35	35	34	6	8	10	54	2	23	12	17	6	9	31	34	42	0.22	1.35	1.52	1.22	1.86	1.95	1.17	1.97	1.43	0.74	1.31	1.09	1.13	1.08	0.2	0.25	0.32	1.69	0.06	0.73	0.38	0.55
ENSG00000204583	40	6	47	190	65	103	49	138	29	81	4	8	29	11	59	14	18	26	4	19	25	71	0	4	34	26	2	1.26	0.19	1.46	5.95	2.05	3.24	1.59	4.38	0.92	2.51	0.13	0.25	0.94	0.35	1.95	0.44	0.58	0.81	0.13	0.61	0.79	2.28
ENSG00000140009	9	47	8	35	23	14	24	16	0	6	50	22	26	22	44	12	31	14	249	21	93	22	183	143	25	3	60	0.28	1.47	0.25	1.1	0.72	0.44	0.78	0.51	0	0.19	1.6	0.69	0.84	0.7	1.45	0.38	1	0.44	7.97	0.67	2.95	0.71
ENSG00000180447	237	752	1166	147	587	411	514	574	96	302	68	128	46	174	381	659	615	1679	2042	849	131	1333	3844	2370	283	195	253	7.47	23.59	36.13	4.6	18.48	12.94	16.7	18.22	3.05	9.37	2.18	4	1.49	5.53	12.6	20.92	19.91	52.51	65.37	27.08	4.15	42.78
ENSG00000144837	253	12	229	1093	301	256	315	557	103	266	141	324	62	303	99	124	543	92	13	61	24	100	25	35	177	34	13	7.98	0.38	7.1	34.24	9.48	8.06	10.23	17.68	3.28	8.25	4.52	10.13	2.01	9.62	3.27	3.94	17.58	2.88	0.42	1.95	0.76	3.21
ENSG00000261267	10	0	0	1	0	0	0	0	0	0	4	0	1	0	9	9	15	6	13	20	11	6	9	6	0	0	1	0.32	0	0	0.03	0	0	0	0	0	0	0.13	0	0.03	0	0.3	0.29	0.49	0.19	0.42	0.64	0.35	0.19
ENSG00000236423	8	35	18	45	38	19	17	7	26	56	8	32	19	19	6	9	4	4	25	4	15	12	4	28	20	6	11	0.25	1.1	0.56	1.41	1.2	0.6	0.55	0.22	0.83	1.74	0.26	1	0.62	0.6	0.2	0.29	0.13	0.13	0.8	0.13	0.48	0.39
ENSG00000245857	52	0	30	14	20	34	34	37	2	42	4	17	0	20	8	10	13	12	0	0	2	2	1	0	11	6	2	1.64	0	0.93	0.44	0.63	1.07	1.1	1.17	0.06	1.3	0.13	0.53	0	0.64	0.26	0.32	0.42	0.38	0	0	0.06	0.06
ENSG00000082074	248	1633	108	164	365	191	232	205	262	271	120	141	127	304	1314	422	282	485	504	936	366	1548	1412	1168	610	587	184	7.82	51.22	3.35	5.14	11.49	6.02	7.54	6.51	8.33	8.41	3.85	4.41	4.12	9.65	43.44	13.39	9.13	15.17	16.13	29.85	11.6	49.68
ENSG00000274008	2	1	0	0	0	0	0	0	0	0	0	0	0	0	0	7	1	2	4	2	0	5	16	2	2	0	0	0.06	0.03	0	0	0	0	0	0	0	0	0	0	0	0	0	0.22	0.03	0.06	0.13	0.06	0	0.16
ENSG00000147041	344	571	235	49	400	217	348	114	104	95	484	239	313	136	125	201	222	250	2556	363	834	235	1852	1253	532	218	655	10.85	17.91	7.28	1.53	12.59	6.83	11.31	3.62	3.31	2.95	15.51	7.47	10.14	4.32	4.13	6.38	7.19	7.82	81.82	11.58	26.44	7.54
ENSG00000185863	0	0	0	24	3	0	0	14	13	0	8	0	19	2	0	0	0	0	0	0	0	0	0	0	0	3	1	0	0	0	0.75	0.09	0	0	0.44	0.41	0	0.26	0	0.62	0.06	0	0	0	0	0	0	0	0
ENSG00000134222	1123	294	1038	391	432	805	625	846	321	844	119	217	125	554	35	658	242	451	147	290	208	141	138	60	338	465	77	35.42	9.22	32.16	12.25	13.6	25.35	20.3	26.86	10.21	26.19	3.81	6.78	4.05	17.59	1.16	20.89	7.83	14.1	4.71	9.25	6.59	4.53
ENSG00000220937	12	8	9	15	5	37	11	4	1	6	4	10	8	8	2	4	4	9	1	2	1	6	6	2	9	4	4	0.38	0.25	0.28	0.47	0.16	1.17	0.36	0.13	0.03	0.19	0.13	0.31	0.26	0.25	0.07	0.13	0.13	0.28	0.03	0.06	0.03	0.19
ENSG00000081181	165	546	82	390	74	63	86	109	46	54	1047	153	590	267	459	161	133	167	1474	282	1508	225	1429	2413	428	128	1862	5.2	17.12	2.54	12.22	2.33	1.98	2.79	3.46	1.46	1.68	33.56	4.78	19.12	8.48	15.18	5.11	4.31	5.22	47.19	8.99	47.81	7.22
ENSG00000268295	2	0	0	4	2	0	0	4	0	0	4	0	6	0	10	2	0	1	61	0	21	1	52	22	1	4	0	0.06	0	0	0.13	0.06	0	0	0.13	0	0	0.13	0	0.19	0	0.33	0.06	0	0.03	1.95	0	0.67	0.03
ENSG00000237087	0	0	0	29	0	0	0	0	0	0	0	0	0	4	27	4	27	0	0	0	9	0	0	0	4	0	0	0	0	0	0.91	0	0	0	0	0	0	0	0	0	0.13	0.89	0.13	0.87	0	0	0	0.29	0
ENSG00000181649	24	21	34	114	22	25	30	42	16	42	26	4	50	2	104	27	78	91	68	110	202	121	34	31	190	16	136	0.76	0.66	1.05	3.57	0.69	0.79	0.97	1.33	0.51	1.3	0.83	0.13	1.62	0.06	3.44	0.86	2.52	2.85	2.18	3.51	6.4	3.88
ENSG00000281527	14	0	2	2	2	0	8	6	6	3	6	6	8	17	24	18	14	9	13	21	1	11	8	8	11	7	5	0.44	0	0.06	0.06	0.06	0	0.26	0.19	0.19	0.09	0.19	0.19	0.26	0.54	0.79	0.57	0.45	0.28	0.42	0.67	0.03	0.35
ENSG00000113263	90	713	52	100	114	96	60	73	79	42	24	46	50	66	540	194	77	205	332	342	194	563	785	517	214	104	89	2.84	22.36	1.61	3.13	3.59	3.02	1.95	2.32	2.51	1.3	0.77	1.44	1.62	2.1	17.85	6.16	2.49	6.41	10.63	10.91	6.15	18.07
ENSG00000272662	12	6	6	6	5	26	3	0	9	6	10	2	8	9	1	0	1	7	0	0	2	0	0	0	6	3	2	0.38	0.19	0.19	0.19	0.16	0.82	0.1	0	0.29	0.19	0.32	0.06	0.26	0.29	0.03	0	0.03	0.22	0	0	0.06	0
ENSG00000127951	391	2953	248	408	433	300	334	301	489	380	177	186	223	398	973	754	377	1068	1610	900	759	1580	2620	3516	1484	816	399	12.33	92.62	7.68	12.78	13.63	9.45	10.85	9.56	15.55	11.79	5.67	5.81	7.23	12.64	32.17	23.93	12.2	33.4	51.54	28.7	24.06	50.71
ENSG00000231662	0	0	0	0	0	0	0	0	0	0	0	0	0	0	18	10	1	2	0	4	2	4	0	0	0	0	2	0	0	0	0	0	0	0	0	0	0	0	0	0	0	0.6	0.32	0.03	0.06	0	0.13	0.06	0.13
ENSG00000196730	1134	2094	896	665	1029	808	692	849	591	463	1347	1171	2139	1176	2259	652	850	972	4115	1064	3780	1408	3542	5552	1291	729	2857	35.77	65.68	27.76	20.83	32.4	25.45	22.48	26.96	18.79	14.37	43.17	36.59	69.32	37.34	74.69	20.69	27.51	30.4	131.73	33.93	119.84	45.19
ENSG00000229227	2	0	4	0	0	6	5	2	2	4	2	2	2	0	0	0	0	1	0	2	0	2	0	0	1	0	0	0.06	0	0.12	0	0	0.19	0.16	0.06	0.06	0.12	0.06	0.06	0.06	0	0	0	0	0.03	0	0.06	0	0.06
ENSG00000231908	12	26	33	161	30	11	12	42	36	40	71	10	58	8	32	37	20	9	14	35	16	12	8	24	14	21	30	0.38	0.82	1.02	5.04	0.94	0.35	0.39	1.33	1.14	1.24	2.28	0.31	1.88	0.25	1.06	1.17	0.65	0.28	0.45	1.12	0.51	0.39
ENSG00000237742	329	28	392	522	491	466	313	473	520	437	359	561	504	548	95	256	557	308	23	124	70	58	6	14	120	113	188	10.38	0.88	12.15	16.35	15.46	14.68	10.17	15.02	16.54	13.56	11.51	17.53	16.33	17.4	3.14	8.13	18.03	9.63	0.74	3.95	2.22	1.86
ENSG00000150672	51	8	6	364	12	36	20	435	480	13	241	16	310	23	139	21	28	15	9	94	28	56	16	24	60	121	54	1.61	0.25	0.19	11.4	0.38	1.13	0.65	13.81	15.26	0.4	7.72	0.5	10.05	0.73	4.6	0.67	0.91	0.47	0.29	3	0.89	1.8
ENSG00000101916	10	38	4	2	13	15	12	8	16	0	9	3	0	17	53	10	7	26	16	18	8	109	52	22	30	53	2	0.32	1.19	0.12	0.06	0.41	0.47	0.39	0.25	0.51	0	0.29	0.09	0	0.54	1.75	0.32	0.23	0.81	0.51	0.57	0.25	3.5
ENSG00000269373	18	5	20	21	2	49	12	19	16	28	9	14	6	17	3	7	8	15	1	3	10	5	2	1	6	14	12	0.57	0.16	0.62	0.66	0.06	1.54	0.39	0.6	0.51	0.87	0.29	0.44	0.19	0.54	0.1	0.22	0.26	0.47	0.03	0.1	0.32	0.16
ENSG00000237115	0	10	0	0	2	4	0	0	2	0	0	0	0	1	10	10	4	8	2	43	4	32	4	0	2	8	0	0	0.31	0	0	0.06	0.13	0	0	0.06	0	0	0	0	0.03	0.33	0.32	0.13	0.25	0.06	1.37	0.13	1.03
ENSG00000188676	4	379	11	118	6	2	4	63	312	10	226	0	1921	6	44	6	6	246	4944	34	8655	63	5934	1626	32	391	3729	0.13	11.89	0.34	3.7	0.19	0.06	0.13	2	9.92	0.31	7.24	0	62.25	0.19	1.45	0.19	0.19	7.69	158.27	1.08	274.39	2.02
ENSG00000075073	6	18	22	31	63	10	10	14	15	16	42	30	16	18	8	9	22	6	16	2	6	2	6	6	6	15	24	0.19	0.56	0.68	0.97	1.98	0.31	0.32	0.44	0.48	0.5	1.35	0.94	0.52	0.57	0.26	0.29	0.71	0.19	0.51	0.06	0.19	0.06
ENSG00000134014	3945	3418	2950	14040	5055	2749	3129	6816	14437	3050	32976	4160	36311	6869	3495	3409	6227	2846	4986	2560	9046	2167	2423	1938	2630	4111	9522	124.42	107.2	91.4	439.78	159.15	86.58	101.65	216.41	459.07	94.64	1056.9	130	1176.75	218.13	115.55	108.2	201.57	89.01	159.61	81.64	286.79	69.55
ENSG00000153976	6	2	0	0	0	2	2	0	0	4	0	4	0	8	60	0	2	21	0	6	2	15	0	26	0	14	2	0.19	0.06	0	0	0	0.06	0.06	0	0	0.12	0	0.13	0	0.25	1.98	0	0.06	0.66	0	0.19	0.06	0.48
ENSG00000027644	36	21	8	26	11	17	14	24	25	32	52	1	57	16	63	5	2	2	306	8	41	29	306	182	16	144	40	1.14	0.66	0.25	0.81	0.35	0.54	0.45	0.76	0.79	0.99	1.67	0.03	1.85	0.51	2.08	0.16	0.06	0.06	9.8	0.26	1.3	0.93
ENSG00000242173	0	4	10	6	13	2	2	10	26	8	8	0	12	2	0	4	4	3	2	0	6	2	0	0	0	4	4	0	0.13	0.31	0.19	0.41	0.06	0.06	0.32	0.83	0.25	0.26	0	0.39	0.06	0	0.13	0.13	0.09	0.06	0	0.19	0.06
ENSG00000242296	0	4	0	0	0	0	0	0	8	0	0	0	0	1	4	18	5	7	2	20	0	4	0	10	11	3	3	0	0.13	0	0	0	0	0	0	0.25	0	0	0	0	0.03	0.13	0.57	0.16	0.22	0.06	0.64	0	0.13
ENSG00000204267	816	1196	797	10786	573	734	463	1843	3848	794	13329	422	6875	738	784	1060	1256	1525	1446	1084	1770	1028	2276	1606	1178	1568	1518	25.74	37.51	24.69	337.86	18.04	23.12	15.04	58.52	122.36	24.64	427.2	13.19	222.8	23.44	25.92	33.64	40.66	47.69	46.29	34.57	56.11	32.99
ENSG00000006468	1036	75	626	120	123	521	397	378	243	241	129	158	621	526	582	1236	321	2030	148	1969	228	1563	214	218	1057	1794	267	32.68	2.35	19.4	3.76	3.87	16.41	12.9	12	7.73	7.48	4.13	4.94	20.13	16.7	19.24	39.23	10.39	63.49	4.74	62.79	7.23	50.16
ENSG00000258711	6	60	4	11	14	6	0	18	0	0	6	2	32	12	30	29	7	16	34	23	56	13	54	127	23	30	83	0.19	1.88	0.12	0.34	0.44	0.19	0	0.57	0	0	0.19	0.06	1.04	0.38	0.99	0.92	0.23	0.5	1.09	0.73	1.78	0.42
ENSG00000168386	767	591	2541	2742	717	654	1253	547	284	485	169	178	258	207	983	1381	1282	4673	799	4825	471	8539	1055	2155	7481	404	779	24.19	18.54	78.73	85.89	22.57	20.6	40.7	17.37	9.03	15.05	5.42	5.56	8.36	6.57	32.5	43.83	41.5	146.15	25.58	153.87	14.93	274.06
ENSG00000250303	39	23	18	10	22	27	8	11	11	23	13	35	15	63	39	136	41	66	28	32	33	20	22	29	20	29	14	1.23	0.72	0.56	0.31	0.69	0.85	0.26	0.35	0.35	0.71	0.42	1.09	0.49	2	1.29	4.32	1.33	2.06	0.9	1.02	1.05	0.64
ENSG00000162949	36	34	2	14	9	14	8	20	6	0	39	28	0	20	119	11	9	24	40	66	175	82	37	28	64	47	4	1.14	1.07	0.06	0.44	0.28	0.44	0.26	0.64	0.19	0	1.25	0.88	0	0.64	3.93	0.35	0.29	0.75	1.28	2.1	5.55	2.63
ENSG00000279766	6	12	2	11	2	0	20	2	4	0	0	0	2	2	21	14	36	5	8	49	22	19	4	5	4	2	49	0.19	0.38	0.06	0.34	0.06	0	0.65	0.06	0.13	0	0	0	0.06	0.06	0.69	0.44	1.17	0.16	0.26	1.56	0.7	0.61
ENSG00000231993	4	6	4	8	6	3	18	11	17	2	19	14	14	11	24	26	22	5	18	28	9	17	50	34	15	23	14	0.13	0.19	0.12	0.25	0.19	0.09	0.58	0.35	0.54	0.06	0.61	0.44	0.45	0.35	0.79	0.83	0.71	0.16	0.58	0.89	0.29	0.55
ENSG00000183273	9	36	6	12	5	20	13	28	32	15	8	42	13	24	206	117	35	47	20	8	90	2	27	22	26	41	45	0.28	1.13	0.19	0.38	0.16	0.63	0.42	0.89	1.02	0.47	0.26	1.31	0.42	0.76	6.81	3.71	1.13	1.47	0.64	0.26	2.85	0.06
ENSG00000161888	1000	341	1228	745	332	772	721	847	275	790	75	230	104	551	20	584	191	540	148	249	97	168	353	49	394	303	55	31.54	10.69	38.05	23.34	10.45	24.31	23.42	26.89	8.74	24.51	2.4	7.19	3.37	17.5	0.66	18.54	6.18	16.89	4.74	7.94	3.08	5.39
ENSG00000233578	4	0	11	2	1	7	0	8	11	0	8	6	8	13	50	16	18	1	9	11	0	22	35	34	29	18	0	0.13	0	0.34	0.06	0.03	0.22	0	0.25	0.35	0	0.26	0.19	0.26	0.41	1.65	0.51	0.58	0.03	0.29	0.35	0	0.71
ENSG00000278420	1	0	0	5	0	0	2	0	3	0	1	4	2	4	11	2	3	0	7	13	2	7	14	6	10	4	0	0.03	0	0	0.16	0	0	0.06	0	0.1	0	0.03	0.13	0.06	0.13	0.36	0.06	0.1	0	0.22	0.41	0.06	0.22
ENSG00000253829	0	0	0	2	0	2	2	2	0	1	0	6	1	5	2	9	7	3	0	3	5	5	8	1	5	12	3	0	0	0	0.06	0	0.06	0.06	0.06	0	0.03	0	0.19	0.03	0.16	0.07	0.29	0.23	0.09	0	0.1	0.16	0.16
ENSG00000258793	0	0	0	0	0	0	0	0	6	0	0	0	0	1	0	2	0	0	9	4	28	1	20	4	6	1	0	0	0	0	0	0	0	0	0	0.19	0	0	0	0	0.03	0	0.06	0	0	0.29	0.13	0.89	0.03
ENSG00000265185	7	15	16	3	16	2	0	0	0	0	2	2	1	19	3	21	375	13	16	97	24	109	10	2	0	1	7	0.22	0.47	0.5	0.09	0.5	0.06	0	0	0	0	0.06	0.06	0.03	0.6	0.1	0.67	12.14	0.41	0.51	3.09	0.76	3.5
ENSG00000223442	4	9	4	12	7	0	4	6	6	0	9	11	15	25	25	20	14	10	17	6	5	15	18	11	12	13	17	0.13	0.28	0.12	0.38	0.22	0	0.13	0.19	0.19	0	0.29	0.34	0.49	0.79	0.83	0.63	0.45	0.31	0.54	0.19	0.16	0.48
ENSG00000137673	11217	3486	7579	325	3114	5580	2484	926	111	2094	152	5201	80	6839	14700	7195	3044	41507	335	38219	8458	37947	337	1071	53369	1766	589	353.78	109.33	234.82	10.18	98.04	175.74	80.7	29.4	3.53	64.97	4.87	162.53	2.59	217.18	486	228.37	98.54	1298.12	10.72	1218.82	268.15	1217.9
ENSG00000144063	6	32	15	46	27	6	29	33	5	12	12	31	30	14	22	39	5	42	394	67	41	39	152	33	5	42	12	0.19	1	0.46	1.44	0.85	0.19	0.94	1.05	0.16	0.37	0.38	0.97	0.97	0.44	0.73	1.24	0.16	1.31	12.61	2.14	1.3	1.25
ENSG00000206199	17	55	24	17	12	19	14	90	110	26	42	64	77	61	278	208	63	54	86	36	160	12	58	85	64	52	218	0.54	1.72	0.74	0.53	0.38	0.6	0.45	2.86	3.5	0.81	1.35	2	2.5	1.94	9.19	6.6	2.04	1.69	2.75	1.15	5.07	0.39
ENSG00000258604	2	4	0	1	2	4	0	0	2	0	21	6	18	0	0	0	3	0	0	0	2	0	0	0	2	2	0	0.06	0.13	0	0.03	0.06	0.13	0	0	0.06	0	0.67	0.19	0.58	0	0	0	0.1	0	0	0	0.06	0
ENSG00000239828	3	14	16	51	8	0	4	67	118	9	201	0	151	3	11	9	10	9	0	11	33	2	0	4	0	12	37	0.09	0.44	0.5	1.6	0.25	0	0.13	2.13	3.75	0.28	6.44	0	4.89	0.1	0.36	0.29	0.32	0.28	0	0.35	1.05	0.06
ENSG00000279286	0	38	0	0	8	0	0	0	3	0	20	0	2	0	5	0	0	2	339	8	99	4	374	161	2	6	37	0	1.19	0	0	0.25	0	0	0	0.1	0	0.64	0	0.06	0	0.17	0	0	0.06	10.85	0.26	3.14	0.13
ENSG00000186193	834	89	416	893	389	434	545	674	566	304	230	414	359	818	29	269	281	289	37	240	99	127	81	26	430	364	117	26.3	2.79	12.89	27.97	12.25	13.67	17.7	21.4	18	9.43	7.37	12.94	11.63	25.98	0.96	8.54	9.1	9.04	1.18	7.65	3.14	4.08
ENSG00000165507	118	2442	173	1771	166	144	143	474	197	136	6116	81	408	46	11792	374	510	145	9578	562	13564	1146	1994	11949	178	262	13594	3.72	76.59	5.36	55.47	5.23	4.54	4.65	15.05	6.26	4.22	196.02	2.53	13.22	1.46	389.86	11.87	16.51	4.53	306.61	17.92	430.02	36.78
ENSG00000171097	323	476	365	928	430	359	227	728	1223	347	1849	296	1807	263	250	255	556	243	205	215	596	223	217	112	179	327	1086	10.19	14.93	11.31	29.07	13.54	11.31	7.37	23.11	38.89	10.77	59.26	9.25	58.56	8.35	8.27	8.09	18	7.6	6.56	6.86	18.9	7.16
ENSG00000100767	884	4820	853	1400	1212	2179	819	3095	2973	957	1968	329	1754	547	4091	1684	1819	2138	3333	2904	3207	3815	7115	12429	2275	3442	2877	27.88	151.17	26.43	43.85	38.16	68.63	26.61	98.27	94.54	29.69	63.08	10.28	56.84	17.37	135.25	53.45	58.88	66.87	106.7	92.61	101.67	122.44
ENSG00000139055	101	247	280	89	55	103	176	34	34	179	244	62	126	75	471	321	111	133	273	161	577	104	444	763	63	222	492	3.19	7.75	8.68	2.79	1.73	3.24	5.72	1.08	1.08	5.55	7.82	1.94	4.08	2.38	15.57	10.19	3.59	4.16	8.74	5.13	18.29	3.34
ENSG00000235286	2	0	0	0	0	0	0	2	0	0	0	0	0	4	0	8	4	0	3	4	2	4	11	2	0	0	0	0.06	0	0	0	0	0	0	0.06	0	0	0	0	0	0.13	0	0.25	0.13	0	0.1	0.13	0.06	0.13
ENSG00000267808	6	2	10	0	9	0	10	0	2	0	1	3	6	2	0	0	0	0	0	0	2	0	0	0	3	0	0	0.19	0.06	0.31	0	0.28	0	0.32	0	0.06	0	0.03	0.09	0.19	0.06	0	0	0	0	0	0	0.06	0
ENSG00000273372	4	0	4	2	2	1	8	7	4	0	0	0	0	24	8	15	11	0	2	9	9	16	2	6	12	10	0	0.13	0	0.12	0.06	0.06	0.03	0.26	0.22	0.13	0	0	0	0	0.76	0.26	0.48	0.36	0	0.06	0.29	0.29	0.51
ENSG00000134216	249	19	118	23	584	279	210	83	29	435	32	149	59	121	12	38	209	65	0	7	11	8	35	168	11	15	58	7.85	0.6	3.66	0.72	18.39	8.79	6.82	2.64	0.92	13.5	1.03	4.66	1.91	3.84	0.4	1.21	6.77	2.03	0	0.22	0.35	0.26
ENSG00000139220	17	81	8	11	14	25	10	28	5	12	26	8	7	18	29	21	14	31	128	50	92	50	120	10	41	54	9	0.54	2.54	0.25	0.34	0.44	0.79	0.32	0.89	0.16	0.37	0.83	0.25	0.23	0.57	0.96	0.67	0.45	0.97	4.1	1.59	2.92	1.6
ENSG00000153233	19	461	22	92	8	6	10	12	18	0	232	18	75	4	82	12	3	33	690	144	668	67	791	2400	86	8	818	0.6	14.46	0.68	2.88	0.25	0.19	0.32	0.38	0.57	0	7.44	0.56	2.43	0.13	2.71	0.38	0.1	1.03	22.09	4.59	21.18	2.15
ENSG00000167103	270	151	658	83	767	585	542	130	98	889	78	34	100	183	63	347	389	266	54	161	54	131	53	17	126	157	72	8.52	4.74	20.39	2.6	24.15	18.42	17.61	4.13	3.12	27.58	2.5	1.06	3.24	5.81	2.08	11.01	12.59	8.32	1.73	5.13	1.71	4.2
ENSG00000271415	0	0	0	0	0	0	0	0	1	0	0	2	2	8	0	12	3	2	0	6	2	0	14	2	0	1	0	0	0	0	0	0	0	0	0	0.03	0	0	0.06	0.06	0.25	0	0.38	0.1	0.06	0	0.19	0.06	0
ENSG00000225920	0	6	0	4	4	0	0	2	2	2	0	0	0	8	15	4	3	2	12	11	0	6	12	5	6	4	0	0	0.19	0	0.13	0.13	0	0	0.06	0.06	0.06	0	0	0	0.25	0.5	0.13	0.1	0.06	0.38	0.35	0	0.19
ENSG00000222365	2	6	2	3	1	0	1	0	0	0	0	0	4	2	0	5	19	3	13	23	6	7	3	4	3	0	2	0.06	0.19	0.06	0.09	0.03	0	0.03	0	0	0	0	0	0.13	0.06	0	0.16	0.62	0.09	0.42	0.73	0.19	0.22
ENSG00000231106	0	4	0	0	2	4	0	0	0	0	2	0	0	0	43	12	6	6	10	0	2	0	4	6	2	4	0	0	0.13	0	0	0.06	0.13	0	0	0	0	0.06	0	0	0	1.42	0.38	0.19	0.19	0.32	0	0.06	0
ENSG00000224545	0	0	0	0	0	0	0	0	0	0	0	0	1	1	8	1	17	0	4	2	6	2	0	0	0	0	0	0	0	0	0	0	0	0	0	0	0	0	0	0.03	0.03	0.26	0.03	0.55	0	0.13	0.06	0.19	0.06
ENSG00000105650	34	25	20	41	27	65	12	45	113	12	62	31	127	24	791	23	49	132	5	205	49	433	22	52	80	119	35	1.07	0.78	0.62	1.28	0.85	2.05	0.39	1.43	3.59	0.37	1.99	0.97	4.12	0.76	26.15	0.73	1.59	4.13	0.16	6.54	1.55	13.9
ENSG00000266088	2	12	4	6	4	0	0	4	3	0	18	4	0	5	25	16	2	14	8	7	16	14	14	13	13	23	9	0.06	0.38	0.12	0.19	0.13	0	0	0.13	0.1	0	0.58	0.13	0	0.16	0.83	0.51	0.06	0.44	0.26	0.22	0.51	0.45
ENSG00000226690	22	14	17	5	11	6	8	30	25	6	23	20	19	44	77	92	33	31	20	10	94	2	7	50	14	8	57	0.69	0.44	0.53	0.16	0.35	0.19	0.26	0.95	0.79	0.19	0.74	0.63	0.62	1.4	2.55	2.92	1.07	0.97	0.64	0.32	2.98	0.06
ENSG00000184678	225	406	222	319	547	255	230	366	390	309	851	332	1151	376	1813	1887	2929	206	1398	352	1203	402	633	1033	193	204	937	7.1	12.73	6.88	9.99	17.22	8.03	7.47	11.62	12.4	9.59	27.28	10.38	37.3	11.94	59.94	59.89	94.81	6.44	44.75	11.23	38.14	12.9
ENSG00000115165	72	481	46	74	43	33	61	18	69	66	30	29	42	34	723	94	55	227	99	225	88	397	251	431	203	108	76	2.27	15.09	1.43	2.32	1.35	1.04	1.98	0.57	2.19	2.05	0.96	0.91	1.36	1.08	23.9	2.98	1.78	7.1	3.17	7.18	2.79	12.74
ENSG00000176907	1376	4997	908	12722	1180	979	951	3598	2346	810	13780	1262	6480	1137	17039	7077	6104	15340	7408	12439	21818	8961	2996	17281	13682	2595	12222	43.4	156.72	28.13	398.5	37.15	30.83	30.89	114.24	74.6	25.13	441.66	39.44	210	36.11	563.33	224.63	197.59	479.76	237.15	396.69	691.7	287.6
ENSG00000198535	29	4171	20	696	24	6	18	50	30	4	4499	22	1078	27	192	36	44	62	21550	131	11262	308	18772	32065	85	286	9842	0.91	130.82	0.62	21.8	0.76	0.19	0.58	1.59	0.95	0.12	144.2	0.69	34.94	0.86	6.35	1.14	1.42	1.94	689.86	4.18	357.04	9.89
ENSG00000262732	2	0	2	10	0	0	0	0	3	0	4	2	0	6	6	5	6	2	10	4	4	10	6	2	7	4	12	0.06	0	0.06	0.31	0	0	0	0	0.1	0	0.13	0.06	0	0.19	0.2	0.16	0.19	0.06	0.32	0.13	0.13	0.32
ENSG00000141682	700	129	805	1397	552	530	696	169	49	430	104	642	80	1534	2455	2866	4507	1525	189	1911	465	1100	121	468	2170	189	403	22.08	4.05	24.94	43.76	17.38	16.69	22.61	5.37	1.56	13.34	3.33	20.06	2.59	48.71	81.17	90.97	145.89	47.69	6.05	60.94	14.74	35.3
ENSG00000170323	2	0	6	28	10	6	0	2	18	0	16	0	0	6	99	8	0	238	17	30	58	4	12	15	2	12	5	0.06	0	0.19	0.88	0.31	0.19	0	0.06	0.57	0	0.51	0	0	0.19	3.27	0.25	0	7.44	0.54	0.96	1.84	0.13
ENSG00000211943	2	11	0	0	0	0	0	1	0	0	2	0	0	0	54	0	2	7	0	30	4	11	6	6	8	2	1	0.06	0.34	0	0	0	0	0	0.03	0	0	0.06	0	0	0	1.79	0	0.06	0.22	0	0.96	0.13	0.35
ENSG00000165029	671	1337	313	900	807	849	606	1448	2642	877	1857	170	2312	522	6307	858	811	1173	2456	1865	1783	3716	1902	3993	2074	1729	3646	21.16	41.93	9.7	28.19	25.41	26.74	19.69	45.97	84.01	27.21	59.52	5.31	74.93	16.58	208.52	27.23	26.25	36.69	78.62	59.48	56.53	119.26
ENSG00000164078	147	256	188	331	139	41	156	242	129	89	301	246	372	182	276	102	99	208	1361	151	1062	119	757	1016	303	182	764	4.64	8.03	5.82	10.37	4.38	1.29	5.07	7.68	4.1	2.76	9.65	7.69	12.06	5.78	9.12	3.24	3.2	6.51	43.57	4.82	33.67	3.82
ENSG00000279481	0	4	1	0	0	0	0	4	0	0	0	2	10	4	22	14	20	2	8	26	2	20	16	0	3	0	0	0	0.13	0.03	0	0	0	0	0.13	0	0	0	0.06	0.32	0.13	0.73	0.44	0.65	0.06	0.26	0.83	0.06	0.64
ENSG00000233196	20	6	6	48	8	2	6	211	168	18	50	0	10	17	18	2	2	4	12	15	21	4	8	2	2	37	18	0.63	0.19	0.19	1.5	0.25	0.06	0.19	6.7	5.34	0.56	1.6	0	0.32	0.54	0.6	0.06	0.06	0.13	0.38	0.48	0.67	0.13
ENSG00000211956	0	0	0	20	0	0	0	0	2	1	0	2	0	0	1	0	0	3	0	10	146	551	4	0	9	0	0	0	0	0	0.63	0	0	0	0	0.06	0.03	0	0.06	0	0	0.03	0	0	0.09	0	0.32	4.63	17.68
ENSG00000236519	17	0	52	16	12	23	18	3	11	30	8	2	4	6	0	6	1	16	2	15	0	4	0	5	10	4	2	0.54	0	1.61	0.5	0.38	0.72	0.58	0.1	0.35	0.93	0.26	0.06	0.13	0.19	0	0.19	0.03	0.5	0.06	0.48	0	0.13
ENSG00000238273	19	6	18	9	4	28	27	5	11	29	0	0	8	10	13	64	70	43	7	82	14	78	14	37	47	14	7	0.6	0.19	0.56	0.28	0.13	0.88	0.88	0.16	0.35	0.9	0	0	0.26	0.32	0.43	2.03	2.27	1.34	0.22	2.62	0.44	2.5
ENSG00000225111	0	2	0	0	0	0	0	4	0	0	6	0	0	0	5	10	5	0	1	3	2	2	16	48	0	2	4	0	0.06	0	0	0	0	0	0.13	0	0	0.19	0	0	0	0.17	0.32	0.16	0	0.03	0.1	0.06	0.06
ENSG00000237429	14	24	17	7	17	6	0	59	35	38	10	2	10	13	12	6	14	10	5	8	3	5	2	0	6	15	0	0.44	0.75	0.53	0.22	0.54	0.19	0	1.87	1.11	1.18	0.32	0.06	0.32	0.41	0.4	0.19	0.45	0.31	0.16	0.26	0.1	0.16
ENSG00000172554	5	2	2	16	2	7	0	90	220	10	40	20	19	4	9	10	6	22	10	7	0	0	5	9	2	15	19	0.16	0.06	0.06	0.5	0.06	0.22	0	2.86	7	0.31	1.28	0.63	0.62	0.13	0.3	0.32	0.19	0.69	0.32	0.22	0	0
ENSG00000237436	21	22	32	17	21	32	13	6	13	16	14	0	4	5	0	12	9	4	9	6	6	7	15	5	8	3	13	0.66	0.69	0.99	0.53	0.66	1.01	0.42	0.19	0.41	0.5	0.45	0	0.13	0.16	0	0.38	0.29	0.13	0.29	0.19	0.19	0.22
ENSG00000280069	4	0	2	5	2	0	4	10	4	0	6	4	8	13	4	27	35	0	36	18	4	15	26	23	0	2	0	0.13	0	0.06	0.16	0.06	0	0.13	0.32	0.13	0	0.19	0.13	0.26	0.41	0.13	0.86	1.13	0	1.15	0.57	0.13	0.48
ENSG00000110693	169	115	180	105	77	98	209	215	128	174	238	132	764	203	1391	664	381	377	164	320	336	327	143	292	215	336	549	5.33	3.61	5.58	3.29	2.42	3.09	6.79	6.83	4.07	5.4	7.63	4.13	24.76	6.45	45.99	21.08	12.33	11.79	5.25	10.2	10.65	10.49
ENSG00000146205	182	30	103	28	568	101	90	77	20	177	8	330	50	148	26	17	220	52	14	43	22	58	26	13	64	38	38	5.74	0.94	3.19	0.88	17.88	3.18	2.92	2.44	0.64	5.49	0.26	10.31	1.62	4.7	0.86	0.54	7.12	1.63	0.45	1.37	0.7	1.86
ENSG00000218227	0	4	13	5	10	7	2	8	9	21	6	0	13	0	3	4	6	4	1	2	3	0	4	0	4	3	4	0	0.13	0.4	0.16	0.31	0.22	0.06	0.25	0.29	0.65	0.19	0	0.42	0	0.1	0.13	0.19	0.13	0.03	0.06	0.1	0
ENSG00000166165	5546	3803	8906	13288	12308	5067	7032	23072	18095	15593	17956	2590	19368	5493	1289	6807	10478	6611	1645	1759	6640	1633	2576	847	3015	11016	14696	174.92	119.28	275.94	416.23	387.49	159.58	228.44	732.54	575.39	483.83	575.5	80.94	627.67	174.43	42.62	216.06	339.18	206.76	52.66	56.1	210.51	52.41
ENSG00000277734	111	482	94	185	78	96	144	83	105	113	84	64	107	97	598	147	73	227	139	244	490	541	229	391	255	275	99	3.5	15.12	2.91	5.79	2.46	3.02	4.68	2.64	3.34	3.51	2.69	2	3.47	3.08	19.77	4.67	2.36	7.1	4.45	7.78	15.53	17.36
ENSG00000274308	0	0	0	2	2	0	0	0	0	0	0	3	0	2	5	8	0	0	11	0	4	5	6	0	2	1	12	0	0	0	0.06	0.06	0	0	0	0	0	0	0.09	0	0.06	0.17	0.25	0	0	0.35	0	0.13	0.16
ENSG00000283199	0	6	4	4	0	0	0	0	0	0	7	4	13	4	4	10	8	8	3	4	30	3	28	9	2	8	46	0	0.19	0.12	0.13	0	0	0	0	0	0	0.22	0.13	0.42	0.13	0.13	0.32	0.26	0.25	0.1	0.13	0.95	0.1
ENSG00000239040	0	2	0	2	0	0	0	4	3	0	7	0	4	4	4	12	16	1	3	11	4	3	19	8	5	3	0	0	0.06	0	0.06	0	0	0	0.13	0.1	0	0.22	0	0.13	0.13	0.13	0.38	0.52	0.03	0.1	0.35	0.13	0.1
ENSG00000237938	9	0	2	4	8	10	4	8	5	8	6	6	6	16	17	10	9	4	12	8	14	13	43	21	2	5	11	0.28	0	0.06	0.13	0.25	0.31	0.13	0.25	0.16	0.25	0.19	0.19	0.19	0.51	0.56	0.32	0.29	0.13	0.38	0.26	0.44	0.42
ENSG00000180458	8	20	17	14	9	36	37	18	22	45	10	2	34	10	5	19	6	9	20	7	4	10	10	5	16	23	0	0.25	0.63	0.53	0.44	0.28	1.13	1.2	0.57	0.7	1.4	0.32	0.06	1.1	0.32	0.17	0.6	0.19	0.28	0.64	0.22	0.13	0.32
ENSG00000101425	0	26	1	11	4	12	9	8	2	6	0	2	2	1	58	14	24	10	16	7	19	43	23	11	4	25	13	0	0.82	0.03	0.34	0.13	0.38	0.29	0.25	0.06	0.19	0	0.06	0.06	0.03	1.92	0.44	0.78	0.31	0.51	0.22	0.6	1.38
ENSG00000127377	33	17	18	3	2	20	43	8	0	1	0	8	14	10	69	60	20	20	107	38	4	55	12	152	9	23	5	1.04	0.53	0.56	0.09	0.06	0.63	1.4	0.25	0	0.03	0	0.25	0.45	0.32	2.28	1.9	0.65	0.63	3.43	1.21	0.13	1.77
ENSG00000207870	1	14	3	21	2	0	4	4	0	4	1	0	0	4	4	6	69	29	0	25	1	42	8	10	60	4	6	0.03	0.44	0.09	0.66	0.06	0	0.13	0.13	0	0.12	0.03	0	0	0.13	0.13	0.19	2.23	0.91	0	0.8	0.03	1.35
ENSG00000261553	0	0	0	0	0	0	0	0	0	0	0	0	4	0	0	13	0	3	8	0	10	0	15	8	2	2	0	0	0	0	0	0	0	0	0	0	0	0	0	0.13	0	0	0.41	0	0.09	0.26	0	0.32	0
ENSG00000165794	26	4	28	52	14	22	14	6	14	12	119	28	147	10	0	4	6	33	6	2	34	2	0	0	18	12	29	0.82	0.13	0.87	1.63	0.44	0.69	0.45	0.19	0.45	0.37	3.81	0.88	4.76	0.32	0	0.13	0.19	1.03	0.19	0.06	1.08	0.06
ENSG00000199161	4	6	7	5	6	9	23	2	0	10	8	24	0	2	0	2	0	3	4	0	0	0	0	3	4	12	0	0.13	0.19	0.22	0.16	0.19	0.28	0.75	0.06	0	0.31	0.26	0.75	0	0.06	0	0.06	0	0.09	0.13	0	0	0
[truncated: 10 more columns]

## Sheet: DEGs in pro-org
DEGs in pro-org
id	Y_pro17_1	Y_pro20_1	Y_pro26_3	Y_pro28_2	Y_pro14_2_2	Y_pro21_1	Y_pro22_1	Y_pro26_2	Y_pro14_3	A_pro30_2	A_pro19_1	A_pro5_1	A_pro16_1	A_pro11_1	A_pro29_1	A_pro30_1	Y_pro17_1_CPM	Y_pro20_1_CPM	Y_pro26_3_CPM	Y_pro28_2_CPM	Y_pro14_2_2_CPM	Y_pro21_1_CPM	Y_pro22_1_CPM	Y_pro26_2_CPM	Y_pro14_3_CPM	A_pro30_2_CPM	A_pro19_1_CPM	A_pro5_1_CPM	A_pro16_1_CPM	A_pro11_1_CPM	A_pro29_1_CPM	A_pro30_1_CPM	Young_mean	Advanced_mean	log2(fc)	PValue	FDR
ENSG00000163735	815	389	431	369	878	495	556	508	412	1758	1543	2203	1049	2200	3187	1496	31.73	15.17	16.69	14.37	34.3	19.12	21.64	19.58	16.61	70.49	60.87	87.94	40.22	85.39	122.1	58.15	21.0233	75.0229	1.8353	2.17366e-13	7.99061e-09
ENSG00000136542	81	58	46	58	56	36	52	64	72	155	169	292	226	81	168	204	3.15	2.26	1.78	2.26	2.19	1.39	2.02	2.47	2.9	6.22	6.67	11.66	8.66	3.14	6.44	7.93	2.26889	7.24571	1.6751	1.54542e-12	2.84055e-08
ENSG00000160200	209	306	407	147	295	262	311	194	277	132	128	68	77	93	87	123	8.14	11.94	15.76	5.73	11.52	10.12	12.11	7.48	11.17	5.29	5.05	2.71	2.95	3.61	3.33	4.78	10.4411	3.96	-1.3987	5.10091e-11	6.25049e-07
ENSG00000138316	77	26	43	57	32	22	33	6	41	131	271	433	86	93	163	233	3	1.01	1.66	2.22	1.25	0.85	1.28	0.23	1.65	5.25	10.69	17.28	3.3	3.61	6.24	9.06	1.46111	7.91857	2.4382	2.72763e-09	2.50676e-05
ENSG00000226025	3	50	30	10	48	119	23	117	10	0	3	5	0	6	0	2	0.12	1.95	1.16	0.39	1.87	4.6	0.9	4.51	0.4	0	0.12	0.2	0	0.23	0	0.08	1.76667	0.09	-4.295	1.83443e-08	0.000134871
ENSG00000162444	28	102	347	137	150	148	44	311	81	56	26	18	28	14	20	48	1.09	3.98	13.43	5.34	5.86	5.72	1.71	11.99	3.27	2.25	1.03	0.72	1.07	0.54	0.77	1.87	5.82111	1.17857	-2.3043	2.19451e-07	0.00106293
ENSG00000174640	26	36	39	80	84	43	98	72	128	14	23	20	26	26	24	21	1.01	1.4	1.51	3.12	3.28	1.66	3.81	2.78	5.16	0.56	0.91	0.8	1	1.01	0.92	0.82	2.63667	0.86	-1.6163	2.60231e-07	0.00106293
ENSG00000212743	32	130	115	80	64	76	101	95	113	47	24	6	39	6	18	28	1.25	5.07	4.45	3.12	2.5	2.93	3.93	3.66	4.56	1.88	0.95	0.24	1.5	0.23	0.69	1.09	3.49667	0.94	-1.8952	3.23599e-07	0.00108241
ENSG00000251459	282	244	96	157	74	303	481	334	106	79	4	16	55	85	14	58	10.98	9.52	3.72	6.12	2.89	11.7	18.72	12.87	4.27	3.17	0.16	0.64	2.11	3.3	0.54	2.25	8.97667	1.73857	-2.3683	9.90583e-07	0.00242765
ENSG00000251388	9	29	5	15	25	3	7	48	39	6	1	2	2	2	0	0	0.35	1.13	0.19	0.58	0.98	0.12	0.27	1.85	1.57	0.24	0.04	0.08	0.08	0.08	0	0	0.782222	0.0742857	-3.3964	1.18439e-06	0.0025769
ENSG00000111981	6	45	127	8	35	68	26	0	32	6	2	6	6	2	2	2	0.23	1.76	4.92	0.31	1.37	2.63	1.01	0	1.29	0.24	0.08	0.24	0.23	0.08	0.08	0.08	1.50222	0.147143	-3.3518	1.65636e-06	0.00326908
ENSG00000111181	55	37	27	22	81	32	44	55	46	95	273	131	60	133	167	78	2.14	1.44	1.05	0.86	3.16	1.24	1.71	2.12	1.85	3.81	10.77	5.23	2.3	5.16	6.4	3.03	1.73	5.24286	1.5996	1.86749e-06	0.00326908
ENSG00000179455	8	18	0	2	4	8	32	0	40	0	0	0	0	0	0	0	0.31	0.7	0	0.08	0.16	0.31	1.25	0	1.61	0	0	0	0	0	0	0	0.491111	0.001	-8.9399	2.1065e-06	0.0034018
ENSG00000250337	15	2	3	9	6	23	0	4	2	8	72	89	27	101	30	55	0.58	0.08	0.12	0.35	0.23	0.89	0	0.15	0.08	0.32	2.84	3.55	1.04	3.92	1.15	2.14	0.275556	2.13714	2.9553	2.27274e-06	0.00348117
ENSG00000204682	106	22	38	81	30	40	48	26	34	101	348	184	89	136	263	61	4.13	0.86	1.47	3.16	1.17	1.54	1.87	1	1.37	4.05	13.73	7.34	3.41	5.28	10.08	2.37	1.84111	6.60857	1.8438	2.76206e-06	0.00406144
ENSG00000134780	76	46	48	33	33	74	64	14	67	107	115	111	161	118	124	113	2.96	1.79	1.86	1.29	1.29	2.86	2.49	0.54	2.7	4.29	4.54	4.43	6.17	4.58	4.75	4.39	1.97556	4.73571	1.2613	3.15534e-06	0.00446129
ENSG00000109846	22	30	43	50	27	40	28	60	72	120	527	649	16	99	68	129	0.86	1.17	1.66	1.95	1.05	1.54	1.09	2.31	2.9	4.81	20.79	25.91	0.61	3.84	2.61	5.01	1.61444	9.08286	2.4921	3.59984e-06	0.00490125
ENSG00000161544	46	22	23	24	46	31	26	51	79	119	214	407	31	78	79	154	1.79	0.86	0.89	0.93	1.8	1.2	1.01	1.97	3.18	4.77	8.44	16.25	1.19	3.03	3.03	5.99	1.51444	6.1	2.01	3.75448e-06	0.00492923
ENSG00000280287	29	22	15	16	34	24	26	16	24	43	61	70	34	49	49	39	1.13	0.86	0.58	0.62	1.33	0.93	1.01	0.62	0.97	1.72	2.41	2.79	1.3	1.9	1.88	1.52	0.894444	1.93143	1.1106	5.05917e-06	0.00641311
ENSG00000184156	21	4	4	12	10	2	10	10	6	3	107	99	19	131	42	14	0.82	0.16	0.15	0.47	0.39	0.08	0.39	0.39	0.24	0.12	4.22	3.95	0.73	5.08	1.61	0.54	0.343333	2.32143	2.7573	5.54155e-06	0.00679044
ENSG00000240694	8	10	9	3	10	19	13	8	20	95	259	83	12	28	6	28	0.31	0.39	0.35	0.12	0.39	0.73	0.51	0.31	0.81	3.81	10.22	3.31	0.46	1.09	0.23	1.09	0.435556	2.88714	2.7287	6.79244e-06	0.00746122
ENSG00000143333	145	71	235	81	300	174	77	385	168	75	30	65	45	35	46	111	5.65	2.77	9.1	3.16	11.72	6.72	3	14.84	6.77	3.01	1.18	2.59	1.73	1.36	1.76	4.31	7.08111	2.27714	-1.6368	7.85022e-06	0.00802631
ENSG00000231527	64	54	42	25	63	34	37	47	42	28	16	28	25	15	21	6	2.49	2.11	1.63	0.97	2.46	1.31	1.44	1.81	1.69	1.12	0.63	1.12	0.96	0.58	0.8	0.23	1.76778	0.777143	-1.1857	1.30082e-05	0.0113856
ENSG00000125144	2	0	0	0	0	2	0	0	2	2	18	169	6	1	12	0	0.08	0	0	0	0	0.08	0	0	0.08	0.08	0.71	6.75	0.23	0.04	0.46	0	0.0266667	1.18143	5.4694	1.35406e-05	0.011576
ENSG00000180347	4	0	0	2	6	0	1	0	24	18	111	112	30	78	34	6	0.16	0	0	0.08	0.23	0	0.04	0	0.97	0.72	4.38	4.47	1.15	3.03	1.3	0.23	0.164444	2.18286	3.7305	1.63676e-05	0.0136747
ENSG00000164400	0	0	0	0	0	0	0	0	0	6	2	12	6	6	0	8	0	0	0	0	0	0	0	0	0	0.24	0.08	0.48	0.23	0.23	0	0.31	0.001	0.224286	7.8092	1.9029e-05	0.015207
ENSG00000137801	257	123	46	519	172	242	269	258	181	294	864	1732	171	1127	806	798	10.01	4.8	1.78	20.22	6.72	9.35	10.47	9.94	7.3	11.79	34.09	69.14	6.56	43.74	30.88	31.02	8.95444	32.46	1.858	1.99368e-05	0.0155935
ENSG00000261534	67	54	23	24	40	26	43	33	47	76	118	77	75	81	90	56	2.61	2.11	0.89	0.93	1.56	1	1.67	1.27	1.89	3.05	4.66	3.07	2.88	3.14	3.45	2.18	1.54778	3.20429	1.0498	2.1163e-05	0.0162077
ENSG00000142156	211	382	140	178	227	545	330	286	298	438	390	3383	534	489	241	3568	8.22	14.9	5.42	6.93	8.87	21.05	12.84	11.02	12.01	17.56	15.39	135.04	20.47	18.98	9.23	138.69	11.2511	50.7657	2.1738	2.50376e-05	0.0184896
ENSG00000237187	18	20	8	14	20	10	14	4	14	20	44	101	12	80	39	35	0.7	0.78	0.31	0.55	0.78	0.39	0.54	0.15	0.56	0.8	1.74	4.03	0.46	3.1	1.49	1.36	0.528889	1.85429	1.8098	2.67389e-05	0.0184896
ENSG00000233423	6	16	17	5	25	7	6	8	3	1	0	0	2	2	0	4	0.23	0.62	0.66	0.19	0.98	0.27	0.23	0.31	0.12	0.04	0	0	0.08	0.08	0	0.16	0.401111	0.0514286	-2.9634	2.7709e-05	0.0185202
ENSG00000166532	3579	7271	6833	4217	13784	9029	6705	15284	4392	4129	3216	3778	3105	3286	2758	4705	139.35	283.59	264.55	164.26	538.41	348.68	260.99	589.07	177.06	165.56	126.88	150.81	119.04	127.54	105.66	182.89	307.329	139.769	-1.1367	3.12771e-05	0.0205317
ENSG00000183098	6	14	2	14	0	26	5	8	24	12	180	74	10	24	79	131	0.23	0.55	0.08	0.55	0	1	0.19	0.31	0.97	0.48	7.1	2.95	0.38	0.93	3.03	5.09	0.431111	2.85143	2.7256	3.54764e-05	0.0225017
ENSG00000165868	438	342	238	231	340	185	219	243	209	405	349	551	451	989	623	461	17.05	13.34	9.21	9	13.28	7.14	8.52	9.37	8.43	16.24	13.77	21.99	17.29	38.39	23.87	17.92	10.5933	21.3529	1.0113	3.95045e-05	0.0234218
ENSG00000154258	6	3	4	4	2	4	12	2	10	0	24	153	11	12	17	73	0.23	0.12	0.15	0.16	0.08	0.15	0.47	0.08	0.4	0	0.95	6.11	0.42	0.47	0.65	2.84	0.204444	1.63429	2.9989	4.05929e-05	0.0234218
ENSG00000151388	33	20	9	66	3	12	17	10	20	33	59	217	117	72	18	163	1.28	0.78	0.35	2.57	0.12	0.46	0.66	0.39	0.81	1.32	2.33	8.66	4.49	2.79	0.69	6.34	0.824444	3.80286	2.2056	4.07768e-05	0.0234218
ENSG00000113739	1646	10657	22736	5287	8616	14488	7877	6950	6983	6843	2022	3152	3237	1508	1415	3426	64.09	415.66	880.25	205.94	336.55	559.5	306.6	267.87	281.51	274.38	79.77	125.82	124.11	58.53	54.21	133.17	368.663	121.427	-1.6022	4.17482e-05	0.0236109
ENSG00000024422	230	1615	1046	782	1401	1652	1276	1786	465	592	102	419	216	262	382	691	8.95	62.99	40.5	30.46	54.72	63.8	49.67	68.84	18.75	23.74	4.02	16.73	8.28	10.17	14.64	26.86	44.2978	14.92	-1.57	4.24732e-05	0.0236569
ENSG00000135636	8	2	10	4	2	12	10	8	2	12	12	59	10	31	34	28	0.31	0.08	0.39	0.16	0.08	0.46	0.39	0.31	0.08	0.48	0.47	2.36	0.38	1.2	1.3	1.09	0.251111	1.04	2.0502	4.57927e-05	0.0240483
ENSG00000256304	4	20	24	24	27	26	16	20	12	10	8	2	8	4	7	5	0.16	0.78	0.93	0.93	1.05	1	0.62	0.77	0.48	0.4	0.32	0.08	0.31	0.16	0.27	0.19	0.746667	0.247143	-1.5951	4.7936e-05	0.0248193
ENSG00000151012	1297	11897	21028	6363	13662	13417	7724	12129	4016	4634	1462	4286	4376	919	3361	3575	50.5	464.02	814.13	247.86	533.65	518.14	300.65	467.47	161.9	185.81	57.68	171.09	167.77	35.67	128.77	138.96	395.369	126.536	-1.6437	5.89989e-05	0.0278335
ENSG00000163536	32	20	8	34	12	16	12	10	18	24	64	71	28	40	55	44	1.25	0.78	0.31	1.32	0.47	0.62	0.47	0.39	0.73	0.96	2.52	2.83	1.07	1.55	2.11	1.71	0.704444	1.82143	1.3705	5.99918e-05	0.0278335
ENSG00000244694	43	75	120	219	129	86	32	28	47	168	446	204	156	312	279	285	1.67	2.93	4.65	8.53	5.04	3.32	1.25	1.08	1.89	6.74	17.6	8.14	5.98	12.11	10.69	11.08	3.37333	10.3343	1.6152	6.1703e-05	0.0278335
ENSG00000184254	303	149	246	222	250	132	159	133	221	254	830	1066	487	302	276	290	11.8	5.81	9.52	8.65	9.77	5.1	6.19	5.13	8.91	10.18	32.75	42.55	18.67	11.72	10.57	11.27	7.87556	19.6729	1.3208	6.19158e-05	0.0278335
ENSG00000231389	165	93	60	141	167	68	161	294	137	214	1416	613	129	413	418	188	6.42	3.63	2.32	5.49	6.52	2.63	6.27	11.33	5.52	8.58	55.86	24.47	4.95	16.03	16.01	7.31	5.57	19.03	1.7725	6.2086e-05	0.0278335
ENSG00000167992	41	6	20	33	13	31	10	24	48	45	216	145	18	90	90	46	1.6	0.23	0.77	1.29	0.51	1.2	0.39	0.93	1.94	1.8	8.52	5.79	0.69	3.49	3.45	1.79	0.984444	3.64714	1.8894	7.09475e-05	0.0306835
ENSG00000261051	8	27	20	20	26	31	21	23	32	20	4	4	6	2	4	12	0.31	1.05	0.77	0.78	1.02	1.2	0.82	0.89	1.29	0.8	0.16	0.16	0.23	0.08	0.15	0.47	0.903333	0.292857	-1.6251	7.20778e-05	0.0308099
ENSG00000183087	290	156	131	354	218	279	195	192	784	545	1564	1025	493	523	468	808	11.29	6.08	5.07	13.79	8.52	10.77	7.59	7.4	31.61	21.85	61.7	40.92	18.9	20.3	17.93	31.41	11.3467	30.43	1.4232	7.63079e-05	0.0315186
ENSG00000187688	8	5	0	2	5	14	12	4	6	20	14	125	6	7	24	74	0.31	0.2	0	0.08	0.2	0.54	0.47	0.15	0.24	0.8	0.55	4.99	0.23	0.27	0.92	2.88	0.243333	1.52	2.6431	8.03729e-05	0.031693
ENSG00000174099	0	0	0	2	0	0	8	0	3	2	6	117	2	16	7	40	0	0	0	0.08	0	0	0.31	0	0.12	0.08	0.24	4.67	0.08	0.62	0.27	1.55	0.0566667	1.07286	4.2428	8.12818e-05	0.031693
ENSG00000112902	64	30	38	18	40	94	46	12	13	42	44	442	75	169	151	171	2.49	1.17	1.47	0.7	1.56	3.63	1.79	0.46	0.52	1.68	1.74	17.64	2.88	6.56	5.79	6.65	1.53222	6.13429	2.0013	8.32681e-05	0.031693
ENSG00000092621	1578	4997	9210	2568	4867	6588	3453	3284	3858	3471	909	1281	2560	973	2017	1674	61.44	194.9	356.58	100.03	190.11	254.42	134.4	126.57	155.53	139.18	35.86	51.13	98.15	37.76	77.28	65.07	174.887	72.0614	-1.2791	8.43077e-05	0.031693
ENSG00000100292	70	39	28	40	66	23	56	45	66	121	214	190	42	111	113	57	2.73	1.52	1.08	1.56	2.58	0.89	2.18	1.73	2.66	4.85	8.44	7.58	1.61	4.31	4.33	2.22	1.88111	4.76286	1.3402	8.65001e-05	0.031693
ENSG00000100889	191	1562	3108	339	1648	2127	987	508	837	748	132	254	548	186	259	384	7.44	60.92	120.33	13.2	64.37	82.14	38.42	19.58	33.74	29.99	5.21	10.14	21.01	7.22	9.92	14.93	48.9044	14.06	-1.7984	8.70891e-05	0.031693
ENSG00000159674	71	24	32	24	34	39	63	33	51	117	89	752	40	45	22	268	2.76	0.94	1.24	0.93	1.33	1.51	2.45	1.27	2.06	4.69	3.51	30.02	1.53	1.75	0.84	10.42	1.61	7.53714	2.227	8.79379e-05	0.031693
ENSG00000171877	152	115	72	118	183	147	92	163	50	140	321	499	148	384	310	211	5.92	4.49	2.79	4.6	7.15	5.68	3.58	6.28	2.02	5.61	12.66	19.92	5.67	14.9	11.88	8.2	4.72333	11.2629	1.2537	9.08133e-05	0.0320999
ENSG00000185386	74	20	10	24	26	30	26	1	44	44	148	149	61	123	94	78	2.88	0.78	0.39	0.93	1.02	1.16	1.01	0.04	1.77	1.76	5.84	5.95	2.34	4.77	3.6	3.03	1.10889	3.89857	1.8138	9.16873e-05	0.0321001
ENSG00000214338	0	0	2	0	2	0	0	0	0	9	4	4	5	12	2	5	0	0	0.08	0	0.08	0	0	0	0	0.36	0.16	0.16	0.19	0.47	0.08	0.19	0.0177778	0.23	3.6935	0.000100056	0.0340571
ENSG00000092964	337	129	257	229	98	250	243	216	169	335	878	745	244	327	338	508	13.12	5.03	9.95	8.92	3.83	9.65	9.46	8.33	6.81	13.43	34.64	29.74	9.35	12.69	12.95	19.75	8.34444	18.9357	1.1822	0.000109316	0.0365325
ENSG00000236754	2	1	0	0	4	0	2	0	0	6	14	8	15	6	2	7	0.08	0.04	0	0	0.16	0	0.08	0	0	0.24	0.55	0.32	0.58	0.23	0.08	0.27	0.04	0.324286	3.0192	0.000112969	0.0370317
ENSG00000187840	144	1138	2492	456	1150	1629	906	605	886	740	209	283	342	191	296	431	5.61	44.39	96.48	17.76	44.92	62.91	35.27	23.32	35.72	29.67	8.25	11.3	13.11	7.41	11.34	16.75	40.7089	13.9757	-1.5424	0.000113199	0.0370317
ENSG00000178695	45	52	42	58	27	120	35	12	34	115	81	499	156	48	80	178	1.75	2.03	1.63	2.26	1.05	4.63	1.36	0.46	1.37	4.61	3.2	19.92	5.98	1.86	3.06	6.92	1.83778	6.50714	1.8241	0.000118193	0.0374904
ENSG00000131095	1	0	0	0	0	0	0	0	2	10	8	6	8	0	5	3	0.04	0	0	0	0	0	0	0	0.08	0.4	0.32	0.24	0.31	0	0.19	0.12	0.0133333	0.225714	4.0814	0.00012911	0.0383491
ENSG00000198963	0	0	2	0	2	6	0	0	0	8	10	34	12	2	2	34	0	0	0.08	0	0.08	0.23	0	0	0	0.32	0.39	1.36	0.46	0.08	0.08	1.32	0.0433333	0.572857	3.7246	0.000130262	0.0383491
ENSG00000248890	7	4	12	2	6	2	6	10	6	0	0	0	2	2	0	0	0.27	0.16	0.46	0.08	0.23	0.08	0.23	0.39	0.24	0	0	0	0.08	0.08	0	0	0.237778	0.0228571	-3.3789	0.000130607	0.0383491
ENSG00000124882	4	3	14	10	10	0	2	4	0	10	14	107	66	8	10	39	0.16	0.12	0.54	0.39	0.39	0	0.08	0.15	0	0.4	0.55	4.27	2.53	0.31	0.38	1.52	0.203333	1.42286	2.8069	0.000131636	0.0383491
ENSG00000149021	31	216	148	40	72	93	65	43	80	69	36	12	13	35	13	16	1.21	8.42	5.73	1.56	2.81	3.59	2.53	1.66	3.23	2.77	1.42	0.48	0.5	1.36	0.5	0.62	3.41556	1.09286	-1.644	0.000133624	0.0383762
ENSG00000138207	4	0	18	2	42	31	2	34	0	2	0	0	0	0	2	0	0.16	0	0.7	0.08	1.64	1.2	0.08	1.31	0	0.08	0	0	0	0	0.08	0	0.574444	0.0228571	-4.6515	0.000137074	0.0390618
ENSG00000251468	7	4	6	10	16	6	10	16	9	2	2	2	0	6	2	2	0.27	0.16	0.23	0.39	0.62	0.23	0.39	0.62	0.36	0.08	0.08	0.08	0	0.23	0.08	0.08	0.363333	0.09	-2.0133	0.000142533	0.0399973
ENSG00000204603	4	10	8	0	10	6	4	1	4	0	0	0	2	0	0	0	0.16	0.39	0.31	0	0.39	0.23	0.16	0.04	0.16	0	0	0	0.08	0	0	0	0.204444	0.0114286	-4.161	0.000151408	0.0412688
ENSG00000164976	295	85	20	115	43	59	99	69	106	220	399	407	186	359	195	191	11.49	3.32	0.77	4.48	1.68	2.28	3.85	2.66	4.27	8.82	15.74	16.25	7.13	13.93	7.47	7.42	3.86667	10.9657	1.5038	0.000153958	0.041615
ENSG00000186310	0	0	0	0	2	0	0	0	0	0	18	39	0	13	2	4	0	0	0	0	0.08	0	0	0	0	0	0.71	1.56	0	0.5	0.08	0.16	0.00888889	0.43	5.5962	0.000155362	0.0416882
ENSG00000113083	479	2509	2407	471	1788	1768	902	1745	1793	1076	400	594	536	448	424	975	18.65	97.86	93.19	18.35	69.84	68.28	35.11	67.26	72.28	43.14	15.78	23.71	20.55	17.39	16.24	37.9	60.0911	24.9586	-1.2676	0.000159474	0.0422517
ENSG00000169252	22	48	49	40	37	52	46	23	60	256	68	63	97	91	90	49	0.86	1.87	1.9	1.56	1.45	2.01	1.79	0.89	2.42	10.26	2.68	2.51	3.72	3.53	3.45	1.9	1.63889	4.00714	1.2899	0.000161233	0.0422517
ENSG00000185885	524	1656	641	1239	2747	952	1461	2586	1273	464	410	398	672	500	942	1009	20.4	64.59	24.82	48.26	107.3	36.76	56.87	99.67	51.32	18.61	16.18	15.89	25.76	19.41	36.09	39.22	56.6656	24.4514	-1.2126	0.000161588	0.0422517
ENSG00000118473	13	16	8	0	8	14	28	6	21	44	131	237	0	60	14	111	0.51	0.62	0.31	0	0.31	0.54	1.09	0.23	0.85	1.76	5.17	9.46	0	2.33	0.54	4.31	0.495556	3.36714	2.7644	0.00016206	0.0422517
ENSG00000065911	1555	6027	14356	2621	6640	7185	3561	2457	3437	3330	1177	1497	2841	1244	1766	2210	60.54	235.07	555.81	102.09	259.36	277.47	138.61	94.7	138.56	133.52	46.44	59.76	108.92	48.28	67.66	85.91	206.912	78.6414	-1.3957	0.000163677	0.0423727
ENSG00000165949	2383	2151	2471	5494	1819	1638	2123	2599	2889	2750	6390	6086	3651	3494	10046	6671	92.78	83.9	95.67	214.01	71.05	63.26	82.64	100.17	116.47	110.27	252.1	242.94	139.98	135.61	384.88	259.31	102.217	217.87	1.0918	0.000178389	0.0455632
ENSG00000204121	13	194	462	196	452	544	180	389	883	176	29	78	98	21	66	183	0.51	7.57	17.89	7.63	17.66	21.01	7.01	14.99	35.6	7.06	1.14	3.11	3.76	0.82	2.53	7.11	14.43	3.64714	-1.9842	0.000179719	0.0455632
ENSG00000132329	44	23	46	94	34	35	112	30	88	48	198	147	142	111	162	190	1.71	0.9	1.78	3.66	1.33	1.35	4.36	1.16	3.55	1.92	7.81	5.87	5.44	4.31	6.21	7.39	2.2	5.56429	1.3387	0.000181224	0.04563
ENSG00000273245	3	2	15	14	22	13	9	14	7	3	0	0	1	0	3	6	0.12	0.08	0.58	0.55	0.86	0.5	0.35	0.54	0.28	0.12	0	0	0.04	0	0.11	0.23	0.428889	0.0714286	-2.586	0.000201724	0.0482992
ENSG00000274099	0	1	0	1	11	10	13	24	2	0	0	0	0	0	0	1	0	0.04	0	0.04	0.43	0.39	0.51	0.93	0.08	0	0	0	0	0	0	0.04	0.268889	0.00571429	-5.5563	0.00020363	0.0482992
ENSG00000088836	825	898	605	989	706	905	1303	747	517	1749	3107	1241	697	1276	1579	1941	32.12	35.03	23.42	38.52	27.58	34.95	50.72	28.79	20.84	70.13	122.58	49.54	26.72	49.52	60.49	75.45	32.4411	64.9186	1.0008	0.000203751	0.0482992
ENSG00000171444	90	120	152	64	69	65	96	73	99	179	227	549	157	149	105	135	3.5	4.68	5.88	2.49	2.7	2.51	3.74	2.81	3.99	7.18	8.96	21.91	6.02	5.78	4.02	5.25	3.58889	8.44571	1.2347	0.000204638	0.0482992
ENSG00000233251	86	17	23	14	56	42	59	30	56	68	124	163	59	146	116	81	3.35	0.66	0.89	0.55	2.19	1.62	2.3	1.16	2.26	2.73	4.89	6.51	2.26	5.67	4.44	3.15	1.66444	4.23571	1.3476	0.000206278	0.0482992
ENSG00000138623	139	104	149	272	247	164	100	236	167	335	373	561	103	313	424	956	5.41	4.06	5.77	10.6	9.65	6.33	3.89	9.1	6.73	13.43	14.72	22.39	3.95	12.15	16.24	37.16	6.83778	17.1486	1.3265	0.000210317	0.0489333
ENSG00000099953	10	22	13	26	33	44	30	26	21	29	16	433	8	61	53	269	0.39	0.86	0.5	1.01	1.29	1.7	1.17	1	0.85	1.16	0.63	17.28	0.31	2.37	2.03	10.46	0.974444	4.89143	2.3276	0.000217101	0.0498803
ENSG00000115414	44	70	289	54	150	552	426	72	89	249	422	10138	134	161	149	2785	1.71	2.73	11.19	2.1	5.86	21.32	16.58	2.78	3.59	9.98	16.65	404.69	5.14	6.25	5.71	108.26	7.54	79.5257	3.3988	0.000222005	0.0501703
ENSG00000143369	4	8	22	10	13	66	34	16	14	23	42	464	16	18	16	367	0.16	0.31	0.85	0.39	0.51	2.55	1.32	0.62	0.56	0.92	1.66	18.52	0.61	0.7	0.61	14.27	0.807778	5.32714	2.7213	0.000226352	0.0504299
ENSG00000003989	13096	61424	76853	20289	113985	75817	40321	49406	21190	13835	15914	10067	20008	14104	17621	43486	509.88	2395.75	2975.46	790.31	4452.35	2927.92	1569.45	1904.19	854.24	554.74	627.84	401.85	767.1	547.41	675.1	1690.35	2042.17	752.056	-1.4412	0.000231984	0.0512185
ENSG00000103647	14	2	8	2	4	17	16	4	10	40	88	349	2	8	0	186	0.55	0.08	0.31	0.08	0.16	0.66	0.62	0.15	0.4	1.6	3.47	13.93	0.08	0.31	0	7.23	0.334444	3.80286	3.5072	0.000241793	0.052017
ENSG00000249992	15	2	18	12	12	71	13	12	10	12	43	261	14	38	12	475	0.58	0.08	0.7	0.47	0.47	2.74	0.51	0.46	0.4	0.48	1.7	10.42	0.54	1.47	0.46	18.46	0.712222	4.79	2.7496	0.000241976	0.052017
ENSG00000186529	15	6	2	2	4	0	0	8	2	4	30	85	13	30	25	6	0.58	0.23	0.08	0.08	0.16	0	0	0.31	0.08	0.16	1.18	3.39	0.5	1.16	0.96	0.23	0.168889	1.08286	2.6807	0.000244787	0.052017
ENSG00000165521	0	4	0	2	0	2	2	0	2	14	20	10	6	6	2	4	0	0.16	0	0.08	0	0.08	0.08	0	0.08	0.56	0.79	0.4	0.23	0.23	0.08	0.16	0.0533333	0.35	2.7142	0.000249965	0.0525534
ENSG00000106266	152	74	48	144	74	90	165	78	123	149	288	453	128	205	198	166	5.92	2.89	1.86	5.61	2.89	3.48	6.42	3.01	4.96	5.97	11.36	18.08	4.91	7.96	7.59	6.45	4.11556	8.90286	1.1132	0.000251609	0.0525534
ENSG00000265203	0	6	6	9	4	22	5	18	0	1	0	0	2	0	0	0	0	0.23	0.23	0.35	0.16	0.85	0.19	0.69	0	0.04	0	0	0.08	0	0	0	0.3	0.0171429	-4.1293	0.000255978	0.0527171
ENSG00000113657	27	6	10	26	18	2	14	2	6	22	23	105	50	74	20	36	1.05	0.23	0.39	1.01	0.7	0.08	0.54	0.08	0.24	0.88	0.91	4.19	1.92	2.87	0.77	1.4	0.48	1.84857	1.9453	0.000256695	0.0527171
ENSG00000148848	16	9	6	8	12	4	14	8	11	21	42	38	43	7	9	45	0.62	0.35	0.23	0.31	0.47	0.15	0.54	0.31	0.44	0.84	1.66	1.52	1.65	0.27	0.34	1.75	0.38	1.14714	1.594	0.000260606	0.053223
ENSG00000180044	0	0	0	0	0	0	0	0	1	0	4	26	0	6	4	8	0	0	0	0	0	0	0	0	0.04	0	0.16	1.04	0	0.23	0.15	0.31	0.00444444	0.27	5.9248	0.000269033	0.0543402
ENSG00000105472	23	10	27	12	23	37	66	12	28	51	63	138	17	77	66	155	0.9	0.39	1.05	0.47	0.9	1.43	2.57	0.46	1.13	2.04	2.49	5.51	0.65	2.99	2.53	6.03	1.03333	3.17714	1.6204	0.000281948	0.0557242
ENSG00000256287	2	0	0	0	0	0	0	0	0	8	6	2	6	8	0	4	0.08	0	0	0	0	0	0	0	0	0.32	0.24	0.08	0.23	0.31	0	0.16	0.00888889	0.191429	4.4287	0.000284147	0.0558585
ENSG00000174564	12	53	370	19	49	70	9	10	12	13	2	4	27	2	7	19	0.47	2.07	14.33	0.74	1.91	2.7	0.35	0.39	0.48	0.52	0.08	0.16	1.04	0.08	0.27	0.74	2.60444	0.412857	-2.6573	0.000289414	0.0562949
ENSG00000136235	79	315	68	56	103	237	90	92	201	233	243	1955	96	257	146	913	3.08	12.29	2.63	2.18	4.02	9.15	3.5	3.55	8.1	9.34	9.59	78.04	3.68	9.97	5.59	35.49	5.38889	21.6714	2.0077	0.00028943	0.0562949
ENSG00000197632	2	2	0	0	0	0	0	0	0	0	12	94	0	4	3	114	0.08	0.08	0	0	0	0	0	0	0	0	0.47	3.75	0	0.16	0.11	4.43	0.0177778	1.27429	6.1635	0.000296344	0.056739
ENSG00000160183	2334	8644	17976	5992	13805	17125	14198	12970	6185	3453	1951	1629	2760	2692	4435	11061	90.87	337.15	695.96	233.4	539.23	661.34	552.64	499.89	249.34	138.46	76.97	65.03	105.82	104.48	169.91	429.95	428.869	155.803	-1.4608	0.00030102	0.0567831
ENSG00000281741	2	11	7	2	4	11	7	13	6	51	55	21	0	18	52	23	0.08	0.43	0.27	0.08	0.16	0.42	0.27	0.5	0.24	2.04	2.17	0.84	0	0.7	1.99	0.89	0.272222	1.23286	2.1791	0.000301275	0.0567831
ENSG00000276600	61	26	28	105	36	32	21	30	40	82	167	104	95	77	127	46	2.37	1.01	1.08	4.09	1.41	1.24	0.82	1.16	1.61	3.29	6.59	4.15	3.64	2.99	4.87	1.79	1.64333	3.90286	1.2479	0.000304297	0.0567831
ENSG00000270164	606	1013	1674	1899	2420	1808	1074	3308	1239	441	238	188	1117	219	1258	827	23.59	39.51	64.81	73.97	94.53	69.82	41.8	127.5	49.95	17.68	9.39	7.5	42.83	8.5	48.2	32.15	65.0533	23.75	-1.4537	0.000307999	0.0570254
ENSG00000255750	9	11	16	13	16	7	15	12	15	27	114	41	14	12	40	21	0.35	0.43	0.62	0.51	0.62	0.27	0.58	0.46	0.6	1.08	4.5	1.64	0.54	0.47	1.53	0.82	0.493333	1.51143	1.6153	0.000310249	0.0570254
ENSG00000216906	2	0	2	2	2	0	4	2	4	8	10	18	4	4	12	6	0.08	0	0.08	0.08	0.08	0	0.16	0.08	0.16	0.32	0.39	0.72	0.15	0.16	0.46	0.23	0.08	0.347143	2.1175	0.000334881	0.0601903
ENSG00000105205	2	2	6	2	12	2	13	8	0	0	0	0	0	2	0	0	0.08	0.08	0.23	0.08	0.47	0.08	0.51	0.31	0	0	0	0	0	0.08	0	0	0.204444	0.0114286	-4.161	0.000335655	0.0601903
ENSG00000213700	14	98	64	71	44	36	34	60	48	28	20	6	26	6	11	37	0.55	3.82	2.48	2.77	1.72	1.39	1.32	2.31	1.94	1.12	0.79	0.24	1	0.23	0.42	1.44	2.03333	0.748571	-1.4416	0.000339995	0.0603796
ENSG00000168003	796	3905	8861	1920	5847	5114	2864	2750	2580	2256	1456	2113	1611	1017	1837	1370	30.99	152.31	343.06	74.79	228.39	197.49	111.48	105.99	104.01	90.46	57.44	84.35	61.77	39.47	70.38	53.25	149.834	65.3029	-1.1982	0.000365188	0.0621957
ENSG00000065534	1070	471	290	473	1015	271	326	371	745	1166	1347	2027	735	1722	1364	645	41.66	18.37	11.23	18.42	39.65	10.47	12.69	14.3	30.03	46.75	53.14	80.91	28.18	66.83	52.26	25.07	21.8689	50.4486	1.2059	0.000392638	0.0653112
ENSG00000269397	14	26	16	65	26	61	26	72	20	14	6	6	8	16	29	10	0.55	1.01	0.62	2.53	1.02	2.36	1.01	2.78	0.81	0.56	0.24	0.24	0.31	0.62	1.11	0.39	1.41	0.495714	-1.5081	0.000398875	0.0653129
ENSG00000070669	542	7506	20349	2004	5604	8341	3578	1195	3460	3216	756	1037	2230	487	735	921	21.1	292.76	787.84	78.06	218.9	322.11	139.27	46.06	139.48	128.95	29.83	41.39	85.5	18.9	28.16	35.8	227.287	52.6471	-2.1101	0.000399614	0.0653129
ENSG00000155962	14	6	13	15	14	4	2	0	10	16	10	69	28	18	34	60	0.55	0.23	0.5	0.58	0.55	0.15	0.08	0	0.4	0.64	0.39	2.75	1.07	0.7	1.3	2.33	0.337778	1.31143	1.957	0.000401022	0.0653129
ENSG00000271751	6	4	12	8	3	2	4	8	8	2	1	2	0	0	2	1	0.23	0.16	0.46	0.31	0.12	0.08	0.16	0.31	0.32	0.08	0.04	0.08	0	0	0.08	0.04	0.238889	0.0457143	-2.3856	0.000401532	0.0653129
ENSG00000043462	0	1	0	0	0	0	0	0	0	4	4	16	0	3	0	17	0	0.04	0	0	0	0	0	0	0	0.16	0.16	0.64	0	0.12	0	0.66	0.00444444	0.248571	5.8055	0.000407182	0.065651
ENSG00000178882	0	17	126	2	43	57	8	16	4	7	2	4	0	3	4	8	0	0.66	4.88	0.08	1.68	2.2	0.31	0.62	0.16	0.28	0.08	0.16	0	0.12	0.15	0.31	1.17667	0.157143	-2.9046	0.000413463	0.0661224
ENSG00000225177	35	86	270	82	130	113	67	69	79	71	29	39	26	43	46	60	1.36	3.35	10.45	3.19	5.08	4.36	2.61	2.66	3.18	2.85	1.14	1.56	1	1.67	1.76	2.33	4.02667	1.75857	-1.1952	0.000419538	0.0664768
ENSG00000115008	2064	15012	24655	6949	8015	11663	8142	8185	10540	7412	4321	4186	5737	3310	4211	4456	80.36	585.52	954.55	270.68	313.07	450.4	316.92	315.46	424.9	297.2	170.47	167.1	219.96	128.47	161.33	173.21	412.429	188.249	-1.1315	0.00044062	0.068436
ENSG00000064205	4	56	66	24	351	270	91	439	43	10	20	6	8	33	14	75	0.16	2.18	2.56	0.93	13.71	10.43	3.54	16.92	1.73	0.4	0.79	0.24	0.31	1.28	0.54	2.92	5.79556	0.925714	-2.6463	0.000443473	0.068436
ENSG00000211448	5	4	6	0	2	6	16	1	10	0	14	220	2	12	6	121	0.19	0.16	0.23	0	0.08	0.23	0.62	0.04	0.4	0	0.55	8.78	0.08	0.47	0.23	4.7	0.216667	2.11571	3.2876	0.000460337	0.0697557
ENSG00000264012	10	6	4	5	1	4	2	10	8	2	0	0	2	0	1	0	0.39	0.23	0.15	0.19	0.04	0.15	0.08	0.39	0.32	0.08	0	0	0.08	0	0.04	0	0.215556	0.0285714	-2.9154	0.000461558	0.0697557
ENSG00000102359	12	21	4	16	7	11	41	14	11	39	11	324	24	10	22	82	0.47	0.82	0.15	0.62	0.27	0.42	1.6	0.54	0.44	1.56	0.43	12.93	0.92	0.39	0.84	3.19	0.592222	2.89429	2.289	0.000464005	0.0697557
ENSG00000173698	17	0	3	6	2	2	4	2	11	22	13	169	6	24	14	2	0.66	0	0.12	0.23	0.08	0.08	0.16	0.08	0.44	0.88	0.51	6.75	0.23	0.93	0.54	0.08	0.205556	1.41714	2.7854	0.000465961	0.0697557
ENSG00000189320	0	0	1	0	0	2	0	0	0	0	2	41	0	4	6	12	0	0	0.04	0	0	0.08	0	0	0	0	0.08	1.64	0	0.16	0.23	0.47	0.0133333	0.368571	4.7888	0.000478987	0.0706247
ENSG00000279926	12	55	30	36	23	22	23	24	20	14	8	16	20	11	12	9	0.47	2.15	1.16	1.4	0.9	0.85	0.9	0.93	0.81	0.56	0.32	0.64	0.77	0.43	0.46	0.35	1.06333	0.504286	-1.0763	0.000513461	0.074602
ENSG00000231196	0	8	85	0	18	32	2	0	2	2	0	0	0	0	2	0	0	0.31	3.29	0	0.7	1.24	0.08	0	0.08	0.08	0	0	0	0	0.08	0	0.633333	0.0228571	-4.7922	0.000515462	0.074602
ENSG00000178531	226	53	47	106	170	102	172	125	298	355	552	492	146	501	451	114	8.8	2.07	1.82	4.13	6.64	3.94	6.69	4.82	12.01	14.23	21.78	19.64	5.6	19.44	17.28	4.43	5.65778	14.6286	1.3705	0.000550482	0.0766526
ENSG00000225489	19	73	21	13	41	32	25	46	32	25	15	12	8	9	13	19	0.74	2.85	0.81	0.51	1.6	1.24	0.97	1.77	1.29	1	0.59	0.48	0.31	0.35	0.5	0.74	1.30889	0.567143	-1.2066	0.00056251	0.0777385
ENSG00000250033	24	312	430	80	328	283	204	219	108	162	31	119	83	24	34	62	0.93	12.17	16.65	3.12	12.81	10.93	7.94	8.44	4.35	6.5	1.22	4.75	3.18	0.93	1.3	2.41	8.59333	2.89857	-1.5679	0.00057318	0.0789164
ENSG00000124343	126	18	28	105	35	16	24	35	115	183	271	202	155	132	131	60	4.91	0.7	1.08	4.09	1.37	0.62	0.93	1.35	4.64	7.34	10.69	8.06	5.94	5.12	5.02	2.33	2.18778	6.35714	1.5389	0.000582155	0.0794921
ENSG00000111335	130	88	57	204	20	36	77	74	69	459	144	210	118	146	201	206	5.06	3.43	2.21	7.95	0.78	1.39	3	2.85	2.78	18.4	5.68	8.38	4.52	5.67	7.7	8.01	3.27222	8.33714	1.3493	0.000587356	0.0794921
ENSG00000136010	129	1428	9506	117	1365	1765	387	103	387	670	71	288	185	54	95	253	5.02	55.7	368.04	4.56	53.32	68.16	15.06	3.97	15.6	26.87	2.8	11.5	7.09	2.1	3.64	9.83	65.4922	9.11857	-2.8444	0.000590255	0.0794921
ENSG00000153404	554	593	422	446	436	574	785	609	592	635	2290	805	329	1958	1092	1145	21.57	23.13	16.34	17.37	17.03	22.17	30.56	23.47	23.87	25.46	90.35	32.13	12.61	75.99	41.84	44.51	21.7233	46.1271	1.0864	0.000606034	0.0798509
ENSG00000159958	34	149	176	43	213	151	54	161	137	123	20	24	19	8	23	63	1.32	5.81	6.81	1.67	8.32	5.83	2.1	6.21	5.52	4.93	0.79	0.96	0.73	0.31	0.88	2.45	4.84333	1.57857	-1.6174	0.000614932	0.08026
ENSG00000230707	32	32	66	58	52	79	51	107	25	14	8	16	21	34	21	50	1.25	1.25	2.56	2.26	2.03	3.05	1.99	4.12	1.01	0.56	0.32	0.64	0.81	1.32	0.8	1.94	2.16889	0.912857	-1.2485	0.000615708	0.08026
ENSG00000167654	0	0	2	0	0	0	0	0	0	4	4	32	0	4	0	10	0	0	0.08	0	0	0	0	0	0	0.16	0.16	1.28	0	0.16	0	0.39	0.00888889	0.307143	5.1108	0.000628221	0.0807483
ENSG00000265190	23	16	2	12	0	0	11	4	14	267	67	29	38	18	16	2	0.9	0.62	0.08	0.47	0	0	0.43	0.15	0.56	10.71	2.64	1.16	1.46	0.7	0.61	0.08	0.356667	2.48	2.7977	0.000630772	0.0807938
ENSG00000186340	10	8	42	9	12	165	98	17	30	28	118	1246	18	60	33	1347	0.39	0.31	1.63	0.35	0.47	6.37	3.81	0.66	1.21	1.12	4.66	49.74	0.69	2.33	1.26	52.36	1.68889	16.0229	3.246	0.000650768	0.0826012
ENSG00000165617	0	0	0	0	0	4	2	0	0	0	4	55	4	2	2	28	0	0	0	0	0	0.15	0.08	0	0	0	0.16	2.2	0.15	0.08	0.08	1.09	0.0255556	0.537143	4.3936	0.000651624	0.0826012
ENSG00000152049	8	215	2382	32	63	148	45	100	25	0	1	24	15	6	14	310	0.31	8.39	92.22	1.25	2.46	5.72	1.75	3.85	1.01	0	0.04	0.96	0.58	0.23	0.54	12.05	12.9956	2.05714	-2.6593	0.000658469	0.083182
ENSG00000178573	138	170	118	132	63	111	142	82	264	419	481	237	276	165	130	250	5.37	6.63	4.57	5.14	2.46	4.29	5.53	3.16	10.64	16.8	18.98	9.46	10.58	6.4	4.98	9.72	5.31	10.9886	1.0492	0.000670769	0.0838712
ENSG00000138795	40	2	8	10	2	5	8	2	24	80	175	151	6	14	18	7	1.56	0.08	0.31	0.39	0.08	0.19	0.31	0.08	0.97	3.21	6.9	6.03	0.23	0.54	0.69	0.27	0.441111	2.55286	2.5329	0.000693908	0.0858881
ENSG00000137672	536	719	869	614	2572	931	1101	1189	260	439	228	342	593	212	241	780	20.87	28.04	33.64	23.92	100.46	35.95	42.86	45.83	10.48	17.6	9	13.65	22.74	8.23	9.23	30.32	38.0056	15.8243	-1.2641	0.000697233	0.0860099
ENSG00000238575	0	10	4	4	6	3	3	2	12	1	0	2	0	0	0	0	0	0.39	0.15	0.16	0.23	0.12	0.12	0.08	0.48	0.04	0	0.08	0	0	0	0	0.192222	0.0171429	-3.4871	0.00072159	0.0883389
ENSG00000200789	5	2	1	2	0	0	1	2	3	4	25	34	2	6	19	0	0.19	0.08	0.04	0.08	0	0	0.04	0.08	0.12	0.16	0.99	1.36	0.08	0.23	0.73	0	0.07	0.507143	2.857	0.000723321	0.0883389
ENSG00000251284	0	17	4	66	10	31	30	48	14	21	48	111	28	951	74	95	0	0.66	0.15	2.57	0.39	1.2	1.17	1.85	0.56	0.84	1.89	4.43	1.07	36.91	2.84	3.69	0.95	7.38143	2.9579	0.000730811	0.0886645
ENSG00000165194	113	52	27	44	50	34	60	36	46	54	254	412	30	161	104	50	4.4	2.03	1.05	1.71	1.95	1.31	2.34	1.39	1.85	2.17	10.02	16.45	1.15	6.25	3.98	1.94	2.00333	5.99429	1.5812	0.000741355	0.0890619
ENSG00000101638	2	0	0	0	0	0	2	0	0	2	8	40	0	2	2	6	0.08	0	0	0	0	0	0.08	0	0	0.08	0.32	1.6	0	0.08	0.08	0.23	0.0177778	0.341429	4.2634	0.000745932	0.0891495
ENSG00000086548	77	56	124	77	75	18	71	92	34	37	94	977	274	95	82	188	3	2.18	4.8	3	2.93	0.7	2.76	3.55	1.37	1.48	3.71	39	10.51	3.69	3.14	7.31	2.69889	9.83429	1.8655	0.000746934	0.0891495
ENSG00000155016	248	150	106	217	148	136	97	131	189	211	610	504	217	306	251	137	9.66	5.85	4.1	8.45	5.78	5.25	3.78	5.05	7.62	8.46	24.07	20.12	8.32	11.88	9.62	5.33	6.17111	12.5429	1.0233	0.000771957	0.0907304
ENSG00000163009	5	16	12	32	2	67	26	23	4	2	0	2	4	0	6	12	0.19	0.62	0.46	1.25	0.08	2.59	1.01	0.89	0.16	0.08	0	0.08	0.15	0	0.23	0.47	0.805556	0.144286	-2.4811	0.000777114	0.0907304
ENSG00000088992	436	403	632	637	730	803	948	724	352	103	226	143	316	370	458	556	16.98	15.72	24.47	24.81	28.51	31.01	36.9	27.9	14.19	4.13	8.92	5.71	12.12	14.36	17.55	21.61	24.4989	12.0571	-1.0228	0.000797059	0.091487
ENSG00000184838	2	4	6	4	6	2	6	2	4	12	10	37	4	8	2	44	0.08	0.16	0.23	0.16	0.23	0.08	0.23	0.08	0.16	0.48	0.39	1.48	0.15	0.31	0.08	1.71	0.156667	0.657143	2.0685	0.000799862	0.091487
ENSG00000147100	6	14	0	11	10	14	8	2	16	16	12	69	36	20	16	42	0.23	0.55	0	0.43	0.39	0.54	0.31	0.08	0.65	0.64	0.47	2.75	1.38	0.78	0.61	1.63	0.353333	1.18	1.7397	0.000805631	0.091487
ENSG00000132874	0	12	34	6	71	24	4	54	3	5	2	0	0	0	6	7	0	0.47	1.32	0.23	2.77	0.93	0.16	2.08	0.12	0.2	0.08	0	0	0	0.23	0.27	0.897778	0.111429	-3.0102	0.000829006	0.0937695
ENSG00000148344	17	8	14	12	34	13	2	14	17	67	58	77	24	18	28	21	0.66	0.31	0.54	0.47	1.33	0.5	0.08	0.54	0.69	2.69	2.29	3.07	0.92	0.7	1.07	0.82	0.568889	1.65143	1.5375	0.000833755	0.093822
ENSG00000128165	121	931	2488	214	1064	1385	620	253	930	731	147	181	386	69	145	253	4.71	36.31	96.33	8.34	41.56	53.49	24.13	9.75	37.49	29.31	5.8	7.23	14.8	2.68	5.56	9.83	34.6789	10.7443	-1.6905	0.000842221	0.093822
ENSG00000105281	1028	3938	8327	1392	3842	4521	2949	2089	3360	2359	1289	1252	1889	1070	1363	2185	40.02	153.6	322.39	54.22	150.07	174.59	114.79	80.51	135.45	94.59	50.85	49.98	72.42	41.53	52.22	84.93	136.182	63.7886	-1.0942	0.000844776	0.093822
ENSG00000087245	5	23	60	10	34	283	141	29	41	42	126	2115	20	99	72	2210	0.19	0.9	2.32	0.39	1.33	10.93	5.49	1.12	1.65	1.68	4.97	84.43	0.77	3.84	2.76	85.91	2.70222	26.3371	3.2849	0.000859155	0.093822
ENSG00000139567	16	12	2	6	0	12	24	4	10	18	8	64	40	24	14	109	0.62	0.47	0.08	0.23	0	0.46	0.93	0.15	0.4	0.72	0.32	2.55	1.53	0.93	0.54	4.24	0.371111	1.54714	2.0597	0.000859794	0.093822
ENSG00000160161	91	396	1533	275	1133	1585	504	792	392	308	88	197	364	183	258	466	3.54	15.45	59.35	10.71	44.26	61.21	19.62	30.53	15.8	12.35	3.47	7.86	13.96	7.1	9.88	18.11	28.9411	10.39	-1.4779	0.000863286	0.093822
ENSG00000166147	205	256	1009	348	429	618	151	282	410	1341	3019	2339	273	1287	479	324	7.98	9.98	39.06	13.56	16.76	23.87	5.88	10.87	16.53	53.77	119.11	93.37	10.47	49.95	18.35	12.59	16.0544	51.0871	1.67	0.000865201	0.093822
ENSG00000085552	58	24	26	6	12	10	8	12	39	52	61	79	100	77	44	19	2.26	0.94	1.01	0.23	0.47	0.39	0.31	0.46	1.57	2.09	2.41	3.15	3.83	2.99	1.69	0.74	0.848889	2.41429	1.5079	0.000882059	0.0943
ENSG00000125675	0	2	0	0	0	0	0	0	0	2	6	20	0	10	0	8	0	0.08	0	0	0	0	0	0	0	0.08	0.24	0.8	0	0.39	0	0.31	0.00888889	0.26	4.8704	0.000884605	0.0943
ENSG00000256377	9	4	7	5	5	4	7	2	2	2	31	69	42	16	6	1	0.35	0.16	0.27	0.19	0.2	0.15	0.27	0.08	0.08	0.08	1.22	2.75	1.61	0.62	0.23	0.04	0.194444	0.935714	2.2667	0.000885413	0.0943
ENSG00000172403	14	14	21	11	12	20	18	8	10	13	40	237	17	11	22	35	0.55	0.55	0.81	0.43	0.47	0.77	0.7	0.31	0.4	0.52	1.58	9.46	0.65	0.43	0.84	1.36	0.554444	2.12	1.9349	0.000891818	0.0943
ENSG00000249996	6	1	0	2	2	2	0	0	2	8	7	4	9	4	14	7	0.23	0.04	0	0.08	0.08	0.08	0	0	0.08	0.32	0.28	0.16	0.35	0.16	0.54	0.27	0.0655556	0.297143	2.1804	0.000891969	0.0943
ENSG00000188130	28	8	0	4	18	8	10	14	4	24	22	35	23	49	27	44	1.09	0.31	0	0.16	0.7	0.31	0.39	0.54	0.16	0.96	0.87	1.4	0.88	1.9	1.03	1.71	0.406667	1.25	1.62	0.00089756	0.0943
ENSG00000260121	24	5	14	23	6	12	9	9	17	18	24	35	30	35	26	32	0.93	0.2	0.54	0.9	0.23	0.46	0.35	0.35	0.69	0.72	0.95	1.4	1.15	1.36	1	1.24	0.516667	1.11714	1.1125	0.000897827	0.0943
ENSG00000215483	48	128	119	50	126	71	62	205	73	41	43	48	38	50	34	85	1.87	4.99	4.61	1.95	4.92	2.74	2.41	7.9	2.94	1.64	1.7	1.92	1.46	1.94	1.3	3.3	3.81444	1.89429	-1.0098	0.000911325	0.0952899
ENSG00000128805	2	0	4	0	0	12	2	0	3	0	6	112	2	7	12	75	0.08	0	0.15	0	0	0.46	0.08	0	0.12	0	0.24	4.47	0.08	0.27	0.46	2.92	0.0988889	1.20571	3.6079	0.000912436	0.0952899
ENSG00000132965	4	2	4	2	0	2	2	2	2	36	16	20	10	4	2	0	0.16	0.08	0.15	0.08	0	0.08	0.08	0.08	0.08	1.44	0.63	0.8	0.38	0.16	0.08	0	0.0877778	0.498571	2.5059	0.000915351	0.0952902
ENSG00000108821	150	184	261	77	325	194	327	217	170	287	239	2505	177	253	192	1313	5.84	7.18	10.1	3	12.69	7.49	12.73	8.36	6.85	11.51	9.43	99.99	6.79	9.82	7.36	51.04	8.24889	27.9914	1.7627	0.000917623	0.0952902
ENSG00000102109	73	11	6	32	18	20	53	38	56	59	193	209	18	119	115	44	2.84	0.43	0.23	1.25	0.7	0.77	2.06	1.46	2.26	2.37	7.61	8.34	0.69	4.62	4.41	1.71	1.33333	4.25	1.6724	0.000940055	0.0963723
ENSG00000261150	167	72	42	158	69	54	116	115	103	127	189	302	200	302	179	107	6.5	2.81	1.63	6.15	2.7	2.09	4.52	4.43	4.15	5.09	7.46	12.06	7.67	11.72	6.86	4.16	3.88667	7.86	1.016	0.000945202	0.0963723
ENSG00000233922	20	8	6	11	18	6	11	14	16	2	0	2	4	0	12	4	0.78	0.31	0.23	0.43	0.7	0.23	0.43	0.54	0.65	0.08	0	0.08	0.15	0	0.46	0.16	0.477778	0.132857	-1.8465	0.000963511	0.0969688
ENSG00000130881	63	50	38	63	17	110	110	84	88	107	195	158	128	119	148	113	2.45	1.95	1.47	2.45	0.66	4.25	4.28	3.24	3.55	4.29	7.69	6.31	4.91	4.62	5.67	4.39	2.7	5.41143	1.0031	0.000966102	0.0969688
ENSG00000150510	4	4	0	0	1	4	0	0	0	12	26	34	8	14	0	2	0.16	0.16	0	0	0.04	0.15	0	0	0	0.48	1.03	1.36	0.31	0.54	0	0.08	0.0566667	0.542857	3.26	0.000967734	0.0969688
ENSG00000233338	0	0	0	0	1	0	0	0	0	2	0	2	4	4	12	2	0	0	0	0	0.04	0	0	0	0	0.08	0	0.08	0.15	0.16	0.46	0.08	0.00444444	0.144286	5.0208	0.00100804	0.0989904
ENSG00000196352	1297	7688	12712	2017	7977	8482	2320	5113	2508	3466	1348	2033	1775	1538	1362	3975	50.5	299.86	492.16	78.57	311.59	327.56	90.3	197.06	101.11	138.98	53.18	81.15	68.05	59.69	52.18	154.51	216.523	86.82	-1.3184	0.00101169	0.0989904
ENSG00000154153	889	1342	3773	1601	4597	3019	1854	3935	1401	676	1508	891	1494	1214	1326	1503	34.61	52.34	146.08	62.36	179.56	116.59	72.17	151.66	56.48	27.11	59.49	35.57	57.28	47.12	50.8	58.42	96.8722	47.97	-1.014	0.00103612	0.0994929
ENSG00000244280	32	307	545	219	478	492	133	477	491	214	44	73	93	38	56	304	1.25	11.97	21.1	8.53	18.67	19	5.18	18.38	19.79	8.58	1.74	2.91	3.57	1.47	2.15	11.82	13.7633	4.60571	-1.5793	0.00103929	0.0994929
ENSG00000242732	180	68	18	46	40	30	44	23	65	93	352	279	110	139	108	52	7.01	2.65	0.7	1.79	1.56	1.16	1.71	0.89	2.62	3.73	13.89	11.14	4.22	5.39	4.14	2.02	2.23222	6.36143	1.5109	0.00105407	0.100166
ENSG00000233325	30	11	16	35	10	17	19	13	33	48	59	42	38	63	59	12	1.17	0.43	0.62	1.36	0.39	0.66	0.74	0.5	1.33	1.92	2.33	1.68	1.46	2.45	2.26	0.47	0.8	1.79571	1.1665	0.00106641	0.100519
ENSG00000075618	26	18	42	33	164	65	61	60	45	32	247	603	11	182	158	280	1.01	0.7	1.63	1.29	6.41	2.51	2.37	2.31	1.81	1.28	9.74	24.07	0.42	7.06	6.05	10.88	2.22667	8.5	1.9326	0.00111231	0.102996
ENSG00000174080	22	55	73	28	44	105	72	57	92	110	88	187	128	231	54	146	0.86	2.15	2.83	1.09	1.72	4.05	2.8	2.2	3.71	4.41	3.47	7.46	4.91	8.97	2.07	5.68	2.37889	5.28143	1.1506	0.00112494	0.103644
ENSG00000007129	153	104	101	35	281	228	251	418	543	142	45	64	76	138	71	117	5.96	4.06	3.91	1.36	10.98	8.8	9.77	16.11	21.89	5.69	1.78	2.55	2.91	5.36	2.72	4.55	9.20444	3.65143	-1.3339	0.00112911	0.103645
ENSG00000173918	0	2	0	2	0	2	0	2	4	0	6	55	0	4	4	45	0	0.08	0	0.08	0	0.08	0	0.08	0.16	0	0.24	2.2	0	0.16	0.15	1.75	0.0533333	0.642857	3.5914	0.00113343	0.103645
ENSG00000087494	45	28	29	19	12	22	13	12	14	45	38	56	56	58	39	22	1.75	1.09	1.12	0.74	0.47	0.85	0.51	0.46	0.56	1.8	1.5	2.24	2.15	2.25	1.49	0.86	0.838889	1.75571	1.0655	0.00113408	0.103645
ENSG00000232721	31	57	147	31	47	64	22	14	66	34	8	14	25	12	2	30	1.21	2.22	5.69	1.21	1.84	2.47	0.86	0.54	2.66	1.36	0.32	0.56	0.96	0.47	0.08	1.17	2.07778	0.702857	-1.5637	0.00113623	0.103645
ENSG00000253667	24	39	103	16	11	47	37	24	26	20	10	16	20	12	17	10	0.93	1.52	3.99	0.62	0.43	1.82	1.44	0.93	1.05	0.8	0.39	0.64	0.77	0.47	0.65	0.39	1.41444	0.587143	-1.2685	0.00115755	0.10481
ENSG00000111199	139	78	26	51	130	70	107	102	123	135	305	292	59	369	133	200	5.41	3.04	1.01	1.99	5.08	2.7	4.16	3.93	4.96	5.41	12.03	11.66	2.26	14.32	5.1	7.77	3.58667	8.36429	1.2216	0.00117513	0.105621
ENSG00000248802	6	16	10	1	6	8	5	2	6	2	0	2	4	0	0	0	0.23	0.62	0.39	0.04	0.23	0.31	0.19	0.08	0.24	0.08	0	0.08	0.15	0	0	0	0.258889	0.0442857	-2.5474	0.00118572	0.10607
ENSG00000103260	216	82	72	95	89	118	104	106	309	252	436	530	132	232	220	207	8.41	3.2	2.79	3.7	3.48	4.56	4.05	4.09	12.46	10.1	17.2	21.16	5.06	9	8.43	8.05	5.19333	11.2857	1.1198	0.00118589	0.10607
ENSG00000125378	20	18	2	2	15	10	12	0	0	70	23	64	8	42	29	37	0.78	0.7	0.08	0.08	0.59	0.39	0.47	0	0	2.81	0.91	2.55	0.31	1.63	1.11	1.44	0.343333	1.53714	2.1626	0.00119597	0.106453
ENSG00000144460	10	8	0	0	2	0	3	4	6	3	49	25	0	61	13	26	0.39	0.31	0	0	0.08	0	0.12	0.15	0.24	0.12	1.93	1	0	2.37	0.5	1.01	0.143333	0.99	2.7881	0.00121739	0.107578
ENSG00000019549	20	2	10	14	16	28	18	12	40	22	48	221	18	43	5	137	0.78	0.08	0.39	0.55	0.62	1.08	0.7	0.46	1.61	0.88	1.89	8.82	0.69	1.67	0.19	5.33	0.696667	2.78143	1.9973	0.00123429	0.108318
ENSG00000240184	121	48	62	42	117	93	98	70	66	77	206	346	96	125	127	189	4.71	1.87	2.4	1.64	4.57	3.59	3.81	2.7	2.66	3.09	8.13	13.81	3.68	4.85	4.87	7.35	3.10556	6.54	1.0744	0.00123755	0.108318
ENSG00000140945	64	8	16	11	2	60	26	6	14	21	32	550	26	44	12	394	2.49	0.31	0.62	0.43	0.08	2.32	1.01	0.23	0.56	0.84	1.26	21.95	1	1.71	0.46	15.32	0.894444	6.07714	2.7643	0.0012594	0.109619
ENSG00000008735	14	12	12	8	14	26	12	6	25	20	68	42	21	44	22	20	0.55	0.47	0.46	0.31	0.55	1	0.47	0.23	1.01	0.8	2.68	1.68	0.81	1.71	0.84	0.78	0.561111	1.32857	1.2435	0.00126569	0.109619
ENSG00000140465	14	20	0	0	2	6	8	2	91	68	387	1427	2	48	5	8	0.55	0.78	0	0	0.08	0.23	0.31	0.08	3.67	2.73	15.27	56.96	0.08	1.86	0.19	0.31	0.633333	11.0571	4.1259	0.00126732	0.109619
ENSG00000147206	76	2	2	16	0	0	4	0	6	28	30	24	28	33	26	2	2.96	0.08	0.08	0.62	0	0	0.16	0	0.24	1.12	1.18	0.96	1.07	1.28	1	0.08	0.46	0.955714	1.0549	0.00127478	0.110005
ENSG00000110427	9	4	8	4	0	0	8	2	4	14	18	70	2	6	6	40	0.35	0.16	0.31	0.16	0	0	0.31	0.08	0.16	0.56	0.71	2.79	0.08	0.23	0.23	1.55	0.17	0.878571	2.3696	0.00128323	0.110475
ENSG00000254535	1089	863	195	885	506	206	487	1060	1244	453	442	426	334	351	210	192	42.4	33.66	7.55	34.47	19.76	7.96	18.96	40.85	50.15	18.16	17.44	17	12.81	13.62	8.05	7.46	28.4178	13.5057	-1.0732	0.00128888	0.110702
ENSG00000110876	19	46	20	24	27	16	4	4	34	208	55	62	48	28	51	22	0.74	1.79	0.77	0.93	1.05	0.62	0.16	0.15	1.37	8.34	2.17	2.47	1.84	1.09	1.95	0.86	0.842222	2.67429	1.6669	0.00131462	0.112127
ENSG00000163359	63	19	114	55	45	486	410	79	71	52	116	3219	102	211	112	4670	2.45	0.74	4.41	2.14	1.76	18.77	15.96	3.04	2.86	2.09	4.58	128.5	3.91	8.19	4.29	181.53	5.79222	47.5843	3.0383	0.00132006	0.112331
ENSG00000036530	11	6	2	6	4	0	0	4	2	2	30	33	8	19	8	18	0.43	0.23	0.08	0.23	0.16	0	0	0.15	0.08	0.08	1.18	1.32	0.31	0.74	0.31	0.7	0.151111	0.662857	2.1331	0.00133323	0.112928
ENSG00000100253	0	12	13	4	8	18	6	2	23	5	0	2	0	0	2	2	0	0.47	0.5	0.16	0.31	0.7	0.23	0.08	0.93	0.2	0	0.08	0	0	0.08	0.08	0.375556	0.0628571	-2.5789	0.00134283	0.113006
ENSG00000115616	191	56	60	49	96	26	53	16	28	68	207	200	305	201	201	57	7.44	2.18	2.32	1.91	3.75	1	2.06	0.62	1.13	2.73	8.17	7.98	11.69	7.8	7.7	2.22	2.49	6.89857	1.4702	0.00134337	0.113006
ENSG00000153707	8	14	6	0	2	4	2	2	2	33	3	15	22	30	8	12	0.31	0.55	0.23	0	0.08	0.15	0.08	0.08	0.08	1.32	0.12	0.6	0.84	1.16	0.31	0.47	0.173333	0.688571	1.9901	0.00135441	0.113072
ENSG00000189292	344	1455	1022	349	1325	1698	719	1406	1245	967	701	578	246	235	396	349	13.39	56.75	39.57	13.59	51.76	65.57	27.99	54.19	50.19	38.77	27.66	23.07	9.43	9.12	15.17	13.57	41.4444	19.5414	-1.0846	0.00136285	0.113072
ENSG00000198910	58	29	111	177	162	87	22	148	32	112	223	624	73	231	534	181	2.26	1.13	4.3	6.89	6.33	3.36	0.86	5.7	1.29	4.49	8.8	24.91	2.8	8.97	20.46	7.04	3.56889	11.0671	1.6327	0.00136508	0.113072
ENSG00000274386	3	14	19	7	20	20	20	15	32	8	2	2	8	10	0	7	0.12	0.55	0.74	0.27	0.78	0.77	0.78	0.58	1.29	0.32	0.08	0.08	0.31	0.39	0	0.27	0.653333	0.207143	-1.6572	0.0013665	0.113072
ENSG00000175899	47	23	49	12	8	114	154	14	33	12	91	1436	30	159	16	891	1.83	0.9	1.9	0.47	0.31	4.4	5.99	0.54	1.33	0.48	3.59	57.32	1.15	6.17	0.61	34.63	1.96333	14.85	2.9191	0.00136669	0.113072
ENSG00000280003	10	12	10	18	10	4	21	6	7	2	10	0	4	2	4	1	0.39	0.47	0.39	0.7	0.39	0.15	0.82	0.23	0.28	0.08	0.39	0	0.15	0.08	0.15	0.04	0.424444	0.127143	-1.7391	0.00137086	0.113072
ENSG00000272155	4	9	16	8	6	10	0	18	20	3	1	2	0	4	5	2	0.16	0.35	0.62	0.31	0.23	0.39	0	0.69	0.81	0.12	0.04	0.08	0	0.16	0.19	0.08	0.395556	0.0957143	-2.0471	0.0013855	0.113672
ENSG00000140557	8	0	2	4	2	2	0	0	0	0	16	20	8	9	24	14	0.31	0	0.08	0.16	0.08	0.08	0	0	0	0	0.63	0.8	0.31	0.35	0.92	0.54	0.0788889	0.507143	2.6845	0.00138992	0.113672
ENSG00000154262	17	14	12	14	19	4	9	4	16	11	31	204	18	20	6	40	0.66	0.55	0.46	0.55	0.74	0.15	0.35	0.15	0.65	0.44	1.22	8.14	0.69	0.78	0.23	1.55	0.473333	1.86429	1.9777	0.00140246	0.113809
ENSG00000131459	8	5	6	4	6	16	14	12	46	6	151	213	8	5	2	130	0.31	0.2	0.23	0.16	0.23	0.62	0.54	0.46	1.85	0.24	5.96	8.5	0.31	0.19	0.08	5.05	0.511111	2.90429	2.5065	0.00142606	0.114964
ENSG00000059804	2	2	8	6	1	14	26	10	3	8	20	210	2	12	2	104	0.08	0.08	0.31	0.23	0.04	0.54	1.01	0.39	0.12	0.32	0.79	8.38	0.08	0.47	0.08	4.04	0.311111	2.02286	2.7009	0.00144879	0.115788
ENSG00000259583	96	51	56	33	57	46	54	26	55	80	122	213	67	133	67	60	3.74	1.99	2.17	1.29	2.23	1.78	2.1	1	2.22	3.21	4.81	8.5	2.57	5.16	2.57	2.33	2.05778	4.16429	1.017	0.00144889	0.115788
ENSG00000013297	2	0	0	2	0	0	1	6	1	6	20	78	6	0	6	0	0.08	0	0	0.08	0	0	0.04	0.23	0.04	0.24	0.79	3.11	0.23	0	0.23	0	0.0522222	0.657143	3.6535	0.00145885	0.116331
ENSG00000072952	8	2	2	0	11	4	8	2	2	6	6	149	4	8	0	51	0.31	0.08	0.08	0	0.43	0.15	0.31	0.08	0.08	0.24	0.24	5.95	0.15	0.31	0	1.98	0.168889	1.26714	2.9074	0.00149214	0.118472
ENSG00000101255	108	1983	3514	220	2275	2605	909	360	1002	950	118	332	375	138	128	485	4.2	77.34	136.05	8.57	88.86	100.6	35.38	13.88	40.39	38.09	4.66	13.25	14.38	5.36	4.9	18.85	56.1411	14.2129	-1.9819	0.00150866	0.118657
ENSG00000006659	14	50	20	28	83	42	60	250	6	4	27	14	2	42	8	2	0.55	1.95	0.77	1.09	3.24	1.62	2.34	9.64	0.24	0.16	1.07	0.56	0.08	1.63	0.31	0.08	2.38222	0.555714	-2.0999	0.00151384	0.118657
ENSG00000187372	77	33	12	30	40	46	19	9	22	46	110	89	56	80	71	58	3	1.29	0.46	1.17	1.56	1.78	0.74	0.35	0.89	1.84	4.34	3.55	2.15	3.1	2.72	2.25	1.24889	2.85	1.1903	0.00154738	0.119209
ENSG00000135838	18	8	16	12	10	10	15	8	6	4	64	51	25	23	33	15	0.7	0.31	0.62	0.47	0.39	0.39	0.58	0.31	0.24	0.16	2.52	2.04	0.96	0.89	1.26	0.58	0.445556	1.20143	1.4311	0.00155357	0.119209
ENSG00000283538	6	2	2	8	2	0	0	0	1	6	10	7	27	18	4	7	0.23	0.08	0.08	0.31	0.08	0	0	0	0.04	0.24	0.39	0.28	1.04	0.7	0.15	0.27	0.0911111	0.438571	2.2671	0.00155369	0.119209
ENSG00000166391	13	12	2	14	8	8	6	2	2	39	57	4	36	0	38	48	0.51	0.47	0.08	0.55	0.31	0.31	0.23	0.08	0.08	1.56	2.25	0.16	1.38	0	1.46	1.87	0.291111	1.24	2.0907	0.00155489	0.119209
ENSG00000205572	18	8	7	17	4	7	17	4	7	16	30	18	23	27	26	15	0.7	0.31	0.27	0.66	0.16	0.27	0.66	0.15	0.28	0.64	1.18	0.72	0.88	1.05	1	0.58	0.384444	0.864286	1.1687	0.00156472	0.119209
ENSG00000128683	164	87	56	90	273	106	124	30	138	263	468	403	178	301	192	127	6.39	3.39	2.17	3.51	10.66	4.09	4.83	1.16	5.56	10.55	18.46	16.09	6.82	11.68	7.36	4.94	4.64	10.8429	1.2245	0.00161464	0.121135
ENSG00000139438	0	6	2	0	2	8	4	5	8	2	20	15	18	6	18	28	0	0.23	0.08	0	0.08	0.31	0.16	0.19	0.32	0.08	0.79	0.6	0.69	0.23	0.69	1.09	0.152222	0.595714	1.9684	0.00164503	0.122663
ENSG00000196569	155	60	31	49	12	43	51	30	151	206	179	608	151	48	47	185	6.03	2.34	1.2	1.91	0.47	1.66	1.99	1.16	6.09	8.26	7.06	24.27	5.79	1.86	1.8	7.19	2.53889	8.03286	1.6617	0.00165395	0.122782
ENSG00000101335	0	38	12	54	55	126	54	36	36	23	163	980	30	97	147	501	0	1.48	0.46	2.1	2.15	4.87	2.1	1.39	1.45	0.92	6.43	39.12	1.15	3.76	5.63	19.47	1.77778	10.9257	2.6196	0.00165952	0.122782
ENSG00000111962	12	0	6	4	8	8	3	8	6	4	53	38	6	19	12	20	0.47	0	0.23	0.16	0.31	0.31	0.12	0.31	0.24	0.16	2.09	1.52	0.23	0.74	0.46	0.78	0.238889	0.854286	1.8384	0.00165998	0.122782
ENSG00000104332	104	21	24	20	4	50	58	16	8	43	48	1376	12	60	12	170	4.05	0.82	0.93	0.78	0.16	1.93	2.26	0.62	0.32	1.72	1.89	54.93	0.46	2.33	0.46	6.61	1.31889	9.77143	2.8892	0.00166692	0.123047
ENSG00000107317	0	0	6	0	6	17	6	4	6	12	8	315	0	4	6	200	0	0	0.23	0	0.23	0.66	0.23	0.15	0.24	0.48	0.32	12.57	0	0.16	0.23	7.77	0.193333	3.07571	3.9918	0.00167814	0.123079
ENSG00000143387	123	123	129	131	97	218	137	75	101	99	99	1263	100	131	144	943	4.79	4.8	4.99	5.1	3.79	8.42	5.33	2.89	4.07	3.97	3.91	50.42	3.83	5.08	5.52	36.66	4.90889	15.6271	1.6706	0.00171211	0.124879
ENSG00000088882	138	132	621	912	970	1918	603	1660	362	195	113	167	349	393	570	304	5.37	5.15	24.04	35.52	37.89	74.07	23.47	63.98	14.59	7.82	4.46	6.67	13.38	15.25	21.84	11.82	31.5644	11.6057	-1.4435	0.00172079	0.125118
ENSG00000137809	7	12	12	2	0	30	16	0	6	0	15	819	18	24	2	137	0.27	0.47	0.46	0.08	0	1.16	0.62	0	0.24	0	0.59	32.69	0.69	0.93	0.08	5.33	0.366667	5.75857	3.9732	0.00173674	0.125185
ENSG00000233695	79	22	27	47	28	56	16	17	73	143	179	112	58	52	26	150	3.08	0.86	1.05	1.83	1.09	2.16	0.62	0.66	2.94	5.73	7.06	4.47	2.22	2.02	1	5.83	1.58778	4.04714	1.3499	0.00178611	0.126755
ENSG00000113140	0	8	58	4	29	255	245	89	29	66	183	4447	12	142	78	1921	0	0.31	2.25	0.16	1.13	9.85	9.54	3.43	1.17	2.65	7.22	177.51	0.46	5.51	2.99	74.67	3.09333	38.7157	3.6457	0.00180743	0.127705
ENSG00000166823	2	18	40	6	2	10	4	16	29	6	0	0	0	6	0	4	0.08	0.7	1.55	0.23	0.08	0.39	0.16	0.62	1.17	0.24	0	0	0	0.23	0	0.16	0.553333	0.09	-2.6202	0.0018181	0.127705
ENSG00000276337	2	17	12	8	7	10	4	19	4	2	4	4	2	4	0	3	0.08	0.66	0.46	0.31	0.27	0.39	0.16	0.73	0.16	0.08	0.16	0.16	0.08	0.16	0	0.12	0.357778	0.108571	-1.7204	0.00181873	0.127705
ENSG00000255213	2	8	4	10	13	4	14	0	5	0	4	0	0	2	0	0	0.08	0.31	0.15	0.39	0.51	0.15	0.54	0	0.2	0	0.16	0	0	0.08	0	0	0.258889	0.0342857	-2.9167	0.0018292	0.127839
ENSG00000230445	44	8	6	6	38	46	17	29	187	6	22	11	8	9	9	16	1.71	0.31	0.23	0.23	1.48	1.78	0.66	1.12	7.54	0.24	0.87	0.44	0.31	0.35	0.34	0.62	1.67333	0.452857	-1.8856	0.00184199	0.128423
ENSG00000237807	65	25	10	43	10	11	24	12	9	72	124	48	37	59	60	27	2.53	0.98	0.39	1.67	0.39	0.42	0.93	0.46	0.36	2.89	4.89	1.92	1.42	2.29	2.3	1.05	0.903333	2.39429	1.4063	0.00184647	0.128423
ENSG00000188549	189	517	300	717	673	714	814	1017	541	1030	1930	1198	487	1429	1452	1082	7.36	20.16	11.61	27.93	26.29	27.57	31.68	39.2	21.81	41.3	76.14	47.82	18.67	55.46	55.63	42.06	23.7344	48.1543	1.0207	0.00184876	0.128423
ENSG00000239830	2	6	4	4	2	2	4	4	0	0	0	0	0	0	2	0	0.08	0.23	0.15	0.16	0.08	0.08	0.16	0.15	0	0	0	0	0	0	0.08	0	0.121111	0.0114286	-3.4056	0.00186148	0.12887
ENSG00000165757	144	88	36	100	41	27	74	22	93	238	70	299	152	150	137	84	5.61	3.43	1.39	3.9	1.6	1.04	2.88	0.85	3.75	9.54	2.76	11.94	5.83	5.82	5.25	3.27	2.71667	6.34429	1.2236	0.00189498	0.129719
ENSG00000172348	70	14	38	66	44	65	41	47	14	86	152	183	53	95	109	38	2.73	0.55	1.47	2.57	1.72	2.51	1.6	1.81	0.56	3.45	6	7.3	2.03	3.69	4.18	1.48	1.72444	4.01857	1.2206	0.00194633	0.132009
ENSG00000157502	0	0	0	0	2	1	0	8	0	4	6	144	0	6	2	50	0	0	0	0	0.08	0.04	0	0.31	0	0.16	0.24	5.75	0	0.23	0.08	1.94	0.0477778	1.2	4.6506	0.00195295	0.132214
ENSG00000260000	24	8	18	20	7	7	20	10	10	18	34	25	42	34	34	16	0.93	0.31	0.7	0.78	0.27	0.27	0.78	0.39	0.4	0.72	1.34	1	1.61	1.32	1.3	0.62	0.536667	1.13	1.0742	0.0019773	0.133128
ENSG00000177374	13	15	19	11	10	33	19	10	12	12	23	99	28	22	18	112	0.51	0.59	0.74	0.43	0.39	1.27	0.74	0.39	0.48	0.48	0.91	3.95	1.07	0.85	0.69	4.35	0.615556	1.75714	1.5133	0.00198283	0.133245
ENSG00000170558	378	23	33	86	70	26	8	7	12	204	366	326	702	636	340	42	14.72	0.9	1.28	3.35	2.73	1	0.31	0.27	0.48	8.18	14.44	13.01	26.91	24.68	13.03	1.63	2.78222	14.5543	2.3871	0.00199117	0.133245
ENSG00000008118	2	0	0	2	4	6	0	2	4	3	5	41	7	10	4	10	0.08	0	0	0.08	0.16	0.23	0	0.08	0.16	0.12	0.2	1.64	0.27	0.39	0.15	0.39	0.0877778	0.451429	2.3626	0.00201245	0.133317
ENSG00000213949	1551	213	135	698	161	444	659	129	295	641	2373	5403	836	469	337	3448	60.39	8.31	5.23	27.19	6.29	17.15	25.65	4.97	11.89	25.7	93.62	215.68	32.05	18.2	12.91	134.03	18.5633	76.0271	2.0341	0.00201827	0.133317
ENSG00000108846	876	4090	4353	2029	3774	4660	3768	4435	1911	2363	394	730	1122	775	1056	3560	34.11	159.52	168.53	79.03	147.42	179.96	146.67	170.93	77.04	94.75	15.54	29.14	43.02	30.08	40.46	138.38	129.246	55.91	-1.2089	0.00202217	0.133317
ENSG00000134775	92	38	30	33	14	91	22	23	39	155	52	182	127	96	80	36	3.58	1.48	1.16	1.29	0.55	3.51	0.86	0.89	1.57	6.22	2.05	7.27	4.87	3.73	3.06	1.4	1.65444	4.08571	1.3042	0.00203472	0.133807
ENSG00000268088	2	2	0	2	4	7	4	10	1	0	0	0	0	0	0	2	0.08	0.08	0	0.08	0.16	0.27	0.16	0.39	0.04	0	0	0	0	0	0	0.08	0.14	0.0114286	-3.6147	0.00204846	0.134159
ENSG00000268996	20	14	7	15	14	14	6	4	12	18	21	38	20	33	30	14	0.78	0.55	0.27	0.58	0.55	0.54	0.23	0.15	0.48	0.72	0.83	1.52	0.77	1.28	1.15	0.54	0.458889	0.972857	1.0841	0.00205727	0.134159
ENSG00000164379	161	769	1098	442	388	984	682	478	333	396	82	186	374	123	235	471	6.27	29.99	42.51	17.22	15.16	38	26.55	18.42	13.42	15.88	3.24	7.42	14.34	4.77	9	18.31	23.06	10.4229	-1.1456	0.00209624	0.135193
ENSG00000183317	10	0	0	6	2	7	12	0	2	5	47	37	9	39	8	8	0.39	0	0	0.23	0.08	0.27	0.47	0	0.08	0.2	1.85	1.48	0.35	1.51	0.31	0.31	0.168889	0.858571	2.3459	0.00210155	0.135298
ENSG00000148204	6	2	2	4	0	0	0	0	0	0	67	10	5	16	28	0	0.23	0.08	0.08	0.16	0	0	0	0	0	0	2.64	0.4	0.19	0.62	1.07	0	0.0611111	0.702857	3.5237	0.0021093	0.135323
ENSG00000178445	479	86	59	349	373	103	135	314	138	180	1742	685	143	1482	857	116	18.65	3.35	2.28	13.59	14.57	3.98	5.25	12.1	5.56	7.22	68.73	27.34	5.48	57.52	32.83	4.51	8.81444	29.09	1.7226	0.00211949	0.135523
ENSG00000237087	6	44	71	25	106	76	32	75	225	46	8	10	18	2	16	49	0.23	1.72	2.75	0.97	4.14	2.93	1.25	2.89	9.07	1.84	0.32	0.4	0.69	0.08	0.61	1.9	2.88333	0.834286	-1.7891	0.00213085	0.135523
ENSG00000259479	45	28	4	30	23	27	37	20	83	126	63	98	61	77	65	41	1.75	1.09	0.15	1.17	0.9	1.04	1.44	0.77	3.35	5.05	2.49	3.91	2.34	2.99	2.49	1.59	1.29556	2.98	1.2017	0.00215283	0.136684
ENSG00000133083	135	21	4	79	32	60	8	34	28	69	391	285	70	163	208	8	5.26	0.82	0.15	3.08	1.25	2.32	0.31	1.31	1.13	2.77	15.43	11.38	2.68	6.33	7.97	0.31	1.73667	6.69571	1.9469	0.0021605	0.136699
ENSG00000138311	4	2	0	2	2	8	2	0	0	2	8	33	6	2	10	24	0.16	0.08	0	0.08	0.08	0.31	0.08	0	0	0.08	0.32	1.32	0.23	0.08	0.38	0.93	0.0877778	0.477143	2.4425	0.00217634	0.137001
ENSG00000274943	16	20	9	15	14	22	36	29	10	13	10	2	12	2	11	6	0.62	0.78	0.35	0.58	0.55	0.85	1.4	1.12	0.4	0.52	0.39	0.08	0.46	0.08	0.42	0.23	0.738889	0.311429	-1.2465	0.00218571	0.137001
ENSG00000124102	44	68	84	58	136	155	24	174	139	102	499	508	73	112	170	424	1.71	2.65	3.25	2.26	5.31	5.99	0.93	6.71	5.6	4.09	19.69	20.28	2.8	4.35	6.51	16.48	3.82333	10.6	1.4712	0.00219739	0.137001
ENSG00000268658	6	31	6	10	0	20	9	22	7	6	0	6	3	2	0	2	0.23	1.21	0.23	0.39	0	0.77	0.35	0.85	0.28	0.24	0	0.24	0.12	0.08	0	0.08	0.478889	0.108571	-2.141	0.00220302	0.137001
ENSG00000145920	0	0	0	0	2	0	2	0	0	2	4	20	0	4	4	4	0	0	0	0	0.08	0	0.08	0	0	0.08	0.16	0.8	0	0.16	0.15	0.16	0.0177778	0.215714	3.601	0.00220414	0.137001
ENSG00000136541	52	44	30	8	30	18	20	6	20	70	37	196	30	55	53	39	2.02	1.72	1.16	0.31	1.17	0.7	0.78	0.23	0.81	2.81	1.46	7.82	1.15	2.13	2.03	1.52	0.988889	2.70286	1.4506	0.00220683	0.137001
ENSG00000255085	5	14	12	14	4	4	17	14	12	8	2	3	6	4	0	0	0.19	0.55	0.46	0.55	0.16	0.15	0.66	0.54	0.48	0.32	0.08	0.12	0.23	0.16	0	0	0.415556	0.13	-1.6765	0.00222002	0.13716
ENSG00000180251	32	19	14	27	18	14	5	10	14	12	27	28	34	84	82	30	1.25	0.74	0.54	1.05	0.7	0.54	0.19	0.39	0.56	0.48	1.07	1.12	1.3	3.26	3.14	1.17	0.662222	1.64857	1.3158	0.00223895	0.137635
ENSG00000182575	44	80	66	67	62	144	134	318	60	36	38	15	18	36	29	121	1.71	3.12	2.56	2.61	2.42	5.56	5.22	12.26	2.42	1.44	1.5	0.6	0.69	1.4	1.11	4.7	4.20889	1.63429	-1.3648	0.00225562	0.138186
ENSG00000188649	13	92	37	30	25	41	24	31	33	23	15	9	23	11	21	20	0.51	3.59	1.43	1.17	0.98	1.58	0.93	1.19	1.33	0.92	0.59	0.36	0.88	0.43	0.8	0.78	1.41222	0.68	-1.0544	0.00226739	0.138228
ENSG00000172005	12	10	8	14	20	0	2	5	10	42	4	22	30	10	58	56	0.47	0.39	0.31	0.55	0.78	0	0.08	0.19	0.4	1.68	0.16	0.88	1.15	0.39	2.22	2.18	0.352222	1.23714	1.8125	0.00228918	0.13863
ENSG00000175745	88	17	0	7	26	8	37	15	27	60	115	279	26	109	42	42	3.43	0.66	0	0.27	1.02	0.31	1.44	0.58	1.09	2.41	4.54	11.14	1	4.23	1.61	1.63	0.977778	3.79429	1.9562	0.00229218	0.13863
ENSG00000164620	4	6	8	5	6	14	12	12	10	18	44	22	7	16	26	12	0.16	0.23	0.31	0.19	0.23	0.54	0.47	0.46	0.4	0.72	1.74	0.88	0.27	0.62	1	0.47	0.332222	0.814286	1.2934	0.00229285	0.13863
ENSG00000176697	30	81	58	12	71	47	28	19	19	58	90	86	101	54	179	96	1.17	3.16	2.25	0.47	2.77	1.82	1.09	0.73	0.77	2.33	3.55	3.43	3.87	2.1	6.86	3.73	1.58111	3.69571	1.2249	0.00230027	0.13867
ENSG00000197461	63	116	88	83	109	82	70	74	95	192	303	321	90	151	63	90	2.45	4.52	3.41	3.23	4.26	3.17	2.72	2.85	3.83	7.7	11.95	12.81	3.45	5.86	2.41	3.5	3.38222	6.81143	1.01	0.00234138	0.138938
ENSG00000174599	37	10	0	14	4	16	9	4	21	30	46	46	44	54	20	22	1.44	0.39	0	0.55	0.16	0.62	0.35	0.15	0.85	1.2	1.81	1.84	1.69	2.1	0.77	0.86	0.501111	1.46714	1.5498	0.00234706	0.138938
ENSG00000204291	0	4	1	0	2	12	10	2	6	4	13	116	2	6	4	42	0	0.16	0.04	0	0.08	0.46	0.39	0.08	0.24	0.16	0.51	4.63	0.08	0.23	0.15	1.63	0.161111	1.05571	2.7121	0.00235113	0.138955
ENSG00000182902	75	22	28	43	8	16	19	18	17	95	94	44	63	33	44	68	2.92	0.86	1.08	1.67	0.31	0.62	0.74	0.69	0.69	3.81	3.71	1.76	2.42	1.28	1.69	2.64	1.06444	2.47286	1.2161	0.00237324	0.139812
ENSG00000137857	1276	559	149	572	148	130	358	194	786	938	3827	2045	913	461	582	684	49.68	21.8	5.77	22.28	5.78	5.02	13.93	7.48	31.69	37.61	150.98	81.63	35	17.89	22.3	26.59	18.1589	53.1429	1.5492	0.00242093	0.141306
ENSG00000143195	7	2	0	8	2	2	16	0	4	2	34	26	11	33	39	4	0.27	0.08	0	0.31	0.08	0.08	0.62	0	0.16	0.08	1.34	1.04	0.42	1.28	1.49	0.16	0.177778	0.83	2.223	0.00242817	0.141306
ENSG00000274276	7	25	22	28	16	26	13	18	39	16	6	10	6	17	3	10	0.27	0.98	0.85	1.09	0.62	1	0.51	0.69	1.57	0.64	0.24	0.4	0.23	0.66	0.11	0.39	0.842222	0.381429	-1.1428	0.00243406	0.141306
ENSG00000165092	10008	2935	1423	3096	2775	1262	2408	550	3227	4277	11415	15429	6467	12631	4459	2800	389.66	114.48	55.09	120.6	108.39	48.74	93.73	21.2	130.09	171.5	450.35	615.89	247.94	490.24	170.83	108.84	120.22	322.227	1.4224	0.00243976	0.141306
ENSG00000235779	0	2	3	2	2	0	6	6	2	0	0	0	0	0	0	0	0	0.08	0.12	0.08	0.08	0	0.23	0.23	0.08	0	0	0	0	0	0	0	0.1	0.001	-6.6439	0.00244171	0.141306
ENSG00000158246	30	20	10	18	16	22	24	20	15	14	57	26	24	72	72	28	1.17	0.78	0.39	0.7	0.62	0.85	0.93	0.77	0.6	0.56	2.25	1.04	0.92	2.79	2.76	1.09	0.756667	1.63	1.1071	0.00244294	0.141306
ENSG00000172164	819	2413	5111	1183	2077	2631	1291	938	1223	1779	545	979	1128	783	941	623	31.89	94.12	197.88	46.08	81.13	101.6	50.25	36.15	49.3	71.33	21.5	39.08	43.25	30.39	36.05	24.22	76.4889	37.9743	-1.0102	0.0024438	0.141306
ENSG00000175197	129	664	2020	216	585	783	271	200	373	422	187	226	261	137	178	225	5.02	25.9	78.21	8.41	22.85	30.24	10.55	7.71	15.04	16.92	7.38	9.02	10.01	5.32	6.82	8.75	22.6589	9.17429	-1.3044	0.00245485	0.141306
ENSG00000235513	13	42	181	17	13	51	17	6	16	18	6	21	4	14	11	6	0.51	1.64	7.01	0.66	0.51	1.97	0.66	0.23	0.65	0.72	0.24	0.84	0.15	0.54	0.42	0.23	1.53778	0.448571	-1.7774	0.00249268	0.141847
ENSG00000230630	0	0	0	0	2	2	0	0	0	0	0	45	2	8	2	4	0	0	0	0	0.08	0.08	0	0	0	0	0	1.8	0.08	0.31	0.08	0.16	0.0177778	0.347143	4.2874	0.00253234	0.142778
ENSG00000119547	8	10	12	2	14	8	8	2	10	26	49	30	14	12	6	20	0.31	0.39	0.46	0.08	0.55	0.31	0.31	0.08	0.4	1.04	1.93	1.2	0.54	0.47	0.23	0.78	0.321111	0.884286	1.4614	0.00254696	0.14316
ENSG00000260953	9	55	126	11	20	55	23	0	60	24	4	2	15	9	0	2	0.35	2.15	4.88	0.43	0.78	2.12	0.9	0	2.42	0.96	0.16	0.08	0.58	0.35	0	0.08	1.55889	0.315714	-2.3038	0.00255771	0.14316
ENSG00000175874	8	76	154	111	90	143	102	258	302	154	25	46	17	4	16	33	0.31	2.96	5.96	4.32	3.52	5.52	3.97	9.94	12.17	6.17	0.99	1.84	0.65	0.16	0.61	1.28	5.40778	1.67143	-1.694	0.00255909	0.14316
ENSG00000280339	4	10	6	4	11	0	8	8	6	2	2	2	2	0	2	2	0.16	0.39	0.23	0.16	0.43	0	0.31	0.31	0.24	0.08	0.08	0.08	0.08	0	0.08	0.08	0.247778	0.0685714	-1.8534	0.00257629	0.143248
ENSG00000143320	124	217	207	333	387	238	367	584	495	277	77	183	143	52	62	282	4.83	8.46	8.01	12.97	15.12	9.19	14.29	22.51	19.96	11.11	3.04	7.3	5.48	2.02	2.38	10.96	12.8156	6.04143	-1.0849	0.00258847	0.143248
ENSG00000163823	17	6	18	20	6	12	20	26	20	76	44	18	13	42	16	71	0.66	0.23	0.7	0.78	0.23	0.46	0.78	1	0.81	3.05	1.74	0.72	0.5	1.63	0.61	2.76	0.627778	1.57286	1.3251	0.00258898	0.143248
ENSG00000273301	103	28	6	4	30	4	16	6	24	18	150	100	18	232	90	58	4.01	1.09	0.23	0.16	1.17	0.15	0.62	0.23	0.97	0.72	5.92	3.99	0.69	9	3.45	2.25	0.958889	3.71714	1.9548	0.00259357	0.143248
ENSG00000127578	7	3	6	11	12	6	8	6	2	37	20	20	6	17	12	10	0.27	0.12	0.23	0.43	0.47	0.23	0.31	0.23	0.08	1.48	0.79	0.8	0.23	0.66	0.46	0.39	0.263333	0.687143	1.3837	0.00259523	0.143248
ENSG00000119681	39	91	118	134	95	212	93	177	171	155	123	1265	98	115	108	856	1.52	3.55	4.57	5.22	3.71	8.19	3.62	6.82	6.89	6.22	4.85	50.5	3.76	4.46	4.14	33.27	4.89889	15.3143	1.6444	0.00261361	0.144047
ENSG00000163898	58	123	181	187	116	158	130	124	107	585	182	267	316	83	203	221	2.26	4.8	7.01	7.28	4.53	6.1	5.06	4.78	4.31	23.46	7.18	10.66	12.12	3.22	7.78	8.59	5.12556	10.43	1.025	0.00263426	0.144967
ENSG00000135842	37	421	4006	34	782	862	108	62	146	310	70	202	109	48	53	96	1.44	16.42	155.1	1.32	30.55	33.29	4.2	2.39	5.89	12.43	2.76	8.06	4.18	1.86	2.03	3.73	27.8444	5.00714	-2.4753	0.00264887	0.145336
ENSG00000128965	38	602	1821	124	711	1114	448	125	509	437	103	137	252	50	97	107	1.48	23.48	70.5	4.83	27.77	43.02	17.44	4.82	20.52	17.52	4.06	5.47	9.66	1.94	3.72	4.16	23.7622	6.64714	-1.8379	0.00266086	0.145777
ENSG00000160472	4	0	0	0	2	2	0	0	1	8	0	24	8	11	3	2	0.16	0	0	0	0.08	0.08	0	0	0.04	0.32	0	0.96	0.31	0.43	0.11	0.08	0.04	0.315714	2.9805	0.00270892	0.147312
ENSG00000154928	6	0	5	4	0	2	4	3	6	3	12	6	7	34	13	10	0.23	0	0.19	0.16	0	0.08	0.16	0.12	0.24	0.12	0.47	0.24	0.27	1.32	0.5	0.39	0.131111	0.472857	1.8506	0.00271392	0.147366
ENSG00000140279	19	42	10	20	16	4	12	16	54	84	123	74	68	14	6	94	0.74	1.64	0.39	0.78	0.62	0.15	0.47	0.62	2.18	3.37	4.85	2.95	2.61	0.54	0.23	3.65	0.843333	2.6	1.6243	0.00272074	0.147518
ENSG00000243538	3	4	0	2	1	1	3	2	2	5	4	7	12	16	5	2	0.12	0.16	0	0.08	0.04	0.04	0.12	0.08	0.08	0.2	0.16	0.28	0.46	0.62	0.19	0.08	0.08	0.284286	1.8293	0.00278886	0.150571
ENSG00000113070	44	197	526	72	197	243	147	83	66	138	36	102	84	53	40	52	1.71	7.68	20.36	2.8	7.69	9.38	5.72	3.2	2.66	5.53	1.42	4.07	3.22	2.06	1.53	2.02	6.8	2.83571	-1.2618	0.00282146	0.150756
ENSG00000179397	49	43	35	19	19	6	16	33	69	58	69	88	69	75	64	50	1.91	1.68	1.36	0.74	0.74	0.23	0.62	1.27	2.78	2.33	2.72	3.51	2.65	2.91	2.45	1.94	1.25889	2.64429	1.0707	0.00284488	0.151159
ENSG00000139329	2	7	30	2	14	167	90	15	16	18	86	1013	7	42	16	1302	0.08	0.27	1.16	0.08	0.55	6.45	3.5	0.58	0.65	0.72	3.39	40.44	0.27	1.63	0.61	50.61	1.48	13.9529	3.2369	0.00289164	0.15198
ENSG00000238266	38	132	30	381	51	77	121	193	86	58	12	39	72	4	79	32	1.48	5.15	1.16	14.84	1.99	2.97	4.71	7.44	3.47	2.33	0.47	1.56	2.76	0.16	3.03	1.24	4.80111	1.65	-1.5409	0.00292525	0.15198
ENSG00000213943	8	12	6	13	5	4	19	4	6	4	2	4	3	2	1	5	0.31	0.47	0.23	0.51	0.2	0.15	0.74	0.15	0.24	0.16	0.08	0.16	0.12	0.08	0.04	0.19	0.333333	0.118571	-1.4912	0.00292665	0.15198
ENSG00000087258	4	24	34	9	76	30	28	119	53	10	8	6	3	16	23	28	0.16	0.94	1.32	0.35	2.97	1.16	1.09	4.59	2.14	0.4	0.32	0.24	0.12	0.62	0.88	1.09	1.63556	0.524286	-1.6414	0.00293551	0.15198
ENSG00000197043	214	161	195	95	123	450	253	307	97	72	98	880	627	485	549	1337	8.33	6.28	7.55	3.7	4.8	17.38	9.85	11.83	3.91	2.89	3.87	35.13	24.04	18.82	21.03	51.97	8.18111	22.5357	1.4618	0.00295014	0.15198
ENSG00000132837	13	174	1045	68	274	231	75	69	110	172	32	87	37	33	37	77	0.51	6.79	40.46	2.65	10.7	8.92	2.92	2.66	4.43	6.9	1.26	3.47	1.42	1.28	1.42	2.99	8.89333	2.67714	-1.732	0.00295214	0.15198
ENSG00000229891	14	17	10	17	22	10	14	36	36	43	78	50	20	38	25	36	0.55	0.66	0.39	0.66	0.86	0.39	0.54	1.39	1.45	1.72	3.08	2	0.77	1.47	0.96	1.4	0.765556	1.62857	1.089	0.00297355	0.15198
ENSG00000078596	0	0	0	0	0	2	2	0	0	0	3	32	0	0	6	30	0	0	0	0	0	0.08	0.08	0	0	0	0.12	1.28	0	0	0.23	1.17	0.0177778	0.4	4.4919	0.00297546	0.15198
ENSG00000134539	2	29	20	10	43	9	10	13	14	12	4	6	0	0	6	5	0.08	1.13	0.77	0.39	1.68	0.35	0.39	0.5	0.56	0.48	0.16	0.24	0	0	0.23	0.19	0.65	0.185714	-1.8074	0.00297717	0.15198
ENSG00000152377	89	10	8	175	42	55	70	18	92	18	494	377	189	90	58	304	3.47	0.39	0.31	6.82	1.64	2.12	2.72	0.69	3.71	0.72	19.49	15.05	7.25	3.49	2.22	11.82	2.43	8.57714	1.8195	0.0029852	0.15198
ENSG00000143631	12	11	6	0	16	16	10	16	12	0	144	71	1	170	62	3	0.47	0.43	0.23	0	0.62	0.62	0.39	0.62	0.48	0	5.68	2.83	0.04	6.6	2.38	0.12	0.428889	2.52143	2.5556	0.00299133	0.15198
ENSG00000214653	7	11	12	4	5	1	11	1	4	3	1	0	2	0	3	0	0.27	0.43	0.46	0.16	0.2	0.04	0.43	0.04	0.16	0.12	0.04	0	0.08	0	0.11	0	0.243333	0.05	-2.2829	0.00300562	0.15198
ENSG00000102981	18	8	8	10	12	18	4	24	14	22	40	40	16	20	44	16	0.7	0.31	0.31	0.39	0.47	0.7	0.16	0.93	0.56	0.88	1.58	1.6	0.61	0.78	1.69	0.62	0.503333	1.10857	1.1391	0.003043	0.153028
ENSG00000142173	4	30	82	2	22	364	262	48	29	31	128	3033	14	166	38	3094	0.16	1.17	3.17	0.08	0.86	14.06	10.2	1.85	1.17	1.24	5.05	121.07	0.54	6.44	1.46	120.27	3.63556	36.5814	3.3309	0.00305104	0.153223
ENSG00000141682	229	1002	2055	719	842	1278	505	834	621	929	334	340	472	200	455	377	8.92	39.08	79.56	28.01	32.89	49.35	19.66	32.14	25.03	37.25	13.18	13.57	18.1	7.76	17.43	14.65	34.96	17.42	-1.005	0.00306928	0.153643
ENSG00000121068	0	0	2	0	0	2	4	0	2	0	2	110	0	4	0	22	0	0	0.08	0	0	0.08	0.16	0	0.08	0	0.08	4.39	0	0.16	0	0.86	0.0444444	0.784286	4.1413	0.00307195	0.153643
ENSG00000150625	2	1	2	2	0	0	0	0	0	0	14	12	9	6	1	2	0.08	0.04	0.08	0.08	0	0	0	0	0	0	0.55	0.48	0.35	0.23	0.04	0.08	0.0311111	0.247143	2.9898	0.00311406	0.155327
ENSG00000093134	23	137	102	22	190	88	28	256	220	141	16	12	26	2	24	10	0.9	5.34	3.95	0.86	7.42	3.4	1.09	9.87	8.87	5.65	0.63	0.48	1	0.08	0.92	0.39	4.63333	1.30714	-1.8256	0.00315407	0.155613
ENSG00000050165	36	10	26	12	74	94	54	78	16	12	38	747	28	132	92	200	1.4	0.39	1.01	0.47	2.89	3.63	2.1	3.01	0.65	0.48	1.5	29.82	1.07	5.12	3.52	7.77	1.72778	7.04	2.0267	0.00316966	0.155613
ENSG00000177340	4	0	0	2	8	4	4	0	4	6	17	5	8	9	14	12	0.16	0	0	0.08	0.31	0.15	0.16	0	0.16	0.24	0.67	0.2	0.31	0.35	0.54	0.47	0.113333	0.397143	1.8091	0.00317702	0.155613
ENSG00000205795	10	106	19	60	220	103	117	269	127	14	42	12	7	94	48	42	0.39	4.13	0.74	2.34	8.59	3.98	4.55	10.37	5.12	0.56	1.66	0.48	0.27	3.65	1.84	1.63	4.46778	1.44143	-1.6321	0.00317907	0.155613
ENSG00000270059	6	6	2	4	11	15	2	4	12	0	2	0	0	5	3	0	0.23	0.23	0.08	0.16	0.43	0.58	0.08	0.15	0.48	0	0.08	0	0	0.19	0.11	0	0.268889	0.0542857	-2.3084	0.00318934	0.155909
ENSG00000145721	28	8	2	74	8	14	28	44	18	2	383	150	6	227	27	160	1.09	0.31	0.08	2.88	0.31	0.54	1.09	1.7	0.73	0.08	15.11	5.99	0.23	8.81	1.03	6.22	0.97	5.35286	2.4643	0.00322148	0.156938
ENSG00000162873	76	19	13	66	16	20	20	35	21	40	284	56	42	54	84	43	2.96	0.74	0.5	2.57	0.62	0.77	0.78	1.35	0.85	1.6	11.2	2.24	1.61	2.1	3.22	1.67	1.23778	3.37714	1.4481	0.00323628	0.157195
ENSG00000235385	0	0	2	0	4	4	2	2	0	0	4	57	0	0	2	96	0	0	0.08	0	0.16	0.15	0.08	0.08	0	0	0.16	2.28	0	0	0.08	3.73	0.0611111	0.892857	3.8689	0.00323703	0.157195
ENSG00000165124	42	14	4	6	13	10	8	8	10	40	11	197	16	11	20	26	1.64	0.55	0.15	0.23	0.51	0.39	0.31	0.31	0.4	1.6	0.43	7.86	0.61	0.43	0.77	1.01	0.498889	1.81571	1.8637	0.00331048	0.159798
ENSG00000143816	113	50	12	66	24	50	37	25	115	175	259	205	110	64	87	46	4.4	1.95	0.46	2.57	0.94	1.93	1.44	0.96	4.64	7.02	10.22	8.18	4.22	2.48	3.33	1.79	2.14333	5.32	1.3116	0.00331905	0.15991
ENSG00000253301	17	352	3	9	23	425	53	3	12	2	24	0	8	23	15	0	0.66	13.73	0.12	0.35	0.9	16.41	2.06	0.12	0.48	0.08	0.95	0	0.31	0.89	0.57	0	3.87	0.4	-3.2743	0.0033818	0.161843
ENSG00000204287	2066	1663	978	2415	2183	1632	2039	2950	3557	2700	12916	7105	2370	3426	3888	1220	80.44	64.86	37.86	94.07	85.27	63.02	79.37	113.7	143.4	108.26	509.56	283.62	90.87	132.97	148.96	47.42	84.6656	188.809	1.1571	0.00338805	0.161843
ENSG00000153292	68	166	34	63	121	27	47	135	132	348	92	201	161	178	228	133	2.65	6.47	1.32	2.45	4.73	1.04	1.83	5.2	5.32	13.95	3.63	8.02	6.17	6.91	8.74	5.17	3.44556	7.51286	1.1246	0.00339045	0.161843
ENSG00000117020	9	4	8	2	8	20	26	24	7	11	4	214	2	11	21	147	0.35	0.16	0.31	0.08	0.31	0.77	1.01	0.93	0.28	0.44	0.16	8.54	0.08	0.43	0.8	5.71	0.466667	2.30857	2.3065	0.00339588	0.161843
ENSG00000260949	0	14	32	4	8	10	8	0	4	0	2	0	4	0	2	0	0	0.55	1.24	0.16	0.31	0.39	0.31	0	0.16	0	0.08	0	0.15	0	0.08	0	0.346667	0.0442857	-2.9686	0.00339843	0.161843
ENSG00000204262	82	50	97	101	218	292	143	81	48	64	137	834	139	411	139	784	3.19	1.95	3.76	3.93	8.52	11.28	5.57	3.12	1.94	2.57	5.4	33.29	5.33	15.95	5.33	30.48	4.80667	14.05	1.5475	0.0034279	0.162189
ENSG00000103257	613	3844	7944	1021	7265	5235	2631	2007	2964	2503	2037	2590	1192	1062	1072	1098	23.87	149.93	307.56	39.77	283.78	202.17	102.41	77.35	119.49	100.36	80.36	103.39	45.7	41.22	41.07	42.68	145.148	64.9686	-1.1597	0.00343	0.162189
ENSG00000000971	1513	2008	676	940	416	1082	649	178	2220	5127	1553	1780	3932	1153	2894	1627	58.91	78.32	26.17	36.62	16.25	41.78	25.26	6.86	89.5	205.58	61.27	71.05	150.75	44.75	110.87	63.24	42.1856	101.073	1.2606	0.00343542	0.162189
ENSG00000140932	0	4	12	4	6	8	6	6	13	2	0	0	0	4	3	0	0	0.16	0.46	0.16	0.23	0.31	0.23	0.23	0.52	0.08	0	0	0	0.16	0.11	0	0.255556	0.05	-2.3536	0.00345112	0.162649
ENSG00000102174	48	20	8	42	16	13	8	33	14	87	43	50	70	30	48	28	1.87	0.78	0.31	1.64	0.62	0.5	0.31	1.27	0.56	3.49	1.7	2	2.68	1.16	1.84	1.09	0.873333	1.99429	1.1913	0.00347245	0.163026
ENSG00000148516	12	35	28	15	19	60	42	18	18	28	25	396	12	23	22	203	0.47	1.37	1.08	0.58	0.74	2.32	1.63	0.69	0.73	1.12	0.99	15.81	0.46	0.89	0.84	7.89	1.06778	4	1.9054	0.0035291	0.164427
ENSG00000143248	55	74	152	91	41	269	176	27	48	41	117	1394	71	109	51	1984	2.14	2.89	5.88	3.54	1.6	10.39	6.85	1.04	1.94	1.64	4.62	55.65	2.72	4.23	1.95	77.12	4.03	21.1329	2.3906	0.00355685	0.165093
ENSG00000075643	257	990	2438	499	1835	1619	696	986	672	729	342	301	668	258	471	870	10.01	38.61	94.39	19.44	71.68	62.52	27.09	38	27.09	29.23	13.49	12.02	25.61	10.01	18.04	33.82	43.2033	20.3171	-1.0884	0.00357231	0.165392
ENSG00000145113	207	474	795	299	1027	410	251	447	544	1263	1353	2409	485	490	1003	719	8.06	18.49	30.78	11.65	40.12	15.83	9.77	17.23	21.93	50.64	53.38	96.16	18.59	19.02	38.43	27.95	19.3178	43.4529	1.1695	0.00358567	0.165802
ENSG00000107099	37	18	4	22	45	12	9	8	80	117	38	77	40	185	81	20	1.44	0.7	0.15	0.86	1.76	0.46	0.35	0.31	3.23	4.69	1.5	3.07	1.53	7.18	3.1	0.78	1.02889	3.12143	1.6011	0.00359613	0.165869
ENSG00000140254	88	69	15	40	20	7	18	13	135	130	584	299	77	10	16	129	3.43	2.69	0.58	1.56	0.78	0.27	0.7	0.5	5.44	5.21	23.04	11.94	2.95	0.39	0.61	5.01	1.77222	7.02143	1.9862	0.0036693	0.168398
ENSG00000189184	31	4	16	8	2	64	44	12	10	6	24	488	32	20	10	335	1.21	0.16	0.62	0.31	0.08	2.47	1.71	0.46	0.4	0.24	0.95	19.48	1.23	0.78	0.38	13.02	0.824444	5.15429	2.6443	0.00371299	0.169557
ENSG00000253567	8	4	5	4	8	2	0	5	6	2	2	0	2	0	0	0	0.31	0.16	0.19	0.16	0.31	0.08	0	0.19	0.24	0.08	0.08	0	0.08	0	0	0	0.182222	0.0342857	-2.41	0.00371986	0.16966
ENSG00000176907	1931	8633	12730	1887	5831	5292	2867	1974	3868	3737	727	1452	3628	1839	2341	2179	75.18	336.72	492.86	73.5	227.76	204.37	111.6	76.08	155.93	149.84	28.68	57.96	139.1	71.38	89.69	84.7	194.889	88.7643	-1.1346	0.00377741	0.170914
ENSG00000164220	6	0	2	8	8	18	2	1	0	0	145	152	5	16	0	100	0.23	0	0.08	0.31	0.31	0.7	0.08	0.04	0	0	5.72	6.07	0.19	0.62	0	3.89	0.194444	2.35571	3.5987	0.00377756	0.170914
ENSG00000168542	0	49	22	0	32	98	197	24	25	22	141	2173	22	138	20	1068	0	1.91	0.85	0	1.25	3.78	7.67	0.93	1.01	0.88	5.56	86.74	0.84	5.36	0.77	41.51	1.93333	20.2371	3.3878	0.0038109	0.171496
ENSG00000105137	2	2	2	2	0	10	15	2	3	6	3	102	2	2	4	59	0.08	0.08	0.08	0.08	0	0.39	0.58	0.08	0.12	0.24	0.12	4.07	0.08	0.08	0.15	2.29	0.165556	1.00429	2.6008	0.0038161	0.171496
ENSG00000206897	2	9	2	3	4	3	8	4	8	0	0	0	0	2	3	2	0.08	0.35	0.08	0.12	0.16	0.12	0.31	0.15	0.32	0	0	0	0	0.08	0.11	0.08	0.187778	0.0385714	-2.2834	0.00383788	0.171915
ENSG00000279013	6	33	27	9	20	20	10	12	20	11	8	4	12	6	4	10	0.23	1.29	1.05	0.35	0.78	0.77	0.39	0.46	0.81	0.44	0.32	0.16	0.46	0.23	0.15	0.39	0.681111	0.307143	-1.149	0.00384159	0.171915
ENSG00000026036	20	5	21	26	23	22	16	14	32	55	53	57	13	19	42	58	0.78	0.2	0.81	1.01	0.9	0.85	0.62	0.54	1.29	2.21	2.09	2.28	0.5	0.74	1.61	2.25	0.777778	1.66857	1.1012	0.00384413	0.171915
ENSG00000235927	2	8	5	2	2	2	0	2	4	8	10	8	12	9	16	2	0.08	0.31	0.19	0.08	0.08	0.08	0	0.08	0.16	0.32	0.39	0.32	0.46	0.35	0.61	0.08	0.117778	0.361429	1.6176	0.00385133	0.171957
ENSG00000011465	4	4	12	0	6	45	54	22	4	17	30	681	0	24	16	391	0.16	0.16	0.46	0	0.23	1.74	2.1	0.85	0.16	0.68	1.18	27.18	0	0.93	0.61	15.2	0.651111	6.54	3.3283	0.00386692	0.17213
ENSG00000106366	237	186	122	427	50	166	229	120	219	230	106	2093	390	152	153	936	9.23	7.25	4.72	16.63	1.95	6.41	8.91	4.63	8.83	9.22	4.18	83.55	14.95	5.9	5.86	36.38	7.61778	22.8629	1.5856	0.00387195	0.17213
ENSG00000022267	244	18	46	45	34	20	35	18	21	42	128	269	205	194	182	74	9.5	0.7	1.78	1.75	1.33	0.77	1.36	0.69	0.85	1.68	5.05	10.74	7.86	7.53	6.97	2.88	2.08111	6.10143	1.5518	0.00387235	0.17213
ENSG00000120337	0	2	2	0	2	0	0	0	0	8	0	34	0	0	2	38	0	0.08	0.08	0	0.08	0	0	0	0	0.32	0	1.36	0	0	0.08	1.48	0.0266667	0.462857	4.1175	0.00391902	0.173534
ENSG00000112715	693	8268	16286	2319	5488	8631	3823	5179	6044	6659	769	1630	1644	955	1506	3824	26.98	322.48	630.53	90.33	214.37	333.31	148.81	199.61	243.65	267.01	30.34	65.07	63.03	37.07	57.7	148.64	245.563	95.5514	-1.3617	0.00392854	0.173534
ENSG00000164871	10	26	4	2	6	2	11	2	16	30	92	34	40	30	0	14	0.39	1.01	0.15	0.08	0.23	0.08	0.43	0.08	0.65	1.2	3.63	1.36	1.53	1.16	0	0.54	0.344444	1.34571	1.966	0.00398528	0.17463
ENSG00000247844	348	74	43	195	64	81	69	93	19	53	794	346	164	364	238	209	13.55	2.89	1.66	7.6	2.5	3.13	2.69	3.58	0.77	2.13	31.32	13.81	6.29	14.13	9.12	8.12	4.26333	12.1314	1.5087	0.00398984	0.17463
ENSG00000185070	49	8	2	0	2	8	16	0	6	19	32	218	6	10	10	117	1.91	0.31	0.08	0	0.08	0.31	0.62	0	0.24	0.76	1.26	8.7	0.23	0.39	0.38	4.55	0.394444	2.32429	2.5589	0.00403107	0.175576
ENSG00000241489	39	13	20	31	9	29	24	22	45	50	146	123	35	33	43	13	1.52	0.51	0.77	1.21	0.35	1.12	0.93	0.85	1.81	2	5.76	4.91	1.34	1.28	1.65	0.51	1.00778	2.49286	1.3066	0.00404287	0.175876
ENSG00000113532	323	209	73	222	242	63	93	226	394	410	534	865	319	498	369	144	12.58	8.15	2.83	8.65	9.45	2.43	3.62	8.71	15.88	16.44	21.07	34.53	12.23	19.33	14.14	5.6	8.03333	17.62	1.1331	0.00405884	0.176159
ENSG00000152953	240	22	12	45	36	65	92	44	90	106	261	399	72	322	184	60	9.34	0.86	0.46	1.75	1.41	2.51	3.58	1.7	3.63	4.25	10.3	15.93	2.76	12.5	7.05	2.33	2.80444	7.87429	1.4894	0.00407317	0.176417
ENSG00000243243	4	17	50	35	15	10	27	20	13	9	13	12	6	4	8	11	0.16	0.66	1.94	1.36	0.59	0.39	1.05	0.77	0.52	0.36	0.51	0.48	0.23	0.16	0.31	0.43	0.826667	0.354286	-1.2224	0.00407761	0.176417
ENSG00000250400	8	0	1	1	0	0	0	0	0	0	100	27	4	1	2	0	0.31	0	0.04	0.04	0	0	0	0	0	0	3.95	1.08	0.15	0.04	0.08	0	0.0433333	0.757143	4.127	0.00407916	0.176417
ENSG00000219361	0	4	6	3	6	0	5	2	0	0	0	0	0	0	0	0	0	0.16	0.23	0.12	0.23	0	0.19	0.08	0	0	0	0	0	0	0	0	0.112222	0.001	-6.8102	0.00411561	0.177159
ENSG00000279894	28	28	15	6	10	12	18	5	20	10	14	6	6	4	2	2	1.09	1.09	0.58	0.23	0.39	0.46	0.7	0.19	0.81	0.4	0.55	0.24	0.23	0.16	0.08	0.08	0.615556	0.248571	-1.3082	0.00412928	0.17754
ENSG00000160539	0	0	0	0	0	0	1	0	0	0	0	14	0	2	2	24	0	0	0	0	0	0	0.04	0	0	0	0	0.56	0	0.08	0.08	0.93	0.00444444	0.235714	5.7289	0.00414218	0.177648
ENSG00000069122	17	6	11	26	10	11	24	12	15	18	65	71	14	28	4	78	0.66	0.23	0.43	1.01	0.39	0.42	0.93	0.46	0.6	0.72	2.56	2.83	0.54	1.09	0.15	3.03	0.57	1.56	1.4525	0.00418002	0.178469
ENSG00000163704	80	40	33	38	32	51	75	73	59	105	207	159	39	114	41	85	3.11	1.56	1.28	1.48	1.25	1.97	2.92	2.81	2.38	4.21	8.17	6.35	1.5	4.42	1.57	3.3	2.08444	4.21714	1.0166	0.00424624	0.180041
ENSG00000266934	2	2	4	4	2	4	4	0	2	8	16	2	2	8	24	6	0.08	0.08	0.15	0.16	0.08	0.15	0.16	0	0.08	0.32	0.63	0.08	0.08	0.31	0.92	0.23	0.104444	0.367143	1.8136	0.00426443	0.180089
ENSG00000228252	2	19	5	4	8	6	2	8	20	5	4	2	2	0	0	2	0.08	0.74	0.19	0.16	0.31	0.23	0.08	0.31	0.81	0.2	0.16	0.08	0.08	0	0	0.08	0.323333	0.0857143	-1.9154	0.0042986	0.180621
ENSG00000183018	49	56	46	54	162	67	86	81	72	100	238	268	32	152	186	133	1.91	2.18	1.78	2.1	6.33	2.59	3.35	3.12	2.9	4.01	9.39	10.7	1.23	5.9	7.13	5.17	2.91778	6.21857	1.0917	0.00430414	0.180621
ENSG00000154864	0	0	0	0	0	4	0	0	0	4	0	49	2	10	0	2	0	0	0	0	0	0.15	0	0	0	0.16	0	1.96	0.08	0.39	0	0.08	0.0166667	0.381429	4.5164	0.00433547	0.181729
ENSG00000185924	1	0	0	0	0	0	2	0	0	7	18	6	2	2	0	0	0.04	0	0	0	0	0	0.08	0	0	0.28	0.71	0.24	0.08	0.08	0	0	0.0133333	0.198571	3.8965	0.0043468	0.181789
ENSG00000270093	2	0	0	0	0	0	0	0	2	6	18	4	4	0	8	0	0.08	0	0	0	0	0	0	0	0.08	0.24	0.71	0.16	0.15	0	0.31	0	0.0177778	0.224286	3.6572	0.00437954	0.18295
ENSG00000240476	3	5	11	4	16	2	0	4	4	12	3	40	8	8	34	35	0.12	0.2	0.43	0.16	0.62	0.08	0	0.15	0.16	0.48	0.12	1.6	0.31	0.31	1.3	1.36	0.213333	0.782857	1.8756	0.004394	0.183071
ENSG00000202566	1	4	6	0	0	2	4	0	0	4	8	18	6	7	4	10	0.04	0.16	0.23	0	0	0.08	0.16	0	0	0.16	0.32	0.72	0.23	0.27	0.15	0.39	0.0744444	0.32	2.1038	0.00444016	0.183605
ENSG00000279688	11	7	5	20	6	4	7	18	2	5	4	1	3	3	4	0	0.43	0.27	0.19	0.78	0.23	0.15	0.27	0.69	0.08	0.2	0.16	0.04	0.12	0.12	0.15	0	0.343333	0.112857	-1.6051	0.00444604	0.183641
ENSG00000215458	14	10	15	23	16	23	38	24	16	18	45	26	20	41	107	47	0.55	0.39	0.58	0.9	0.62	0.89	1.48	0.93	0.65	0.72	1.78	1.04	0.77	1.59	4.1	1.83	0.776667	1.69	1.1217	0.00445447	0.183783
ENSG00000130054	95	14	24	16	44	20	38	28	26	30	226	112	73	58	37	55	3.7	0.55	0.93	0.62	1.72	0.77	1.48	1.08	1.05	1.2	8.92	4.47	2.8	2.25	1.42	2.14	1.32222	3.31429	1.3257	0.00445962	0.183789
ENSG00000261295	4	2	0	0	0	0	2	0	4	5	2	44	2	2	2	11	0.16	0.08	0	0	0	0	0.08	0	0.16	0.2	0.08	1.76	0.08	0.08	0.08	0.43	0.0533333	0.387143	2.8598	0.00447315	0.184141
ENSG00000154096	2	4	11	0	9	54	55	12	2	7	35	673	4	17	7	317	0.08	0.16	0.43	0	0.35	2.09	2.14	0.46	0.08	0.28	1.38	26.86	0.15	0.66	0.27	12.32	0.643333	5.98857	3.2186	0.00449906	0.184587
ENSG00000236404	26	126	336	39	94	70	53	12	55	72	18	33	47	22	26	16	1.01	4.91	13.01	1.52	3.67	2.7	2.06	0.46	2.22	2.89	0.71	1.32	1.8	0.85	1	0.62	3.50667	1.31286	-1.4174	0.00452184	0.185315
ENSG00000137267	307	37	21	140	54	117	78	140	67	145	642	378	139	403	145	102	11.95	1.44	0.81	5.45	2.11	4.52	3.04	5.4	2.7	5.81	25.33	15.09	5.33	15.64	5.56	3.96	4.15778	10.96	1.3984	0.00454387	0.185597
ENSG00000128266	16	18	8	20	2	2	9	11	8	10	17	31	50	58	32	6	0.62	0.7	0.31	0.78	0.08	0.08	0.35	0.42	0.32	0.4	0.67	1.24	1.92	2.25	1.23	0.23	0.406667	1.13429	1.4799	0.00459353	0.186435
ENSG00000130540	24	10	10	16	18	12	10	15	31	13	15	31	24	71	43	51	0.93	0.39	0.39	0.62	0.7	0.46	0.39	0.58	1.25	0.52	0.59	1.24	0.92	2.76	1.65	1.98	0.634444	1.38	1.1211	0.00460125	0.186435
ENSG00000260498	2	3	2	3	2	10	2	0	0	0	1	0	0	0	0	0	0.08	0.12	0.08	0.12	0.08	0.39	0.08	0	0	0	0.04	0	0	0	0	0	0.105556	0.00571429	-4.2073	0.00460244	0.186435
ENSG00000115902	667	1750	4093	621	1032	2100	1481	385	1229	1083	506	732	907	343	546	873	25.97	68.26	158.47	24.19	40.31	81.1	57.65	14.84	49.55	43.43	19.96	29.22	34.77	13.31	20.92	33.93	57.8156	27.9343	-1.0494	0.00460497	0.186435
ENSG00000232075	0	0	0	0	2	0	0	0	0	2	4	2	2	0	4	8	0	0	0	0	0.08	0	0	0	0	0.08	0.16	0.08	0.08	0	0.15	0.31	0.00888889	0.122857	3.7888	0.00463943	0.1871
ENSG00000188517	45	156	170	64	280	123	12	244	79	54	78	101	34	54	34	14	1.75	6.08	6.58	2.49	10.94	4.75	0.47	9.4	3.18	2.17	3.08	4.03	1.3	2.1	1.3	0.54	5.07111	2.07429	-1.2897	0.00467731	0.187506
ENSG00000162951	18	12	4	0	5	2	10	0	2	2	24	39	10	38	18	32	0.7	0.47	0.15	0	0.2	0.08	0.39	0	0.08	0.08	0.95	1.56	0.38	1.47	0.69	1.24	0.23	0.91	1.9842	0.00468884	0.187599
ENSG00000137674	4	0	0	2	0	0	0	0	0	2	14	11	0	4	35	0	0.16	0	0	0.08	0	0	0	0	0	0.08	0.55	0.44	0	0.16	1.34	0	0.0266667	0.367143	3.7832	0.00468984	0.187599
ENSG00000251537	2	9	12	2	10	16	18	11	8	26	42	36	5	14	20	34	0.08	0.35	0.46	0.08	0.39	0.62	0.7	0.42	0.32	1.04	1.66	1.44	0.19	0.54	0.77	1.32	0.38	0.994286	1.3877	0.00470413	0.187634
ENSG00000151617	4	2	15	1	4	18	8	4	10	2	13	83	6	10	9	95	0.16	0.08	0.58	0.04	0.16	0.7	0.31	0.15	0.4	0.08	0.51	3.31	0.23	0.39	0.34	3.69	0.286667	1.22143	2.0911	0.00472975	0.188332
ENSG00000176463	63	23	36	25	24	46	38	83	78	110	173	174	32	85	72	49	2.45	0.9	1.39	0.97	0.94	1.78	1.48	3.2	3.14	4.41	6.83	6.95	1.23	3.3	2.76	1.9	1.80556	3.91143	1.1153	0.00473477	0.188332
ENSG00000198976	10	8	17	5	3	7	12	13	10	22	23	20	12	10	25	23	0.39	0.31	0.66	0.19	0.12	0.27	0.47	0.5	0.4	0.88	0.91	0.8	0.46	0.39	0.96	0.89	0.367778	0.755714	1.039	0.00478942	0.189494
ENSG00000146966	5	9	22	2	26	45	36	21	6	14	10	235	24	18	28	209	0.19	0.35	0.85	0.08	1.02	1.74	1.4	0.81	0.24	0.56	0.39	9.38	0.92	0.7	1.07	8.12	0.742222	3.02	2.0246	0.00484988	0.190885
ENSG00000137501	506	126	60	147	112	67	51	94	142	401	505	487	329	306	173	142	19.7	4.91	2.32	5.73	4.37	2.59	1.99	3.62	5.72	16.08	19.92	19.44	12.61	11.88	6.63	5.52	5.66111	13.1543	1.2164	0.00490651	0.191361
ENSG00000196549	286	158	48	216	37	157	167	33	475	674	382	939	592	76	107	755	11.14	6.16	1.86	8.41	1.45	6.06	6.5	1.27	19.15	27.03	15.07	37.48	22.7	2.95	4.1	29.35	6.88889	19.8114	1.524	0.00492241	0.191361
ENSG00000231856	8	2	3	10	5	10	6	4	10	2	24	28	19	31	10	8	0.31	0.08	0.12	0.39	0.2	0.39	0.23	0.15	0.4	0.08	0.95	1.12	0.73	1.2	0.38	0.31	0.252222	0.681429	1.4339	0.00492481	0.191361
ENSG00000206538	6	0	2	2	2	14	8	0	2	0	10	286	2	4	0	72	0.23	0	0.08	0.08	0.08	0.54	0.31	0	0.08	0	0.39	11.42	0.08	0.16	0	2.8	0.155556	2.12143	3.7695	0.00492964	0.191361
ENSG00000186806	2	4	2	7	7	4	13	4	13	12	29	17	17	10	12	9	0.08	0.16	0.08	0.27	0.27	0.15	0.51	0.15	0.52	0.48	1.14	0.68	0.65	0.39	0.46	0.35	0.243333	0.592857	1.2848	0.00493494	0.191364
ENSG00000120915	98	8	17	60	39	27	36	26	107	106	258	227	24	107	98	52	3.82	0.31	0.66	2.34	1.52	1.04	1.4	1	4.31	4.25	10.18	9.06	0.92	4.15	3.75	2.02	1.82222	4.90429	1.4283	0.0049501	0.191733
ENSG00000140968	2969	999	438	239	2597	1169	1302	1285	445	238	589	272	719	1181	394	76	115.6	38.96	16.96	9.31	101.44	45.14	50.68	49.53	17.94	9.54	23.24	10.86	27.57	45.84	15.09	2.95	49.5067	19.2986	-1.3591	0.00499879	0.192823
ENSG00000162618	281	42	473	29	6	86	318	46	30	6	30	98	41	45	19	50	10.94	1.64	18.31	1.13	0.23	3.32	12.38	1.77	1.21	0.24	1.18	3.91	1.57	1.75	0.73	1.94	5.65889	1.61714	-1.8071	0.00501634	0.193051
ENSG00000079841	52	78	45	139	173	141	92	48	1	33	0	10	68	24	12	24	2.02	3.04	1.74	5.41	6.76	5.45	3.58	1.85	0.04	1.32	0	0.4	2.61	0.93	0.46	0.93	3.32111	0.95	-1.8057	0.00501944	0.193051
ENSG00000228175	15	12	6	5	8	10	13	6	11	25	18	38	25	11	7	18	0.58	0.47	0.23	0.19	0.31	0.39	0.51	0.23	0.44	1	0.71	1.52	0.96	0.43	0.27	0.7	0.372222	0.798571	1.1013	0.00502072	0.193051
ENSG00000271447	14	20	8	22	8	14	12	0	2	36	42	20	33	16	29	20	0.55	0.78	0.31	0.86	0.31	0.54	0.47	0	0.08	1.44	1.66	0.8	1.27	0.62	1.11	0.78	0.433333	1.09714	1.3402	0.00502569	0.193051
ENSG00000156689	0	4	4	0	0	12	0	0	2	54	26	13	9	0	10	12	0	0.16	0.15	0	0	0.46	0	0	0.08	2.17	1.03	0.52	0.35	0	0.38	0.47	0.0944444	0.702857	2.8957	0.00503201	0.193092
ENSG00000133110	0	0	0	0	0	0	0	2	0	0	18	10	0	8	0	6	0	0	0	0	0	0	0	0.08	0	0	0.71	0.4	0	0.31	0	0.23	0.00888889	0.235714	4.7289	0.00508542	0.194532
ENSG00000135074	10	10	3	2	6	10	4	2	14	11	8	47	38	13	6	14	0.39	0.39	0.12	0.08	0.23	0.39	0.16	0.08	0.56	0.44	0.32	1.88	1.46	0.5	0.23	0.54	0.266667	0.767143	1.5245	0.0050989	0.194845
ENSG00000177469	107	179	106	331	178	308	200	321	129	173	272	1099	199	268	462	641	4.17	6.98	4.1	12.89	6.95	11.89	7.78	12.37	5.2	6.94	10.73	43.87	7.63	10.4	17.7	24.92	8.03667	17.4557	1.119	0.00510538	0.19489
ENSG00000183145	38	59	14	91	51	41	50	142	24	54	10	13	30	15	28	27	1.48	2.3	0.54	3.54	1.99	1.58	1.95	5.47	0.97	2.17	0.39	0.52	1.15	0.58	1.07	1.05	2.20222	0.99	-1.1535	0.00512156	0.195102
ENSG00000283633	12	24	20	21	36	2	33	15	84	8	15	18	9	0	2	0	0.47	0.94	0.77	0.82	1.41	0.08	1.28	0.58	3.39	0.32	0.59	0.72	0.35	0	0.08	0	1.08222	0.294286	-1.8787	0.00520287	0.196007
ENSG00000126709	68	120	141	411	163	195	230	237	183	243	430	441	112	336	1541	194	2.65	4.68	5.46	16.01	6.37	7.53	8.95	9.13	7.38	9.74	16.96	17.6	4.29	13.04	59.04	7.54	7.57333	18.3157	1.2741	0.00525376	0.196433
ENSG00000215237	3	29	17	5	6	9	12	5	18	4	3	1	10	5	2	3	0.12	1.13	0.66	0.19	0.23	0.35	0.47	0.19	0.73	0.16	0.12	0.04	0.38	0.19	0.08	0.12	0.452222	0.155714	-1.5381	0.00533272	0.1972
ENSG00000234936	10	19	12	14	14	7	11	8	11	8	7	4	2	11	1	5	0.39	0.74	0.46	0.55	0.55	0.27	0.43	0.31	0.44	0.32	0.28	0.16	0.08	0.43	0.04	0.19	0.46	0.214286	-1.1021	0.00533504	0.1972
ENSG00000245614	4	7	4	12	8	4	8	8	16	27	14	22	6	16	18	16	0.16	0.27	0.15	0.47	0.31	0.15	0.31	0.31	0.65	1.08	0.55	0.88	0.23	0.62	0.69	0.62	0.308889	0.667143	1.1109	0.00534525	0.1972
ENSG00000276122	63	18	40	84	26	28	34	14	30	47	36	229	30	119	141	43	2.45	0.7	1.55	3.27	1.02	1.08	1.32	0.54	1.21	1.88	1.42	9.14	1.15	4.62	5.4	1.67	1.46	3.61143	1.3066	0.00535946	0.1972
ENSG00000173805	51	287	307	150	1295	731	304	1482	123	85	163	358	80	350	106	180	1.99	11.19	11.89	5.84	50.58	28.23	11.83	57.12	4.96	3.41	6.43	14.29	3.07	13.58	4.06	7	20.4033	7.40571	-1.4621	0.00537668	0.1972
ENSG00000248405	22	12	10	33	10	15	21	4	20	21	43	67	21	36	30	22	0.86	0.47	0.39	1.29	0.39	0.58	0.82	0.15	0.81	0.84	1.7	2.67	0.81	1.4	1.15	0.86	0.64	1.34714	1.0738	0.00537901	0.1972
ENSG00000228594	49	48	30	42	18	42	100	31	92	55	154	153	58	129	155	36	1.91	1.87	1.16	1.64	0.7	1.62	3.89	1.19	3.71	2.21	6.08	6.11	2.22	5.01	5.94	1.4	1.96556	4.13857	1.0742	0.00538048	0.1972
ENSG00000137825	4	6	104	12	47	91	2	10	0	1	10	7	4	4	7	13	0.16	0.23	4.03	0.47	1.84	3.51	0.08	0.39	0	0.04	0.39	0.28	0.15	0.16	0.27	0.51	1.19	0.257143	-2.2103	0.00541769	0.197972
ENSG00000272092	14	2	4	5	5	12	12	13	7	10	14	21	10	34	24	18	0.55	0.08	0.15	0.19	0.2	0.46	0.47	0.5	0.28	0.4	0.55	0.84	0.38	1.32	0.92	0.7	0.32	0.73	1.1898	0.00554574	0.200613
ENSG00000259295	33	15	11	9	10	22	9	10	36	33	115	76	19	24	14	25	1.28	0.59	0.43	0.35	0.39	0.85	0.35	0.39	1.45	1.32	4.54	3.03	0.73	0.93	0.54	0.97	0.675556	1.72286	1.3507	0.00555	0.200613
ENSG00000129675	39	54	14	16	12	28	21	12	8	54	50	129	47	22	36	30	1.52	2.11	0.54	0.62	0.47	1.08	0.82	0.46	0.32	2.17	1.97	5.15	1.8	0.85	1.38	1.17	0.882222	2.07	1.2304	0.00556991	0.201135
ENSG00000165810	241	8	12	99	20	20	52	14	96	127	640	406	164	115	62	37	9.38	0.31	0.46	3.86	0.78	0.77	2.02	0.54	3.87	5.09	25.25	16.21	6.29	4.46	2.38	1.44	2.44333	8.73143	1.8374	0.00561026	0.201799
ENSG00000168280	24	4	12	2	4	16	8	10	7	24	15	33	24	59	12	10	0.93	0.16	0.46	0.08	0.16	0.62	0.31	0.39	0.28	0.96	0.59	1.32	0.92	2.29	0.46	0.39	0.376667	0.99	1.3941	0.00563857	0.202027
ENSG00000100228	1452	429	187	475	288	223	287	272	774	1187	1311	1605	1018	1204	1143	208	56.53	16.73	7.24	18.5	11.25	8.61	11.17	10.48	31.2	47.6	51.72	64.07	39.03	46.73	43.79	8.09	19.0789	43.0043	1.1725	0.00569598	0.203489
ENSG00000263316	3	16	37	9	10	22	15	20	6	11	0	8	3	2	6	8	0.12	0.62	1.43	0.35	0.39	0.85	0.58	0.77	0.24	0.44	0	0.32	0.12	0.08	0.23	0.31	0.594444	0.214286	-1.472	0.0057473	0.204725
ENSG00000116761	325	1151	3355	252	783	1035	392	127	608	605	291	514	517	214	118	111	12.65	44.89	129.89	9.82	30.58	39.97	15.26	4.89	24.51	24.26	11.48	20.52	19.82	8.31	4.52	4.31	34.7178	13.3171	-1.3824	0.00581058	0.205686
ENSG00000148483	2	6	8	5	6	4	0	10	4	2	0	0	2	2	0	2	0.08	0.23	0.31	0.19	0.23	0.15	0	0.39	0.16	0.08	0	0	0.08	0.08	0	0.08	0.193333	0.0457143	-2.0804	0.00581348	0.205686
ENSG00000095752	7	0	0	4	4	3	6	6	6	6	6	17	6	10	14	20	0.27	0	0	0.16	0.16	0.12	0.23	0.23	0.24	0.24	0.24	0.68	0.23	0.39	0.54	0.78	0.156667	0.442857	1.4991	0.00581788	0.205686
ENSG00000277369	4	1	2	2	0	6	4	0	2	8	6	12	6	8	6	4	0.16	0.04	0.08	0.08	0	0.23	0.16	0	0.08	0.32	0.24	0.48	0.23	0.31	0.23	0.16	0.0922222	0.281429	1.6096	0.00587203	0.206761
ENSG00000137573	2	8	16	7	2	88	76	0	6	5	72	1032	10	50	8	264	0.08	0.31	0.62	0.27	0.08	3.4	2.96	0	0.24	0.2	2.84	41.2	0.38	1.94	0.31	10.26	0.884444	8.16143	3.206	0.00588728	0.206802
ENSG00000234460	12	19	13	14	12	8	13	10	6	40	7	29	55	14	21	16	0.47	0.74	0.5	0.55	0.47	0.31	0.51	0.39	0.24	1.6	0.28	1.16	2.11	0.54	0.8	0.62	0.464444	1.01571	1.1289	0.00594403	0.208108
ENSG00000069011	2	8	4	2	9	57	2	0	2	17	50	63	32	72	22	26	0.08	0.31	0.15	0.08	0.35	2.2	0.08	0	0.08	0.68	1.97	2.51	1.23	2.79	0.84	1.01	0.37	1.57571	2.0904	0.00594809	0.208108
ENSG00000196876	0	2	4	2	0	10	8	6	4	2	6	98	4	8	2	27	0	0.08	0.15	0.08	0	0.39	0.31	0.23	0.16	0.08	0.24	3.91	0.15	0.31	0.08	1.05	0.155556	0.831429	2.4182	0.00600337	0.208678
ENSG00000174175	6	2	8	0	2	2	0	0	2	42	32	8	3	0	10	4	0.23	0.08	0.31	0	0.08	0.08	0	0	0.08	1.68	1.26	0.32	0.12	0	0.38	0.16	0.0955556	0.56	2.551	0.00601541	0.208678
ENSG00000283597	2	11	68	25	145	83	23	144	58	32	2	11	24	20	32	20	0.08	0.43	2.63	0.97	5.66	3.21	0.9	5.55	2.34	1.28	0.08	0.44	0.92	0.78	1.23	0.78	2.41889	0.787143	-1.6196	0.00603689	0.208844
ENSG00000117152	2	2	2	0	1	8	16	0	0	0	4	90	6	12	0	103	0.08	0.08	0.08	0	0.04	0.31	0.62	0	0	0	0.16	3.59	0.23	0.47	0	4	0.134444	1.20714	3.1665	0.00604472	0.208844
ENSG00000204529	20	30	224	44	75	88	31	94	87	72	24	39	20	18	7	43	0.78	1.17	8.67	1.71	2.93	3.4	1.21	3.62	3.51	2.89	0.95	1.56	0.77	0.7	0.27	1.67	3	1.25857	-1.2532	0.00608878	0.209382
ENSG00000255248	25	17	11	17	3	11	28	4	34	44	8	224	15	8	6	133	0.97	0.66	0.43	0.66	0.12	0.42	1.09	0.15	1.37	1.76	0.32	8.94	0.58	0.31	0.23	5.17	0.652222	2.47286	1.9227	0.00611743	0.209764
ENSG00000230562	2	3	0	4	2	8	4	2	3	0	0	0	2	1	0	0	0.08	0.12	0	0.16	0.08	0.31	0.16	0.08	0.12	0	0	0	0.08	0.04	0	0	0.123333	0.0171429	-2.8469	0.00612217	0.209764
ENSG00000166831	16	34	37	64	38	64	63	86	20	22	2	12	30	14	38	30	0.62	1.33	1.43	2.49	1.48	2.47	2.45	3.31	0.81	0.88	0.08	0.48	1.15	0.54	1.46	1.17	1.82111	0.822857	-1.1461	0.0061227	0.209764
ENSG00000149090	154	58	77	43	82	159	66	74	481	732	477	1007	33	128	52	515	6	2.26	2.98	1.67	3.2	6.14	2.57	2.85	19.39	29.35	18.82	40.2	1.27	4.97	1.99	20.02	5.22889	16.66	1.6718	0.00613686	0.209858
ENSG00000279852	10	2	0	2	0	4	2	0	4	12	14	6	6	8	16	4	0.39	0.08	0	0.08	0	0.15	0.08	0	0.16	0.48	0.55	0.24	0.23	0.31	0.61	0.16	0.104444	0.368571	1.8192	0.00614513	0.209945
ENSG00000280202	0	0	2	0	0	0	0	0	0	2	4	20	4	2	0	0	0	0	0.08	0	0	0	0	0	0	0.08	0.16	0.8	0.15	0.08	0	0	0.00888889	0.181429	4.3513	0.00618026	0.210169
ENSG00000140285	0	2	2	0	0	6	6	0	0	2	12	28	0	6	6	35	0	0.08	0.08	0	0	0.23	0.23	0	0	0.08	0.47	1.12	0	0.23	0.23	1.36	0.0688889	0.498571	2.8555	0.00622071	0.210764
ENSG00000272384	0	0	0	0	0	0	0	0	0	6	6	0	0	4	2	4	0	0	0	0	0	0	0	0	0	0.24	0.24	0	0	0.16	0.08	0.16	0.001	0.125714	6.974	0.00626654	0.211537
ENSG00000186377	192	103	46	117	22	54	75	54	196	334	551	207	137	136	64	144	7.48	4.02	1.78	4.56	0.86	2.09	2.92	2.08	7.9	13.39	21.74	8.26	5.25	5.28	2.45	5.6	3.74333	8.85286	1.2418	0.00634505	0.212743
ENSG00000120820	10	11	8	25	31	15	28	8	10	12	41	61	16	32	41	49	0.39	0.43	0.31	0.97	1.21	0.58	1.09	0.31	0.4	0.48	1.62	2.43	0.61	1.24	1.57	1.9	0.632222	1.40714	1.1543	0.00634856	0.212743
ENSG00000203727	12	0	0	6	8	4	4	0	0	2	40	83	3	16	3	12	0.47	0	0	0.23	0.31	0.15	0.16	0	0	0.08	1.58	3.31	0.12	0.62	0.11	0.47	0.146667	0.898571	2.6151	0.00637432	0.213207
ENSG00000270689	0	0	2	0	0	0	0	0	0	4	2	2	0	2	6	4	0	0	0.08	0	0	0	0	0	0	0.16	0.08	0.08	0	0.08	0.23	0.16	0.00888889	0.112857	3.6664	0.00637801	0.213207
ENSG00000132821	83	58	10	17	21	16	33	0	147	247	245	66	133	59	88	130	3.23	2.26	0.39	0.66	0.82	0.62	1.28	0	5.93	9.9	9.67	2.63	5.1	2.29	3.37	5.05	1.68778	5.43	1.6858	0.00645796	0.214235
ENSG00000116745	34	2	7	28	5	3	3	2	6	0	4	230	28	37	38	15	1.32	0.08	0.27	1.09	0.2	0.12	0.12	0.08	0.24	0	0.16	9.18	1.07	1.44	1.46	0.58	0.391111	1.98429	2.343	0.00647626	0.214235
ENSG00000148053	48	34	15	22	16	12	14	10	23	78	20	117	39	35	36	18	1.87	1.33	0.58	0.86	0.62	0.46	0.54	0.39	0.93	3.13	0.79	4.67	1.5	1.36	1.38	0.7	0.842222	1.93286	1.1985	0.00648864	0.214235
ENSG00000249856	2	0	0	0	0	0	0	0	0	2	7	2	0	2	6	2	0.08	0	0	0	0	0	0	0	0	0.08	0.28	0.08	0	0.08	0.23	0.08	0.00888889	0.118571	3.7376	0.00648992	0.214235
ENSG00000091879	12	10	81	10	6	54	12	258	36	14	0	21	10	9	2	33	0.47	0.39	3.14	0.39	0.23	2.09	0.47	9.94	1.45	0.56	0	0.84	0.38	0.35	0.08	1.28	2.06333	0.498571	-2.0491	0.00649679	0.214235
ENSG00000108932	66	152	58	54	182	174	51	80	120	224	310	783	62	89	89	256	2.57	5.93	2.25	2.1	7.11	6.72	1.99	3.08	4.84	8.98	12.23	31.26	2.38	3.45	3.41	9.95	4.06556	10.2371	1.3323	0.00650382	0.214235
ENSG00000162595	18	25	3	28	27	24	6	14	6	11	68	64	26	40	29	45	0.7	0.98	0.12	1.09	1.05	0.93	0.23	0.54	0.24	0.44	2.68	2.55	1	1.55	1.11	1.75	0.653333	1.58286	1.2766	0.00653357	0.214496
ENSG00000080573	0	0	2	2	0	12	10	2	4	2	8	294	0	4	0	68	0	0	0.08	0.08	0	0.46	0.39	0.08	0.16	0.08	0.32	11.74	0	0.16	0	2.64	0.138889	2.13429	3.9418	0.00655581	0.214729
ENSG00000196557	0	0	0	0	0	10	2	0	0	4	12	54	0	1	2	45	0	0	0	0	0	0.39	0.08	0	0	0.16	0.47	2.16	0	0.04	0.08	1.75	0.0522222	0.665714	3.6722	0.00658342	0.215123
ENSG00000229431	14	29	108	18	72	31	24	20	12	12	17	27	10	9	7	25	0.55	1.13	4.18	0.7	2.81	1.2	0.93	0.77	0.48	0.48	0.67	1.08	0.38	0.35	0.27	0.97	1.41667	0.6	-1.2395	0.00659997	0.215472
ENSG00000228495	2	0	0	2	4	0	0	0	2	4	6	6	6	11	2	2	0.08	0	0	0.08	0.16	0	0	0	0.08	0.16	0.24	0.24	0.23	0.43	0.08	0.08	0.0444444	0.208571	2.2305	0.00661688	0.215833
ENSG00000249846	20	10	4	2	4	4	8	12	14	6	33	21	10	32	27	20	0.78	0.39	0.15	0.08	0.16	0.15	0.31	0.46	0.56	0.24	1.3	0.84	0.38	1.24	1.03	0.78	0.337778	0.83	1.297	0.00665688	0.216752
ENSG00000151117	25	33	32	20	99	40	55	65	46	60	195	104	52	94	121	43	0.97	1.29	1.24	0.78	3.87	1.54	2.14	2.51	1.85	2.41	7.69	4.15	1.99	3.65	4.64	1.67	1.79889	3.74286	1.057	0.0067538	0.218683
ENSG00000143768	0	0	0	0	0	0	0	0	0	0	1	12	6	2	4	0	0	0	0	0	0	0	0	0	0	0	0.04	0.48	0.23	0.08	0.15	0	0.001	0.14	7.1293	0.00677064	0.218683
ENSG00000270956	9	22	16	17	8	6	22	6	4	5	8	4	9	3	4	4	0.35	0.86	0.62	0.66	0.31	0.23	0.86	0.23	0.16	0.2	0.32	0.16	0.35	0.12	0.15	0.16	0.475556	0.208571	-1.1891	0.00679391	0.218696
ENSG00000261594	2	16	26	11	98	31	10	74	43	7	18	6	4	6	10	29	0.08	0.62	1.01	0.43	3.83	1.2	0.39	2.85	1.73	0.28	0.71	0.24	0.15	0.23	0.38	1.13	1.34889	0.445714	-1.5976	0.00683813	0.219351
ENSG00000248319	25	23	17	107	37	40	30	38	45	2	10	10	36	22	21	24	0.97	0.9	0.66	4.17	1.45	1.54	1.17	1.46	1.81	0.08	0.39	0.4	1.38	0.85	0.8	0.93	1.57	0.69	-1.1861	0.00690783	0.220433
ENSG00000125148	260	112	86	261	76	379	171	344	162	290	162	996	453	355	306	437	10.12	4.37	3.33	10.17	2.97	14.64	6.66	13.26	6.53	11.63	6.39	39.76	17.37	13.78	11.72	16.99	8.00556	16.8057	1.0699	0.00691997	0.220438
ENSG00000122786	1643	627	411	1560	1062	1075	1336	1611	611	587	2459	5015	1071	2790	2179	1777	63.97	24.46	15.91	60.77	41.48	41.51	52	62.09	24.63	23.54	97.01	200.19	41.06	108.29	83.48	69.07	42.98	88.9486	1.0493	0.00701067	0.222556
ENSG00000166670	58	24	28	26	34	24	17	79	78	334	55	159	30	63	56	36	2.26	0.94	1.08	1.01	1.33	0.93	0.66	3.04	3.14	13.39	2.17	6.35	1.15	2.45	2.15	1.4	1.59889	4.15143	1.3765	0.00702939	0.222718
ENSG00000184828	215	232	115	58	101	66	86	33	256	538	690	305	239	73	181	136	8.37	9.05	4.45	2.26	3.95	2.55	3.35	1.27	10.32	21.57	27.22	12.17	9.16	2.83	6.93	5.29	5.06333	12.1671	1.2648	0.00709908	0.222924
ENSG00000117009	118	35	70	247	80	42	159	68	37	18	123	161	268	301	679	226	4.59	1.37	2.71	9.62	3.12	1.62	6.19	2.62	1.49	0.72	4.85	6.43	10.28	11.68	26.01	8.78	3.70333	9.82143	1.4071	0.0071004	0.222924
ENSG00000223414	0	4	16	0	15	11	0	3	0	0	0	2	0	0	0	0	0	0.16	0.62	0	0.59	0.42	0	0.12	0	0	0	0.08	0	0	0	0	0.212222	0.0114286	-4.2149	0.00717041	0.224175
ENSG00000243414	0	20	2	4	8	3	8	6	14	1	3	2	0	2	0	4	0	0.78	0.08	0.16	0.31	0.12	0.31	0.23	0.56	0.04	0.12	0.08	0	0.08	0	0.16	0.283333	0.0685714	-2.0468	0.00720914	0.224778
ENSG00000152402	0	0	6	0	2	16	10	0	1	2	12	121	4	16	2	34	0	0	0.23	0	0.08	0.62	0.39	0	0.04	0.08	0.47	4.83	0.15	0.62	0.08	1.32	0.151111	1.07857	2.8354	0.00721065	0.224778
ENSG00000106034	0	2	2	0	0	14	6	4	2	0	0	122	6	2	4	73	0	0.08	0.08	0	0	0.54	0.23	0.15	0.08	0	0	4.87	0.23	0.08	0.15	2.84	0.128889	1.16714	3.1788	0.00723715	0.22508
ENSG00000078725	4	0	0	0	0	0	0	0	0	0	2	24	10	4	0	8	0.16	0	0	0	0	0	0	0	0	0	0.08	0.96	0.38	0.16	0	0.31	0.0177778	0.27	3.9248	0.00726609	0.225739
ENSG00000198626	6	0	6	6	0	0	0	0	10	18	59	6	10	13	0	36	0.23	0	0.23	0.23	0	0	0	0	0.4	0.72	2.33	0.24	0.38	0.5	0	1.4	0.121111	0.795714	2.7159	0.00732885	0.22621
ENSG00000135111	0	2	16	0	8	101	23	16	8	18	39	543	14	20	24	424	0	0.08	0.62	0	0.31	3.9	0.9	0.62	0.32	0.72	1.54	21.68	0.54	0.78	0.92	16.48	0.75	6.09429	3.0225	0.00734802	0.226232
ENSG00000199059	0	0	0	0	0	0	1	0	1	4	9	0	1	8	2	0	0	0	0	0	0	0	0.04	0	0.04	0.16	0.36	0	0.04	0.31	0.08	0	0.00888889	0.135714	3.9324	0.00740897	0.227346
ENSG00000225269	11	0	0	6	0	1	2	1	0	10	4	5	36	4	10	12	0.43	0	0	0.23	0	0.04	0.08	0.04	0	0.4	0.16	0.2	1.38	0.16	0.38	0.47	0.0911111	0.45	2.3042	0.00745117	0.227691
ENSG00000266805	7	4	10	6	8	16	2	16	8	6	0	4	6	2	0	2	0.27	0.16	0.39	0.23	0.31	0.62	0.08	0.62	0.32	0.24	0	0.16	0.23	0.08	0	0.08	0.333333	0.112857	-1.5625	0.00749856	0.22838
ENSG00000229996	2	8	0	0	4	4	1	6	1	0	1	1	0	0	0	0	0.08	0.31	0	0	0.16	0.15	0.04	0.23	0.04	0	0.04	0.04	0	0	0	0	0.112222	0.0114286	-3.2956	0.0077378	0.231595
ENSG00000237161	7	7	1	14	3	4	8	12	0	6	49	13	22	28	5	12	0.27	0.27	0.04	0.55	0.12	0.15	0.31	0.46	0	0.24	1.93	0.52	0.84	1.09	0.19	0.47	0.241111	0.754286	1.6454	0.0077412	0.231595
ENSG00000180178	4	15	5	5	0	21	3	0	24	0	0	0	0	0	0	6	0.16	0.59	0.19	0.19	0	0.81	0.12	0	0.97	0	0	0	0	0	0	0.23	0.336667	0.0328571	-3.357	0.0078443	0.233655
ENSG00000272491	7	4	0	2	0	0	2	10	5	12	32	14	2	6	15	8	0.27	0.16	0	0.08	0	0	0.08	0.39	0.2	0.48	1.26	0.56	0.08	0.23	0.57	0.31	0.131111	0.498571	1.927	0.00790504	0.234542
ENSG00000054598	160	58	87	81	80	84	40	28	155	263	137	286	257	128	136	42	6.23	2.26	3.37	3.16	3.12	3.24	1.56	1.08	6.25	10.55	5.4	11.42	9.85	4.97	5.21	1.63	3.36333	7.00429	1.0583	0.00796401	0.235218
ENSG00000188404	12	6	1	12	14	6	2	4	0	23	14	20	32	4	30	10	0.47	0.23	0.04	0.47	0.55	0.23	0.08	0.15	0	0.92	0.55	0.8	1.23	0.16	1.15	0.39	0.246667	0.742857	1.5905	0.00800442	0.235456
ENSG00000101265	310	34	89	160	25	37	154	28	87	151	171	258	340	415	504	45	12.07	1.33	3.45	6.23	0.98	1.43	5.99	1.08	3.51	6.05	6.75	10.3	13.04	16.11	19.31	1.75	4.00778	10.4729	1.3858	0.00803507	0.235583
ENSG00000116962	14	22	28	2	21	142	84	37	15	17	33	779	20	40	24	630	0.55	0.86	1.08	0.08	0.82	5.48	3.27	1.43	0.6	0.68	1.3	31.1	0.77	1.55	0.92	24.49	1.57444	8.68714	2.464	0.00804901	0.235583
ENSG00000010295	2	0	6	2	0	10	10	0	0	0	4	134	6	4	2	40	0.08	0	0.23	0.08	0	0.39	0.39	0	0	0	0.16	5.35	0.23	0.16	0.08	1.55	0.13	1.07571	3.0487	0.0080656	0.235583
ENSG00000265763	83	72	90	387	147	410	325	620	107	28	38	34	132	42	146	256	3.23	2.81	3.48	15.07	5.74	15.83	12.65	23.9	4.31	1.12	1.5	1.36	5.06	1.63	5.59	9.95	9.66889	3.74429	-1.3687	0.00806772	0.235583
ENSG00000211592	0	0	0	0	0	0	0	0	0	0	4	4	2	10	0	2	0	0	0	0	0	0	0	0	0	0	0.16	0.16	0.08	0.39	0	0.08	0.001	0.124286	6.9575	0.00807053	0.235583
ENSG00000253686	12	4	24	12	2	10	7	8	8	13	55	19	20	18	15	18	0.47	0.16	0.93	0.47	0.08	0.39	0.27	0.31	0.32	0.52	2.17	0.76	0.77	0.7	0.57	0.7	0.377778	0.884286	1.227	0.00808827	0.235583
ENSG00000164778	9	12	45	0	4	54	24	4	14	12	44	283	10	51	29	92	0.35	0.47	1.74	0	0.16	2.09	0.93	0.15	0.56	0.48	1.74	11.3	0.38	1.98	1.11	3.58	0.716667	2.93857	2.0357	0.00810309	0.235583
ENSG00000197888	1625	0	0	0	0	0	0	0	2	281	2255	113	0	0	2	4	63.27	0	0	0	0	0	0	0	0.08	11.27	88.96	4.51	0	0	0.08	0.16	7.03889	14.9971	1.0913	0.00814304	0.236305
ENSG00000047648	0	0	2	0	0	2	2	0	2	0	0	41	0	6	6	14	0	0	0.08	0	0	0.08	0.08	0	0.08	0	0	1.64	0	0.23	0.23	0.54	0.0355556	0.377143	3.407	0.00814446	0.236305
ENSG00000186466	39	15	54	86	38	29	22	99	7	30	15	34	18	5	10	18	1.52	0.59	2.09	3.35	1.48	1.12	0.86	3.82	0.28	1.2	0.59	1.36	0.69	0.19	0.38	0.7	1.67889	0.73	-1.2015	0.00817804	0.236567
ENSG00000240045	0	1	0	0	0	0	0	0	0	6	2	2	2	0	0	10	0	0.04	0	0	0	0	0	0	0	0.24	0.08	0.08	0.08	0	0	0.39	0.00444444	0.124286	4.8055	0.00818563	0.236567
ENSG00000198502	122	73	15	215	73	44	190	101	87	5	300	1732	228	88	576	64	4.75	2.85	0.58	8.37	2.85	1.7	7.4	3.89	3.51	0.2	11.84	69.14	8.74	3.42	22.07	2.49	3.98889	16.8429	2.0781	0.00819525	0.236567
ENSG00000273733	9	11	10	4	6	6	6	14	8	0	8	3	4	0	5	2	0.35	0.43	0.39	0.16	0.23	0.23	0.23	0.54	0.32	0	0.32	0.12	0.15	0	0.19	0.08	0.32	0.122857	-1.3811	0.00823917	0.23681
ENSG00000174807	0	0	6	0	2	29	40	6	0	4	12	523	2	25	16	228	0	0	0.23	0	0.08	1.12	1.56	0.23	0	0.16	0.47	20.88	0.08	0.97	0.61	8.86	0.357778	4.57571	3.6769	0.00826865	0.237101
ENSG00000130635	0	0	12	2	2	19	24	8	10	2	16	314	2	8	6	120	0	0	0.46	0.08	0.08	0.73	0.93	0.31	0.4	0.08	0.63	12.53	0.08	0.31	0.23	4.66	0.332222	2.64571	2.9934	0.00830121	0.237664
ENSG00000139926	105	80	54	90	82	106	160	52	49	141	108	613	82	103	90	163	4.09	3.12	2.09	3.51	3.2	4.09	6.23	2	1.98	5.65	4.26	24.47	3.14	4	3.45	6.34	3.36778	7.33	1.122	0.00832738	0.237687
ENSG00000137877	55	18	42	60	21	14	42	40	28	31	114	53	37	133	114	35	2.14	0.7	1.63	2.34	0.82	0.54	1.63	1.54	1.13	1.24	4.5	2.12	1.42	5.16	4.37	1.36	1.38556	2.88143	1.0563	0.00836052	0.23807
ENSG00000253614	0	10	11	0	10	10	12	4	0	2	0	0	0	0	2	2	0	0.39	0.43	0	0.39	0.39	0.47	0.15	0	0.08	0	0	0	0	0.08	0.08	0.246667	0.0342857	-2.8469	0.0084217	0.238881
ENSG00000069764	11	13	21	21	9	12	4	6	5	24	22	22	49	15	22	14	0.43	0.51	0.81	0.82	0.35	0.46	0.16	0.23	0.2	0.96	0.87	0.88	1.88	0.58	0.84	0.54	0.441111	0.935714	1.0849	0.00849613	0.240436
ENSG00000134258	1046	446	199	606	411	307	352	211	1589	715	3107	1171	538	1438	1094	841	40.73	17.4	7.7	23.61	16.05	11.86	13.7	8.13	64.06	28.67	122.58	46.74	20.63	55.81	41.91	32.69	22.5822	49.8614	1.1427	0.00853808	0.241252
ENSG00000084710	214	72	61	170	33	66	93	64	91	116	313	423	139	185	120	85	8.33	2.81	2.36	6.62	1.29	2.55	3.62	2.47	3.67	4.65	12.35	16.89	5.33	7.18	4.6	3.3	3.74667	7.75714	1.0499	0.00862431	0.241898
ENSG00000272971	1	3	20	0	2	0	0	9	4	0	0	2	0	0	0	0	0.04	0.12	0.77	0	0.08	0	0	0.35	0.16	0	0	0.08	0	0	0	0	0.168889	0.0114286	-3.8854	0.00862442	0.241898
ENSG00000126562	11	19	4	7	4	9	6	5	21	17	58	27	9	14	12	23	0.43	0.74	0.15	0.27	0.16	0.35	0.23	0.19	0.85	0.68	2.29	1.08	0.35	0.54	0.46	0.89	0.374444	0.898571	1.2629	0.00863043	0.241898
ENSG00000175894	5	0	3	4	9	8	48	4	36	0	2	2	3	0	4	8	0.19	0	0.12	0.16	0.35	0.31	1.87	0.15	1.45	0	0.08	0.08	0.12	0	0.15	0.31	0.511111	0.105714	-2.2735	0.00865306	0.241898
ENSG00000185437	83	216	988	86	210	276	144	99	147	187	100	129	107	79	92	118	3.23	8.42	38.25	3.35	8.2	10.66	5.61	3.82	5.93	7.5	3.95	5.15	4.1	3.07	3.52	4.59	9.71889	4.55429	-1.0936	0.0088588	0.245913
ENSG00000266905	0	0	12	7	2	2	0	0	10	0	0	0	0	0	0	0	0	0	0.46	0.27	0.08	0.08	0	0	0.4	0	0	0	0	0	0	0	0.143333	0.001	-7.1632	0.00887028	0.245913
ENSG00000235890	0	0	0	1	6	2	13	2	15	0	2	0	0	0	0	0	0	0	0	0.04	0.23	0.08	0.51	0.08	0.6	0	0.08	0	0	0	0	0	0.171111	0.0114286	-3.9042	0.00890875	0.246494
ENSG00000112319	1	0	0	0	0	0	0	0	2	6	2	0	8	23	0	0	0.04	0	0	0	0	0	0	0	0.08	0.24	0.08	0	0.31	0.89	0	0	0.0133333	0.217143	4.0255	0.00894045	0.246494
ENSG00000113721	0	6	36	2	25	137	170	29	24	21	60	1193	8	48	34	1235	0	0.23	1.39	0.08	0.98	5.29	6.62	1.12	0.97	0.84	2.37	47.62	0.31	1.86	1.3	48.01	1.85333	14.6157	2.9793	0.00895062	0.246494
ENSG00000262728	3	15	10	19	14	10	4	14	14	0	9	7	8	2	4	2	0.12	0.59	0.39	0.74	0.55	0.39	0.16	0.54	0.56	0	0.36	0.28	0.31	0.08	0.15	0.08	0.448889	0.18	-1.3184	0.00895519	0.246494
ENSG00000276710	521	255	122	158	178	140	59	117	392	460	1303	620	308	276	182	256	20.28	9.95	4.72	6.15	6.95	5.41	2.3	4.51	15.8	18.44	51.41	24.75	11.81	10.71	6.97	9.95	8.45222	19.1486	1.1798	0.00896555	0.246494
ENSG00000267938	1	0	2	2	0	4	4	2	2	0	0	0	0	0	0	0	0.04	0	0.08	0.08	0	0.15	0.16	0.08	0.08	0	0	0	0	0	0	0	0.0744444	0.001	-6.2181	0.00897819	0.246494
ENSG00000243323	2	2	4	4	2	4	4	8	2	0	0	2	0	0	0	3	0.08	0.08	0.15	0.16	0.08	0.15	0.16	0.31	0.08	0	0	0.08	0	0	0	0.12	0.138889	0.0285714	-2.2813	0.00898036	0.246494
ENSG00000175928	130	12	78	13	341	156	67	129	38	57	569	580	81	269	475	254	5.06	0.47	3.02	0.51	13.32	6.02	2.61	4.97	1.53	2.29	22.45	23.15	3.11	10.44	18.2	9.87	4.16778	12.7871	1.6173	0.00900559	0.246678
ENSG00000197893	5	4	6	0	0	0	8	0	6	11	6	13	6	49	13	2	0.19	0.16	0.23	0	0	0	0.31	0	0.24	0.44	0.24	0.52	0.23	1.9	0.5	0.08	0.125556	0.558571	2.1534	0.00902537	0.246678
ENSG00000207697	17	19	6	8	11	13	18	18	9	3	4	0	13	7	8	7	0.66	0.74	0.23	0.31	0.43	0.5	0.7	0.69	0.36	0.12	0.16	0	0.5	0.27	0.31	0.27	0.513333	0.232857	-1.1405	0.00904844	0.246749
ENSG00000107485	25	44	60	67	101	267	109	162	14	10	4	0	26	33	93	38	0.97	1.72	2.32	2.61	3.95	10.31	4.24	6.24	0.56	0.4	0.16	0	1	1.28	3.56	1.48	3.65778	1.12571	-1.7001	0.00909846	0.247205
ENSG00000196132	1	0	0	2	0	0	0	0	2	2	14	12	4	4	0	0	0.04	0	0	0.08	0	0	0	0	0.08	0.08	0.55	0.48	0.15	0.16	0	0	0.0222222	0.202857	3.1904	0.00911695	0.247524
ENSG00000264769	4	12	3	1	2	0	2	10	8	8	20	20	6	7	21	12	0.16	0.47	0.12	0.04	0.08	0	0.08	0.39	0.32	0.32	0.79	0.8	0.23	0.27	0.8	0.47	0.184444	0.525714	1.5111	0.00916485	0.24791
ENSG00000134769	56	2	12	11	6	10	6	14	17	36	86	90	27	12	23	18	2.18	0.08	0.46	0.43	0.23	0.39	0.23	0.54	0.69	1.44	3.39	3.59	1.04	0.47	0.88	0.7	0.581111	1.64429	1.5006	0.00925451	0.249114
ENSG00000101115	14	64	12	20	81	24	32	36	31	24	0	12	13	28	16	8	0.55	2.5	0.46	0.78	3.16	0.93	1.25	1.39	1.25	0.96	0	0.48	0.5	1.09	0.61	0.31	1.36333	0.564286	-1.2726	0.00933878	0.249905
ENSG00000147041	39	242	556	414	1241	1970	505	2401	74	74	16	28	321	44	236	628	1.52	9.44	21.53	16.13	48.47	76.08	19.66	92.54	2.98	2.97	0.63	1.12	12.31	1.71	9.04	24.41	32.0389	7.45571	-2.1034	0.00934059	0.249905
ENSG00000170689	149	584	949	492	739	1490	186	200	160	315	229	208	367	212	345	171	5.8	22.78	36.74	19.16	28.87	57.54	7.24	7.71	6.45	12.63	9.03	8.3	14.07	8.23	13.22	6.65	21.3656	10.3043	-1.052	0.00945355	0.252113
ENSG00000182870	2	4	6	2	94	14	5	22	51	4	6	10	2	14	4	2	0.08	0.16	0.23	0.08	3.67	0.54	0.19	0.85	2.06	0.16	0.24	0.4	0.08	0.54	0.15	0.08	0.873333	0.235714	-1.8895	0.00951149	0.252922
ENSG00000225434	31	38	59	45	56	20	8	34	44	99	102	86	99	71	60	16	1.21	1.48	2.28	1.75	2.19	0.77	0.31	1.31	1.77	3.97	4.02	3.43	3.8	2.76	2.3	0.62	1.45222	2.98571	1.0398	0.00955086	0.253158
ENSG00000261115	11	0	0	4	8	2	0	2	6	7	9	68	4	20	5	4	0.43	0	0	0.16	0.31	0.08	0	0.08	0.24	0.28	0.36	2.71	0.15	0.78	0.19	0.16	0.144444	0.661429	2.1951	0.00958365	0.253158
ENSG00000169783	6	2	0	2	2	0	12	0	0	2	14	4	12	22	20	8	0.23	0.08	0	0.08	0.08	0	0.47	0	0	0.08	0.55	0.16	0.46	0.85	0.77	0.31	0.104444	0.454286	2.1209	0.00958557	0.253158
ENSG00000144712	5	8	11	18	44	41	14	34	24	4	10	10	0	12	14	12	0.19	0.31	0.43	0.7	1.72	1.58	0.54	1.31	0.97	0.16	0.39	0.4	0	0.47	0.54	0.47	0.861111	0.347143	-1.3107	0.00963622	0.253889
ENSG00000254777	2	1	0	0	2	1	8	0	1	13	6	9	6	5	1	7	0.08	0.04	0	0	0.08	0.04	0.31	0	0.04	0.52	0.24	0.36	0.23	0.19	0.04	0.27	0.0655556	0.264286	2.0113	0.00968112	0.254183
ENSG00000252611	1	6	7	0	0	2	5	0	8	0	0	1	0	0	1	0	0.04	0.23	0.27	0	0	0.08	0.19	0	0.32	0	0	0.04	0	0	0.04	0	0.125556	0.0114286	-3.4576	0.00969409	0.254183
ENSG00000274414	4	12	51	7	14	19	2	10	16	6	4	6	9	6	4	6	0.16	0.47	1.97	0.27	0.55	0.73	0.08	0.39	0.65	0.24	0.16	0.24	0.35	0.23	0.15	0.23	0.585556	0.228571	-1.3572	0.00973811	0.254491
ENSG00000128422	54	51	65	188	119	106	52	69	34	165	240	308	47	204	149	79	2.1	1.99	2.52	7.32	4.65	4.09	2.02	2.66	1.37	6.62	9.47	12.29	1.8	7.92	5.71	3.07	3.19111	6.69714	1.0695	0.00981895	0.255625
ENSG00000186469	15	0	2	6	0	5	10	8	3	2	14	56	19	4	13	32	0.58	0	0.08	0.23	0	0.19	0.39	0.31	0.12	0.08	0.55	2.24	0.73	0.16	0.5	1.24	0.211111	0.785714	1.896	0.0098418	0.255685
ENSG00000197646	0	0	0	1	0	6	0	0	0	8	0	58	1	0	2	10	0	0	0	0.04	0	0.23	0	0	0	0.32	0	2.32	0.04	0	0.08	0.39	0.03	0.45	3.9069	0.00985689	0.255716
ENSG00000109674	66	76	26	138	31	128	138	139	20	22	6	25	31	22	73	75	2.57	2.96	1.01	5.38	1.21	4.94	5.37	5.36	0.81	0.88	0.24	1	1.19	0.85	2.8	2.92	3.29	1.41143	-1.2209	0.00990494	0.256205
ENSG00000140873	1	0	2	0	0	2	2	0	2	2	13	14	0	9	6	0	0.04	0	0.08	0	0	0.08	0.08	0	0.08	0.08	0.51	0.56	0	0.35	0.23	0	0.04	0.247143	2.6273	0.00992132	0.256205
ENSG00000200914	2	2	4	1	2	0	0	0	0	10	7	9	1	0	6	10	0.08	0.08	0.15	0.04	0.08	0	0	0	0	0.4	0.28	0.36	0.04	0	0.23	0.39	0.0477778	0.242857	2.3457	0.00998028	0.256205
ENSG00000206075	189	102	91	87	12	11	27	20	38	133	158	193	251	221	112	56	7.36	3.98	3.52	3.39	0.47	0.42	1.05	0.77	1.53	5.33	6.23	7.7	9.62	8.58	4.29	2.18	2.49889	6.27571	1.3285	0.00998031	0.256205
ENSG00000010379	4	0	0	6	6	0	4	0	2	3	24	12	2	10	25	2	0.16	0	0	0.23	0.23	0	0.16	0	0.08	0.12	0.95	0.48	0.08	0.39	0.96	0.08	0.0955556	0.437143	2.1937	0.0100296	0.257111
ENSG00000140807	150	20	2	36	20	6	55	10	86	109	157	330	46	230	101	13	5.84	0.78	0.08	1.4	0.78	0.23	2.14	0.39	3.47	4.37	6.19	13.17	1.76	8.93	3.87	0.51	1.67889	5.54286	1.7231	0.0100883	0.258075
ENSG00000066735	0	0	2	0	0	0	0	0	2	0	10	20	0	1	0	18	0	0	0.08	0	0	0	0	0	0.08	0	0.39	0.8	0	0.04	0	0.7	0.0177778	0.275714	3.955	0.01013	0.258487
ENSG00000183760	4	6	6	5	9	8	0	7	28	2	2	4	4	0	4	0	0.16	0.23	0.23	0.19	0.35	0.31	0	0.27	1.13	0.08	0.08	0.16	0.15	0	0.15	0	0.318889	0.0885714	-1.8481	0.0101793	0.258713
ENSG00000073756	1502	21021	46615	9153	28909	49478	5484	38632	19832	25141	5553	5425	7934	3389	7206	15050	58.48	819.89	1804.76	356.53	1129.21	1910.75	213.46	1488.94	799.5	1008.08	219.08	216.55	304.19	131.53	276.08	585.01	953.502	391.503	-1.2842	0.0102368	0.259349
ENSG00000154027	96	146	181	299	96	332	170	310	80	62	14	207	153	83	55	78	3.74	5.69	7.01	11.65	3.75	12.82	6.62	11.95	3.23	2.49	0.55	8.26	5.87	3.22	2.11	3.03	7.38444	3.64714	-1.0177	0.0102902	0.259806
ENSG00000196460	36	17	10	47	2	17	16	16	15	26	24	141	48	12	4	164	1.4	0.66	0.39	1.83	0.08	0.66	0.62	0.62	0.6	1.04	0.95	5.63	1.84	0.47	0.15	6.37	0.762222	2.35	1.6244	0.0103147	0.260058
ENSG00000157554	12	23	16	14	26	21	24	71	12	4	2	36	2	6	8	8	0.47	0.9	0.62	0.55	1.02	0.81	0.93	2.74	0.48	0.16	0.08	1.44	0.08	0.23	0.31	0.31	0.946667	0.372857	-1.3442	0.0103251	0.260058
ENSG00000173705	137	12	2	20	6	16	17	11	20	10	82	189	46	153	88	37	5.33	0.47	0.08	0.78	0.23	0.62	0.66	0.42	0.81	0.4	3.24	7.54	1.76	5.94	3.37	1.44	1.04444	3.38429	1.6961	0.0103471	0.26017
ENSG00000138435	2	0	4	0	0	10	8	0	4	4	12	19	0	48	26	8	0.08	0	0.15	0	0	0.39	0.31	0	0.16	0.16	0.47	0.76	0	1.86	1	0.31	0.121111	0.651429	2.4273	0.0103579	0.260265
ENSG00000226744	0	12	31	7	6	14	2	0	0	3	2	0	1	0	1	2	0	0.47	1.2	0.27	0.23	0.54	0.08	0	0	0.12	0.08	0	0.04	0	0.04	0.08	0.31	0.0514286	-2.5916	0.0103834	0.260415
ENSG00000233913	711	27	1415	9	24	32	16	36	24	27	27	20	25	391	43	27	27.68	1.05	54.78	0.35	0.94	1.24	0.62	1.39	0.97	1.08	1.07	0.8	0.96	15.18	1.65	1.05	9.89111	3.11286	-1.6679	0.0103851	0.260415
ENSG00000117425	53	38	20	14	22	14	20	12	31	39	114	106	48	26	25	20	2.06	1.48	0.77	0.55	0.86	0.54	0.78	0.46	1.25	1.56	4.5	4.23	1.84	1.01	0.96	0.78	0.972222	2.12571	1.1286	0.01044	0.261009
ENSG00000114948	0	0	0	0	0	0	0	0	0	6	2	86	0	0	0	26	0	0	0	0	0	0	0	0	0	0.24	0.08	3.43	0	0	0	1.01	0.001	0.68	9.4094	0.0104471	0.261009
ENSG00000183496	6	12	5	3	16	20	13	6	4	4	25	69	14	12	28	22	0.23	0.47	0.19	0.12	0.62	0.77	0.51	0.23	0.16	0.16	0.99	2.75	0.54	0.47	1.07	0.86	0.366667	0.977143	1.4141	0.0104476	0.261009
ENSG00000196126	273	657	69	853	732	959	594	541	357	353	2829	3091	1248	368	2352	173	10.63	25.63	2.67	33.23	28.59	37.03	23.12	20.85	14.39	14.15	111.61	123.39	47.85	14.28	90.11	6.72	21.7933	58.3014	1.4196	0.0106366	0.263728
ENSG00000233974	2	0	4	1	0	0	6	0	0	0	22	32	1	2	2	16	0.08	0	0.15	0.04	0	0	0.23	0	0	0	0.87	1.28	0.04	0.08	0.08	0.62	0.0555556	0.424286	2.933	0.0106621	0.26394
ENSG00000196517	106	483	1551	213	859	867	403	179	535	599	232	268	250	131	275	153	4.13	18.84	60.05	8.3	33.55	33.48	15.69	6.9	21.57	24.02	9.15	10.7	9.58	5.08	10.54	5.95	22.5011	10.7171	-1.0701	0.0106813	0.263943
ENSG00000131634	9	7	2	6	11	6	6	4	7	2	8	57	11	19	8	17	0.35	0.27	0.08	0.23	0.43	0.23	0.23	0.15	0.28	0.08	0.32	2.28	0.42	0.74	0.31	0.66	0.25	0.687143	1.4587	0.0106901	0.263943
ENSG00000271259	6	4	6	10	9	18	6	16	14	6	2	6	2	2	8	5	0.23	0.16	0.23	0.39	0.35	0.7	0.23	0.62	0.56	0.24	0.08	0.24	0.08	0.08	0.31	0.19	0.385556	0.174286	-1.1455	0.0107348	0.264491
ENSG00000177301	0	0	0	0	0	0	0	0	0	0	4	8	2	0	2	4	0	0	0	0	0	0	0	0	0	0	0.16	0.32	0.08	0	0.08	0.16	0.001	0.114286	6.8365	0.010787	0.265199
ENSG00000147251	22	4	19	0	4	10	6	6	7	8	38	130	4	14	6	22	0.86	0.16	0.74	0	0.16	0.39	0.23	0.23	0.28	0.32	1.5	5.19	0.15	0.54	0.23	0.86	0.338889	1.25571	1.8896	0.0107924	0.265199
ENSG00000128918	1	16	6	1	10	13	6	0	5	14	8	61	8	4	10	58	0.04	0.62	0.23	0.04	0.39	0.5	0.23	0	0.2	0.56	0.32	2.43	0.31	0.16	0.38	2.25	0.25	0.915714	1.873	0.0108806	0.265946
ENSG00000108878	12	8	1	8	2	0	6	0	3	2	0	0	2	0	0	0	0.47	0.31	0.04	0.31	0.08	0	0.23	0	0.12	0.08	0	0	0.08	0	0	0	0.173333	0.0228571	-2.9228	0.0108806	0.265946
ENSG00000245848	0	0	0	0	0	2	2	0	0	0	8	4	0	4	10	4	0	0	0	0	0	0.08	0.08	0	0	0	0.32	0.16	0	0.16	0.38	0.16	0.0177778	0.168571	3.2452	0.0109084	0.266271
ENSG00000265055	6	26	16	8	6	19	8	33	17	8	6	7	8	6	11	7	0.23	1.01	0.62	0.31	0.23	0.73	0.31	1.27	0.69	0.32	0.24	0.28	0.31	0.23	0.42	0.27	0.6	0.295714	-1.0208	0.0109661	0.26697
ENSG00000239736	0	13	19	0	6	0	0	6	0	0	0	0	1	0	0	0	0	0.51	0.74	0	0.23	0	0	0.23	0	0	0	0	0.04	0	0	0	0.19	0.00571429	-5.0553	0.0109924	0.267424
ENSG00000204173	18	19	0	3	3	4	10	4	12	44	34	53	25	34	3	1	0.7	0.74	0	0.12	0.12	0.15	0.39	0.15	0.48	1.76	1.34	2.12	0.96	1.32	0.11	0.04	0.316667	1.09286	1.7871	0.0110168	0.267496
ENSG00000106123	11	10	4	10	14	12	21	16	40	7	110	46	22	40	6	50	0.43	0.39	0.15	0.39	0.55	0.46	0.82	0.62	1.61	0.28	4.34	1.84	0.84	1.55	0.23	1.94	0.602222	1.57429	1.3863	0.0110649	0.268486
ENSG00000268686	26	13	22	45	26	20	10	2	42	4	11	4	0	26	4	0	1.01	0.51	0.85	1.75	1.02	0.77	0.39	0.08	1.69	0.16	0.43	0.16	0	1.01	0.15	0	0.896667	0.272857	-1.7164	0.0111214	0.269334
ENSG00000172915	148	74	68	232	199	243	229	73	94	44	546	695	490	358	182	112	5.76	2.89	2.63	9.04	7.77	9.38	8.91	2.81	3.79	1.76	21.54	27.74	18.79	13.89	6.97	4.35	5.88667	13.5771	1.2057	0.0111229	0.269334
ENSG00000165449	71	68	54	76	37	21	60	16	156	87	248	130	138	91	135	55	2.76	2.65	2.09	2.96	1.45	0.81	2.34	0.62	6.29	3.49	9.78	5.19	5.29	3.53	5.17	2.14	2.44111	4.94143	1.0174	0.0111773	0.269903
ENSG00000115361	30	12	9	14	4	6	15	6	22	22	26	22	37	22	14	42	1.17	0.47	0.35	0.55	0.16	0.23	0.58	0.23	0.89	0.88	1.03	0.88	1.42	0.85	0.54	1.63	0.514444	1.03286	1.0056	0.011211	0.270249
ENSG00000231574	2	0	0	2	2	0	0	0	2	0	8	8	2	7	6	2	0.08	0	0	0.08	0.08	0	0	0	0.08	0	0.32	0.32	0.08	0.27	0.23	0.08	0.0355556	0.185714	2.3849	0.0112781	0.271153
ENSG00000084636	18	37	61	37	36	14	28	19	34	101	59	135	30	33	42	41	0.7	1.44	2.36	1.44	1.41	0.54	1.09	0.73	1.37	4.05	2.33	5.39	1.15	1.28	1.61	1.59	1.23111	2.48571	1.0137	0.0113875	0.272537
ENSG00000251427	0	2	0	1	0	0	0	0	0	2	4	6	0	2	1	5	0	0.08	0	0.04	0	0	0	0	0	0.08	0.16	0.24	0	0.08	0.04	0.19	0.0133333	0.112857	3.0814	0.0114008	0.272662
ENSG00000156103	0	6	4	0	0	0	10	0	0	2	2	150	8	10	0	57	0	0.23	0.15	0	0	0	0.39	0	0	0.08	0.08	5.99	0.31	0.39	0	2.22	0.0855556	1.29571	3.9207	0.0114177	0.272662
ENSG00000188676	89	216	33	50	81	17	135	21	57	44	916	71	574	18	290	77	3.47	8.42	1.28	1.95	3.16	0.66	5.25	0.81	2.3	1.76	36.14	2.83	22.01	0.7	11.11	2.99	3.03333	11.0771	1.8686	0.0114326	0.272728
ENSG00000232021	12	0	4	2	0	0	0	0	2	62	15	30	2	0	1	8	0.47	0	0.15	0.08	0	0	0	0	0.08	2.49	0.59	1.2	0.08	0	0.04	0.31	0.0866667	0.672857	2.9568	0.0114755	0.273043
ENSG00000179761	10	22	79	31	55	23	21	18	44	30	16	8	21	4	7	23	0.39	0.86	3.06	1.21	2.15	0.89	0.82	0.69	1.77	1.2	0.63	0.32	0.81	0.16	0.27	0.89	1.31556	0.611429	-1.1054	0.0115239	0.273911
ENSG00000241679	0	2	12	0	3	7	0	8	1	0	0	0	2	0	0	0	0	0.08	0.46	0	0.12	0.27	0	0.31	0.04	0	0	0	0.08	0	0	0	0.142222	0.0114286	-3.6374	0.0115269	0.273911
ENSG00000235052	4	2	2	5	0	0	2	0	8	0	0	0	0	0	1	0	0.16	0.08	0.08	0.19	0	0	0.08	0	0.32	0	0	0	0	0	0.04	0	0.101111	0.00571429	-4.1452	0.0115957	0.27508
ENSG00000119865	0	0	0	0	2	2	0	0	0	0	2	34	0	2	0	12	0	0	0	0	0.08	0.08	0	0	0	0	0.08	1.36	0	0.08	0	0.47	0.0177778	0.284286	3.9992	0.0116077	0.27508
ENSG00000185818	30	2	14	8	40	12	20	10	18	8	54	116	17	82	58	7	1.17	0.08	0.54	0.31	1.56	0.46	0.78	0.39	0.73	0.32	2.13	4.63	0.65	3.18	2.22	0.27	0.668889	1.91429	1.517	0.0116097	0.27508
ENSG00000151834	0	0	2	0	0	0	0	2	0	0	2	28	0	2	0	17	0	0	0.08	0	0	0	0	0.08	0	0	0.08	1.12	0	0.08	0	0.66	0.0177778	0.277143	3.9625	0.0116135	0.27508
ENSG00000134594	0	4	6	2	5	10	0	12	14	1	2	1	0	0	4	0	0	0.16	0.23	0.08	0.2	0.39	0	0.46	0.56	0.04	0.08	0.04	0	0	0.15	0	0.231111	0.0442857	-2.3837	0.0116239	0.275149
ENSG00000160013	0	0	0	2	0	0	0	2	0	2	0	42	0	0	0	24	0	0	0	0.08	0	0	0	0.08	0	0.08	0	1.68	0	0	0	0.93	0.0177778	0.384286	4.434	0.0116635	0.275909
ENSG00000243449	27	14	17	23	63	82	93	82	40	68	147	130	36	107	201	64	1.05	0.55	0.66	0.9	2.46	3.17	3.62	3.16	1.61	2.73	5.8	5.19	1.38	4.15	7.7	2.49	1.90889	4.20571	1.1396	0.0116909	0.276202
ENSG00000237766	2	2	0	0	0	0	0	0	2	4	10	2	2	5	0	6	0.08	0.08	0	0	0	0	0	0	0.08	0.16	0.39	0.08	0.08	0.19	0	0.23	0.0266667	0.161429	2.5978	0.0117307	0.276786
ENSG00000247765	7	0	0	6	0	7	10	4	0	6	26	4	12	34	12	8	0.27	0	0	0.23	0	0.27	0.39	0.15	0	0.24	1.03	0.16	0.46	1.32	0.46	0.31	0.145556	0.568571	1.9658	0.0117458	0.276787
ENSG00000135324	96	29	42	70	24	44	36	16	74	153	52	94	155	29	155	52	3.74	1.13	1.63	2.73	0.94	1.7	1.4	0.62	2.98	6.13	2.05	3.75	5.94	1.13	5.94	2.02	1.87444	3.85143	1.0389	0.0117725	0.277238
ENSG00000099256	22	104	133	140	143	184	74	147	26	46	10	58	61	45	54	96	0.86	4.06	5.15	5.45	5.59	7.11	2.88	5.67	1.05	1.84	0.39	2.32	2.34	1.75	2.07	3.73	4.20222	2.06286	-1.0265	0.0118801	0.278572
ENSG00000227764	0	56	0	2	121	0	0	67	0	0	0	0	2	0	0	0	0	2.18	0	0.08	4.73	0	0	2.58	0	0	0	0	0.08	0	0	0	1.06333	0.0114286	-6.5398	0.0119332	0.279019
ENSG00000213018	2	8	15	10	9	13	4	4	14	8	1	0	4	1	0	6	0.08	0.31	0.58	0.39	0.35	0.5	0.16	0.15	0.56	0.32	0.04	0	0.15	0.04	0	0.23	0.342222	0.111429	-1.6188	0.0119929	0.279917
ENSG00000162761	0	0	0	2	0	0	0	0	0	0	2	0	6	14	12	0	0	0	0	0.08	0	0	0	0	0	0	0.08	0	0.23	0.54	0.46	0	0.00888889	0.187143	4.396	0.0120198	0.280013
ENSG00000148488	56	242	281	350	322	206	302	475	66	80	92	26	268	53	57	234	2.18	9.44	10.88	13.63	12.58	7.96	11.76	18.31	2.66	3.21	3.63	1.04	10.28	2.06	2.18	9.1	9.93333	4.5	-1.1424	0.0120721	0.280597
ENSG00000170390	48	10	4	7	8	4	23	2	12	24	60	40	18	48	27	17	1.87	0.39	0.15	0.27	0.31	0.15	0.9	0.08	0.48	0.96	2.37	1.6	0.69	1.86	1.03	0.66	0.511111	1.31	1.3579	0.0120831	0.280597
ENSG00000263264	0	5	4	1	0	0	4	4	5	7	5	13	10	7	7	4	0	0.2	0.15	0.04	0	0	0.16	0.15	0.2	0.28	0.2	0.52	0.38	0.27	0.27	0.16	0.1	0.297143	1.5712	0.0121179	0.280873
ENSG00000254166	46	4	14	27	21	18	19	8	4	6	102	101	16	35	46	30	1.79	0.16	0.54	1.05	0.82	0.7	0.74	0.31	0.16	0.24	4.02	4.03	0.61	1.36	1.76	1.17	0.696667	1.88429	1.4355	0.0121769	0.281532
ENSG00000153162	18	10	50	22	62	63	8	93	8	11	18	33	8	16	14	10	0.7	0.39	1.94	0.86	2.42	2.43	0.31	3.58	0.32	0.44	0.71	1.32	0.31	0.62	0.54	0.39	1.43889	0.618571	-1.2179	0.0122166	0.281652
ENSG00000239732	0	4	7	0	1	8	4	4	8	0	2	0	0	0	0	2	0	0.16	0.27	0	0.04	0.31	0.16	0.15	0.32	0	0.08	0	0	0	0	0.08	0.156667	0.0228571	-2.777	0.0123281	0.28268
ENSG00000234174	0	1	5	2	2	2	0	4	2	0	1	0	0	0	0	0	0	0.04	0.19	0.08	0.08	0.08	0	0.15	0.08	0	0.04	0	0	0	0	0	0.0777778	0.00571429	-3.7667	0.0123346	0.28268
ENSG00000095587	525	186	112	713	495	218	296	402	274	90	1276	1366	144	1841	699	612	20.44	7.25	4.34	27.77	19.34	8.42	11.52	15.49	11.05	3.61	50.34	54.53	5.52	71.45	26.78	23.79	13.9578	33.7171	1.2724	0.0123698	0.282791
ENSG00000232732	2	4	6	18	4	12	6	0	8	3	0	0	3	2	4	0	0.08	0.16	0.23	0.7	0.16	0.46	0.23	0	0.32	0.12	0	0	0.12	0.08	0.15	0	0.26	0.0671429	-1.9532	0.0123937	0.282984
ENSG00000196735	11	75	0	34	75	18	11	18	0	4	874	419	62	35	57	1	0.43	2.93	0	1.32	2.93	0.7	0.43	0.69	0	0.16	34.48	16.73	2.38	1.36	2.18	0.04	1.04778	8.19	2.9665	0.0124378	0.28364
ENSG00000262147	4	0	6	4	8	7	4	4	2	0	2	2	1	1	1	2	0.16	0	0.23	0.16	0.31	0.27	0.16	0.15	0.08	0	0.08	0.08	0.04	0.04	0.04	0.08	0.168889	0.0514286	-1.7154	0.0125908	0.285006
ENSG00000165633	2	0	2	0	2	4	4	2	2	2	4	56	2	0	0	19	0.08	0	0.08	0	0.08	0.15	0.16	0.08	0.08	0.08	0.16	2.24	0.08	0	0	0.74	0.0788889	0.471429	2.5791	0.012631	0.285467
ENSG00000243697	0	4	10	0	2	6	4	0	3	0	0	0	2	0	0	0	0	0.16	0.39	0	0.08	0.23	0.16	0	0.12	0	0	0	0.08	0	0	0	0.126667	0.0114286	-3.4703	0.0126892	0.285826
ENSG00000160181	8	49	445	33	21	265	76	39	20	49	6	2	48	10	8	61	0.31	1.91	17.23	1.29	0.82	10.23	2.96	1.5	0.81	1.96	0.24	0.08	1.84	0.39	0.31	2.37	4.11778	1.02714	-2.0032	0.0128104	0.286863
ENSG00000230018	2	0	0	0	0	0	0	0	0	0	2	6	6	4	4	0	0.08	0	0	0	0	0	0	0	0	0	0.08	0.24	0.23	0.16	0.15	0	0.00888889	0.122857	3.7888	0.0128144	0.286863
ENSG00000135914	3	4	4	2	2	0	0	2	0	10	5	28	7	2	0	6	0.12	0.16	0.15	0.08	0.08	0	0	0.08	0	0.4	0.2	1.12	0.27	0.08	0	0.23	0.0744444	0.328571	2.142	0.0128416	0.286863
ENSG00000135114	0	5	2	8	0	2	0	2	6	28	2	14	3	10	4	12	0	0.2	0.08	0.31	0	0.08	0	0.08	0.24	1.12	0.08	0.56	0.12	0.39	0.15	0.47	0.11	0.412857	1.9081	0.0128559	0.286935
ENSG00000149256	1055	165	121	101	156	80	62	76	162	406	489	1066	544	666	748	87	41.08	6.44	4.68	3.93	6.09	3.09	2.41	2.93	6.53	16.28	19.29	42.55	20.86	25.85	28.66	3.38	8.57556	22.41	1.3858	0.0128818	0.287173
ENSG00000239405	6	64	83	22	27	78	30	40	40	51	8	11	24	6	10	24	0.23	2.5	3.21	0.86	1.05	3.01	1.17	1.54	1.61	2.04	0.32	0.44	0.92	0.23	0.38	0.93	1.68667	0.751429	-1.1665	0.0129066	0.287551
ENSG00000182793	0	0	0	2	2	0	1	4	0	2	6	0	4	8	8	8	0	0	0	0.08	0.08	0	0.04	0.15	0	0.08	0.24	0	0.15	0.31	0.31	0.31	0.0388889	0.2	2.3626	0.0129807	0.288502
ENSG00000279507	1	0	0	2	0	0	0	0	0	4	8	0	11	2	1	0	0.04	0	0	0.08	0	0	0	0	0	0.16	0.32	0	0.42	0.08	0.04	0	0.0133333	0.145714	3.45	0.0130707	0.289869
ENSG00000167244	2	0	11	10	8	16	22	3	20	17	15	32	25	23	8	84	0.08	0	0.43	0.39	0.31	0.62	0.86	0.12	0.81	0.68	0.59	1.28	0.96	0.89	0.31	3.27	0.402222	1.14	1.503	0.0131616	0.290875
ENSG00000164742	4	0	0	4	2	14	15	11	8	12	14	55	6	14	11	31	0.16	0	0	0.16	0.08	0.54	0.58	0.42	0.32	0.48	0.55	2.2	0.23	0.54	0.42	1.21	0.251111	0.804286	1.6794	0.0131618	0.290875
ENSG00000283578	0	6	2	2	0	6	0	2	2	0	0	0	0	0	0	0	0	0.23	0.08	0.08	0	0.23	0	0.08	0.08	0	0	0	0	0	0	0	0.0866667	0.001	-6.4374	0.0131677	0.290875
ENSG00000128591	37	45	53	52	143	53	36	76	16	27	119	243	64	133	127	140	1.44	1.76	2.05	2.03	5.59	2.05	1.4	2.93	0.65	1.08	4.69	9.7	2.45	5.16	4.87	5.44	2.21111	4.77	1.1092	0.0131751	0.290875
ENSG00000279173	0	0	0	0	0	0	0	0	0	4	4	4	4	2	0	0	0	0	0	0	0	0	0	0	0	0.16	0.16	0.16	0.15	0.08	0	0	0.001	0.101429	6.6643	0.0131805	0.290875
ENSG00000176771	73	60	8	39	15	40	40	36	54	67	94	194	40	97	60	32	2.84	2.34	0.31	1.52	0.59	1.54	1.56	1.39	2.18	2.69	3.71	7.74	1.53	3.76	2.3	1.24	1.58556	3.28143	1.0493	0.0132069	0.291241
ENSG00000244357	2	3	7	2	4	10	11	5	4	0	2	6	0	0	2	0	0.08	0.12	0.27	0.08	0.16	0.39	0.43	0.19	0.16	0	0.08	0.24	0	0	0.08	0	0.208889	0.0571429	-1.8701	0.0132396	0.291611
ENSG00000274869	2	2	0	4	3	0	0	6	4	0	0	0	0	0	1	0	0.08	0.08	0	0.16	0.12	0	0	0.23	0.16	0	0	0	0	0	0.04	0	0.0922222	0.00571429	-4.0125	0.0132619	0.291753
ENSG00000205710	12	48	134	7	59	90	52	36	44	50	27	14	6	3	15	36	0.47	1.87	5.19	0.27	2.3	3.48	2.02	1.39	1.77	2	1.07	0.56	0.23	0.12	0.57	1.4	2.08444	0.85	-1.2941	0.0133101	0.291947
ENSG00000261524	0	2	0	0	2	12	5	15	2	0	0	0	2	0	1	0	0	0.08	0	0	0.08	0.46	0.19	0.58	0.08	0	0	0	0.08	0	0.04	0	0.163333	0.0171429	-3.2521	0.013315	0.291947
ENSG00000207757	0	1	0	7	5	4	3	6	2	0	0	0	2	1	0	0	0	0.04	0	0.27	0.2	0.15	0.12	0.23	0.08	0	0	0	0.08	0.04	0	0	0.121111	0.0171429	-2.8207	0.0133166	0.291947
ENSG00000227502	2	0	0	0	0	0	4	0	0	0	4	2	4	8	8	6	0.08	0	0	0	0	0	0.16	0	0	0	0.16	0.08	0.15	0.31	0.31	0.23	0.0266667	0.177143	2.7318	0.0133403	0.292074
ENSG00000177791	2	0	0	2	0	2	2	6	6	0	0	0	0	0	0	0	0.08	0	0	0.08	0	0.08	0.08	0.23	0.24	0	0	0	0	0	0	0	0.0877778	0.001	-6.4558	0.0133549	0.292074
ENSG00000152207	0	0	8	6	12	36	0	10	0	2	0	0	2	0	0	2	0	0	0.31	0.23	0.47	1.39	0	0.39	0	0.08	0	0	0.08	0	0	0.08	0.31	0.0342857	-3.1766	0.0133913	0.292132
ENSG00000231831	2	1	2	2	8	6	4	6	2	2	2	0	0	0	2	0	0.08	0.04	0.08	0.08	0.31	0.23	0.16	0.23	0.08	0.08	0.08	0	0	0	0.08	0	0.143333	0.0342857	-2.0637	0.0133916	0.292132
ENSG00000268081	0	0	2	0	0	2	1	0	0	3	2	17	2	0	1	5	0	0	0.08	0	0	0.08	0.04	0	0	0.12	0.08	0.68	0.08	0	0.04	0.19	0.0222222	0.17	2.9355	0.0135211	0.292899
ENSG00000235370	3	1	3	0	0	0	3	2	2	1	33	8	11	2	2	0	0.12	0.04	0.12	0	0	0	0.12	0.08	0.08	0.04	1.3	0.32	0.42	0.08	0.08	0	0.0622222	0.32	2.3626	0.0135429	0.293151
ENSG00000168077	512	414	83	310	381	269	627	345	667	372	1799	472	243	1301	865	623	19.93	16.15	3.21	12.08	14.88	10.39	24.41	13.3	26.89	14.92	70.97	18.84	9.32	50.49	33.14	24.22	15.6933	31.7	1.0143	0.0135512	0.293151
ENSG00000180638	295	12	11	40	12	15	19	8	180	126	1371	867	19	107	26	17	11.49	0.47	0.43	1.56	0.47	0.58	0.74	0.31	7.26	5.05	54.09	34.61	0.73	4.15	1	0.66	2.59	14.3271	2.4677	0.0136089	0.293925
ENSG00000250889	7	7	3	4	5	10	7	8	7	15	32	16	9	11	8	5	0.27	0.27	0.12	0.16	0.2	0.39	0.27	0.31	0.28	0.6	1.26	0.64	0.35	0.43	0.31	0.19	0.252222	0.54	1.0983	0.0136165	0.293925
ENSG00000171522	8	1	6	8	0	0	4	2	10	6	6	29	16	14	8	10	0.31	0.04	0.23	0.31	0	0	0.16	0.08	0.4	0.24	0.24	1.16	0.61	0.54	0.31	0.39	0.17	0.498571	1.5523	0.0136304	0.294054
ENSG00000151655	207	301	1774	353	345	806	590	297	136	269	51	35	263	84	391	457	8.06	11.74	68.68	13.75	13.48	31.13	22.97	11.45	5.48	10.79	2.01	1.4	10.08	3.26	14.98	17.76	20.7489	8.61143	-1.2687	0.01368	0.294088
ENSG00000227825	12	12	8	10	10	0	10	6	10	4	69	24	19	52	10	2	0.47	0.47	0.31	0.39	0.39	0	0.39	0.23	0.4	0.16	2.72	0.96	0.73	2.02	0.38	0.08	0.338889	1.00714	1.5714	0.0137014	0.294204
ENSG00000254506	2	2	6	6	21	14	18	10	17	2	2	4	13	0	2	2	0.08	0.08	0.23	0.23	0.82	0.54	0.7	0.39	0.69	0.08	0.08	0.16	0.5	0	0.08	0.08	0.417778	0.14	-1.5773	0.0139008	0.296207
ENSG00000261360	2	8	4	9	10	6	2	4	0	20	8	22	6	12	14	6	0.08	0.31	0.15	0.35	0.39	0.23	0.08	0.15	0	0.8	0.32	0.88	0.23	0.47	0.54	0.23	0.193333	0.495714	1.3584	0.0139033	0.296207
ENSG00000089472	2	4	8	4	4	24	22	0	2	4	6	216	2	6	0	152	0.08	0.16	0.31	0.16	0.16	0.93	0.86	0	0.08	0.16	0.24	8.62	0.08	0.23	0	5.91	0.304444	2.17714	2.8382	0.0139116	0.296207
ENSG00000227755	3	10	5	2	25	2	2	2	15	0	2	4	4	0	3	0	0.12	0.39	0.19	0.08	0.98	0.08	0.08	0.08	0.6	0	0.08	0.16	0.15	0	0.11	0	0.288889	0.0714286	-2.0159	0.0139539	0.296207
ENSG00000149972	18	6	6	8	10	2	6	3	11	22	34	17	20	14	8	6	0.7	0.23	0.23	0.31	0.39	0.08	0.23	0.12	0.44	0.88	1.34	0.68	0.77	0.54	0.31	0.23	0.303333	0.678571	1.1616	0.0139773	0.296491
ENSG00000260284	0	4	2	4	2	6	1	5	2	0	0	0	0	0	0	3	0	0.16	0.08	0.16	0.08	0.23	0.04	0.19	0.08	0	0	0	0	0	0	0.12	0.113333	0.0171429	-2.7249	0.0140518	0.297145
ENSG00000135925	0	0	0	4	2	0	0	6	0	16	25	27	0	4	6	0	0	0	0	0.16	0.08	0	0	0.23	0	0.64	0.99	1.08	0	0.16	0.23	0	0.0522222	0.442857	3.0841	0.0140566	0.297145
ENSG00000204025	18	10	10	8	8	6	10	6	18	4	8	8	4	8	2	0	0.7	0.39	0.39	0.31	0.31	0.23	0.39	0.23	0.73	0.16	0.32	0.32	0.15	0.31	0.08	0	0.408889	0.191429	-1.0949	0.0140972	0.297673
ENSG00000183570	0	0	4	2	0	0	0	0	2	4	8	8	3	0	8	4	0	0	0.15	0.08	0	0	0	0	0.08	0.16	0.32	0.32	0.12	0	0.31	0.16	0.0344444	0.198571	2.5273	0.0142012	0.29814
ENSG00000105538	8	28	31	7	12	35	44	77	40	16	10	24	18	12	4	18	0.31	1.09	1.2	0.27	0.47	1.35	1.71	2.97	1.61	0.64	0.39	0.96	0.69	0.47	0.15	0.7	1.22	0.571429	-1.0942	0.0142164	0.29814
ENSG00000153993	192	333	253	121	2011	632	220	587	79	57	92	173	243	544	173	92	7.48	12.99	9.8	4.71	78.55	24.41	8.56	22.62	3.18	2.29	3.63	6.91	9.32	21.11	6.63	3.58	19.1444	7.63857	-1.3256	0.0142673	0.298339
ENSG00000108950	624	449	149	187	920	146	153	582	419	296	1370	488	296	1408	2012	603	24.3	17.51	5.77	7.28	35.94	5.64	5.96	22.43	16.89	11.87	54.05	19.48	11.35	54.65	77.08	23.44	15.7467	35.9886	1.1925	0.0143455	0.299634
ENSG00000129009	0	0	0	0	4	68	36	4	2	4	6	793	2	22	10	349	0	0	0	0	0.16	2.63	1.4	0.15	0.08	0.16	0.24	31.65	0.08	0.85	0.38	13.57	0.491111	6.70429	3.771	0.0143603	0.299711
ENSG00000260088	2	0	6	1	9	7	5	10	27	7	0	2	0	0	0	0	0.08	0	0.23	0.04	0.35	0.27	0.19	0.39	1.09	0.28	0	0.08	0	0	0	0	0.293333	0.0514286	-2.5119	0.0144417	0.300623
ENSG00000271992	2	46	138	11	28	37	4	2	14	15	19	4	17	4	2	4	0.08	1.79	5.34	0.43	1.09	1.43	0.16	0.08	0.56	0.6	0.75	0.16	0.65	0.16	0.08	0.16	1.21778	0.365714	-1.7355	0.0145053	0.301101
ENSG00000280213	44	8	11	38	28	13	33	14	54	104	84	83	39	30	23	35	1.71	0.31	0.43	1.48	1.09	0.5	1.28	0.54	2.18	4.17	3.31	3.31	1.5	1.16	0.88	1.36	1.05778	2.24143	1.0834	0.0145222	0.301101
ENSG00000269800	13	4	8	6	20	12	2	18	7	4	2	9	0	7	3	0	0.51	0.16	0.31	0.23	0.78	0.46	0.08	0.69	0.28	0.16	0.08	0.36	0	0.27	0.11	0	0.388889	0.14	-1.4739	0.0146145	0.302502
ENSG00000253552	39	5	4	0	0	2	5	50	5	1	0	3	0	8	0	0	1.52	0.2	0.15	0	0	0.08	0.19	1.93	0.2	0.04	0	0.12	0	0.31	0	0	0.474444	0.0671429	-2.8209	0.0146572	0.303045
ENSG00000145423	16	0	2	4	0	0	2	11	8	0	122	177	6	2	4	1	0.62	0	0.08	0.16	0	0	0.08	0.42	0.32	0	4.81	7.07	0.23	0.08	0.15	0.04	0.186667	1.76857	3.244	0.0147206	0.303936
ENSG00000183049	20	5	2	0	6	10	8	4	41	110	17	36	18	24	7	25	0.78	0.2	0.08	0	0.23	0.39	0.31	0.15	1.65	4.41	0.67	1.44	0.69	0.93	0.27	0.97	0.421111	1.34	1.67	0.0147317	0.303936
ENSG00000279645	0	2	0	0	0	0	0	0	0	4	6	0	0	5	4	2	0	0.08	0	0	0	0	0	0	0	0.16	0.24	0	0	0.19	0.15	0.08	0.00888889	0.117143	3.7201	0.0147366	0.303936
ENSG00000279903	0	12	18	2	8	2	8	6	2	0	2	2	2	2	0	4	0	0.47	0.7	0.08	0.31	0.08	0.31	0.23	0.08	0	0.08	0.08	0.08	0.08	0	0.16	0.251111	0.0685714	-1.8726	0.0148807	0.305091
ENSG00000281005	5	8	5	8	10	8	25	9	15	16	48	26	15	10	16	18	0.19	0.31	0.19	0.31	0.39	0.31	0.97	0.35	0.6	0.64	1.89	1.04	0.58	0.39	0.61	0.7	0.402222	0.835714	1.055	0.0148897	0.305106
ENSG00000276563	16	25	62	84	49	43	105	55	8	10	13	16	17	31	34	45	0.62	0.98	2.4	3.27	1.91	1.66	4.09	2.12	0.32	0.4	0.51	0.64	0.65	1.2	1.3	1.75	1.93	0.921429	-1.0667	0.0149793	0.306018
ENSG00000169554	2	0	9	0	0	13	14	2	2	0	4	300	0	4	5	76	0.08	0	0.35	0	0	0.5	0.54	0.08	0.08	0	0.16	11.98	0	0.16	0.19	2.95	0.181111	2.20571	3.6063	0.0149915	0.306018
ENSG00000276898	0	1	1	0	12	4	2	0	2	0	0	0	0	0	0	0	0	0.04	0.04	0	0.47	0.15	0.08	0	0.08	0	0	0	0	0	0	0	0.0955556	0.001	-6.5783	0.0150179	0.306018
ENSG00000275297	0	16	2	0	2	0	1	1	4	0	0	1	0	0	0	0	0	0.62	0.08	0	0.08	0	0.04	0.04	0.16	0	0	0.04	0	0	0	0	0.113333	0.00571429	-4.3099	0.0150258	0.306018
ENSG00000228205	3	2	2	2	0	4	5	3	5	19	5	6	5	9	6	3	0.12	0.08	0.08	0.08	0	0.15	0.19	0.12	0.2	0.76	0.2	0.24	0.19	0.35	0.23	0.12	0.113333	0.298571	1.3975	0.0150798	0.30644
ENSG00000164330	0	2	0	2	0	0	6	0	4	0	10	41	0	12	2	12	0	0.08	0	0.08	0	0	0.23	0	0.16	0	0.39	1.64	0	0.47	0.08	0.47	0.0611111	0.435714	2.8339	0.0151124	0.306844
ENSG00000201136	0	15	15	6	13	3	2	6	23	8	0	0	2	0	0	4	0	0.59	0.58	0.23	0.51	0.12	0.08	0.23	0.93	0.32	0	0	0.08	0	0	0.16	0.363333	0.08	-2.1832	0.0151498	0.306853
ENSG00000196188	199	68	122	268	54	28	184	57	62	387	170	147	519	126	156	205	7.75	2.65	4.72	10.44	2.11	1.08	7.16	2.2	2.5	15.52	6.71	5.87	19.9	4.89	5.98	7.97	4.51222	9.54857	1.0814	0.0152303	0.307011
ENSG00000146094	31	4	6	26	23	6	17	13	16	14	57	65	15	31	30	27	1.21	0.16	0.23	1.01	0.9	0.23	0.66	0.5	0.65	0.56	2.25	2.59	0.58	1.2	1.15	1.05	0.616667	1.34	1.1197	0.0152331	0.307011
ENSG00000184226	0	0	0	0	0	0	2	0	0	0	4	24	2	0	0	4	0	0	0	0	0	0	0.08	0	0	0	0.16	0.96	0.08	0	0	0.16	0.00888889	0.194286	4.45	0.015342	0.308696
ENSG00000253284	8	4	10	16	0	3	8	13	10	0	2	0	4	4	6	2	0.31	0.16	0.39	0.62	0	0.12	0.31	0.5	0.4	0	0.08	0	0.15	0.16	0.23	0.08	0.312222	0.1	-1.6426	0.0154692	0.310449
ENSG00000187634	0	0	0	0	0	0	2	0	0	2	0	6	1	2	14	0	0	0	0	0	0	0	0.08	0	0	0.08	0	0.24	0.04	0.08	0.54	0	0.00888889	0.14	3.9773	0.0156069	0.312146
ENSG00000227910	2	0	0	4	0	4	6	0	2	10	25	13	5	2	2	2	0.08	0	0	0.16	0	0.15	0.23	0	0.08	0.4	0.99	0.52	0.19	0.08	0.08	0.08	0.0777778	0.334286	2.1037	0.0157117	0.312163
ENSG00000186019	6	4	2	2	3	0	8	2	2	8	16	16	10	10	6	0	0.23	0.16	0.08	0.08	0.12	0	0.31	0.08	0.08	0.32	0.63	0.64	0.38	0.39	0.23	0	0.126667	0.37	1.5465	0.0157129	0.312163
ENSG00000274461	0	0	0	0	0	0	0	0	0	9	4	12	0	2	0	0	0	0	0	0	0	0	0	0	0	0.36	0.16	0.48	0	0.08	0	0	0.001	0.154286	7.2695	0.0157156	0.312163
ENSG00000125384	610	327	38	217	55	140	124	138	662	916	1130	917	468	470	209	198	23.75	12.75	1.47	8.45	2.15	5.41	4.83	5.32	26.69	36.73	44.58	36.6	17.94	18.24	8.01	7.7	10.0911	24.2571	1.2653	0.0157453	0.312197
ENSG00000136531	0	0	0	0	0	2	4	0	0	2	6	34	0	2	0	6	0	0	0	0	0	0.08	0.16	0	0	0.08	0.24	1.36	0	0.08	0	0.23	0.0266667	0.284286	3.4142	0.0158688	0.313126
ENSG00000267308	12	8	2	8	0	0	7	2	3	10	16	22	9	6	19	7	0.47	0.31	0.08	0.31	0	0	0.27	0.08	0.12	0.4	0.63	0.88	0.35	0.23	0.73	0.27	0.182222	0.498571	1.4521	0.0158807	0.313193
ENSG00000146070	2	0	0	2	10	8	6	5	2	2	8	28	4	14	20	12	0.08	0	0	0.08	0.39	0.31	0.23	0.19	0.08	0.08	0.32	1.12	0.15	0.54	0.77	0.47	0.151111	0.492857	1.7056	0.0159461	0.313809
ENSG00000184185	7	0	0	2	0	0	4	0	4	2	142	17	0	9	0	2	0.27	0	0	0.08	0	0	0.16	0	0.16	0.08	5.6	0.68	0	0.35	0	0.08	0.0744444	0.97	3.7037	0.0160218	0.314962
ENSG00000247317	2	8	7	4	9	9	12	14	2	2	4	5	4	0	4	2	0.08	0.31	0.27	0.16	0.35	0.35	0.47	0.54	0.08	0.08	0.16	0.2	0.15	0	0.15	0.08	0.29	0.117143	-1.3078	0.016046	0.315269
ENSG00000130477	12	4	6	2	4	28	18	9	25	24	8	151	10	12	14	35	0.47	0.16	0.23	0.08	0.16	1.08	0.7	0.35	1.01	0.96	0.32	6.03	0.38	0.47	0.54	1.36	0.471111	1.43714	1.6091	0.016132	0.316282
ENSG00000204161	441	155	42	195	34	38	188	44	334	227	908	395	403	203	201	353	17.17	6.05	1.63	7.6	1.33	1.47	7.32	1.7	13.46	9.1	35.82	15.77	15.45	7.88	7.7	13.72	6.41444	15.0629	1.2316	0.0161406	0.316282
ENSG00000143228	215	340	262	860	190	577	572	547	156	139	29	100	240	216	341	381	8.37	13.26	10.14	33.5	7.42	22.28	22.26	21.08	6.29	5.57	1.14	3.99	9.2	8.38	13.06	14.81	16.0667	8.02143	-1.0021	0.0161952	0.316507
ENSG00000177575	0	2	0	0	2	4	0	0	0	4	0	16	8	0	20	2	0	0.08	0	0	0.08	0.15	0	0	0	0.16	0	0.64	0.31	0	0.77	0.08	0.0344444	0.28	3.0231	0.0162261	0.316775
ENSG00000141338	4	10	5	10	26	50	12	0	22	0	12	396	10	10	18	213	0.16	0.39	0.19	0.39	1.02	1.93	0.47	0	0.89	0	0.47	15.81	0.38	0.39	0.69	8.28	0.604444	3.71714	2.6205	0.0162933	0.317212
ENSG00000253293	0	0	0	0	0	1	0	0	0	0	0	35	0	0	2	4	0	0	0	0	0	0.04	0	0	0	0	0	1.4	0	0	0.08	0.16	0.00444444	0.234286	5.7201	0.0163103	0.317212
ENSG00000274372	2	7	2	2	3	6	4	0	2	0	0	0	0	0	2	2	0.08	0.27	0.08	0.08	0.12	0.23	0.16	0	0.08	0	0	0	0	0	0.08	0.08	0.122222	0.0228571	-2.4188	0.0164323	0.318865
ENSG00000078098	53	6	8	12	0	36	19	5	20	0	37	457	14	16	2	248	2.06	0.23	0.31	0.47	0	1.39	0.74	0.19	0.81	0	1.46	18.24	0.54	0.62	0.08	9.64	0.688889	4.36857	2.6648	0.0164446	0.318865
ENSG00000185332	0	0	2	0	12	6	0	2	4	0	0	0	0	0	0	0	0	0	0.08	0	0.47	0.23	0	0.08	0.16	0	0	0	0	0	0	0	0.113333	0.001	-6.8244	0.0164585	0.318941
ENSG00000258613	8	7	2	5	4	6	2	1	6	2	1	0	2	2	2	2	0.31	0.27	0.08	0.19	0.16	0.23	0.08	0.04	0.24	0.08	0.04	0	0.08	0.08	0.08	0.08	0.177778	0.0628571	-1.4999	0.0164827	0.318987
ENSG00000100385	10	12	22	2	10	47	15	14	0	2	0	0	4	9	0	10	0.39	0.47	0.85	0.08	0.39	1.82	0.58	0.54	0	0.08	0	0	0.15	0.35	0	0.39	0.568889	0.138571	-2.0375	0.0166446	0.320566
ENSG00000201183	3	18	14	13	16	3	12	4	6	2	0	6	4	10	2	3	0.12	0.7	0.54	0.51	0.62	0.12	0.47	0.15	0.24	0.08	0	0.24	0.15	0.39	0.08	0.12	0.385556	0.151429	-1.3483	0.016799	0.321808
ENSG00000199172	5	0	5	2	5	0	1	2	2	0	0	0	0	0	2	0	0.19	0	0.19	0.08	0.2	0	0.04	0.08	0.08	0	0	0	0	0	0.08	0	0.0955556	0.0114286	-3.0637	0.0168162	0.321969
ENSG00000168398	0	42	62	9	23	50	46	57	43	156	25	329	13	42	18	440	0	1.64	2.4	0.35	0.9	1.93	1.79	2.2	1.73	6.26	0.99	13.13	0.5	1.63	0.69	17.1	1.43778	5.75714	2.0015	0.0168569	0.322413
ENSG00000163637	385	106	37	99	105	63	57	85	164	233	365	470	212	291	138	72	14.99	4.13	1.43	3.86	4.1	2.43	2.22	3.28	6.61	9.34	14.4	18.76	8.13	11.29	5.29	2.8	4.78333	10.0014	1.0641	0.0169019	0.323106
ENSG00000272574	10	16	20	19	14	3	28	6	14	11	7	4	10	2	2	11	0.39	0.62	0.77	0.74	0.55	0.12	1.09	0.23	0.56	0.44	0.28	0.16	0.38	0.08	0.08	0.43	0.563333	0.264286	-1.0919	0.0169152	0.323191
ENSG00000186854	60	28	8	13	11	30	14	12	44	100	111	62	33	22	34	19	2.34	1.09	0.31	0.51	0.43	1.16	0.54	0.46	1.77	4.01	4.38	2.47	1.27	0.85	1.3	0.74	0.956667	2.14571	1.1654	0.0169645	0.323814
ENSG00000259614	6	4	0	0	2	8	10	6	4	2	2	2	0	1	0	0	0.23	0.16	0	0	0.08	0.31	0.39	0.23	0.16	0.08	0.08	0.08	0	0.04	0	0	0.173333	0.04	-2.1155	0.0170187	0.323913
ENSG00000224397	2	2	10	0	6	4	10	6	8	10	30	20	12	4	14	6	0.08	0.08	0.39	0	0.23	0.15	0.39	0.23	0.32	0.4	1.18	0.8	0.46	0.16	0.54	0.23	0.207778	0.538571	1.3741	0.0170191	0.323913
ENSG00000074211	24	4	10	10	34	16	8	2	9	14	29	49	18	37	50	14	0.93	0.16	0.39	0.39	1.33	0.62	0.31	0.08	0.36	0.56	1.14	1.96	0.69	1.44	1.92	0.54	0.507778	1.17857	1.2148	0.0170862	0.324317
ENSG00000003436	319	1411	2405	2212	1076	1248	527	1666	1448	639	101	252	2037	321	405	719	12.42	55.03	93.11	86.16	42.03	48.2	20.51	64.21	58.37	25.62	3.98	10.06	78.1	12.46	15.52	27.95	53.3378	24.8129	-1.1041	0.0170874	0.324317
ENSG00000173208	0	0	0	0	0	0	0	0	0	0	2	0	14	6	4	0	0	0	0	0	0	0	0	0	0	0	0.08	0	0.54	0.23	0.15	0	0.001	0.142857	7.1584	0.0173252	0.32708
ENSG00000120885	11509	8665	4404	7931	16260	12223	7578	10145	31415	23157	68852	21074	8918	25333	17056	9508	448.1	337.96	170.51	308.93	635.13	472.03	294.97	391.01	1266.45	928.53	2716.36	841.23	341.91	983.23	653.45	369.59	480.566	976.329	1.0226	0.0173339	0.32708
ENSG00000058453	1069	305	173	296	250	273	256	256	1025	1177	2203	1760	288	635	425	285	41.62	11.9	6.7	11.53	9.77	10.54	9.96	9.87	41.32	47.19	86.91	70.26	11.04	24.65	16.28	11.08	17.0233	38.2014	1.1661	0.0174453	0.327551
ENSG00000228124	0	0	0	0	0	2	0	0	2	2	0	3	6	5	3	2	0	0	0	0	0	0.08	0	0	0.08	0.08	0	0.12	0.23	0.19	0.11	0.08	0.0177778	0.115714	2.7024	0.0174712	0.327551
ENSG00000213694	50	11	22	53	10	33	62	74	34	26	62	246	14	78	71	144	1.95	0.43	0.85	2.06	0.39	1.27	2.41	2.85	1.37	1.04	2.45	9.82	0.54	3.03	2.72	5.6	1.50889	3.6	1.2545	0.0175486	0.328046
ENSG00000281091	25	12	2	15	4	4	5	5	6	23	27	24	24	26	12	4	0.97	0.47	0.08	0.58	0.16	0.15	0.19	0.19	0.24	0.92	1.07	0.96	0.92	1.01	0.46	0.16	0.336667	0.785714	1.2227	0.0176077	0.328169
ENSG00000260409	0	2	0	4	6	4	4	2	0	0	23	12	18	10	4	2	0	0.08	0	0.16	0.23	0.15	0.16	0.08	0	0	0.91	0.48	0.69	0.39	0.15	0.08	0.0955556	0.385714	2.0131	0.0176325	0.328169
ENSG00000055813	14	9	12	0	12	8	12	2	10	37	36	20	6	43	2	21	0.55	0.35	0.46	0	0.47	0.31	0.47	0.08	0.4	1.48	1.42	0.8	0.23	1.67	0.08	0.82	0.343333	0.928571	1.4354	0.01764	0.328169
ENSG00000050555	0	0	4	0	1	32	23	2	0	2	39	138	0	22	0	583	0	0	0.15	0	0.04	1.24	0.9	0.08	0	0.08	1.54	5.51	0	0.85	0	22.66	0.267778	4.37714	4.0309	0.0176719	0.328305
ENSG00000225676	9	9	6	5	36	18	6	44	0	0	4	0	2	9	6	8	0.35	0.35	0.23	0.19	1.41	0.7	0.23	1.7	0	0	0.16	0	0.08	0.35	0.23	0.31	0.573333	0.161429	-1.8285	0.0176829	0.328305
ENSG00000118094	28	6	0	10	2	2	2	0	0	40	39	41	0	16	24	14	1.09	0.23	0	0.39	0.08	0.08	0.08	0	0	1.6	1.54	1.64	0	0.62	0.92	0.54	0.216667	0.98	2.1773	0.0177957	0.3294
ENSG00000174460	236	21	10	94	74	13	61	37	28	16	339	354	101	255	115	58	9.19	0.82	0.39	3.66	2.89	0.5	2.37	1.43	1.13	0.64	13.37	14.13	3.87	9.9	4.41	2.25	2.48667	6.93857	1.4804	0.0178698	0.330438
ENSG00000107742	123	34	30	22	109	25	36	19	48	108	156	114	49	156	75	52	4.79	1.33	1.16	0.86	4.26	0.97	1.4	0.73	1.94	4.33	6.15	4.55	1.88	6.05	2.87	2.02	1.93778	3.97857	1.0378	0.0179517	0.331286
ENSG00000115461	587	4408	672	283	677	1931	1810	3590	6056	1947	643	1311	120	225	191	917	22.85	171.93	26.02	11.02	26.44	74.57	70.45	138.36	244.14	78.07	25.37	52.33	4.6	8.73	7.32	35.64	87.3089	30.2943	-1.5271	0.0180133	0.331425
ENSG00000121904	0	0	0	0	0	2	1	0	2	0	0	12	0	4	3	20	0	0	0	0	0	0.08	0.04	0	0.08	0	0	0.48	0	0.16	0.11	0.78	0.0222222	0.218571	3.298	0.0180379	0.331426
ENSG00000265520	0	0	0	2	0	2	0	0	0	6	1	2	1	1	5	4	0	0	0	0.08	0	0.08	0	0	0	0.24	0.04	0.08	0.04	0.04	0.19	0.16	0.0177778	0.112857	2.6664	0.018078	0.33174
ENSG00000214548	0	2	13	0	8	41	24	4	2	4	39	343	0	2	4	231	0	0.08	0.5	0	0.31	1.58	0.93	0.15	0.08	0.16	1.54	13.69	0	0.08	0.15	8.98	0.403333	3.51429	3.1232	0.0181733	0.332539
ENSG00000133135	0	0	0	6	0	0	0	2	0	0	0	64	0	8	1	16	0	0	0	0.23	0	0	0	0.08	0	0	0	2.55	0	0.31	0.04	0.62	0.0344444	0.502857	3.8678	0.0182045	0.332671
ENSG00000149294	1066	335	208	661	674	261	330	577	1070	791	3949	1212	93	2502	755	401	41.5	13.07	8.05	25.75	26.33	10.08	12.84	22.24	43.14	31.72	155.8	48.38	3.57	97.11	28.93	15.59	22.5556	54.4429	1.2713	0.018253	0.332783
ENSG00000169436	4	4	4	10	4	0	0	1	2	8	11	52	0	4	4	12	0.16	0.16	0.15	0.39	0.16	0	0	0.04	0.08	0.32	0.43	2.08	0	0.16	0.15	0.47	0.126667	0.515714	2.0255	0.0184614	0.335306
ENSG00000103253	151	80	29	89	21	25	37	56	171	309	312	267	63	85	66	61	5.88	3.12	1.12	3.47	0.82	0.97	1.44	2.16	6.89	12.39	12.31	10.66	2.42	3.3	2.53	2.37	2.87444	6.56857	1.1923	0.0184998	0.335671
ENSG00000224521	30	4	32	7	6	4	0	6	0	1	7	0	0	4	0	0	1.17	0.16	1.24	0.27	0.23	0.15	0	0.23	0	0.04	0.28	0	0	0.16	0	0	0.383333	0.0685714	-2.4829	0.0185813	0.336338
ENSG00000146700	5	32	13	6	3	9	6	7	9	74	36	24	15	12	6	10	0.19	1.25	0.5	0.23	0.12	0.35	0.23	0.27	0.36	2.97	1.42	0.96	0.58	0.47	0.23	0.39	0.388889	1.00286	1.3667	0.0185911	0.336338
ENSG00000272081	32	12	14	12	12	6	33	8	16	12	60	36	15	45	17	45	1.25	0.47	0.54	0.47	0.47	0.23	1.28	0.31	0.65	0.48	2.37	1.44	0.58	1.75	0.65	1.75	0.63	1.28857	1.0323	0.0185914	0.336338
ENSG00000232872	2	4	20	4	4	8	0	4	14	0	2	6	2	2	0	0	0.08	0.16	0.77	0.16	0.16	0.31	0	0.15	0.56	0	0.08	0.24	0.08	0.08	0	0	0.261111	0.0685714	-1.929	0.0186275	0.336599
ENSG00000101890	33	0	0	1	0	0	0	3	4	27	35	38	17	35	14	2	1.28	0	0	0.04	0	0	0	0.12	0.16	1.08	1.38	1.52	0.65	1.36	0.54	0.08	0.177778	0.944286	2.4091	0.018673	0.336655
ENSG00000113578	2	3	3	4	4	56	22	1	4	12	12	278	10	18	0	106	0.08	0.12	0.12	0.16	0.16	2.16	0.86	0.04	0.16	0.48	0.47	11.1	0.38	0.7	0	4.12	0.428889	2.46429	2.5225	0.0187705	0.337636
ENSG00000134853	3	5	7	2	20	61	49	16	41	30	23	296	18	14	8	168	0.12	0.2	0.27	0.08	0.78	2.36	1.91	0.62	1.65	1.2	0.91	11.82	0.69	0.54	0.31	6.53	0.887778	3.14286	1.8238	0.0190507	0.340128
ENSG00000224945	12	13	12	8	6	8	8	10	16	57	10	14	6	28	14	20	0.47	0.51	0.46	0.31	0.23	0.31	0.31	0.39	0.65	2.29	0.39	0.56	0.23	1.09	0.54	0.78	0.404444	0.84	1.0544	0.0190678	0.340183
ENSG00000260807	0	0	0	2	0	0	4	0	0	0	4	16	4	0	7	8	0	0	0	0.08	0	0	0.16	0	0	0	0.16	0.64	0.15	0	0.27	0.31	0.0266667	0.218571	3.035	0.0191396	0.341052
ENSG00000102243	182	72	16	79	13	18	58	36	58	22	310	142	37	220	121	144	7.09	2.81	0.62	3.08	0.51	0.7	2.26	1.39	2.34	0.88	12.23	5.67	1.42	8.54	4.64	5.6	2.31111	5.56857	1.2687	0.01915	0.341065
ENSG00000138080	2	6	10	12	10	52	44	0	10	15	13	245	6	6	9	282	0.08	0.23	0.39	0.47	0.39	2.01	1.71	0	0.4	0.6	0.51	9.78	0.23	0.23	0.34	10.96	0.631111	3.23571	2.3581	0.0191766	0.341065
ENSG00000164120	0	4	0	0	2	6	3	2	2	2	2	79	12	2	0	0	0	0.16	0	0	0.08	0.23	0.12	0.08	0.08	0.08	0.08	3.15	0.46	0.08	0	0	0.0833333	0.55	2.7225	0.0191867	0.341065
ENSG00000273076	4	7	7	6	1	2	6	0	13	4	0	0	0	3	1	1	0.16	0.27	0.27	0.23	0.04	0.08	0.23	0	0.52	0.16	0	0	0	0.12	0.04	0.04	0.2	0.0514286	-1.9594	0.0192061	0.341245
ENSG00000107984	57	4	12	77	44	62	24	10	2	24	53	142	26	100	268	42	2.22	0.16	0.46	3	1.72	2.39	0.93	0.39	0.08	0.96	2.09	5.67	1	3.88	10.27	1.63	1.26111	3.64286	1.5304	0.0192311	0.341308
ENSG00000269113	2	3	0	2	33	0	4	17	10	2	6	0	0	0	0	0	0.08	0.12	0	0.08	1.29	0	0.16	0.66	0.4	0.08	0.24	0	0	0	0	0	0.31	0.0457143	-2.7616	0.0192714	0.341383
ENSG00000128815	2	2	0	3	4	2	6	0	0	0	0	0	0	0	1	0	0.08	0.08	0	0.12	0.16	0.08	0.23	0	0	0	0	0	0	0	0.04	0	0.0833333	0.00571429	-3.8662	0.0193045	0.341388
ENSG00000143847	48	383	238	269	171	363	338	550	495	370	35	134	60	28	63	312	1.87	14.94	9.21	10.48	6.68	14.02	13.16	21.2	19.96	14.84	1.38	5.35	2.3	1.09	2.41	12.13	12.3911	5.64286	-1.1348	0.0193551	0.341388
ENSG00000196611	6	6	135	22	31	306	30	9	32	29	19	1044	29	12	22	1493	0.23	0.23	5.23	0.86	1.21	11.82	1.17	0.35	1.29	1.16	0.75	41.67	1.11	0.47	0.84	58.03	2.48778	14.8614	2.5786	0.0193583	0.341388
ENSG00000151224	85	54	30	58	4	10	28	26	72	125	121	121	87	77	49	30	3.31	2.11	1.16	2.26	0.16	0.39	1.09	1	2.9	5.01	4.77	4.83	3.34	2.99	1.88	1.17	1.59778	3.42714	1.1009	0.0193649	0.341388
ENSG00000091592	66	25	6	22	10	32	20	22	30	64	39	192	30	26	20	40	2.57	0.98	0.23	0.86	0.39	1.24	0.78	0.85	1.21	2.57	1.54	7.66	1.15	1.01	0.77	1.55	1.01222	2.32143	1.1975	0.0193988	0.341388
ENSG00000164308	125	169	838	211	815	586	748	155	142	1716	1379	374	1084	980	1291	149	4.87	6.59	32.44	8.22	31.83	22.63	29.12	5.97	5.72	68.81	54.4	14.93	41.56	38.04	49.46	5.79	16.3767	38.9986	1.2518	0.0194015	0.341388
ENSG00000173432	277	343	347	386	419	274	74	475	2025	2808	3812	1095	116	748	881	875	10.78	13.38	13.43	15.04	16.37	10.58	2.88	18.31	81.63	112.59	150.39	43.71	4.45	29.03	33.75	34.01	20.2667	58.2757	1.5238	0.0194197	0.341388
ENSG00000158816	63	0	3	10	2	6	0	2	14	24	119	75	37	59	32	0	2.45	0	0.12	0.39	0.08	0.23	0	0.08	0.56	0.96	4.69	2.99	1.42	2.29	1.23	0	0.434444	1.94	2.1588	0.0194304	0.341388
ENSG00000159239	392	89	54	140	49	64	128	73	371	386	370	380	276	312	316	107	15.26	3.47	2.09	5.45	1.91	2.47	4.98	2.81	14.96	15.48	14.6	15.17	10.58	12.11	12.11	4.16	5.93333	12.03	1.0197	0.0194538	0.341388
ENSG00000171368	436	89	31	96	17	41	42	49	284	279	820	575	283	178	93	59	16.98	3.47	1.2	3.74	0.66	1.58	1.63	1.89	11.45	11.19	32.35	22.95	10.85	6.91	3.56	2.29	4.73333	12.8714	1.4432	0.0195634	0.3423
ENSG00000060982	1579	946	1163	266	736	995	482	247	1111	316	3466	1032	487	3972	1773	1780	61.48	36.9	45.03	10.36	28.75	38.43	18.76	9.52	44.79	12.67	136.74	41.2	18.67	154.16	67.93	69.19	32.6689	71.5086	1.1302	0.0197751	0.344802
ENSG00000269967	0	6	19	6	12	17	7	3	4	4	4	3	0	0	4	4	0	0.23	0.74	0.23	0.47	0.66	0.27	0.12	0.16	0.16	0.16	0.12	0	0	0.15	0.16	0.32	0.107143	-1.5785	0.0197975	0.344802
ENSG00000142224	9	4	13	0	10	4	0	0	2	10	37	8	13	10	16	10	0.35	0.16	0.5	0	0.39	0.15	0	0	0.08	0.4	1.46	0.32	0.5	0.39	0.61	0.39	0.181111	0.581429	1.6827	0.0198067	0.344802
ENSG00000232545	45	36	19	6	14	15	35	16	81	76	124	69	51	61	19	38	1.75	1.4	0.74	0.23	0.55	0.58	1.36	0.62	3.27	3.05	4.89	2.75	1.96	2.37	0.73	1.48	1.16667	2.46143	1.0771	0.019819	0.344802
ENSG00000135905	4	14	0	0	0	6	8	0	8	2	14	93	2	2	6	38	0.16	0.55	0	0	0	0.23	0.31	0	0.32	0.08	0.55	3.71	0.08	0.08	0.23	1.48	0.174444	0.887143	2.3464	0.0198945	0.345045
ENSG00000248377	0	0	1	0	6	4	7	6	0	0	0	0	0	0	0	0	0	0	0.04	0	0.23	0.15	0.27	0.23	0	0	0	0	0	0	0	0	0.102222	0.001	-6.6756	0.0199357	0.34543
ENSG00000235192	15	9	4	0	1	2	2	4	7	27	15	6	19	8	10	6	0.58	0.35	0.15	0	0.04	0.08	0.08	0.15	0.28	1.08	0.59	0.24	0.73	0.31	0.38	0.23	0.19	0.508571	1.4205	0.019948	0.34543
ENSG00000266235	0	0	2	3	2	0	6	2	2	4	17	4	5	5	2	6	0	0	0.08	0.12	0.08	0	0.23	0.08	0.08	0.16	0.67	0.16	0.19	0.19	0.08	0.23	0.0744444	0.24	1.6888	0.0199491	0.34543
ENSG00000116132	0	6	47	0	4	100	47	6	2	4	12	753	4	24	4	622	0	0.23	1.82	0	0.16	3.86	1.83	0.23	0.08	0.16	0.47	30.06	0.15	0.93	0.15	24.18	0.912222	8.01429	3.1351	0.0201025	0.346897
ENSG00000255671	0	0	0	0	2	0	0	0	0	0	4	5	2	4	0	4	0	0	0	0	0.08	0	0	0	0	0	0.16	0.2	0.08	0.16	0	0.16	0.00888889	0.108571	3.6105	0.0201398	0.346897
ENSG00000110436	95	10	6	10	8	4	2	6	84	66	186	255	31	23	18	22	3.7	0.39	0.23	0.39	0.31	0.15	0.08	0.23	3.39	2.65	7.34	10.18	1.19	0.89	0.69	0.86	0.985556	3.4	1.7865	0.0201532	0.346897
ENSG00000078081	50	218	2515	62	397	332	96	74	124	304	108	163	77	99	111	103	1.95	8.5	97.37	2.42	15.51	12.82	3.74	2.85	5	12.19	4.26	6.51	2.95	3.84	4.25	4	16.6844	5.42857	-1.6199	0.0201875	0.347268
ENSG00000145087	0	0	0	0	4	0	8	0	0	2	4	47	0	4	2	20	0	0	0	0	0.16	0	0.31	0	0	0.08	0.16	1.88	0	0.16	0.08	0.78	0.0522222	0.448571	3.1026	0.0202149	0.347468
ENSG00000136404	16	54	273	33	83	26	15	4	37	66	10	14	33	9	12	11	0.62	2.11	10.57	1.29	3.24	1	0.58	0.15	1.49	2.65	0.39	0.56	1.27	0.35	0.46	0.43	2.33889	0.872857	-1.422	0.0202752	0.347963
ENSG00000242600	26	6	14	7	5	10	6	10	0	13	36	28	13	22	12	22	1.01	0.23	0.54	0.27	0.2	0.39	0.23	0.39	0	0.52	1.42	1.12	0.5	0.85	0.46	0.86	0.362222	0.818571	1.1762	0.0203184	0.34818
ENSG00000204542	51	67	268	170	102	65	34	47	237	534	707	270	30	129	227	99	1.99	2.61	10.38	6.62	3.98	2.51	1.32	1.81	9.55	21.41	27.89	10.78	1.15	5.01	8.7	3.85	4.53	11.2557	1.3131	0.0203352	0.34818
ENSG00000199691	7	10	4	7	3	6	4	1	6	2	0	3	4	2	0	3	0.27	0.39	0.15	0.27	0.12	0.23	0.16	0.04	0.24	0.08	0	0.12	0.15	0.08	0	0.12	0.207778	0.0785714	-1.403	0.0204557	0.349378
ENSG00000144893	9	3	0	3	2	2	4	0	0	8	15	13	12	6	2	2	0.35	0.12	0	0.12	0.08	0.08	0.16	0	0	0.32	0.59	0.52	0.46	0.23	0.08	0.08	0.101111	0.325714	1.6877	0.0204755	0.349378
ENSG00000204283	18	0	2	2	0	0	2	0	12	20	48	30	10	24	6	0	0.7	0	0.08	0.08	0	0	0.08	0	0.48	0.8	1.89	1.2	0.38	0.93	0.23	0	0.157778	0.775714	2.2976	0.0205012	0.349378
ENSG00000218902	6	7	19	9	10	6	6	1	10	2	4	7	2	6	3	0	0.23	0.27	0.74	0.35	0.39	0.23	0.23	0.04	0.4	0.08	0.16	0.28	0.08	0.23	0.11	0	0.32	0.134286	-1.2528	0.0205259	0.349378
ENSG00000136732	0	0	0	0	0	1	2	0	0	0	2	58	0	0	0	41	0	0	0	0	0	0.04	0.08	0	0	0	0.08	2.32	0	0	0	1.59	0.0133333	0.57	5.4179	0.0205287	0.349378
ENSG00000116741	12	16	12	2	8	6	12	8	4	6	2	68	22	26	6	34	0.47	0.62	0.46	0.08	0.31	0.23	0.47	0.31	0.16	0.24	0.08	2.71	0.84	1.01	0.23	1.32	0.345556	0.918571	1.4105	0.0205574	0.349378
ENSG00000132688	306	82	72	545	115	226	181	312	136	89	363	1780	97	339	299	732	11.91	3.2	2.79	21.23	4.49	8.73	7.05	12.03	5.48	3.57	14.32	71.05	3.72	13.16	11.46	28.45	8.54556	20.8186	1.2846	0.0206379	0.350322
ENSG00000215481	5	4	7	2	7	1	7	5	4	18	8	9	11	9	12	3	0.19	0.16	0.27	0.08	0.27	0.04	0.27	0.19	0.16	0.72	0.32	0.36	0.42	0.35	0.46	0.12	0.181111	0.392857	1.1171	0.0206414	0.350322
ENSG00000272486	6	4	2	1	8	0	2	2	6	4	14	18	18	8	2	4	0.23	0.16	0.08	0.04	0.31	0	0.08	0.08	0.24	0.16	0.55	0.72	0.69	0.31	0.08	0.16	0.135556	0.381429	1.4925	0.0207115	0.350864
ENSG00000086619	99	318	1104	78	714	831	345	266	212	212	56	139	288	172	220	395	3.85	12.4	42.74	3.04	27.89	32.09	13.43	10.25	8.55	8.5	2.21	5.55	11.04	6.68	8.43	15.35	17.1378	8.25143	-1.0545	0.0207566	0.351143
ENSG00000260671	0	0	0	4	0	4	2	0	2	10	8	14	0	4	0	17	0	0	0	0.16	0	0.15	0.08	0	0.08	0.4	0.32	0.56	0	0.16	0	0.66	0.0522222	0.3	2.5222	0.0208638	0.352033
ENSG00000211979	12	5	2	9	6	2	22	0	8	13	37	32	4	18	22	9	0.47	0.2	0.08	0.35	0.23	0.08	0.86	0	0.32	0.52	1.46	1.28	0.15	0.7	0.84	0.35	0.287778	0.757143	1.3956	0.0208839	0.352033
ENSG00000167889	638	98	257	225	639	288	367	311	127	284	413	781	543	789	1622	241	24.84	3.82	9.95	8.76	24.96	11.12	14.29	11.99	5.12	11.39	16.29	31.18	20.82	30.62	62.14	9.37	12.7611	25.9729	1.0253	0.0208859	0.352033
ENSG00000104381	647	90	93	151	60	67	74	57	165	257	573	705	274	343	218	92	25.19	3.51	3.6	5.88	2.34	2.59	2.88	2.2	6.65	10.3	22.61	28.14	10.51	13.31	8.35	3.58	6.09333	13.8286	1.1823	0.0209635	0.352471
ENSG00000161798	15	165	361	63	126	204	298	66	33	67	3	10	59	108	39	114	0.58	6.44	13.98	2.45	4.92	7.88	11.6	2.54	1.33	2.69	0.12	0.4	2.26	4.19	1.49	4.43	5.74667	2.22571	-1.3685	0.0209813	0.352471
ENSG00000248383	55	10	8	24	23	15	33	8	2	24	88	35	21	68	30	46	2.14	0.39	0.31	0.93	0.9	0.58	1.28	0.31	0.08	0.96	3.47	1.4	0.81	2.64	1.15	1.79	0.768889	1.74571	1.183	0.0209935	0.352471
ENSG00000036672	148	27	30	29	12	2	16	11	94	126	223	227	67	124	40	11	5.76	1.05	1.16	1.13	0.47	0.08	0.62	0.42	3.79	5.05	8.8	9.06	2.57	4.81	1.53	0.43	1.60889	4.60714	1.5178	0.0210256	0.352471
ENSG00000007171	0	12	0	0	18	24	12	12	23	6	2	4	0	0	4	2	0	0.47	0	0	0.7	0.93	0.47	0.46	0.93	0.24	0.08	0.16	0	0	0.15	0.08	0.44	0.101429	-2.117	0.0211134	0.352742
ENSG00000264235	7	12	5	3	2	2	1	6	14	1	3	3	0	0	2	4	0.27	0.47	0.19	0.12	0.08	0.08	0.04	0.23	0.56	0.04	0.12	0.12	0	0	0.08	0.16	0.226667	0.0742857	-1.6094	0.0211203	0.352742
ENSG00000184937	0	2	0	0	4	6	4	4	0	0	4	35	3	2	0	57	0	0.08	0	0	0.16	0.23	0.16	0.15	0	0	0.16	1.4	0.12	0.08	0	2.22	0.0866667	0.568571	2.7138	0.0211294	0.352742
ENSG00000122136	10	82	200	12	69	181	73	111	31	89	14	23	23	44	28	45	0.39	3.2	7.74	0.47	2.7	6.99	2.84	4.28	1.25	3.57	0.55	0.92	0.88	1.71	1.07	1.75	3.31778	1.49286	-1.1521	0.021139	0.352742
ENSG00000261970	4	0	0	0	0	0	2	0	0	0	11	6	2	2	4	5	0.16	0	0	0	0	0	0.08	0	0	0	0.43	0.24	0.08	0.08	0.15	0.19	0.0266667	0.167143	2.648	0.02122	0.353634
ENSG00000122694	20	14	2	39	20	30	29	47	26	12	60	104	15	75	47	75	0.78	0.55	0.08	1.52	0.78	1.16	1.13	1.81	1.05	0.48	2.37	4.15	0.58	2.91	1.8	2.92	0.984444	2.17286	1.1422	0.0212404	0.353634
ENSG00000167580	0	6	21	0	9	4	18	4	12	8	0	0	0	0	2	0	0	0.23	0.81	0	0.35	0.15	0.7	0.15	0.48	0.32	0	0	0	0	0.08	0	0.318889	0.0571429	-2.4804	0.0212752	0.353703
ENSG00000259703	4	0	4	0	1	2	0	4	2	0	0	0	0	0	0	0	0.16	0	0.15	0	0.04	0.08	0	0.15	0.08	0	0	0	0	0	0	0	0.0733333	0.001	-6.1964	0.0213644	0.354101
ENSG00000272636	262	599	3931	485	1607	202	1739	953	351	415	318	244	626	507	1227	247	10.2	23.36	152.19	18.89	62.77	7.8	67.69	36.73	14.15	16.64	12.55	9.74	24	19.68	47.01	9.6	43.7533	19.8886	-1.1375	0.0215367	0.355505
ENSG00000223462	0	0	0	0	0	0	0	2	4	0	12	8	1	18	3	0	0	0	0	0	0	0	0	0.08	0.16	0	0.47	0.32	0.04	0.7	0.11	0	0.0266667	0.234286	3.1352	0.0216344	0.356146
ENSG00000277987	0	0	1	2	7	4	0	0	0	2	14	2	8	6	0	30	0	0	0.04	0.08	0.27	0.15	0	0	0	0.08	0.55	0.08	0.31	0.23	0	1.17	0.06	0.345714	2.5265	0.0216551	0.356146
ENSG00000251008	5	38	45	3	26	18	11	38	30	25	5	12	8	4	14	8	0.19	1.48	1.74	0.12	1.02	0.7	0.43	1.46	1.21	1	0.2	0.48	0.31	0.16	0.54	0.31	0.927778	0.428571	-1.1142	0.0216942	0.356146
ENSG00000279737	30	4	4	6	0	0	0	4	6	36	31	37	24	11	4	6	1.17	0.16	0.15	0.23	0	0	0	0.15	0.24	1.44	1.22	1.48	0.92	0.43	0.15	0.23	0.233333	0.838571	1.8455	0.0217468	0.356255
ENSG00000167601	128	1176	735	1616	1023	1520	965	4918	179	370	51	374	345	183	759	1297	4.98	45.87	28.46	62.95	39.96	58.7	37.56	189.55	7.22	14.84	2.01	14.93	13.23	7.1	29.08	50.42	52.8056	18.8014	-1.4898	0.0218733	0.357371
ENSG00000185652	4	10	2	4	13	31	6	17	30	8	120	46	0	101	24	8	0.16	0.39	0.08	0.16	0.51	1.2	0.23	0.66	1.21	0.32	4.73	1.84	0	3.92	0.92	0.31	0.511111	1.72	1.7507	0.0219042	0.357401
ENSG00000281641	8	3	23	2	6	24	6	27	9	1	10	3	6	5	0	6	0.31	0.12	0.89	0.08	0.23	0.93	0.23	1.04	0.36	0.04	0.39	0.12	0.23	0.19	0	0.23	0.465556	0.171429	-1.4413	0.0219185	0.357401
ENSG00000240254	4	7	0	4	6	2	3	11	6	3	3	2	0	2	0	0	0.16	0.27	0	0.16	0.23	0.08	0.12	0.42	0.24	0.12	0.12	0.08	0	0.08	0	0	0.186667	0.0571429	-1.7078	0.0219592	0.357401
ENSG00000167552	8670	1367	884	5266	861	1193	2232	2147	3213	3885	7724	9057	6797	7350	5154	1611	337.56	53.32	34.23	205.12	33.63	46.07	86.88	82.75	129.53	155.78	304.73	361.54	260.6	285.27	197.46	62.62	112.121	232.571	1.0526	0.0219724	0.357401
ENSG00000118946	0	2	4	14	2	4	0	2	2	6	0	21	0	10	12	59	0	0.08	0.15	0.55	0.08	0.15	0	0.08	0.08	0.24	0	0.84	0	0.39	0.46	2.29	0.13	0.602857	2.2133	0.0220118	0.357726
ENSG00000261668	10	8	8	8	0	2	10	2	2	0	2	4	0	2	2	2	0.39	0.31	0.31	0.31	0	0.08	0.39	0.08	0.08	0	0.08	0.16	0	0.08	0.08	0.08	0.216667	0.0685714	-1.6598	0.0220785	0.357926
ENSG00000171004	82	18	3	11	10	31	8	4	54	38	100	88	94	30	31	46	3.19	0.7	0.12	0.43	0.39	1.2	0.31	0.15	2.18	1.52	3.95	3.51	3.6	1.16	1.19	1.79	0.963333	2.38857	1.31	0.0221451	0.358055
[truncated: 406 more rows]

## Sheet: DEGs in sec-org
DEGs in sec-org
[truncated: 738 more rows]
