# Supplementary material for: Investigating Aging‐Related Endometrial Dysfunction Using Endometrial Organoids
Source: Cell Prolif. 2024 Dec 18;58(4):e13780. doi: 10.1111/cpr.13780 (PMC11969247; doi:10.1111/cpr.13780)
Supplement: Supplementary file 16 — Table S6. Shared up‐regulated DEGs and enrichment analysis among the pro‐tis, pro‐org and sec‐org. [file CPR-58-e13780-s019.xls]

## Sheet: 122 up common genes
122 common up-regulated genes between endometrium and pro-org in the advanced age group
id	gene name
ENSG00000179388	EGR3
ENSG00000125740	FOSB
ENSG00000153292	ADGRF1
ENSG00000118473	SGIP1
ENSG00000166670	MMP10
ENSG00000171522	PTGER4
ENSG00000145113	MUC4
ENSG00000113361	CDH6
ENSG00000116741	RGS2
ENSG00000125675	GRIA3
ENSG00000137801	THBS1
ENSG00000185567	AHNAK2
ENSG00000255968	RP11-513G19.1
ENSG00000059804	SLC2A3
ENSG00000134827	TCN1
ENSG00000145423	SFRP2
ENSG00000124882	EREG
ENSG00000137573	SULF1
ENSG00000065534	MYLK
ENSG00000138623	SEMA7A
ENSG00000111181	SLC6A12
ENSG00000131018	SYNE1
ENSG00000134775	FHOD3
ENSG00000248383	PCDHAC1
ENSG00000139329	LUM
ENSG00000135925	WNT10A
ENSG00000107742	SPOCK2
ENSG00000135914	HTR2B
ENSG00000157502	MUM1L1
ENSG00000118946	PCDH17
ENSG00000178695	KCTD12
ENSG00000135074	ADAM19
ENSG00000171310	CHST11
ENSG00000145721	LIX1
ENSG00000206538	VGLL3
ENSG00000144810	COL8A1
ENSG00000172403	SYNPO2
ENSG00000141338	ABCA8
ENSG00000163638	ADAMTS9
ENSG00000181826	RELL1
ENSG00000137501	SYTL2
ENSG00000151834	GABRA2
ENSG00000152377	SPOCK1
ENSG00000107099	DOCK8
ENSG00000154258	ABCA9
ENSG00000186469	GNG2
ENSG00000149591	TAGLN
ENSG00000148053	NTRK2
ENSG00000168398	BDKRB2
ENSG00000135905	DOCK10
ENSG00000117707	PROX1
ENSG00000036672	USP2
ENSG00000087245	MMP2
ENSG00000188676	IDO2
ENSG00000168386	FILIP1L
ENSG00000250303	RP11-356J5.12
ENSG00000279377	AC003973.3
ENSG00000197461	PDGFA
ENSG00000113532	ST8SIA4
ENSG00000100292	HMOX1
ENSG00000211592	IGKC
ENSG00000148204	CRB2
ENSG00000228742	RP5-884M6.1
ENSG00000260896	PRCAT47
ENSG00000186340	THBS2
ENSG00000163359	COL6A3
ENSG00000133107	TRPC4
ENSG00000100557	C14orf105
ENSG00000143768	LEFTY2
ENSG00000180347	CCDC129
ENSG00000197646	PDCD1LG2
ENSG00000136235	GPNMB
ENSG00000140285	FGF7
ENSG00000087589	CASS4
ENSG00000280213	UCKL1-AS1
ENSG00000183098	GPC6
ENSG00000106034	CPED1
ENSG00000106823	ECM2
ENSG00000196735	HLA-DQA1
ENSG00000163735	CXCL5
ENSG00000197893	NRAP
ENSG00000139351	SYCP3
ENSG00000159650	UROC1
ENSG00000067715	SYT1
ENSG00000205358	MT1H
ENSG00000237161	RP11-32B5.1
ENSG00000170382	LRRN2
ENSG00000254777	AC022182.1
ENSG00000060982	BCAT1
ENSG00000163898	LIPH
ENSG00000198771	RCSD1
ENSG00000239218	RPS20P22
ENSG00000256287	RP11-664H17.1
ENSG00000148344	PTGES
ENSG00000227910	RP11-73B2.6
ENSG00000168280	KIF5C
ENSG00000118094	TREH
ENSG00000177575	CD163
ENSG00000152402	GUCY1A2
ENSG00000177076	ACER2
ENSG00000154262	ABCA6
ENSG00000116745	RPE65
ENSG00000072840	EVC
ENSG00000231389	HLA-DPA1
ENSG00000054598	FOXC1
ENSG00000186529	CYP4F3
ENSG00000213413	PVRIG
ENSG00000235927	NEXN-AS1
ENSG00000108950	FAM20A
ENSG00000138311	ZNF365
ENSG00000134258	VTCN1
ENSG00000265190	ANXA8
ENSG00000134769	DTNA
ENSG00000255671	RP11-283I3.1
ENSG00000160013	PTGIR
ENSG00000188404	SELL
ENSG00000260781	ARHGAP23P1
ENSG00000134668	SPOCD1
ENSG00000240184	PCDHGC3
ENSG00000272081	CTD-2376I4.2
ENSG00000197479	PCDHB11
ENSG00000137674	MMP20

## Sheet: 122 up GO
GO enrichment analysis of 122 common genes
Ontology	GO ID	Description	out (102)	All (17718)	pvalue	p.adjust	Genes
Biological_Process	GO:0007155	cell adhesion	30	1530	1.19e-09	1.91e-06	ENSG00000087245;ENSG00000087589;ENSG00000106823;ENSG00000107099;ENSG00000107742;ENSG00000113361;ENSG00000118946;ENSG00000134258;ENSG00000135074;ENSG00000136235;ENSG00000137801;ENSG00000144810;ENSG00000145113;ENSG00000145423;ENSG00000148204;ENSG00000152377;ENSG00000163359;ENSG00000163638;ENSG00000170382;ENSG00000177076;ENSG00000179388;ENSG00000183098;ENSG00000186340;ENSG00000188404;ENSG00000196735…
Biological_Process	GO:0022610	biological adhesion	30	1537	1.32e-09	1.91e-06	ENSG00000087245;ENSG00000087589;ENSG00000106823;ENSG00000107099;ENSG00000107742;ENSG00000113361;ENSG00000118946;ENSG00000134258;ENSG00000135074;ENSG00000136235;ENSG00000137801;ENSG00000144810;ENSG00000145113;ENSG00000145423;ENSG00000148204;ENSG00000152377;ENSG00000163359;ENSG00000163638;ENSG00000170382;ENSG00000177076;ENSG00000179388;ENSG00000183098;ENSG00000186340;ENSG00000188404;ENSG00000196735…
Biological_Process	GO:0016477	cell migration	26	1504	2.55e-07	0.000245145	ENSG00000054598;ENSG00000065534;ENSG00000087245;ENSG00000087589;ENSG00000100292;ENSG00000107099;ENSG00000117707;ENSG00000135905;ENSG00000135914;ENSG00000136235;ENSG00000137573;ENSG00000137801;ENSG00000138623;ENSG00000140285;ENSG00000145423;ENSG00000148053;ENSG00000148204;ENSG00000152377;ENSG00000163638;ENSG00000163735;ENSG00000171522;ENSG00000172403;ENSG00000179388;ENSG00000183098;ENSG00000188404…
Biological_Process	GO:0048514	blood vessel morphogenesis	16	619	4.73e-07	0.000341512	ENSG00000054598;ENSG00000065534;ENSG00000087245;ENSG00000100292;ENSG00000117707;ENSG00000124882;ENSG00000136235;ENSG00000137573;ENSG00000137801;ENSG00000144810;ENSG00000145423;ENSG00000148053;ENSG00000163638;ENSG00000179388;ENSG00000186340;ENSG00000197461
Biological_Process	GO:0048870	cell motility	27	1701	7.71e-07	0.000370802	ENSG00000054598;ENSG00000065534;ENSG00000087245;ENSG00000087589;ENSG00000100292;ENSG00000107099;ENSG00000107742;ENSG00000117707;ENSG00000135905;ENSG00000135914;ENSG00000136235;ENSG00000137573;ENSG00000137801;ENSG00000138623;ENSG00000140285;ENSG00000145423;ENSG00000148053;ENSG00000148204;ENSG00000152377;ENSG00000163638;ENSG00000163735;ENSG00000171522;ENSG00000172403;ENSG00000179388;ENSG00000183098…
Biological_Process	GO:0051674	localization of cell	27	1701	7.71e-07	0.000370802	ENSG00000054598;ENSG00000065534;ENSG00000087245;ENSG00000087589;ENSG00000100292;ENSG00000107099;ENSG00000107742;ENSG00000117707;ENSG00000135905;ENSG00000135914;ENSG00000136235;ENSG00000137573;ENSG00000137801;ENSG00000138623;ENSG00000140285;ENSG00000145423;ENSG00000148053;ENSG00000148204;ENSG00000152377;ENSG00000163638;ENSG00000163735;ENSG00000171522;ENSG00000172403;ENSG00000179388;ENSG00000183098…
Biological_Process	GO:0072359	circulatory system development	21	1123	1.35e-06	0.000549689	ENSG00000054598;ENSG00000065534;ENSG00000087245;ENSG00000100292;ENSG00000116741;ENSG00000117707;ENSG00000124882;ENSG00000134775;ENSG00000135914;ENSG00000136235;ENSG00000137573;ENSG00000137801;ENSG00000144810;ENSG00000145423;ENSG00000148053;ENSG00000148204;ENSG00000163638;ENSG00000179388;ENSG00000186340;ENSG00000197461;ENSG00000197893
Biological_Process	GO:0040011	locomotion	28	1888	1.77e-06	0.000549689	ENSG00000054598;ENSG00000065534;ENSG00000087245;ENSG00000087589;ENSG00000100292;ENSG00000107099;ENSG00000107742;ENSG00000117707;ENSG00000135905;ENSG00000135914;ENSG00000136235;ENSG00000137573;ENSG00000137801;ENSG00000138623;ENSG00000140285;ENSG00000145423;ENSG00000148053;ENSG00000148204;ENSG00000152377;ENSG00000163638;ENSG00000163735;ENSG00000168280;ENSG00000171522;ENSG00000172403;ENSG00000179388…
Biological_Process	GO:0030155	regulation of cell adhesion	17	778	2.04e-06	0.000549689	ENSG00000087245;ENSG00000087589;ENSG00000106823;ENSG00000107099;ENSG00000107742;ENSG00000134258;ENSG00000135074;ENSG00000136235;ENSG00000137801;ENSG00000144810;ENSG00000145423;ENSG00000152377;ENSG00000177076;ENSG00000179388;ENSG00000196735;ENSG00000197646;ENSG00000231389
Biological_Process	GO:0009653	anatomical structure morphogenesis	35	2749	2.09e-06	0.000549689	ENSG00000054598;ENSG00000065534;ENSG00000067715;ENSG00000087245;ENSG00000087589;ENSG00000100292;ENSG00000108950;ENSG00000113361;ENSG00000116745;ENSG00000117707;ENSG00000118094;ENSG00000124882;ENSG00000134775;ENSG00000135905;ENSG00000135914;ENSG00000135925;ENSG00000136235;ENSG00000137573;ENSG00000137674;ENSG00000137801;ENSG00000138311;ENSG00000138623;ENSG00000140285;ENSG00000144810;ENSG00000145423…
Biological_Process	GO:0009887	animal organ morphogenesis	20	1070	2.53e-06	0.000549689	ENSG00000054598;ENSG00000065534;ENSG00000087245;ENSG00000108950;ENSG00000116745;ENSG00000117707;ENSG00000118094;ENSG00000124882;ENSG00000135914;ENSG00000135925;ENSG00000137573;ENSG00000137674;ENSG00000140285;ENSG00000144810;ENSG00000145423;ENSG00000148053;ENSG00000148204;ENSG00000171310;ENSG00000183098;ENSG00000197461
Biological_Process	GO:0030198	extracellular matrix organization	11	324	2.62e-06	0.000549689	ENSG00000054598;ENSG00000087245;ENSG00000106823;ENSG00000107742;ENSG00000137573;ENSG00000137674;ENSG00000139329;ENSG00000144810;ENSG00000145423;ENSG00000163638;ENSG00000166670
Biological_Process	GO:0001568	blood vessel development	16	706	2.65e-06	0.000549689	ENSG00000054598;ENSG00000065534;ENSG00000087245;ENSG00000100292;ENSG00000117707;ENSG00000124882;ENSG00000136235;ENSG00000137573;ENSG00000137801;ENSG00000144810;ENSG00000145423;ENSG00000148053;ENSG00000163638;ENSG00000179388;ENSG00000186340;ENSG00000197461
Biological_Process	GO:0043062	extracellular structure organization	11	325	2.69e-06	0.000549689	ENSG00000054598;ENSG00000087245;ENSG00000106823;ENSG00000107742;ENSG00000137573;ENSG00000137674;ENSG00000139329;ENSG00000144810;ENSG00000145423;ENSG00000163638;ENSG00000166670
Biological_Process	GO:0045229	external encapsulating structure organization	11	327	2.86e-06	0.000549689	ENSG00000054598;ENSG00000087245;ENSG00000106823;ENSG00000107742;ENSG00000137573;ENSG00000137674;ENSG00000139329;ENSG00000144810;ENSG00000145423;ENSG00000163638;ENSG00000166670
Biological_Process	GO:0001944	vasculature development	16	737	4.58e-06	0.000826485	ENSG00000054598;ENSG00000065534;ENSG00000087245;ENSG00000100292;ENSG00000117707;ENSG00000124882;ENSG00000136235;ENSG00000137573;ENSG00000137801;ENSG00000144810;ENSG00000145423;ENSG00000148053;ENSG00000163638;ENSG00000179388;ENSG00000186340;ENSG00000197461
Biological_Process	GO:0048731	system development	50	4969	5.48e-06	0.000929962	ENSG00000036672;ENSG00000054598;ENSG00000065534;ENSG00000067715;ENSG00000072840;ENSG00000087245;ENSG00000100292;ENSG00000107742;ENSG00000108950;ENSG00000113532;ENSG00000116741;ENSG00000116745;ENSG00000117707;ENSG00000118094;ENSG00000118946;ENSG00000124882;ENSG00000133107;ENSG00000134775;ENSG00000135074;ENSG00000135905;ENSG00000135914;ENSG00000135925;ENSG00000136235;ENSG00000137573;ENSG00000137674…
Biological_Process	GO:0001525	angiogenesis	13	530	1.09e-05	0.001685	ENSG00000054598;ENSG00000087245;ENSG00000100292;ENSG00000124882;ENSG00000136235;ENSG00000137573;ENSG00000137801;ENSG00000144810;ENSG00000145423;ENSG00000163638;ENSG00000179388;ENSG00000186340;ENSG00000197461
Biological_Process	GO:0032501	multicellular organismal process	66	7687	1.11e-05	0.001685	ENSG00000036672;ENSG00000054598;ENSG00000059804;ENSG00000065534;ENSG00000067715;ENSG00000072840;ENSG00000087245;ENSG00000100292;ENSG00000107742;ENSG00000108950;ENSG00000113532;ENSG00000116741;ENSG00000116745;ENSG00000117707;ENSG00000118094;ENSG00000118473;ENSG00000118946;ENSG00000124882;ENSG00000125740;ENSG00000131018;ENSG00000133107;ENSG00000134258;ENSG00000134668;ENSG00000134769;ENSG00000134775…
Biological_Process	GO:2000145	regulation of cell motility	18	985	1.19e-05	0.00170994	ENSG00000065534;ENSG00000087245;ENSG00000087589;ENSG00000100292;ENSG00000107099;ENSG00000107742;ENSG00000117707;ENSG00000135905;ENSG00000136235;ENSG00000137573;ENSG00000137801;ENSG00000138623;ENSG00000140285;ENSG00000145423;ENSG00000163638;ENSG00000171522;ENSG00000172403;ENSG00000197461
Biological_Process	GO:0001936	regulation of endothelial cell proliferation	7	140	1.63e-05	0.00209556	ENSG00000100292;ENSG00000117707;ENSG00000135914;ENSG00000137573;ENSG00000137801;ENSG00000140285;ENSG00000179388
Biological_Process	GO:2000147	positive regulation of cell motility	13	555	1.77e-05	0.00209556	ENSG00000065534;ENSG00000087245;ENSG00000087589;ENSG00000100292;ENSG00000107099;ENSG00000107742;ENSG00000117707;ENSG00000136235;ENSG00000137801;ENSG00000138623;ENSG00000140285;ENSG00000172403;ENSG00000197461
Biological_Process	GO:0050808	synapse organization	12	474	1.78e-05	0.00209556	ENSG00000107742;ENSG00000113361;ENSG00000118946;ENSG00000135905;ENSG00000138311;ENSG00000148053;ENSG00000151834;ENSG00000153292;ENSG00000183098;ENSG00000186340;ENSG00000197479;ENSG00000240184
Biological_Process	GO:0022603	regulation of anatomical structure morphogenesis	17	921	1.89e-05	0.00209556	ENSG00000054598;ENSG00000067715;ENSG00000087589;ENSG00000100292;ENSG00000135925;ENSG00000136235;ENSG00000137573;ENSG00000137801;ENSG00000138623;ENSG00000140285;ENSG00000145423;ENSG00000148053;ENSG00000148204;ENSG00000163638;ENSG00000183098;ENSG00000186340;ENSG00000197461
Biological_Process	GO:0045785	positive regulation of cell adhesion	12	477	1.9e-05	0.00209556	ENSG00000087589;ENSG00000106823;ENSG00000107099;ENSG00000107742;ENSG00000134258;ENSG00000135074;ENSG00000144810;ENSG00000145423;ENSG00000179388;ENSG00000196735;ENSG00000197646;ENSG00000231389
Biological_Process	GO:0006928	movement of cell or subcellular component	28	2138	1.93e-05	0.00209556	ENSG00000054598;ENSG00000065534;ENSG00000087245;ENSG00000087589;ENSG00000100292;ENSG00000107099;ENSG00000107742;ENSG00000117707;ENSG00000135905;ENSG00000135914;ENSG00000136235;ENSG00000137573;ENSG00000137801;ENSG00000138623;ENSG00000140285;ENSG00000145423;ENSG00000148053;ENSG00000148204;ENSG00000152377;ENSG00000163638;ENSG00000163735;ENSG00000168280;ENSG00000171522;ENSG00000172403;ENSG00000179388…
Biological_Process	GO:0030334	regulation of cell migration	17	927	2.05e-05	0.00209556	ENSG00000065534;ENSG00000087245;ENSG00000087589;ENSG00000100292;ENSG00000107099;ENSG00000117707;ENSG00000135905;ENSG00000136235;ENSG00000137573;ENSG00000137801;ENSG00000138623;ENSG00000140285;ENSG00000145423;ENSG00000163638;ENSG00000171522;ENSG00000172403;ENSG00000197461
Biological_Process	GO:0040012	regulation of locomotion	18	1030	2.16e-05	0.00209556	ENSG00000065534;ENSG00000087245;ENSG00000087589;ENSG00000100292;ENSG00000107099;ENSG00000107742;ENSG00000117707;ENSG00000135905;ENSG00000136235;ENSG00000137573;ENSG00000137801;ENSG00000138623;ENSG00000140285;ENSG00000145423;ENSG00000163638;ENSG00000171522;ENSG00000172403;ENSG00000197461
Biological_Process	GO:0051272	positive regulation of cellular component movement	13	566	2.18e-05	0.00209556	ENSG00000065534;ENSG00000087245;ENSG00000087589;ENSG00000100292;ENSG00000107099;ENSG00000107742;ENSG00000117707;ENSG00000136235;ENSG00000137801;ENSG00000138623;ENSG00000140285;ENSG00000172403;ENSG00000197461
Biological_Process	GO:0007416	synapse assembly	8	202	2.18e-05	0.00209556	ENSG00000107742;ENSG00000118946;ENSG00000148053;ENSG00000151834;ENSG00000153292;ENSG00000183098;ENSG00000186340;ENSG00000197479
Biological_Process	GO:0040017	positive regulation of locomotion	13	571	2.39e-05	0.00222276	ENSG00000065534;ENSG00000087245;ENSG00000087589;ENSG00000100292;ENSG00000107099;ENSG00000107742;ENSG00000117707;ENSG00000136235;ENSG00000137801;ENSG00000138623;ENSG00000140285;ENSG00000172403;ENSG00000197461
Biological_Process	GO:0051270	regulation of cellular component movement	18	1054	2.93e-05	0.00264483	ENSG00000065534;ENSG00000087245;ENSG00000087589;ENSG00000100292;ENSG00000107099;ENSG00000107742;ENSG00000117707;ENSG00000135905;ENSG00000136235;ENSG00000137573;ENSG00000137801;ENSG00000138623;ENSG00000140285;ENSG00000145423;ENSG00000163638;ENSG00000171522;ENSG00000172403;ENSG00000197461
Biological_Process	GO:0035239	tube morphogenesis	16	867	3.43e-05	0.00286434	ENSG00000054598;ENSG00000065534;ENSG00000087245;ENSG00000100292;ENSG00000117707;ENSG00000124882;ENSG00000136235;ENSG00000137573;ENSG00000137801;ENSG00000144810;ENSG00000145423;ENSG00000148053;ENSG00000163638;ENSG00000179388;ENSG00000186340;ENSG00000197461
Biological_Process	GO:0007275	multicellular organism development	50	5283	3.44e-05	0.00286434	ENSG00000036672;ENSG00000054598;ENSG00000065534;ENSG00000067715;ENSG00000072840;ENSG00000087245;ENSG00000100292;ENSG00000107742;ENSG00000108950;ENSG00000113532;ENSG00000116741;ENSG00000116745;ENSG00000117707;ENSG00000118094;ENSG00000118946;ENSG00000124882;ENSG00000133107;ENSG00000134775;ENSG00000135074;ENSG00000135905;ENSG00000135914;ENSG00000135925;ENSG00000136235;ENSG00000137573;ENSG00000137674…
Biological_Process	GO:0048856	anatomical structure development	54	5916	3.55e-05	0.00286434	ENSG00000036672;ENSG00000054598;ENSG00000065534;ENSG00000067715;ENSG00000072840;ENSG00000087245;ENSG00000087589;ENSG00000100292;ENSG00000107742;ENSG00000108950;ENSG00000113361;ENSG00000113532;ENSG00000116741;ENSG00000116745;ENSG00000117707;ENSG00000118094;ENSG00000118946;ENSG00000124882;ENSG00000131018;ENSG00000133107;ENSG00000134775;ENSG00000135074;ENSG00000135905;ENSG00000135914;ENSG00000135925…
Biological_Process	GO:0048646	anatomical structure formation involved in morphogenesis	19	1174	3.57e-05	0.00286434	ENSG00000054598;ENSG00000087245;ENSG00000100292;ENSG00000108950;ENSG00000117707;ENSG00000124882;ENSG00000134775;ENSG00000136235;ENSG00000137573;ENSG00000137674;ENSG00000137801;ENSG00000144810;ENSG00000145423;ENSG00000148204;ENSG00000163638;ENSG00000179388;ENSG00000186340;ENSG00000197461;ENSG00000197893
Biological_Process	GO:0001935	endothelial cell proliferation	7	159	3.71e-05	0.00289529	ENSG00000100292;ENSG00000117707;ENSG00000135914;ENSG00000137573;ENSG00000137801;ENSG00000140285;ENSG00000179388
Biological_Process	GO:0030335	positive regulation of cell migration	12	532	5.5e-05	0.00417388	ENSG00000065534;ENSG00000087245;ENSG00000087589;ENSG00000100292;ENSG00000107099;ENSG00000117707;ENSG00000136235;ENSG00000137801;ENSG00000138623;ENSG00000140285;ENSG00000172403;ENSG00000197461
Biological_Process	GO:0008284	positive regulation of cell population proliferation	16	945	9.53e-05	0.00704766	ENSG00000087245;ENSG00000100292;ENSG00000117707;ENSG00000124882;ENSG00000134258;ENSG00000135914;ENSG00000137801;ENSG00000140285;ENSG00000145423;ENSG00000148053;ENSG00000163735;ENSG00000177076;ENSG00000179388;ENSG00000197461;ENSG00000197646;ENSG00000231389
Biological_Process	GO:0098609	cell-cell adhesion	16	950	0.000101314	0.00730729	ENSG00000107099;ENSG00000113361;ENSG00000118946;ENSG00000134258;ENSG00000135074;ENSG00000136235;ENSG00000148204;ENSG00000179388;ENSG00000183098;ENSG00000188404;ENSG00000196735;ENSG00000197479;ENSG00000197646;ENSG00000231389;ENSG00000240184;ENSG00000248383
Biological_Process	GO:2000027	regulation of animal organ morphogenesis	6	131	0.000109729	0.00765145	ENSG00000135925;ENSG00000137573;ENSG00000140285;ENSG00000145423;ENSG00000183098;ENSG00000197461
Biological_Process	GO:0061061	muscle structure development	13	664	0.00011139	0.00765145	ENSG00000036672;ENSG00000054598;ENSG00000065534;ENSG00000072840;ENSG00000116741;ENSG00000117707;ENSG00000124882;ENSG00000131018;ENSG00000134775;ENSG00000149591;ENSG00000163359;ENSG00000179388;ENSG00000197893
Biological_Process	GO:0008283	cell population proliferation	25	1984	0.000115142	0.00772036	ENSG00000054598;ENSG00000087245;ENSG00000100292;ENSG00000107099;ENSG00000117707;ENSG00000124882;ENSG00000134258;ENSG00000135914;ENSG00000136235;ENSG00000137573;ENSG00000137801;ENSG00000140285;ENSG00000144810;ENSG00000145423;ENSG00000148053;ENSG00000148344;ENSG00000160013;ENSG00000163735;ENSG00000171310;ENSG00000177076;ENSG00000179388;ENSG00000186469;ENSG00000197461;ENSG00000197646;ENSG00000231389
Biological_Process	GO:0016339	calcium-dependent cell-cell adhesion via plasma membrane cell adhesion molecules	4	44	0.000117746	0.00772036	ENSG00000113361;ENSG00000188404;ENSG00000197479;ENSG00000240184
Biological_Process	GO:0035295	tube development	17	1080	0.000136738	0.00876644	ENSG00000054598;ENSG00000065534;ENSG00000087245;ENSG00000100292;ENSG00000117707;ENSG00000124882;ENSG00000136235;ENSG00000137573;ENSG00000137801;ENSG00000140285;ENSG00000144810;ENSG00000145423;ENSG00000148053;ENSG00000163638;ENSG00000179388;ENSG00000186340;ENSG00000197461
Biological_Process	GO:0007167	enzyme linked receptor protein signaling pathway	16	990	0.000163081	0.010228	ENSG00000054598;ENSG00000087245;ENSG00000087589;ENSG00000116745;ENSG00000124882;ENSG00000137573;ENSG00000137801;ENSG00000140285;ENSG00000143768;ENSG00000145423;ENSG00000148053;ENSG00000148204;ENSG00000160013;ENSG00000168398;ENSG00000171310;ENSG00000197461
Biological_Process	GO:0055003	cardiac myofibril assembly	3	19	0.000167858	0.0103036	ENSG00000117707;ENSG00000134775;ENSG00000197893
Biological_Process	GO:0060414	aorta smooth muscle tissue morphogenesis	2	4	0.000195431	0.0117462	ENSG00000065534;ENSG00000117707
Biological_Process	GO:0030728	ovulation	3	21	0.000228473	0.0129508	ENSG00000087245;ENSG00000116741;ENSG00000124882
Biological_Process	GO:0001934	positive regulation of protein phosphorylation	13	715	0.00023075	0.0129508	ENSG00000087589;ENSG00000108950;ENSG00000117707;ENSG00000124882;ENSG00000135914;ENSG00000136235;ENSG00000137801;ENSG00000138623;ENSG00000140285;ENSG00000143768;ENSG00000145423;ENSG00000148053;ENSG00000197461
Biological_Process	GO:0034329	cell junction assembly	10	444	0.000240528	0.0129508	ENSG00000107742;ENSG00000113361;ENSG00000118946;ENSG00000137801;ENSG00000148053;ENSG00000151834;ENSG00000153292;ENSG00000183098;ENSG00000186340;ENSG00000197479
Biological_Process	GO:0098742	cell-cell adhesion via plasma-membrane adhesion molecules	8	285	0.000241156	0.0129508	ENSG00000113361;ENSG00000118946;ENSG00000148204;ENSG00000183098;ENSG00000188404;ENSG00000197479;ENSG00000240184;ENSG00000248383
Biological_Process	GO:0001938	positive regulation of endothelial cell proliferation	5	97	0.000242731	0.0129508	ENSG00000100292;ENSG00000117707;ENSG00000135914;ENSG00000140285;ENSG00000179388
Biological_Process	GO:0050673	epithelial cell proliferation	10	446	0.000249325	0.0129508	ENSG00000100292;ENSG00000117707;ENSG00000124882;ENSG00000135914;ENSG00000137573;ENSG00000137801;ENSG00000140285;ENSG00000144810;ENSG00000145423;ENSG00000179388
Biological_Process	GO:0010810	regulation of cell-substrate adhesion	7	216	0.000251689	0.0129508	ENSG00000087589;ENSG00000106823;ENSG00000107742;ENSG00000137801;ENSG00000144810;ENSG00000152377;ENSG00000177076
Biological_Process	GO:0045765	regulation of angiogenesis	8	287	0.000252818	0.0129508	ENSG00000054598;ENSG00000100292;ENSG00000136235;ENSG00000137573;ENSG00000137801;ENSG00000145423;ENSG00000163638;ENSG00000186340
Biological_Process	GO:0010951	negative regulation of endopeptidase activity	6	153	0.000255874	0.0129508	ENSG00000107742;ENSG00000137801;ENSG00000145423;ENSG00000148204;ENSG00000152377;ENSG00000265190
Biological_Process	GO:0031589	cell-substrate adhesion	9	367	0.000267807	0.0133211	ENSG00000087589;ENSG00000106823;ENSG00000107742;ENSG00000137801;ENSG00000144810;ENSG00000145113;ENSG00000152377;ENSG00000163638;ENSG00000177076
Biological_Process	GO:0007169	transmembrane receptor protein tyrosine kinase signaling pathway	12	632	0.000275539	0.0133447	ENSG00000054598;ENSG00000087245;ENSG00000087589;ENSG00000116745;ENSG00000124882;ENSG00000137573;ENSG00000137801;ENSG00000140285;ENSG00000148053;ENSG00000160013;ENSG00000168398;ENSG00000197461
Biological_Process	GO:1901342	regulation of vasculature development	8	291	0.000277533	0.0133447	ENSG00000054598;ENSG00000100292;ENSG00000136235;ENSG00000137573;ENSG00000137801;ENSG00000145423;ENSG00000163638;ENSG00000186340
Biological_Process	GO:0050678	regulation of epithelial cell proliferation	9	373	0.000301704	0.0141843	ENSG00000100292;ENSG00000117707;ENSG00000124882;ENSG00000135914;ENSG00000137573;ENSG00000137801;ENSG00000140285;ENSG00000145423;ENSG00000179388
Biological_Process	GO:0010466	negative regulation of peptidase activity	7	224	0.000313858	0.0141843	ENSG00000107742;ENSG00000137801;ENSG00000145423;ENSG00000148204;ENSG00000152377;ENSG00000163359;ENSG00000265190
Biological_Process	GO:0016525	negative regulation of angiogenesis	5	103	0.000320866	0.0141843	ENSG00000054598;ENSG00000137573;ENSG00000137801;ENSG00000163638;ENSG00000186340
Biological_Process	GO:0032502	developmental process	55	6532	0.000321133	0.0141843	ENSG00000036672;ENSG00000054598;ENSG00000065534;ENSG00000067715;ENSG00000072840;ENSG00000087245;ENSG00000087589;ENSG00000100292;ENSG00000107742;ENSG00000108950;ENSG00000113361;ENSG00000113532;ENSG00000116741;ENSG00000116745;ENSG00000117707;ENSG00000118094;ENSG00000118946;ENSG00000124882;ENSG00000131018;ENSG00000133107;ENSG00000134668;ENSG00000134775;ENSG00000135074;ENSG00000135905;ENSG00000135914…
Biological_Process	GO:0034330	cell junction organization	13	740	0.000321521	0.0141843	ENSG00000107742;ENSG00000113361;ENSG00000118946;ENSG00000135905;ENSG00000137801;ENSG00000138311;ENSG00000148053;ENSG00000151834;ENSG00000153292;ENSG00000183098;ENSG00000186340;ENSG00000197479;ENSG00000240184
Biological_Process	GO:0010511	regulation of phosphatidylinositol biosynthetic process	2	5	0.000324494	0.0141843	ENSG00000135914;ENSG00000197461
Biological_Process	GO:0009888	tissue development	24	1997	0.000334645	0.0142361	ENSG00000054598;ENSG00000065534;ENSG00000072840;ENSG00000087245;ENSG00000108950;ENSG00000116741;ENSG00000117707;ENSG00000124882;ENSG00000134775;ENSG00000135914;ENSG00000135925;ENSG00000137573;ENSG00000137674;ENSG00000138623;ENSG00000140285;ENSG00000144810;ENSG00000145423;ENSG00000148204;ENSG00000149591;ENSG00000163638;ENSG00000171310;ENSG00000183098;ENSG00000197461;ENSG00000197893
Biological_Process	GO:2000181	negative regulation of blood vessel morphogenesis	5	104	0.000335547	0.0142361	ENSG00000054598;ENSG00000137573;ENSG00000137801;ENSG00000163638;ENSG00000186340
Biological_Process	GO:1901343	negative regulation of vasculature development	5	105	0.000350731	0.0145659	ENSG00000054598;ENSG00000137573;ENSG00000137801;ENSG00000163638;ENSG00000186340
Biological_Process	GO:0070887	cellular response to chemical stimulus	32	3063	0.000353419	0.0145659	ENSG00000054598;ENSG00000065534;ENSG00000067715;ENSG00000087245;ENSG00000100292;ENSG00000107099;ENSG00000107742;ENSG00000116745;ENSG00000124882;ENSG00000125740;ENSG00000135914;ENSG00000135925;ENSG00000137573;ENSG00000137801;ENSG00000140285;ENSG00000143768;ENSG00000145423;ENSG00000148053;ENSG00000148204;ENSG00000148344;ENSG00000163735;ENSG00000168398;ENSG00000171310;ENSG00000171522;ENSG00000177076…
Biological_Process	GO:0048513	animal organ development	36	3637	0.000375618	0.0152628	ENSG00000036672;ENSG00000054598;ENSG00000065534;ENSG00000067715;ENSG00000072840;ENSG00000087245;ENSG00000100292;ENSG00000108950;ENSG00000116741;ENSG00000116745;ENSG00000117707;ENSG00000118094;ENSG00000124882;ENSG00000134775;ENSG00000135074;ENSG00000135905;ENSG00000135914;ENSG00000135925;ENSG00000137573;ENSG00000137674;ENSG00000138311;ENSG00000138623;ENSG00000140285;ENSG00000144810;ENSG00000145423…
Biological_Process	GO:0001932	regulation of protein phosphorylation	16	1075	0.000411406	0.0164848	ENSG00000087589;ENSG00000108950;ENSG00000116741;ENSG00000117707;ENSG00000124882;ENSG00000135914;ENSG00000136235;ENSG00000137801;ENSG00000138623;ENSG00000140285;ENSG00000143768;ENSG00000145423;ENSG00000148053;ENSG00000168398;ENSG00000172403;ENSG00000197461
Biological_Process	GO:0006939	smooth muscle contraction	5	110	0.000434595	0.0171754	ENSG00000065534;ENSG00000116741;ENSG00000135914;ENSG00000137573;ENSG00000168398
Biological_Process	GO:0001819	positive regulation of cytokine production	10	480	0.000445612	0.0173728	ENSG00000100292;ENSG00000124882;ENSG00000134258;ENSG00000135914;ENSG00000137573;ENSG00000137801;ENSG00000138623;ENSG00000139329;ENSG00000171522;ENSG00000231389
Biological_Process	GO:0042127	regulation of cell population proliferation	21	1672	0.000478396	0.0184023	ENSG00000087245;ENSG00000100292;ENSG00000117707;ENSG00000124882;ENSG00000134258;ENSG00000135914;ENSG00000136235;ENSG00000137573;ENSG00000137801;ENSG00000140285;ENSG00000145423;ENSG00000148053;ENSG00000148344;ENSG00000160013;ENSG00000163735;ENSG00000171310;ENSG00000177076;ENSG00000179388;ENSG00000197461;ENSG00000197646;ENSG00000231389
Biological_Process	GO:0071363	cellular response to growth factor stimulus	12	680	0.000531914	0.0200589	ENSG00000054598;ENSG00000135925;ENSG00000137573;ENSG00000137801;ENSG00000140285;ENSG00000143768;ENSG00000145423;ENSG00000148053;ENSG00000148204;ENSG00000171310;ENSG00000179388;ENSG00000197461
Biological_Process	GO:0060042	retina morphogenesis in camera-type eye	4	65	0.000535368	0.0200589	ENSG00000116745;ENSG00000117707;ENSG00000148053;ENSG00000148204
Biological_Process	GO:0042327	positive regulation of phosphorylation	13	795	0.000633331	0.0234251	ENSG00000087589;ENSG00000108950;ENSG00000117707;ENSG00000124882;ENSG00000135914;ENSG00000136235;ENSG00000137801;ENSG00000138623;ENSG00000140285;ENSG00000143768;ENSG00000145423;ENSG00000148053;ENSG00000197461
Biological_Process	GO:0099560	synaptic membrane adhesion	3	30	0.000671705	0.0243	ENSG00000113361;ENSG00000118946;ENSG00000183098
Biological_Process	GO:0032914	positive regulation of transforming growth factor beta1 production	2	7	0.000676326	0.0243	ENSG00000137801;ENSG00000139329
Biological_Process	GO:0071495	cellular response to endogenous stimulus	18	1356	0.000682252	0.0243	ENSG00000054598;ENSG00000087245;ENSG00000116745;ENSG00000125740;ENSG00000135914;ENSG00000135925;ENSG00000137573;ENSG00000137801;ENSG00000140285;ENSG00000143768;ENSG00000145423;ENSG00000148053;ENSG00000148204;ENSG00000171310;ENSG00000171522;ENSG00000179388;ENSG00000186469;ENSG00000197461
Biological_Process	GO:0009719	response to endogenous stimulus	20	1605	0.000737885	0.0257014	ENSG00000054598;ENSG00000087245;ENSG00000100292;ENSG00000116745;ENSG00000124882;ENSG00000125740;ENSG00000135914;ENSG00000135925;ENSG00000137573;ENSG00000137801;ENSG00000140285;ENSG00000143768;ENSG00000145423;ENSG00000148053;ENSG00000148204;ENSG00000171310;ENSG00000171522;ENSG00000179388;ENSG00000186469;ENSG00000197461
Biological_Process	GO:0051346	negative regulation of hydrolase activity	8	338	0.00074716	0.0257014	ENSG00000107742;ENSG00000116741;ENSG00000137801;ENSG00000145423;ENSG00000148204;ENSG00000152377;ENSG00000163359;ENSG00000265190
Biological_Process	GO:0048844	artery morphogenesis	4	71	0.000748324	0.0257014	ENSG00000054598;ENSG00000065534;ENSG00000117707;ENSG00000163638
Biological_Process	GO:0070848	response to growth factor	12	710	0.000777491	0.026103	ENSG00000054598;ENSG00000135925;ENSG00000137573;ENSG00000137801;ENSG00000140285;ENSG00000143768;ENSG00000145423;ENSG00000148053;ENSG00000148204;ENSG00000171310;ENSG00000179388;ENSG00000197461
Biological_Process	GO:0001704	formation of primary germ layer	5	125	0.000778113	0.026103	ENSG00000054598;ENSG00000087245;ENSG00000144810;ENSG00000145423;ENSG00000148204
Biological_Process	GO:0022612	gland morphogenesis	5	126	0.00080661	0.0267479	ENSG00000087245;ENSG00000117707;ENSG00000137573;ENSG00000140285;ENSG00000197461
Biological_Process	GO:0001667	ameboidal-type cell migration	9	429	0.000825902	0.0270764	ENSG00000100292;ENSG00000117707;ENSG00000135914;ENSG00000137801;ENSG00000138623;ENSG00000140285;ENSG00000148204;ENSG00000163638;ENSG00000179388
Biological_Process	GO:0002063	chondrocyte development	3	33	0.000891439	0.0278692	ENSG00000137573;ENSG00000145423;ENSG00000171310
Biological_Process	GO:0035909	aorta morphogenesis	3	33	0.000891439	0.0278692	ENSG00000065534;ENSG00000117707;ENSG00000163638
Biological_Process	GO:0051241	negative regulation of multicellular organismal process	15	1042	0.000892554	0.0278692	ENSG00000054598;ENSG00000087245;ENSG00000100292;ENSG00000116741;ENSG00000117707;ENSG00000136235;ENSG00000137573;ENSG00000137801;ENSG00000138623;ENSG00000145423;ENSG00000163638;ENSG00000171522;ENSG00000186340;ENSG00000197461;ENSG00000197646
Biological_Process	GO:0010519	negative regulation of phospholipase activity	2	8	0.000898382	0.0278692	ENSG00000116741;ENSG00000265190
Biological_Process	GO:0060693	regulation of branching involved in salivary gland morphogenesis	2	8	0.000898382	0.0278692	ENSG00000140285;ENSG00000197461
Biological_Process	GO:0007399	nervous system development	27	2538	0.000914054	0.0280537	ENSG00000054598;ENSG00000067715;ENSG00000087245;ENSG00000107742;ENSG00000113532;ENSG00000116741;ENSG00000117707;ENSG00000118946;ENSG00000133107;ENSG00000135905;ENSG00000135925;ENSG00000137573;ENSG00000138311;ENSG00000138623;ENSG00000145423;ENSG00000148053;ENSG00000148204;ENSG00000151834;ENSG00000152377;ENSG00000153292;ENSG00000168280;ENSG00000179388;ENSG00000183098;ENSG00000186340;ENSG00000197479…
Biological_Process	GO:0051240	positive regulation of multicellular organismal process	19	1514	0.000938963	0.028457	ENSG00000054598;ENSG00000100292;ENSG00000116741;ENSG00000117707;ENSG00000124882;ENSG00000134258;ENSG00000135914;ENSG00000137573;ENSG00000137801;ENSG00000138311;ENSG00000138623;ENSG00000139329;ENSG00000145423;ENSG00000148053;ENSG00000148204;ENSG00000171522;ENSG00000179388;ENSG00000186340;ENSG00000231389
Biological_Process	GO:0007517	muscle organ development	8	351	0.000953589	0.028457	ENSG00000036672;ENSG00000054598;ENSG00000065534;ENSG00000072840;ENSG00000117707;ENSG00000149591;ENSG00000163359;ENSG00000179388
Biological_Process	GO:0007166	cell surface receptor signaling pathway	29	2820	0.000964724	0.028457	ENSG00000054598;ENSG00000072840;ENSG00000087245;ENSG00000087589;ENSG00000100292;ENSG00000113361;ENSG00000116745;ENSG00000124882;ENSG00000125675;ENSG00000134258;ENSG00000135925;ENSG00000137573;ENSG00000137801;ENSG00000138623;ENSG00000140285;ENSG00000143768;ENSG00000145423;ENSG00000148053;ENSG00000148204;ENSG00000151834;ENSG00000153292;ENSG00000160013;ENSG00000163735;ENSG00000168398;ENSG00000171310…
Biological_Process	GO:0055013	cardiac muscle cell development	4	76	0.000966651	0.028457	ENSG00000116741;ENSG00000117707;ENSG00000134775;ENSG00000197893
Biological_Process	GO:0048593	camera-type eye morphogenesis	5	132	0.000994264	0.0289743	ENSG00000116745;ENSG00000117707;ENSG00000144810;ENSG00000148053;ENSG00000148204
Biological_Process	GO:0019934	cGMP-mediated signaling	3	35	0.00106049	0.0305951	ENSG00000135914;ENSG00000137801;ENSG00000152402
Biological_Process	GO:0048729	tissue morphogenesis	11	636	0.00107882	0.0307289	ENSG00000054598;ENSG00000065534;ENSG00000087245;ENSG00000117707;ENSG00000135925;ENSG00000137573;ENSG00000140285;ENSG00000145423;ENSG00000148204;ENSG00000183098;ENSG00000197461
Biological_Process	GO:0001817	regulation of cytokine production	12	738	0.00108643	0.0307289	ENSG00000100292;ENSG00000124882;ENSG00000134258;ENSG00000135914;ENSG00000136235;ENSG00000137573;ENSG00000137801;ENSG00000138623;ENSG00000139329;ENSG00000171522;ENSG00000197646;ENSG00000231389
Biological_Process	GO:0033002	muscle cell proliferation	6	204	0.00116524	0.032638	ENSG00000054598;ENSG00000087245;ENSG00000100292;ENSG00000124882;ENSG00000137801;ENSG00000160013
Biological_Process	GO:0001816	cytokine production	12	745	0.00117791	0.0326758	ENSG00000100292;ENSG00000124882;ENSG00000134258;ENSG00000135914;ENSG00000136235;ENSG00000137573;ENSG00000137801;ENSG00000138623;ENSG00000139329;ENSG00000171522;ENSG00000197646;ENSG00000231389
Biological_Process	GO:0002504	antigen processing and presentation of peptide or polysaccharide antigen via MHC class II	3	37	0.00124852	0.0343047	ENSG00000137801;ENSG00000196735;ENSG00000231389
Biological_Process	GO:0055006	cardiac cell development	4	82	0.00128358	0.0349353	ENSG00000116741;ENSG00000117707;ENSG00000134775;ENSG00000197893
Biological_Process	GO:0048660	regulation of smooth muscle cell proliferation	5	141	0.00133418	0.035973	ENSG00000087245;ENSG00000100292;ENSG00000124882;ENSG00000137801;ENSG00000160013
Biological_Process	GO:0007162	negative regulation of cell adhesion	7	287	0.00135416	0.0361735	ENSG00000087245;ENSG00000134258;ENSG00000136235;ENSG00000137801;ENSG00000152377;ENSG00000177076;ENSG00000197646
Biological_Process	GO:0048661	positive regulation of smooth muscle cell proliferation	4	84	0.00140364	0.0369097	ENSG00000087245;ENSG00000100292;ENSG00000124882;ENSG00000137801
Biological_Process	GO:0035296	regulation of tube diameter	5	143	0.00142009	0.0369097	ENSG00000054598;ENSG00000087245;ENSG00000116741;ENSG00000135914;ENSG00000168398
Biological_Process	GO:0097746	blood vessel diameter maintenance	5	143	0.00142009	0.0369097	ENSG00000054598;ENSG00000087245;ENSG00000116741;ENSG00000135914;ENSG00000168398
Biological_Process	GO:0035150	regulation of tube size	5	144	0.00146455	0.0372867	ENSG00000054598;ENSG00000087245;ENSG00000116741;ENSG00000135914;ENSG00000168398
Biological_Process	GO:0010562	positive regulation of phosphorus metabolic process	13	872	0.00147338	0.0372867	ENSG00000087589;ENSG00000108950;ENSG00000117707;ENSG00000124882;ENSG00000135914;ENSG00000136235;ENSG00000137801;ENSG00000138623;ENSG00000140285;ENSG00000143768;ENSG00000145423;ENSG00000148053;ENSG00000197461
Biological_Process	GO:0045937	positive regulation of phosphate metabolic process	13	872	0.00147338	0.0372867	ENSG00000087589;ENSG00000108950;ENSG00000117707;ENSG00000124882;ENSG00000135914;ENSG00000136235;ENSG00000137801;ENSG00000138623;ENSG00000140285;ENSG00000143768;ENSG00000145423;ENSG00000148053;ENSG00000197461
Biological_Process	GO:0042325	regulation of phosphorylation	16	1214	0.00150809	0.0375553	ENSG00000087589;ENSG00000108950;ENSG00000116741;ENSG00000117707;ENSG00000124882;ENSG00000135914;ENSG00000136235;ENSG00000137801;ENSG00000138623;ENSG00000140285;ENSG00000143768;ENSG00000145423;ENSG00000148053;ENSG00000168398;ENSG00000172403;ENSG00000197461
Biological_Process	GO:0048659	smooth muscle cell proliferation	5	145	0.00151002	0.0375553	ENSG00000087245;ENSG00000100292;ENSG00000124882;ENSG00000137801;ENSG00000160013
Biological_Process	GO:0051239	regulation of multicellular organismal process	28	2765	0.00154382	0.0380677	ENSG00000054598;ENSG00000087245;ENSG00000100292;ENSG00000116741;ENSG00000117707;ENSG00000124882;ENSG00000134258;ENSG00000135914;ENSG00000136235;ENSG00000137573;ENSG00000137674;ENSG00000137801;ENSG00000138311;ENSG00000138623;ENSG00000139329;ENSG00000140285;ENSG00000145423;ENSG00000148053;ENSG00000148204;ENSG00000148344;ENSG00000163638;ENSG00000168398;ENSG00000171522;ENSG00000179388;ENSG00000186340…
Biological_Process	GO:0010749	regulation of nitric oxide mediated signal transduction	2	11	0.00174489	0.0421206	ENSG00000137801;ENSG00000152402
Biological_Process	GO:1903671	negative regulation of sprouting angiogenesis	2	11	0.00174489	0.0421206	ENSG00000137801;ENSG00000163638
Biological_Process	GO:0048738	cardiac muscle tissue development	6	221	0.00175198	0.0421206	ENSG00000054598;ENSG00000116741;ENSG00000117707;ENSG00000134775;ENSG00000163638;ENSG00000197893
Biological_Process	GO:0042475	odontogenesis of dentin-containing tooth	4	93	0.00204189	0.0482857	ENSG00000054598;ENSG00000108950;ENSG00000135925;ENSG00000137674
Biological_Process	GO:0051781	positive regulation of cell division	4	93	0.00204189	0.0482857	ENSG00000124882;ENSG00000135914;ENSG00000140285;ENSG00000197461
Biological_Process	GO:0014831	gastro-intestinal system smooth muscle contraction	2	12	0.00208602	0.0485336	ENSG00000135914;ENSG00000137573
Biological_Process	GO:0032908	regulation of transforming growth factor beta1 production	2	12	0.00208602	0.0485336	ENSG00000137801;ENSG00000139329
Cellular_Component	GO:0031012	extracellular matrix	20	567	3.71e-11	6.29e-09	ENSG00000087245;ENSG00000106823;ENSG00000107742;ENSG00000135074;ENSG00000137573;ENSG00000137674;ENSG00000137801;ENSG00000138623;ENSG00000139329;ENSG00000143768;ENSG00000144810;ENSG00000145113;ENSG00000145423;ENSG00000163359;ENSG00000163638;ENSG00000166670;ENSG00000170382;ENSG00000183098;ENSG00000186340;ENSG00000265190
Cellular_Component	GO:0030312	external encapsulating structure	20	568	3.82e-11	6.29e-09	ENSG00000087245;ENSG00000106823;ENSG00000107742;ENSG00000135074;ENSG00000137573;ENSG00000137674;ENSG00000137801;ENSG00000138623;ENSG00000139329;ENSG00000143768;ENSG00000144810;ENSG00000145113;ENSG00000145423;ENSG00000163359;ENSG00000163638;ENSG00000166670;ENSG00000170382;ENSG00000183098;ENSG00000186340;ENSG00000265190
Cellular_Component	GO:0071944	cell periphery	66	6197	2.24e-10	2.46e-08	ENSG00000059804;ENSG00000065534;ENSG00000067715;ENSG00000072840;ENSG00000087245;ENSG00000087589;ENSG00000100292;ENSG00000106823;ENSG00000107099;ENSG00000107742;ENSG00000111181;ENSG00000113361;ENSG00000116741;ENSG00000116745;ENSG00000118094;ENSG00000118473;ENSG00000118946;ENSG00000124882;ENSG00000125675;ENSG00000131018;ENSG00000133107;ENSG00000134258;ENSG00000134769;ENSG00000135074;ENSG00000135914…
Cellular_Component	GO:0062023	collagen-containing extracellular matrix	15	430	1.54e-08	1.27e-06	ENSG00000087245;ENSG00000106823;ENSG00000135074;ENSG00000137573;ENSG00000137801;ENSG00000138623;ENSG00000139329;ENSG00000143768;ENSG00000144810;ENSG00000145423;ENSG00000163359;ENSG00000163638;ENSG00000183098;ENSG00000186340;ENSG00000265190
Cellular_Component	GO:0005886	plasma membrane	55	5713	1.67e-06	0.000109664	ENSG00000059804;ENSG00000065534;ENSG00000067715;ENSG00000072840;ENSG00000087245;ENSG00000087589;ENSG00000100292;ENSG00000107099;ENSG00000111181;ENSG00000113361;ENSG00000116741;ENSG00000116745;ENSG00000118094;ENSG00000118473;ENSG00000118946;ENSG00000124882;ENSG00000125675;ENSG00000131018;ENSG00000133107;ENSG00000134258;ENSG00000134769;ENSG00000135074;ENSG00000135914;ENSG00000136235;ENSG00000137501…
Cellular_Component	GO:0030669	clathrin-coated endocytic vesicle membrane	5	69	4.1e-05	0.00224597	ENSG00000067715;ENSG00000118473;ENSG00000124882;ENSG00000196735;ENSG00000231389
Cellular_Component	GO:0030666	endocytic vesicle membrane	7	192	9.9e-05	0.00465491	ENSG00000067715;ENSG00000118473;ENSG00000124882;ENSG00000125675;ENSG00000177575;ENSG00000196735;ENSG00000231389
Cellular_Component	GO:0045334	clathrin-coated endocytic vesicle	5	87	0.000124422	0.00511687	ENSG00000067715;ENSG00000118473;ENSG00000124882;ENSG00000196735;ENSG00000231389
Cellular_Component	GO:0030665	clathrin-coated vesicle membrane	5	130	0.000798297	0.0291822	ENSG00000067715;ENSG00000118473;ENSG00000124882;ENSG00000196735;ENSG00000231389
Molecular_Function	GO:0005539	glycosaminoglycan binding	9	244	8.39102e-06	0.00376757	ENSG00000106823;ENSG00000107742;ENSG00000136235;ENSG00000137573;ENSG00000137801;ENSG00000140285;ENSG00000163898;ENSG00000186340;ENSG00000188404
Molecular_Function	GO:0070052	collagen V binding	2	2	3.02593e-05	0.00553118	ENSG00000106823;ENSG00000137801
Molecular_Function	GO:0005509	calcium ion binding	14	727	4.59582e-05	0.00553118	ENSG00000067715;ENSG00000107742;ENSG00000113361;ENSG00000118946;ENSG00000137573;ENSG00000137801;ENSG00000148204;ENSG00000152377;ENSG00000186340;ENSG00000188404;ENSG00000197479;ENSG00000240184;ENSG00000248383;ENSG00000265190
Molecular_Function	GO:0008201	heparin binding	7	173	4.92756e-05	0.00553118	ENSG00000106823;ENSG00000136235;ENSG00000137801;ENSG00000140285;ENSG00000163898;ENSG00000186340;ENSG00000188404
Molecular_Function	GO:1901681	sulfur compound binding	8	269	0.000123572	0.0110968	ENSG00000106823;ENSG00000136235;ENSG00000137801;ENSG00000140285;ENSG00000148344;ENSG00000163898;ENSG00000186340;ENSG00000188404
Molecular_Function	GO:0072341	modified amino acid binding	5	92	0.00015712	0.0117578	ENSG00000067715;ENSG00000116745;ENSG00000137501;ENSG00000137801;ENSG00000148344
Molecular_Function	GO:0001786	phosphatidylserine binding	4	61	0.000360621	0.0230744	ENSG00000067715;ENSG00000116745;ENSG00000137501;ENSG00000137801
Molecular_Function	GO:0005201	extracellular matrix structural constituent	6	174	0.000411126	0.0230744	ENSG00000137801;ENSG00000139329;ENSG00000144810;ENSG00000145113;ENSG00000163359;ENSG00000186340
Molecular_Function	GO:0005518	collagen binding	4	70	0.00060998	0.0274691	ENSG00000106823;ENSG00000137801;ENSG00000139329;ENSG00000197461
Molecular_Function	GO:0001968	fibronectin binding	3	31	0.000658725	0.0274691	ENSG00000087245;ENSG00000137801;ENSG00000145423
Molecular_Function	GO:0004222	metalloendopeptidase activity	5	126	0.000672962	0.0274691	ENSG00000087245;ENSG00000135074;ENSG00000137674;ENSG00000163638;ENSG00000166670
Molecular_Function	GO:0032395	MHC class II receptor activity	2	8	0.000829074	0.0310212	ENSG00000196735;ENSG00000231389
Molecular_Function	GO:0004955	prostaglandin receptor activity	2	10	0.00132285	0.0452087	ENSG00000160013;ENSG00000171522
Molecular_Function	GO:0051015	actin filament binding	6	221	0.00142845	0.0452087	ENSG00000131018;ENSG00000134775;ENSG00000149591;ENSG00000197893;ENSG00000198771;ENSG00000265190
Molecular_Function	GO:0046906	tetrapyrrole binding	5	152	0.00155734	0.0452087	ENSG00000100292;ENSG00000134827;ENSG00000152402;ENSG00000186529;ENSG00000188676
Molecular_Function	GO:0004954	prostanoid receptor activity	2	11	0.001611	0.0452087	ENSG00000160013;ENSG00000171522
Molecular_Function	GO:0005178	integrin binding	5	158	0.00184616	0.0462845	ENSG00000106823;ENSG00000136235;ENSG00000137801;ENSG00000138623;ENSG00000145423
Molecular_Function	GO:0048018	receptor ligand activity	9	502	0.0018555	0.0462845	ENSG00000124882;ENSG00000135925;ENSG00000136235;ENSG00000138623;ENSG00000140285;ENSG00000143768;ENSG00000145423;ENSG00000163735;ENSG00000197461
Molecular_Function	GO:0030546	signaling receptor activator activity	9	510	0.00206545	0.0479923	ENSG00000124882;ENSG00000135925;ENSG00000136235;ENSG00000138623;ENSG00000140285;ENSG00000143768;ENSG00000145423;ENSG00000163735;ENSG00000197461
Molecular_Function	GO:0044877	protein-containing complex binding	16	1308	0.00213774	0.0479923	ENSG00000106823;ENSG00000131018;ENSG00000134775;ENSG00000136235;ENSG00000137801;ENSG00000138623;ENSG00000139329;ENSG00000145423;ENSG00000148204;ENSG00000149591;ENSG00000196735;ENSG00000197461;ENSG00000197893;ENSG00000198771;ENSG00000231389;ENSG00000265190

## Sheet: 122 up KEGG
KEGG enrichment analysis of 122 common genes
KEGG_A_class	KEGG_B_class	Pathway	out (56)	All (8372)	Pvalue	Qvalue	Pathway ID	Genes	K_IDs
Environmental Information Processing	Signaling molecules and interaction	Cell adhesion molecules	5	153	0.00344501	0.275596	ko04514	ENSG00000134258;ENSG00000188404;ENSG00000196735;ENSG00000197646;ENSG00000231389	K06747+K06495+K06752+K06708+K06752
Environmental Information Processing	Membrane transport	ABC transporters	3	46	0.00351078	0.275596	ko02010	ENSG00000141338;ENSG00000154258;ENSG00000154262	K05650+K05651+K05649
Environmental Information Processing	Signal transduction	PI3K-Akt signaling pathway	8	443	0.00875039	0.311848	ko04151	ENSG00000124882;ENSG00000137801;ENSG00000140285;ENSG00000148053;ENSG00000163359;ENSG00000186340;ENSG00000186469;ENSG00000197461	K09784+K16857+K04358+K04360+K06238+K04659+K07826+K04359
Cellular Processes	Cellular community - eukaryotes	Focal adhesion	5	210	0.0128237	0.311848	ko04510	ENSG00000065534;ENSG00000137801;ENSG00000163359;ENSG00000186340;ENSG00000197461	K00907+K16857+K06238+K04659+K04359
Environmental Information Processing	Signal transduction	Calcium signaling pathway	6	321	0.019652	0.311848	ko04020	ENSG00000065534;ENSG00000135914;ENSG00000140285;ENSG00000148053;ENSG00000168398;ENSG00000197461	K00907+K04157+K04358+K04360+K03916+K04359
Environmental Information Processing	Signaling molecules and interaction	ECM-receptor interaction	3	91	0.0227539	0.311848	ko04512	ENSG00000137801;ENSG00000163359;ENSG00000186340	K16857+K06238+K04659
Organismal Systems	Nervous system	GABAergic synapse	3	91	0.0227539	0.311848	ko04727	ENSG00000111181;ENSG00000151834;ENSG00000186469	K05045+K05175+K07826
Cellular Processes	Cellular community - eukaryotes	Gap junction	3	93	0.0240795	0.311848	ko04540	ENSG00000135914;ENSG00000152402;ENSG00000197461	K04157+K12318+K04359
Metabolism	Amino acid metabolism	Valine, leucine and isoleucine biosynthesis	1	4	0.0264933	0.311848	ko00290	ENSG00000060982	K00826
Human Diseases	Cancer: overview	Pathways in cancer	8	546	0.0276937	0.311848	ko05200	ENSG00000087245;ENSG00000100292;ENSG00000135925;ENSG00000140285;ENSG00000168398;ENSG00000171522;ENSG00000186469;ENSG00000197461	K01398+K00510+K01357+K04358+K03916+K04261+K07826+K04359
Environmental Information Processing	Signal transduction	cGMP-PKG signaling pathway	4	175	0.0291782	0.311848	ko04022	ENSG00000065534;ENSG00000116741;ENSG00000152402;ENSG00000168398	K00907+K18154+K12318+K03916
Human Diseases	Substance dependence	Nicotine addiction	2	41	0.0305063	0.311848	ko05033	ENSG00000125675;ENSG00000151834	K05199+K05175
Human Diseases	Cancer: specific types	Bladder cancer	2	41	0.0305063	0.311848	ko05219	ENSG00000087245;ENSG00000137801	K01398+K16857
Organismal Systems	Sensory system	Inflammatory mediator regulation of TRP channels	3	102	0.0305547	0.311848	ko04750	ENSG00000135914;ENSG00000168398;ENSG00000171522	K04157+K03916+K04261
Organismal Systems	Environmental adaptation	Circadian entrainment	3	103	0.0313255	0.311848	ko04713	ENSG00000125675;ENSG00000152402;ENSG00000186469	K05199+K12318+K07826
Human Diseases	Immune disease	Graft-versus-host disease	2	43	0.033311	0.311848	ko05332	ENSG00000196735;ENSG00000231389	K06752+K06752
Environmental Information Processing	Signaling molecules and interaction	Neuroactive ligand-receptor interaction	6	364	0.0337669	0.311848	ko04080	ENSG00000125675;ENSG00000135914;ENSG00000151834;ENSG00000160013;ENSG00000168398;ENSG00000171522	K05199+K04157+K05175+K04263+K03916+K04261
Human Diseases	Endocrine and metabolic disease	Type I diabetes mellitus	2	48	0.0407415	0.355356	ko04940	ENSG00000196735;ENSG00000231389	K06752+K06752

## Sheet: 419 up common genes
419 common up-regulated genes between pro-org and sec-org in the advanced age group
id	gene name
ENSG00000163735	CXCL5
ENSG00000136542	GALNT5
ENSG00000138316	ADAMTS14
ENSG00000107281	NPDC1
ENSG00000250337	LINC01021
ENSG00000204682	CASC10
ENSG00000161544	CYGB
ENSG00000280287	RP13-554M15.7
ENSG00000184156	KCNQ3
ENSG00000180347	CCDC129
ENSG00000137801	THBS1
ENSG00000261534	RP11-244O19.1
ENSG00000142156	COL6A1
ENSG00000237187	NR2F1-AS1
ENSG00000183098	GPC6
ENSG00000154258	ABCA9
ENSG00000151388	ADAMTS12
ENSG00000135636	DYSF
ENSG00000163536	SERPINI1
ENSG00000244694	PTCHD4
ENSG00000184254	ALDH1A3
ENSG00000167992	VWCE
ENSG00000183087	GAS6
ENSG00000187688	TRPV2
ENSG00000174099	MSRB3
ENSG00000112902	SEMA5A
ENSG00000159674	SPON2
ENSG00000171877	FRMD5
ENSG00000185386	MAPK11
ENSG00000236754	AC004019.13
ENSG00000178695	KCTD12
ENSG00000124479	NDP
ENSG00000198963	RORB
ENSG00000164976	KIAA1161
ENSG00000186310	NAP1L3
ENSG00000118473	SGIP1
ENSG00000165949	IFI27
ENSG00000171444	MCC
ENSG00000233251	AC007743.1
ENSG00000099953	MMP11
ENSG00000115414	FN1
ENSG00000143369	ECM1
ENSG00000048740	CELF2
ENSG00000103647	CORO2B
ENSG00000249992	TMEM158
ENSG00000106266	SNX8
ENSG00000113657	DPYSL3
ENSG00000105472	CLEC11A
ENSG00000136235	GPNMB
ENSG00000197632	SERPINB2
ENSG00000131584	ACAP3
ENSG00000065534	MYLK
ENSG00000155962	CLIC2
ENSG00000043462	LCP2
ENSG00000102359	SRPX2
ENSG00000173698	ADGRG2
ENSG00000171617	ENC1
ENSG00000111335	OAS2
ENSG00000153404	PLEKHG4B
ENSG00000145022	TCTA
ENSG00000186340	THBS2
ENSG00000165617	DACT1
ENSG00000138795	LEF1
ENSG00000251284	RP13-644M16.1
ENSG00000165194	PCDH19
ENSG00000086548	CEACAM6
ENSG00000155016	CYP2U1
ENSG00000184838	PRR16
ENSG00000147100	SLC16A2
ENSG00000087245	MMP2
ENSG00000139567	ACVRL1
ENSG00000166147	FBN1
ENSG00000172403	SYNPO2
ENSG00000188130	MAPK12
ENSG00000260121	RP5-1142A6.9
ENSG00000128805	ARHGAP22
ENSG00000108821	COL1A1
ENSG00000125266	EFNB2
ENSG00000102109	PCSK1N
ENSG00000261150	EPPK1
ENSG00000150510	FAM124A
ENSG00000242732	RGAG4
ENSG00000233325	MIPEPP3
ENSG00000075618	FSCN1
ENSG00000173918	C1QTNF1
ENSG00000111199	TRPV4
ENSG00000125378	BMP4
ENSG00000019549	SNAI2
ENSG00000240184	PCDHGC3
ENSG00000140945	CDH13
ENSG00000147206	NXF3
ENSG00000110427	KIAA1549L
ENSG00000163359	COL6A3
ENSG00000036530	CYP46A1
ENSG00000115616	SLC9A2
ENSG00000198910	L1CAM
ENSG00000175899	A2M
ENSG00000154262	ABCA6
ENSG00000059804	SLC2A3
ENSG00000013297	CLDN11
ENSG00000072952	MRVI1
ENSG00000188191	PRKAR1B
ENSG00000187372	PCDHB13
ENSG00000135838	NPL
ENSG00000166391	MOGAT2
ENSG00000205572	SERF1B
ENSG00000255198	SNHG9
ENSG00000196569	LAMA2
ENSG00000101335	MYL9
ENSG00000111962	UST
ENSG00000104332	SFRP1
ENSG00000107317	PTGDS
ENSG00000143387	CTSK
ENSG00000137809	ITGA11
ENSG00000117501	MROH9
ENSG00000113140	SPARC
ENSG00000237807	RP11-400K9.4
ENSG00000188549	C15orf52
ENSG00000172348	RCAN2
ENSG00000157502	MUM1L1
ENSG00000260000	RP3-467N11.1
ENSG00000177374	HIC1
ENSG00000170558	CDH2
ENSG00000213949	ITGA1
ENSG00000134775	FHOD3
ENSG00000268996	MAN1B1-AS1
ENSG00000183317	EPHA10
ENSG00000148204	CRB2
ENSG00000177076	ACER2
ENSG00000145284	SCD5
ENSG00000133083	DCLK1
ENSG00000138311	ZNF365
ENSG00000136541	ERMN
ENSG00000180251	SLC9A4
ENSG00000175745	NR2F1
ENSG00000164620	RELL2
ENSG00000176697	BDNF
ENSG00000174599	TRAM1L1
ENSG00000204291	COL15A1
ENSG00000143195	ILDR2
ENSG00000165092	ALDH1A1
ENSG00000158246	FAM46B
ENSG00000119547	ONECUT2
ENSG00000163823	CCR1
ENSG00000273301	RP11-314B1.2
ENSG00000119681	LTBP2
ENSG00000179397	C1orf101
ENSG00000139329	LUM
ENSG00000197043	ANXA6
ENSG00000078596	ITM2A
ENSG00000152377	SPOCK1
ENSG00000143631	FLG
ENSG00000204397	CARD16
ENSG00000142173	COL6A2
ENSG00000121068	TBX2
ENSG00000150625	GPM6A
ENSG00000050165	DKK3
ENSG00000162873	KLHDC8A
ENSG00000186472	PCLO
ENSG00000165124	SVEP1
ENSG00000117020	AKT3
ENSG00000204262	COL5A2
ENSG00000000971	CFH
ENSG00000148516	ZEB1
ENSG00000143248	RGS5
ENSG00000189184	PCDH18
ENSG00000164220	F2RL2
ENSG00000168542	COL3A1
ENSG00000105137	SYDE1
ENSG00000011465	DCN
ENSG00000106366	SERPINE1
ENSG00000022267	FHL1
ENSG00000120337	TNFSF18
ENSG00000164871	SPAG11B
ENSG00000113532	ST8SIA4
ENSG00000152953	STK32B
ENSG00000069122	ADGRF5
ENSG00000169071	ROR2
ENSG00000266934	RP11-332H18.3
ENSG00000154864	PIEZO2
ENSG00000008311	AASS
ENSG00000215458	AATBC
ENSG00000261295	RP11-524D16__A.3
ENSG00000154096	THY1
ENSG00000137267	TUBB2A
ENSG00000130540	SULT4A1
ENSG00000162951	LRRTM1
ENSG00000137674	MMP20
ENSG00000151617	EDNRA
ENSG00000146966	DENND2A
ENSG00000206538	VGLL3
ENSG00000120915	EPHX2
ENSG00000156689	GLYATL2
ENSG00000133110	POSTN
ENSG00000135074	ADAM19
ENSG00000177469	PTRF
ENSG00000126709	IFI6
ENSG00000276122	RP11-143E21.3
ENSG00000248405	PRR5-ARHGAP8
ENSG00000228594	FNDC10
ENSG00000129675	ARHGEF6
ENSG00000121653	MAPK8IP1
ENSG00000137573	SULF1
ENSG00000174175	SELP
ENSG00000117152	RGS4
ENSG00000255248	MIR100HG
ENSG00000149090	PAMR1
ENSG00000140285	FGF7
ENSG00000186377	CYP4X1
ENSG00000120820	GLT8D2
ENSG00000203727	SAMD5
ENSG00000116745	RPE65
ENSG00000162595	DIRAS3
ENSG00000080573	COL5A3
ENSG00000196557	CACNA1H
ENSG00000151117	TMEM86A
ENSG00000147889	CDKN2A
ENSG00000122786	CALD1
ENSG00000117009	KMO
ENSG00000152402	GUCY1A2
ENSG00000106034	CPED1
ENSG00000198626	RYR2
ENSG00000135111	TBX3
ENSG00000110799	VWF
ENSG00000101265	RASSF2
ENSG00000116962	NID1
ENSG00000010295	IFFO1
ENSG00000164778	EN2
ENSG00000198502	HLA-DRB5
ENSG00000021300	PLEKHB1
ENSG00000174807	CD248
ENSG00000130635	COL5A1
ENSG00000139926	FRMD6
ENSG00000137877	SPTBN5
ENSG00000069764	PLA2G10
ENSG00000084710	EFR3B
ENSG00000227473	TSSK5P
ENSG00000113721	PDGFRB
ENSG00000175928	LRRN1
ENSG00000197893	NRAP
ENSG00000123643	SLC36A1
ENSG00000261115	TMEM178B
ENSG00000169783	LINGO1
ENSG00000188707	ZBED6CL
ENSG00000186469	GNG2
ENSG00000197646	PDCD1LG2
ENSG00000140873	ADAMTS18
ENSG00000140807	NKD1
ENSG00000066735	KIF26A
ENSG00000196460	RFX8
ENSG00000173705	SUSD5
ENSG00000138435	CHRNA1
ENSG00000114948	ADAM23
ENSG00000183496	MEX3B
ENSG00000131634	TMEM204
ENSG00000042980	ADAM28
ENSG00000147251	DOCK11
ENSG00000114698	PLSCR4
ENSG00000165449	SLC16A9
ENSG00000156103	MMP16
ENSG00000232021	LEF1-AS1
ENSG00000119865	CNRIP1
ENSG00000185818	NAT8L
ENSG00000171815	PCDHB1
ENSG00000169083	AR
ENSG00000170390	DCLK2
ENSG00000095587	TLL2
ENSG00000272667	RP11-395A13.2
ENSG00000165633	VSTM4
ENSG00000177409	SAMD9L
ENSG00000164742	ADCY1
ENSG00000128591	FLNC
ENSG00000180638	SLC47A2
ENSG00000089472	HEPH
ENSG00000149972	CNTN5
ENSG00000135925	WNT10A
ENSG00000128872	TMOD2
ENSG00000129009	ISLR
ENSG00000169554	ZEB2
ENSG00000164330	EBF1
ENSG00000186019	AC084219.4
ENSG00000185272	RBM11
ENSG00000267308	AC004510.3
ENSG00000177575	CD163
ENSG00000141338	ABCA8
ENSG00000078098	FAP
ENSG00000167034	NKX3-1
ENSG00000163637	PRICKLE2
ENSG00000213694	S1PR3
ENSG00000050555	LAMC3
ENSG00000174460	ZCCHC12
ENSG00000107742	SPOCK2
ENSG00000111012	CYP27B1
ENSG00000121904	CSMD2
ENSG00000214548	MEG3
ENSG00000133135	RNF128
ENSG00000272081	CTD-2376I4.2
ENSG00000113578	FGF1
ENSG00000134853	PDGFRA
ENSG00000260807	RP11-161M6.2
ENSG00000102243	VGLL1
ENSG00000138080	EMILIN1
ENSG00000164120	HPGD
ENSG00000107984	DKK1
ENSG00000171992	SYNPO
ENSG00000196611	MMP1
ENSG00000145217	SLC26A1
ENSG00000164308	ERAP2
ENSG00000158816	VWA5B1
ENSG00000060982	BCAT1
ENSG00000135905	DOCK10
ENSG00000116132	PRRX1
ENSG00000233237	LINC00472
ENSG00000110436	SLC1A2
ENSG00000242600	MBL1P
ENSG00000204542	C6orf15
ENSG00000136732	GYPC
ENSG00000132688	NES
ENSG00000167889	MGAT5B
ENSG00000104381	GDAP1
ENSG00000248383	PCDHAC1
ENSG00000184937	WT1
ENSG00000122694	GLIPR2
ENSG00000128656	CHN1
ENSG00000167552	TUBA1A
ENSG00000119042	SATB2
ENSG00000171004	HS6ST2
ENSG00000249320	RP11-206P5.1
ENSG00000090382	LYZ
ENSG00000163501	IHH
ENSG00000148082	SHC3
ENSG00000042832	TG
ENSG00000144857	BOC
ENSG00000127252	HRASLS
ENSG00000125869	LAMP5
ENSG00000121440	PDZRN3
ENSG00000127528	KLF2
ENSG00000145569	FAM105A
ENSG00000265912	RP11-583F2.2
ENSG00000175267	VWA3A
ENSG00000250303	RP11-356J5.12
ENSG00000106003	LFNG
ENSG00000139973	SYT16
ENSG00000130948	HSD17B3
ENSG00000171451	DSEL
ENSG00000136114	THSD1
ENSG00000087116	ADAMTS2
ENSG00000256234	RP11-283G6.4
ENSG00000067715	SYT1
ENSG00000182492	BGN
ENSG00000169122	FAM110B
ENSG00000274317	RP11-93G5.1
ENSG00000238276	RP11-245J24.1
ENSG00000135144	DTX1
ENSG00000133107	TRPC4
ENSG00000143341	HMCN1
ENSG00000089199	CHGB
ENSG00000272267	RP11-375N15.2
ENSG00000212724	KRTAP2-3
ENSG00000064989	CALCRL
ENSG00000103742	IGDCC4
ENSG00000183801	OLFML1
ENSG00000225783	MIAT
ENSG00000169918	OTUD7A
ENSG00000270607	RP11-359E10.1
ENSG00000151790	TDO2
ENSG00000166482	MFAP4
ENSG00000123496	IL13RA2
ENSG00000158683	PKD1L1
ENSG00000161281	COX7A1
ENSG00000166825	ANPEP
ENSG00000182667	NTM
ENSG00000179388	EGR3
ENSG00000163577	EIF5A2
ENSG00000134569	LRP4
ENSG00000166073	GPR176
ENSG00000130038	CRACR2A
ENSG00000166448	TMEM130
ENSG00000074047	GLI2
ENSG00000164107	HAND2
ENSG00000224689	ZNF812P
ENSG00000152583	SPARCL1
ENSG00000188613	NANOS1
ENSG00000183722	LHFP
ENSG00000153956	CACNA2D1
ENSG00000271579	RP11-116D17.3
ENSG00000144810	COL8A1
ENSG00000109758	HGFAC
ENSG00000162944	RFTN2
ENSG00000135919	SERPINE2
ENSG00000180155	LYNX1
ENSG00000134668	SPOCD1
ENSG00000101955	SRPX
ENSG00000169744	LDB2
ENSG00000111218	PRMT8
ENSG00000168386	FILIP1L
ENSG00000169247	SH3TC2
ENSG00000106624	AEBP1
ENSG00000101445	PPP1R16B
ENSG00000213413	PVRIG
ENSG00000216977	RPL21P65
ENSG00000267501	RP11-108P20.2
ENSG00000144369	FAM171B
ENSG00000163376	KBTBD8
ENSG00000066056	TIE1
ENSG00000163618	CADPS
ENSG00000267151	MIR2117HG
ENSG00000239474	KLHL41
ENSG00000182545	RNASE10
ENSG00000272695	GAS6-AS2
ENSG00000113361	CDH6
ENSG00000010610	CD4
ENSG00000081189	MEF2C
ENSG00000126882	FAM78A
ENSG00000167588	GPD1
ENSG00000198838	RYR3
ENSG00000139287	TPH2
ENSG00000092607	TBX15
ENSG00000100557	C14orf105

## Sheet: 419 up GO
GO enrichment analysis of 419 common genes
Ontology	GO ID	Description	out (343)	All (17718)	pvalue	p.adjust	Genes
Biological_Process	GO:0007155	cell adhesion	93	1530	3.1e-24	1.1e-20	ENSG00000010610;ENSG00000013297;ENSG00000019549;ENSG00000050555;ENSG00000074047;ENSG00000078098;ENSG00000080573;ENSG00000086548;ENSG00000087245;ENSG00000101335;ENSG00000101955;ENSG00000102359;ENSG00000103647;ENSG00000103742;ENSG00000104332;ENSG00000106366;ENSG00000107742;ENSG00000108821;ENSG00000110799;ENSG00000111199;ENSG00000112902;ENSG00000113361;ENSG00000114948;ENSG00000115414;ENSG00000116962…
Biological_Process	GO:0022610	biological adhesion	93	1537	4.32e-24	1.1e-20	ENSG00000010610;ENSG00000013297;ENSG00000019549;ENSG00000050555;ENSG00000074047;ENSG00000078098;ENSG00000080573;ENSG00000086548;ENSG00000087245;ENSG00000101335;ENSG00000101955;ENSG00000102359;ENSG00000103647;ENSG00000103742;ENSG00000104332;ENSG00000106366;ENSG00000107742;ENSG00000108821;ENSG00000110799;ENSG00000111199;ENSG00000112902;ENSG00000113361;ENSG00000114948;ENSG00000115414;ENSG00000116962…
Biological_Process	GO:0048731	system development	183	4969	2.25e-23	3.82e-20	ENSG00000010610;ENSG00000011465;ENSG00000013297;ENSG00000019549;ENSG00000022267;ENSG00000036530;ENSG00000042832;ENSG00000050165;ENSG00000050555;ENSG00000064989;ENSG00000065534;ENSG00000066056;ENSG00000066735;ENSG00000067715;ENSG00000069122;ENSG00000069764;ENSG00000074047;ENSG00000078098;ENSG00000078596;ENSG00000080573;ENSG00000081189;ENSG00000087116;ENSG00000087245;ENSG00000092607;ENSG00000095587…
Biological_Process	GO:0007275	multicellular organism development	188	5283	2.04e-22	2.6e-19	ENSG00000010610;ENSG00000011465;ENSG00000013297;ENSG00000019549;ENSG00000022267;ENSG00000036530;ENSG00000042832;ENSG00000050165;ENSG00000050555;ENSG00000064989;ENSG00000065534;ENSG00000066056;ENSG00000066735;ENSG00000067715;ENSG00000069122;ENSG00000069764;ENSG00000074047;ENSG00000078098;ENSG00000078596;ENSG00000080573;ENSG00000081189;ENSG00000087116;ENSG00000087245;ENSG00000092607;ENSG00000095587…
Biological_Process	GO:0048856	anatomical structure development	199	5916	3.55e-21	3.61e-18	ENSG00000010610;ENSG00000011465;ENSG00000013297;ENSG00000019549;ENSG00000022267;ENSG00000036530;ENSG00000042832;ENSG00000050165;ENSG00000050555;ENSG00000064989;ENSG00000065534;ENSG00000066056;ENSG00000066735;ENSG00000067715;ENSG00000069122;ENSG00000069764;ENSG00000074047;ENSG00000078098;ENSG00000078596;ENSG00000080573;ENSG00000081189;ENSG00000087116;ENSG00000087245;ENSG00000092607;ENSG00000095587…
Biological_Process	GO:0009653	anatomical structure morphogenesis	122	2749	2.65e-20	2.25e-17	ENSG00000011465;ENSG00000019549;ENSG00000022267;ENSG00000050165;ENSG00000050555;ENSG00000064989;ENSG00000065534;ENSG00000066056;ENSG00000067715;ENSG00000069122;ENSG00000069764;ENSG00000074047;ENSG00000078098;ENSG00000081189;ENSG00000087245;ENSG00000092607;ENSG00000101335;ENSG00000101445;ENSG00000102359;ENSG00000104332;ENSG00000106003;ENSG00000106366;ENSG00000107984;ENSG00000108821;ENSG00000111199…
Biological_Process	GO:0032502	developmental process	207	6532	4.66e-19	3.39e-16	ENSG00000010610;ENSG00000011465;ENSG00000013297;ENSG00000019549;ENSG00000021300;ENSG00000022267;ENSG00000036530;ENSG00000042832;ENSG00000042980;ENSG00000050165;ENSG00000050555;ENSG00000064989;ENSG00000065534;ENSG00000066056;ENSG00000066735;ENSG00000067715;ENSG00000069122;ENSG00000069764;ENSG00000074047;ENSG00000078098;ENSG00000078596;ENSG00000080573;ENSG00000081189;ENSG00000087116;ENSG00000087245…
Biological_Process	GO:0001944	vasculature development	55	737	4.69e-18	2.99e-15	ENSG00000011465;ENSG00000064989;ENSG00000065534;ENSG00000066056;ENSG00000069122;ENSG00000078098;ENSG00000081189;ENSG00000087245;ENSG00000101445;ENSG00000102359;ENSG00000104332;ENSG00000106366;ENSG00000108821;ENSG00000112902;ENSG00000113140;ENSG00000113578;ENSG00000113721;ENSG00000115414;ENSG00000116132;ENSG00000117020;ENSG00000121068;ENSG00000122786;ENSG00000124479;ENSG00000125266;ENSG00000125378…
Biological_Process	GO:0032501	multicellular organismal process	227	7687	7.7e-18	4.36e-15	ENSG00000010610;ENSG00000011465;ENSG00000013297;ENSG00000019549;ENSG00000022267;ENSG00000036530;ENSG00000042832;ENSG00000042980;ENSG00000048740;ENSG00000050165;ENSG00000050555;ENSG00000059804;ENSG00000064989;ENSG00000065534;ENSG00000066056;ENSG00000066735;ENSG00000067715;ENSG00000069122;ENSG00000069764;ENSG00000074047;ENSG00000078098;ENSG00000078596;ENSG00000080573;ENSG00000081189;ENSG00000087116…
Biological_Process	GO:0030198	extracellular matrix organization	36	324	2.02e-17	1.03e-14	ENSG00000066056;ENSG00000075618;ENSG00000078098;ENSG00000080573;ENSG00000087116;ENSG00000087245;ENSG00000095587;ENSG00000099953;ENSG00000106624;ENSG00000107742;ENSG00000108821;ENSG00000116962;ENSG00000130635;ENSG00000133110;ENSG00000134853;ENSG00000137573;ENSG00000137674;ENSG00000138080;ENSG00000138316;ENSG00000139329;ENSG00000140873;ENSG00000143341;ENSG00000143387;ENSG00000144810;ENSG00000151388…
Biological_Process	GO:0043062	extracellular structure organization	36	325	2.23e-17	1.03e-14	ENSG00000066056;ENSG00000075618;ENSG00000078098;ENSG00000080573;ENSG00000087116;ENSG00000087245;ENSG00000095587;ENSG00000099953;ENSG00000106624;ENSG00000107742;ENSG00000108821;ENSG00000116962;ENSG00000130635;ENSG00000133110;ENSG00000134853;ENSG00000137573;ENSG00000137674;ENSG00000138080;ENSG00000138316;ENSG00000139329;ENSG00000140873;ENSG00000143341;ENSG00000143387;ENSG00000144810;ENSG00000151388…
Biological_Process	GO:0045229	external encapsulating structure organization	36	327	2.72e-17	1.15e-14	ENSG00000066056;ENSG00000075618;ENSG00000078098;ENSG00000080573;ENSG00000087116;ENSG00000087245;ENSG00000095587;ENSG00000099953;ENSG00000106624;ENSG00000107742;ENSG00000108821;ENSG00000116962;ENSG00000130635;ENSG00000133110;ENSG00000134853;ENSG00000137573;ENSG00000137674;ENSG00000138080;ENSG00000138316;ENSG00000139329;ENSG00000140873;ENSG00000143341;ENSG00000143387;ENSG00000144810;ENSG00000151388…
Biological_Process	GO:0001568	blood vessel development	52	706	7.44e-17	2.92e-14	ENSG00000011465;ENSG00000064989;ENSG00000065534;ENSG00000066056;ENSG00000069122;ENSG00000078098;ENSG00000081189;ENSG00000087245;ENSG00000101445;ENSG00000102359;ENSG00000104332;ENSG00000106366;ENSG00000108821;ENSG00000112902;ENSG00000113140;ENSG00000113578;ENSG00000113721;ENSG00000115414;ENSG00000116132;ENSG00000117020;ENSG00000121068;ENSG00000122786;ENSG00000125266;ENSG00000125378;ENSG00000127528…
Biological_Process	GO:0016477	cell migration	78	1504	3.88e-16	1.41e-13	ENSG00000011465;ENSG00000019549;ENSG00000050555;ENSG00000065534;ENSG00000066056;ENSG00000075618;ENSG00000078098;ENSG00000081189;ENSG00000086548;ENSG00000087245;ENSG00000102359;ENSG00000104332;ENSG00000105137;ENSG00000106366;ENSG00000108821;ENSG00000111199;ENSG00000112902;ENSG00000113140;ENSG00000113578;ENSG00000113657;ENSG00000113721;ENSG00000115414;ENSG00000117020;ENSG00000119042;ENSG00000119547…
Biological_Process	GO:0040011	locomotion	89	1888	6.53e-16	2.22e-13	ENSG00000011465;ENSG00000019549;ENSG00000050555;ENSG00000065534;ENSG00000066056;ENSG00000069764;ENSG00000074047;ENSG00000075618;ENSG00000078098;ENSG00000081189;ENSG00000086548;ENSG00000087245;ENSG00000102359;ENSG00000104332;ENSG00000105137;ENSG00000106366;ENSG00000107742;ENSG00000108821;ENSG00000111199;ENSG00000112902;ENSG00000113140;ENSG00000113578;ENSG00000113657;ENSG00000113721;ENSG00000115414…
Biological_Process	GO:0048646	anatomical structure formation involved in morphogenesis	67	1174	7.23e-16	2.3e-13	ENSG00000011465;ENSG00000019549;ENSG00000064989;ENSG00000066056;ENSG00000074047;ENSG00000078098;ENSG00000081189;ENSG00000087245;ENSG00000101335;ENSG00000101445;ENSG00000102359;ENSG00000104332;ENSG00000106003;ENSG00000106366;ENSG00000107984;ENSG00000108821;ENSG00000112902;ENSG00000113140;ENSG00000113578;ENSG00000113721;ENSG00000115414;ENSG00000117020;ENSG00000121068;ENSG00000122786;ENSG00000125266…
Biological_Process	GO:0048514	blood vessel morphogenesis	47	619	8.48e-16	2.54e-13	ENSG00000011465;ENSG00000064989;ENSG00000065534;ENSG00000066056;ENSG00000069122;ENSG00000078098;ENSG00000087245;ENSG00000101445;ENSG00000102359;ENSG00000104332;ENSG00000106366;ENSG00000112902;ENSG00000113140;ENSG00000113578;ENSG00000113721;ENSG00000115414;ENSG00000116132;ENSG00000117020;ENSG00000121068;ENSG00000122786;ENSG00000125266;ENSG00000125378;ENSG00000127528;ENSG00000128805;ENSG00000134853…
Biological_Process	GO:0072359	circulatory system development	65	1123	1.08e-15	3.06e-13	ENSG00000011465;ENSG00000019549;ENSG00000064989;ENSG00000065534;ENSG00000066056;ENSG00000069122;ENSG00000074047;ENSG00000078098;ENSG00000081189;ENSG00000087245;ENSG00000101445;ENSG00000102359;ENSG00000104332;ENSG00000106366;ENSG00000107984;ENSG00000108821;ENSG00000112902;ENSG00000113140;ENSG00000113578;ENSG00000113721;ENSG00000115414;ENSG00000116132;ENSG00000117020;ENSG00000117152;ENSG00000121068…
Biological_Process	GO:0035239	tube morphogenesis	56	867	1.38e-15	3.71e-13	ENSG00000011465;ENSG00000064989;ENSG00000065534;ENSG00000066056;ENSG00000069122;ENSG00000074047;ENSG00000078098;ENSG00000081189;ENSG00000087245;ENSG00000101445;ENSG00000102359;ENSG00000104332;ENSG00000106366;ENSG00000112902;ENSG00000113140;ENSG00000113578;ENSG00000113721;ENSG00000115414;ENSG00000116132;ENSG00000117020;ENSG00000121068;ENSG00000122786;ENSG00000125266;ENSG00000125378;ENSG00000127528…
Biological_Process	GO:0048513	animal organ development	134	3637	1.64e-15	4.18e-13	ENSG00000010610;ENSG00000011465;ENSG00000019549;ENSG00000022267;ENSG00000042832;ENSG00000050165;ENSG00000050555;ENSG00000064989;ENSG00000065534;ENSG00000066056;ENSG00000067715;ENSG00000069122;ENSG00000069764;ENSG00000074047;ENSG00000078596;ENSG00000080573;ENSG00000081189;ENSG00000087116;ENSG00000087245;ENSG00000092607;ENSG00000095587;ENSG00000101265;ENSG00000104332;ENSG00000106003;ENSG00000106366…
Biological_Process	GO:0048870	cell motility	82	1701	3.7e-15	8.57e-13	ENSG00000011465;ENSG00000019549;ENSG00000050555;ENSG00000065534;ENSG00000066056;ENSG00000075618;ENSG00000078098;ENSG00000081189;ENSG00000086548;ENSG00000087245;ENSG00000102359;ENSG00000104332;ENSG00000105137;ENSG00000106366;ENSG00000107742;ENSG00000108821;ENSG00000111199;ENSG00000112902;ENSG00000113140;ENSG00000113578;ENSG00000113657;ENSG00000113721;ENSG00000115414;ENSG00000117020;ENSG00000119042…
Biological_Process	GO:0051674	localization of cell	82	1701	3.7e-15	8.57e-13	ENSG00000011465;ENSG00000019549;ENSG00000050555;ENSG00000065534;ENSG00000066056;ENSG00000075618;ENSG00000078098;ENSG00000081189;ENSG00000086548;ENSG00000087245;ENSG00000102359;ENSG00000104332;ENSG00000105137;ENSG00000106366;ENSG00000107742;ENSG00000108821;ENSG00000111199;ENSG00000112902;ENSG00000113140;ENSG00000113578;ENSG00000113657;ENSG00000113721;ENSG00000115414;ENSG00000117020;ENSG00000119042…
Biological_Process	GO:0006928	movement of cell or subcellular component	93	2138	1.76e-14	3.89e-12	ENSG00000011465;ENSG00000019549;ENSG00000050555;ENSG00000065534;ENSG00000066056;ENSG00000066735;ENSG00000069764;ENSG00000074047;ENSG00000075618;ENSG00000078098;ENSG00000081189;ENSG00000086548;ENSG00000087245;ENSG00000102359;ENSG00000104332;ENSG00000105137;ENSG00000106366;ENSG00000107742;ENSG00000108821;ENSG00000111199;ENSG00000112902;ENSG00000113140;ENSG00000113578;ENSG00000113657;ENSG00000113721…
Biological_Process	GO:0009887	animal organ morphogenesis	61	1070	1.92e-14	4.07e-12	ENSG00000011465;ENSG00000019549;ENSG00000022267;ENSG00000050555;ENSG00000065534;ENSG00000074047;ENSG00000081189;ENSG00000087245;ENSG00000092607;ENSG00000104332;ENSG00000106003;ENSG00000106366;ENSG00000107984;ENSG00000108821;ENSG00000111199;ENSG00000113578;ENSG00000113721;ENSG00000116132;ENSG00000116745;ENSG00000117020;ENSG00000119042;ENSG00000119547;ENSG00000121068;ENSG00000125266;ENSG00000125378…
Biological_Process	GO:0009888	tissue development	87	1997	1.53e-13	3.11e-11	ENSG00000019549;ENSG00000050555;ENSG00000065534;ENSG00000066056;ENSG00000069764;ENSG00000074047;ENSG00000081189;ENSG00000087245;ENSG00000095587;ENSG00000101445;ENSG00000104332;ENSG00000106003;ENSG00000106366;ENSG00000107984;ENSG00000108821;ENSG00000111012;ENSG00000111199;ENSG00000112902;ENSG00000113578;ENSG00000113721;ENSG00000115414;ENSG00000116132;ENSG00000117152;ENSG00000119042;ENSG00000119547…
Biological_Process	GO:0035295	tube development	59	1080	3.46e-13	6.78e-11	ENSG00000011465;ENSG00000064989;ENSG00000065534;ENSG00000066056;ENSG00000069122;ENSG00000074047;ENSG00000078098;ENSG00000081189;ENSG00000087116;ENSG00000087245;ENSG00000101445;ENSG00000102359;ENSG00000104332;ENSG00000106366;ENSG00000112902;ENSG00000113140;ENSG00000113578;ENSG00000113721;ENSG00000115414;ENSG00000116132;ENSG00000117020;ENSG00000121068;ENSG00000122786;ENSG00000125266;ENSG00000125378…
Biological_Process	GO:0001525	angiogenesis	39	530	7.98e-13	1.51e-10	ENSG00000011465;ENSG00000064989;ENSG00000066056;ENSG00000078098;ENSG00000087245;ENSG00000101445;ENSG00000102359;ENSG00000104332;ENSG00000106366;ENSG00000112902;ENSG00000113140;ENSG00000113578;ENSG00000113721;ENSG00000115414;ENSG00000117020;ENSG00000122786;ENSG00000125266;ENSG00000125378;ENSG00000127528;ENSG00000128805;ENSG00000134853;ENSG00000136235;ENSG00000137573;ENSG00000137801;ENSG00000138080…
Biological_Process	GO:0007399	nervous system development	98	2538	4.26e-12	7.74e-10	ENSG00000013297;ENSG00000036530;ENSG00000042832;ENSG00000050555;ENSG00000066735;ENSG00000067715;ENSG00000069764;ENSG00000074047;ENSG00000081189;ENSG00000087245;ENSG00000102359;ENSG00000104332;ENSG00000107742;ENSG00000107984;ENSG00000110436;ENSG00000111199;ENSG00000111962;ENSG00000112902;ENSG00000113532;ENSG00000113657;ENSG00000114948;ENSG00000115414;ENSG00000116132;ENSG00000117020;ENSG00000117152…
Biological_Process	GO:0050793	regulation of developmental process	97	2528	8.32e-12	1.46e-09	ENSG00000010610;ENSG00000011465;ENSG00000019549;ENSG00000021300;ENSG00000042832;ENSG00000066056;ENSG00000067715;ENSG00000069764;ENSG00000074047;ENSG00000081189;ENSG00000095587;ENSG00000099953;ENSG00000101265;ENSG00000101445;ENSG00000102359;ENSG00000104332;ENSG00000105137;ENSG00000106003;ENSG00000106366;ENSG00000107742;ENSG00000107984;ENSG00000108821;ENSG00000111012;ENSG00000111199;ENSG00000111335…
Biological_Process	GO:0048869	cellular developmental process	141	4376	1.15e-11	1.93e-09	ENSG00000010610;ENSG00000019549;ENSG00000021300;ENSG00000022267;ENSG00000050555;ENSG00000066056;ENSG00000067715;ENSG00000069122;ENSG00000069764;ENSG00000074047;ENSG00000078596;ENSG00000081189;ENSG00000087245;ENSG00000092607;ENSG00000095587;ENSG00000099953;ENSG00000101265;ENSG00000101335;ENSG00000101445;ENSG00000104332;ENSG00000106003;ENSG00000106366;ENSG00000107742;ENSG00000107984;ENSG00000108821…
Biological_Process	GO:2000145	regulation of cell motility	53	985	1.18e-11	1.93e-09	ENSG00000011465;ENSG00000019549;ENSG00000065534;ENSG00000066056;ENSG00000081189;ENSG00000086548;ENSG00000087245;ENSG00000102359;ENSG00000104332;ENSG00000105137;ENSG00000106366;ENSG00000107742;ENSG00000108821;ENSG00000111199;ENSG00000112902;ENSG00000113140;ENSG00000113578;ENSG00000113657;ENSG00000113721;ENSG00000115414;ENSG00000117020;ENSG00000119547;ENSG00000120337;ENSG00000122694;ENSG00000125378…
Biological_Process	GO:0032963	collagen metabolic process	17	103	1.29e-11	2.05e-09	ENSG00000078098;ENSG00000087116;ENSG00000087245;ENSG00000099953;ENSG00000108821;ENSG00000113721;ENSG00000125378;ENSG00000130635;ENSG00000137674;ENSG00000138080;ENSG00000138316;ENSG00000143387;ENSG00000156103;ENSG00000161544;ENSG00000163501;ENSG00000166482;ENSG00000196611
Biological_Process	GO:0030154	cell differentiation	139	4301	1.46e-11	2.25e-09	ENSG00000010610;ENSG00000019549;ENSG00000021300;ENSG00000022267;ENSG00000050555;ENSG00000066056;ENSG00000067715;ENSG00000069122;ENSG00000069764;ENSG00000074047;ENSG00000078596;ENSG00000081189;ENSG00000087245;ENSG00000092607;ENSG00000095587;ENSG00000099953;ENSG00000101265;ENSG00000101335;ENSG00000101445;ENSG00000104332;ENSG00000106003;ENSG00000106366;ENSG00000107742;ENSG00000107984;ENSG00000108821…
Biological_Process	GO:0040012	regulation of locomotion	54	1030	1.97e-11	2.95e-09	ENSG00000011465;ENSG00000019549;ENSG00000065534;ENSG00000066056;ENSG00000081189;ENSG00000086548;ENSG00000087245;ENSG00000102359;ENSG00000104332;ENSG00000105137;ENSG00000106366;ENSG00000107742;ENSG00000108821;ENSG00000111199;ENSG00000112902;ENSG00000113140;ENSG00000113578;ENSG00000113657;ENSG00000113721;ENSG00000115414;ENSG00000117020;ENSG00000119547;ENSG00000120337;ENSG00000122694;ENSG00000125266…
Biological_Process	GO:0030334	regulation of cell migration	50	927	4.48e-11	6.52e-09	ENSG00000011465;ENSG00000019549;ENSG00000065534;ENSG00000066056;ENSG00000081189;ENSG00000086548;ENSG00000087245;ENSG00000102359;ENSG00000104332;ENSG00000105137;ENSG00000106366;ENSG00000108821;ENSG00000111199;ENSG00000112902;ENSG00000113140;ENSG00000113578;ENSG00000113657;ENSG00000113721;ENSG00000115414;ENSG00000117020;ENSG00000119547;ENSG00000120337;ENSG00000122694;ENSG00000125378;ENSG00000134853…
Biological_Process	GO:0051270	regulation of cellular component movement	54	1054	4.7e-11	6.65e-09	ENSG00000011465;ENSG00000019549;ENSG00000065534;ENSG00000066056;ENSG00000081189;ENSG00000086548;ENSG00000087245;ENSG00000102359;ENSG00000104332;ENSG00000105137;ENSG00000106366;ENSG00000107742;ENSG00000108821;ENSG00000111199;ENSG00000112902;ENSG00000113140;ENSG00000113578;ENSG00000113657;ENSG00000113721;ENSG00000115414;ENSG00000117020;ENSG00000119547;ENSG00000120337;ENSG00000122694;ENSG00000125378…
Biological_Process	GO:0030155	regulation of cell adhesion	45	778	4.89e-11	6.73e-09	ENSG00000010610;ENSG00000019549;ENSG00000074047;ENSG00000086548;ENSG00000087245;ENSG00000103647;ENSG00000104332;ENSG00000106366;ENSG00000107742;ENSG00000108821;ENSG00000111199;ENSG00000112902;ENSG00000115414;ENSG00000116962;ENSG00000119547;ENSG00000120337;ENSG00000125266;ENSG00000125378;ENSG00000135074;ENSG00000135144;ENSG00000135919;ENSG00000136235;ENSG00000137801;ENSG00000138080;ENSG00000138795…
Biological_Process	GO:0051241	negative regulation of multicellular organismal process	53	1042	9.52e-11	1.28e-08	ENSG00000011465;ENSG00000019549;ENSG00000064989;ENSG00000066056;ENSG00000069764;ENSG00000074047;ENSG00000078098;ENSG00000081189;ENSG00000087245;ENSG00000104332;ENSG00000106366;ENSG00000107317;ENSG00000107984;ENSG00000112902;ENSG00000113140;ENSG00000115414;ENSG00000117152;ENSG00000120337;ENSG00000125378;ENSG00000127528;ENSG00000133135;ENSG00000134569;ENSG00000134853;ENSG00000135144;ENSG00000135919…
Biological_Process	GO:0031589	cell-substrate adhesion	29	367	1.52e-10	1.98e-08	ENSG00000050555;ENSG00000080573;ENSG00000086548;ENSG00000103647;ENSG00000104332;ENSG00000106366;ENSG00000107742;ENSG00000108821;ENSG00000110799;ENSG00000115414;ENSG00000116962;ENSG00000119547;ENSG00000136114;ENSG00000137801;ENSG00000137809;ENSG00000138080;ENSG00000139567;ENSG00000140945;ENSG00000144810;ENSG00000147889;ENSG00000151388;ENSG00000152377;ENSG00000154096;ENSG00000164620;ENSG00000168542…
Biological_Process	GO:0061061	muscle structure development	40	664	1.94e-10	2.47e-08	ENSG00000022267;ENSG00000065534;ENSG00000081189;ENSG00000095587;ENSG00000101335;ENSG00000107984;ENSG00000113721;ENSG00000116962;ENSG00000117152;ENSG00000121068;ENSG00000125266;ENSG00000125378;ENSG00000128591;ENSG00000128872;ENSG00000131634;ENSG00000134775;ENSG00000134853;ENSG00000135111;ENSG00000135636;ENSG00000137809;ENSG00000138435;ENSG00000138795;ENSG00000140807;ENSG00000144857;ENSG00000148516…
Biological_Process	GO:0030199	collagen fibril organization	13	64	2.31e-10	2.87e-08	ENSG00000080573;ENSG00000087116;ENSG00000095587;ENSG00000099953;ENSG00000106624;ENSG00000108821;ENSG00000130635;ENSG00000138080;ENSG00000138316;ENSG00000139329;ENSG00000151388;ENSG00000168542;ENSG00000204262
Biological_Process	GO:0001667	ameboidal-type cell migration	31	429	3.21e-10	3.89e-08	ENSG00000011465;ENSG00000019549;ENSG00000078098;ENSG00000081189;ENSG00000102359;ENSG00000105137;ENSG00000112902;ENSG00000113140;ENSG00000113578;ENSG00000115414;ENSG00000117020;ENSG00000122694;ENSG00000125266;ENSG00000125378;ENSG00000137801;ENSG00000139567;ENSG00000140285;ENSG00000140945;ENSG00000148204;ENSG00000151617;ENSG00000161544;ENSG00000164107;ENSG00000165633;ENSG00000169554;ENSG00000170558…
Biological_Process	GO:0098609	cell-cell adhesion	49	950	3.35e-10	3.96e-08	ENSG00000010610;ENSG00000013297;ENSG00000074047;ENSG00000086548;ENSG00000101335;ENSG00000102359;ENSG00000103742;ENSG00000111199;ENSG00000113361;ENSG00000115414;ENSG00000120337;ENSG00000125266;ENSG00000125378;ENSG00000134853;ENSG00000135074;ENSG00000135144;ENSG00000135919;ENSG00000136235;ENSG00000137809;ENSG00000138080;ENSG00000138795;ENSG00000140873;ENSG00000140945;ENSG00000143195;ENSG00000143341…
Biological_Process	GO:0051239	regulation of multicellular organismal process	98	2765	5.75e-10	6.66e-08	ENSG00000010610;ENSG00000011465;ENSG00000019549;ENSG00000042832;ENSG00000048740;ENSG00000064989;ENSG00000066056;ENSG00000069764;ENSG00000074047;ENSG00000078098;ENSG00000081189;ENSG00000087245;ENSG00000101265;ENSG00000101335;ENSG00000101445;ENSG00000102359;ENSG00000103647;ENSG00000104332;ENSG00000105137;ENSG00000106003;ENSG00000106366;ENSG00000107317;ENSG00000107984;ENSG00000108821;ENSG00000111012…
Biological_Process	GO:0048468	cell development	83	2182	7.06e-10	7.99e-08	ENSG00000019549;ENSG00000050555;ENSG00000067715;ENSG00000069122;ENSG00000069764;ENSG00000074047;ENSG00000081189;ENSG00000087245;ENSG00000101335;ENSG00000101445;ENSG00000104332;ENSG00000107984;ENSG00000111199;ENSG00000111962;ENSG00000112902;ENSG00000113657;ENSG00000113721;ENSG00000115414;ENSG00000116132;ENSG00000117152;ENSG00000119042;ENSG00000119547;ENSG00000125266;ENSG00000125378;ENSG00000127528…
Biological_Process	GO:0048844	artery morphogenesis	13	71	9.04e-10	1e-07	ENSG00000065534;ENSG00000069122;ENSG00000113721;ENSG00000116132;ENSG00000117020;ENSG00000121068;ENSG00000125266;ENSG00000125378;ENSG00000139567;ENSG00000151617;ENSG00000164107;ENSG00000164120;ENSG00000168542
Biological_Process	GO:0051093	negative regulation of developmental process	48	951	1.06e-09	1.15e-07	ENSG00000011465;ENSG00000019549;ENSG00000066056;ENSG00000074047;ENSG00000095587;ENSG00000099953;ENSG00000104332;ENSG00000106366;ENSG00000107984;ENSG00000111199;ENSG00000112902;ENSG00000113140;ENSG00000117020;ENSG00000117152;ENSG00000120337;ENSG00000121068;ENSG00000125378;ENSG00000127528;ENSG00000130635;ENSG00000134569;ENSG00000135111;ENSG00000135144;ENSG00000137573;ENSG00000137801;ENSG00000138080…
Biological_Process	GO:0007166	cell surface receptor signaling pathway	98	2820	1.68e-09	1.79e-07	ENSG00000010610;ENSG00000011465;ENSG00000019549;ENSG00000043462;ENSG00000050165;ENSG00000064989;ENSG00000066056;ENSG00000069122;ENSG00000074047;ENSG00000081189;ENSG00000087245;ENSG00000101265;ENSG00000101955;ENSG00000104332;ENSG00000106003;ENSG00000106366;ENSG00000107984;ENSG00000108821;ENSG00000111335;ENSG00000112902;ENSG00000113361;ENSG00000113578;ENSG00000113721;ENSG00000115414;ENSG00000116132…
Biological_Process	GO:2000026	regulation of multicellular organismal development	61	1406	1.76e-09	1.83e-07	ENSG00000010610;ENSG00000011465;ENSG00000019549;ENSG00000042832;ENSG00000066056;ENSG00000074047;ENSG00000081189;ENSG00000101265;ENSG00000101445;ENSG00000102359;ENSG00000104332;ENSG00000106366;ENSG00000107984;ENSG00000111012;ENSG00000111335;ENSG00000112902;ENSG00000113140;ENSG00000113578;ENSG00000115414;ENSG00000117020;ENSG00000117152;ENSG00000120337;ENSG00000121068;ENSG00000125378;ENSG00000127528…
Biological_Process	GO:0042692	muscle cell differentiation	28	384	1.96e-09	2e-07	ENSG00000081189;ENSG00000101335;ENSG00000107984;ENSG00000113721;ENSG00000116962;ENSG00000117152;ENSG00000121068;ENSG00000125266;ENSG00000125378;ENSG00000128591;ENSG00000128872;ENSG00000131634;ENSG00000134775;ENSG00000134853;ENSG00000135111;ENSG00000135636;ENSG00000148516;ENSG00000151617;ENSG00000164976;ENSG00000170558;ENSG00000176697;ENSG00000184937;ENSG00000185386;ENSG00000188130;ENSG00000196557…
Biological_Process	GO:2000147	positive regulation of cell motility	34	555	3.22e-09	3.17e-07	ENSG00000019549;ENSG00000065534;ENSG00000086548;ENSG00000087245;ENSG00000102359;ENSG00000105137;ENSG00000106366;ENSG00000107742;ENSG00000108821;ENSG00000111199;ENSG00000112902;ENSG00000113140;ENSG00000113578;ENSG00000113721;ENSG00000115414;ENSG00000117020;ENSG00000119547;ENSG00000120337;ENSG00000122694;ENSG00000125378;ENSG00000134853;ENSG00000136235;ENSG00000137801;ENSG00000138795;ENSG00000140285…
Biological_Process	GO:0002009	morphogenesis of an epithelium	33	527	3.24e-09	3.17e-07	ENSG00000019549;ENSG00000066056;ENSG00000069764;ENSG00000074047;ENSG00000081189;ENSG00000087245;ENSG00000104332;ENSG00000107984;ENSG00000113578;ENSG00000121068;ENSG00000125266;ENSG00000125378;ENSG00000130635;ENSG00000135111;ENSG00000135925;ENSG00000137573;ENSG00000138795;ENSG00000139567;ENSG00000140285;ENSG00000140807;ENSG00000151388;ENSG00000151617;ENSG00000163501;ENSG00000163637;ENSG00000164107…
Biological_Process	GO:0022603	regulation of anatomical structure morphogenesis	46	921	3.44e-09	3.3e-07	ENSG00000011465;ENSG00000019549;ENSG00000066056;ENSG00000067715;ENSG00000081189;ENSG00000101445;ENSG00000104332;ENSG00000106003;ENSG00000106366;ENSG00000107984;ENSG00000111962;ENSG00000112902;ENSG00000113140;ENSG00000113578;ENSG00000115414;ENSG00000117020;ENSG00000121068;ENSG00000125266;ENSG00000125378;ENSG00000127528;ENSG00000128656;ENSG00000134569;ENSG00000135925;ENSG00000136235;ENSG00000136541…
Biological_Process	GO:0034330	cell junction organization	40	740	4.5e-09	4.25e-07	ENSG00000013297;ENSG00000019549;ENSG00000075618;ENSG00000081189;ENSG00000102359;ENSG00000103647;ENSG00000104332;ENSG00000107742;ENSG00000107984;ENSG00000111199;ENSG00000113361;ENSG00000115414;ENSG00000121440;ENSG00000125266;ENSG00000128805;ENSG00000134569;ENSG00000135905;ENSG00000136114;ENSG00000137801;ENSG00000138311;ENSG00000138435;ENSG00000139567;ENSG00000149972;ENSG00000150625;ENSG00000152583…
Biological_Process	GO:0051272	positive regulation of cellular component movement	34	566	5.29e-09	4.9e-07	ENSG00000019549;ENSG00000065534;ENSG00000086548;ENSG00000087245;ENSG00000102359;ENSG00000105137;ENSG00000106366;ENSG00000107742;ENSG00000108821;ENSG00000111199;ENSG00000112902;ENSG00000113140;ENSG00000113578;ENSG00000113721;ENSG00000115414;ENSG00000117020;ENSG00000119547;ENSG00000120337;ENSG00000122694;ENSG00000125378;ENSG00000134853;ENSG00000136235;ENSG00000137801;ENSG00000138795;ENSG00000140285…
Biological_Process	GO:0040017	positive regulation of locomotion	34	571	6.6e-09	6e-07	ENSG00000019549;ENSG00000065534;ENSG00000086548;ENSG00000087245;ENSG00000102359;ENSG00000105137;ENSG00000106366;ENSG00000107742;ENSG00000108821;ENSG00000111199;ENSG00000112902;ENSG00000113140;ENSG00000113578;ENSG00000113721;ENSG00000115414;ENSG00000117020;ENSG00000119547;ENSG00000120337;ENSG00000122694;ENSG00000125378;ENSG00000134853;ENSG00000136235;ENSG00000137801;ENSG00000138795;ENSG00000140285…
Biological_Process	GO:0060840	artery development	14	100	7.84e-09	7.01e-07	ENSG00000065534;ENSG00000069122;ENSG00000113721;ENSG00000116132;ENSG00000117020;ENSG00000121068;ENSG00000125266;ENSG00000125378;ENSG00000139567;ENSG00000151617;ENSG00000164107;ENSG00000164120;ENSG00000167034;ENSG00000168542
Biological_Process	GO:0007160	cell-matrix adhesion	21	238	8.13e-09	7.14e-07	ENSG00000080573;ENSG00000086548;ENSG00000103647;ENSG00000104332;ENSG00000106366;ENSG00000115414;ENSG00000116962;ENSG00000119547;ENSG00000136114;ENSG00000137801;ENSG00000137809;ENSG00000138080;ENSG00000139567;ENSG00000140945;ENSG00000147889;ENSG00000151388;ENSG00000154096;ENSG00000168542;ENSG00000177076;ENSG00000198910;ENSG00000213949
Biological_Process	GO:0048729	tissue morphogenesis	36	636	8.68e-09	7.5e-07	ENSG00000019549;ENSG00000065534;ENSG00000066056;ENSG00000069764;ENSG00000074047;ENSG00000081189;ENSG00000087245;ENSG00000104332;ENSG00000107984;ENSG00000113578;ENSG00000121068;ENSG00000125266;ENSG00000125378;ENSG00000130635;ENSG00000135111;ENSG00000135925;ENSG00000137573;ENSG00000138795;ENSG00000139567;ENSG00000140285;ENSG00000140807;ENSG00000148204;ENSG00000151388;ENSG00000151617;ENSG00000163501…
Biological_Process	GO:0007162	negative regulation of cell adhesion	23	287	9.84e-09	8.35e-07	ENSG00000019549;ENSG00000087245;ENSG00000103647;ENSG00000106366;ENSG00000108821;ENSG00000111199;ENSG00000112902;ENSG00000120337;ENSG00000125378;ENSG00000135144;ENSG00000135919;ENSG00000136235;ENSG00000137801;ENSG00000139567;ENSG00000140873;ENSG00000140945;ENSG00000143195;ENSG00000147889;ENSG00000152377;ENSG00000163501;ENSG00000173918;ENSG00000177076;ENSG00000197646
Biological_Process	GO:0032879	regulation of localization	95	2798	1.11e-08	9.23e-07	ENSG00000010610;ENSG00000011465;ENSG00000019549;ENSG00000022267;ENSG00000065534;ENSG00000066056;ENSG00000067715;ENSG00000069764;ENSG00000081189;ENSG00000086548;ENSG00000087245;ENSG00000102359;ENSG00000103647;ENSG00000104332;ENSG00000105137;ENSG00000106366;ENSG00000107742;ENSG00000107984;ENSG00000108821;ENSG00000110436;ENSG00000111199;ENSG00000111335;ENSG00000112902;ENSG00000113140;ENSG00000113578…
Biological_Process	GO:0007167	enzyme linked receptor protein signaling pathway	47	990	1.12e-08	9.23e-07	ENSG00000010610;ENSG00000011465;ENSG00000043462;ENSG00000050165;ENSG00000066056;ENSG00000087245;ENSG00000101265;ENSG00000104332;ENSG00000107984;ENSG00000108821;ENSG00000113578;ENSG00000113721;ENSG00000116745;ENSG00000119547;ENSG00000119681;ENSG00000121068;ENSG00000125266;ENSG00000125378;ENSG00000126709;ENSG00000128656;ENSG00000131634;ENSG00000134853;ENSG00000137573;ENSG00000137801;ENSG00000138080…
Biological_Process	GO:0050673	epithelial cell proliferation	29	446	1.33e-08	1.08e-06	ENSG00000019549;ENSG00000066056;ENSG00000074047;ENSG00000078098;ENSG00000081189;ENSG00000101445;ENSG00000104332;ENSG00000112902;ENSG00000113140;ENSG00000113578;ENSG00000117020;ENSG00000121068;ENSG00000125266;ENSG00000125378;ENSG00000137573;ENSG00000137801;ENSG00000139567;ENSG00000140285;ENSG00000140945;ENSG00000143369;ENSG00000144810;ENSG00000148516;ENSG00000163501;ENSG00000165633;ENSG00000167034…
Biological_Process	GO:0051216	cartilage development	19	210	2.83e-08	2.22e-06	ENSG00000019549;ENSG00000074047;ENSG00000081189;ENSG00000108821;ENSG00000111199;ENSG00000116132;ENSG00000119042;ENSG00000125378;ENSG00000137573;ENSG00000139567;ENSG00000143369;ENSG00000143387;ENSG00000148516;ENSG00000151388;ENSG00000163501;ENSG00000164107;ENSG00000168542;ENSG00000182492;ENSG00000197043
Biological_Process	GO:0009611	response to wounding	33	576	2.83e-08	2.22e-06	ENSG00000065534;ENSG00000078098;ENSG00000087245;ENSG00000101335;ENSG00000106366;ENSG00000108821;ENSG00000109758;ENSG00000110436;ENSG00000110799;ENSG00000113578;ENSG00000113657;ENSG00000113721;ENSG00000115414;ENSG00000130635;ENSG00000134853;ENSG00000135636;ENSG00000135919;ENSG00000137801;ENSG00000138080;ENSG00000139567;ENSG00000140285;ENSG00000140873;ENSG00000151617;ENSG00000154096;ENSG00000163823…
Biological_Process	GO:0050896	response to stimulus	223	8949	3.1e-08	2.39e-06	ENSG00000000971;ENSG00000010295;ENSG00000010610;ENSG00000011465;ENSG00000019549;ENSG00000021300;ENSG00000036530;ENSG00000042832;ENSG00000043462;ENSG00000050165;ENSG00000064989;ENSG00000065534;ENSG00000066056;ENSG00000066735;ENSG00000067715;ENSG00000069122;ENSG00000069764;ENSG00000072952;ENSG00000074047;ENSG00000078098;ENSG00000078596;ENSG00000081189;ENSG00000086548;ENSG00000087245;ENSG00000089199…
Biological_Process	GO:0061448	connective tissue development	22	281	3.16e-08	2.4e-06	ENSG00000019549;ENSG00000074047;ENSG00000081189;ENSG00000108821;ENSG00000111199;ENSG00000113721;ENSG00000116132;ENSG00000119042;ENSG00000125378;ENSG00000130635;ENSG00000137573;ENSG00000139567;ENSG00000143369;ENSG00000143387;ENSG00000148516;ENSG00000151388;ENSG00000163501;ENSG00000164107;ENSG00000168542;ENSG00000182492;ENSG00000184937;ENSG00000197043
Biological_Process	GO:2000027	regulation of animal organ morphogenesis	15	131	3.72e-08	2.78e-06	ENSG00000019549;ENSG00000104332;ENSG00000107984;ENSG00000113578;ENSG00000125378;ENSG00000135925;ENSG00000137573;ENSG00000140285;ENSG00000140807;ENSG00000163637;ENSG00000165617;ENSG00000169071;ENSG00000169083;ENSG00000183098;ENSG00000184937
Biological_Process	GO:0001503	ossification	27	415	4.26e-08	3.14e-06	ENSG00000019549;ENSG00000074047;ENSG00000081189;ENSG00000087245;ENSG00000101265;ENSG00000104332;ENSG00000105472;ENSG00000107984;ENSG00000108821;ENSG00000111012;ENSG00000119042;ENSG00000125378;ENSG00000134569;ENSG00000137809;ENSG00000138795;ENSG00000142156;ENSG00000143369;ENSG00000143387;ENSG00000151388;ENSG00000156103;ENSG00000163501;ENSG00000163823;ENSG00000164107;ENSG00000169071;ENSG00000185386…
Biological_Process	GO:0010810	regulation of cell-substrate adhesion	19	216	4.45e-08	3.24e-06	ENSG00000086548;ENSG00000103647;ENSG00000104332;ENSG00000106366;ENSG00000107742;ENSG00000108821;ENSG00000115414;ENSG00000116962;ENSG00000119547;ENSG00000137801;ENSG00000138080;ENSG00000139567;ENSG00000140945;ENSG00000144810;ENSG00000147889;ENSG00000152377;ENSG00000154096;ENSG00000164620;ENSG00000177076
Biological_Process	GO:0034329	cell junction assembly	28	444	4.6e-08	3.3e-06	ENSG00000013297;ENSG00000019549;ENSG00000075618;ENSG00000081189;ENSG00000102359;ENSG00000103647;ENSG00000104332;ENSG00000107742;ENSG00000107984;ENSG00000111199;ENSG00000113361;ENSG00000115414;ENSG00000125266;ENSG00000134569;ENSG00000136114;ENSG00000137801;ENSG00000139567;ENSG00000149972;ENSG00000150625;ENSG00000154096;ENSG00000162951;ENSG00000170558;ENSG00000175928;ENSG00000176697;ENSG00000183098…
Biological_Process	GO:0010647	positive regulation of cell communication	66	1727	5.2e-08	3.63e-06	ENSG00000010610;ENSG00000011465;ENSG00000036530;ENSG00000067715;ENSG00000081189;ENSG00000101265;ENSG00000101955;ENSG00000104332;ENSG00000106003;ENSG00000107984;ENSG00000108821;ENSG00000110799;ENSG00000111012;ENSG00000111199;ENSG00000112902;ENSG00000113578;ENSG00000113721;ENSG00000115414;ENSG00000116132;ENSG00000116962;ENSG00000117009;ENSG00000117020;ENSG00000117152;ENSG00000121653;ENSG00000122694…
Biological_Process	GO:0030335	positive regulation of cell migration	31	532	5.2e-08	3.63e-06	ENSG00000019549;ENSG00000065534;ENSG00000086548;ENSG00000087245;ENSG00000102359;ENSG00000105137;ENSG00000106366;ENSG00000108821;ENSG00000111199;ENSG00000112902;ENSG00000113140;ENSG00000113578;ENSG00000113721;ENSG00000115414;ENSG00000117020;ENSG00000119547;ENSG00000120337;ENSG00000122694;ENSG00000125378;ENSG00000134853;ENSG00000136235;ENSG00000137801;ENSG00000138795;ENSG00000140285;ENSG00000140945…
Biological_Process	GO:0023056	positive regulation of signaling	66	1731	5.68e-08	3.91e-06	ENSG00000010610;ENSG00000011465;ENSG00000036530;ENSG00000067715;ENSG00000081189;ENSG00000101265;ENSG00000101955;ENSG00000104332;ENSG00000106003;ENSG00000107984;ENSG00000108821;ENSG00000110799;ENSG00000111012;ENSG00000111199;ENSG00000112902;ENSG00000113578;ENSG00000113721;ENSG00000115414;ENSG00000116132;ENSG00000116962;ENSG00000117009;ENSG00000117020;ENSG00000117152;ENSG00000121653;ENSG00000122694…
Biological_Process	GO:0060429	epithelium development	52	1220	6.04e-08	4.11e-06	ENSG00000019549;ENSG00000066056;ENSG00000069764;ENSG00000074047;ENSG00000081189;ENSG00000087245;ENSG00000101445;ENSG00000104332;ENSG00000106003;ENSG00000106366;ENSG00000107984;ENSG00000111012;ENSG00000113578;ENSG00000119547;ENSG00000121068;ENSG00000125266;ENSG00000125378;ENSG00000127252;ENSG00000127528;ENSG00000130635;ENSG00000134569;ENSG00000135111;ENSG00000135919;ENSG00000135925;ENSG00000137573…
Biological_Process	GO:0007423	sensory organ development	33	596	6.35e-08	4.25e-06	ENSG00000050555;ENSG00000074047;ENSG00000113721;ENSG00000116132;ENSG00000116745;ENSG00000121068;ENSG00000124479;ENSG00000125378;ENSG00000127252;ENSG00000130635;ENSG00000132688;ENSG00000133083;ENSG00000134853;ENSG00000135111;ENSG00000135925;ENSG00000138795;ENSG00000139567;ENSG00000140807;ENSG00000140873;ENSG00000144810;ENSG00000148204;ENSG00000148516;ENSG00000150625;ENSG00000151617;ENSG00000154096…
Biological_Process	GO:0097435	supramolecular fiber organization	40	819	7.32e-08	4.84e-06	ENSG00000075618;ENSG00000080573;ENSG00000087116;ENSG00000095587;ENSG00000099953;ENSG00000101335;ENSG00000103647;ENSG00000104332;ENSG00000106624;ENSG00000108821;ENSG00000111199;ENSG00000112902;ENSG00000113657;ENSG00000113721;ENSG00000117152;ENSG00000119681;ENSG00000122786;ENSG00000128591;ENSG00000128872;ENSG00000130635;ENSG00000134775;ENSG00000134853;ENSG00000136541;ENSG00000137877;ENSG00000138080…
Biological_Process	GO:0001654	eye development	26	399	7.41e-08	4.84e-06	ENSG00000050555;ENSG00000113721;ENSG00000116745;ENSG00000121068;ENSG00000124479;ENSG00000125378;ENSG00000127252;ENSG00000130635;ENSG00000132688;ENSG00000133083;ENSG00000134853;ENSG00000139567;ENSG00000140807;ENSG00000140873;ENSG00000144810;ENSG00000148204;ENSG00000148516;ENSG00000150625;ENSG00000154096;ENSG00000163501;ENSG00000165633;ENSG00000166147;ENSG00000184254;ENSG00000184937;ENSG00000198963…
Biological_Process	GO:0050678	regulation of epithelial cell proliferation	25	373	7.75e-08	5e-06	ENSG00000019549;ENSG00000066056;ENSG00000074047;ENSG00000081189;ENSG00000101445;ENSG00000104332;ENSG00000112902;ENSG00000113140;ENSG00000113578;ENSG00000117020;ENSG00000125266;ENSG00000125378;ENSG00000137573;ENSG00000137801;ENSG00000139567;ENSG00000140285;ENSG00000140945;ENSG00000143369;ENSG00000148516;ENSG00000163501;ENSG00000167034;ENSG00000169083;ENSG00000171444;ENSG00000179388;ENSG00000261150
Biological_Process	GO:0150063	visual system development	26	403	9.03e-08	5.75e-06	ENSG00000050555;ENSG00000113721;ENSG00000116745;ENSG00000121068;ENSG00000124479;ENSG00000125378;ENSG00000127252;ENSG00000130635;ENSG00000132688;ENSG00000133083;ENSG00000134853;ENSG00000139567;ENSG00000140807;ENSG00000140873;ENSG00000144810;ENSG00000148204;ENSG00000148516;ENSG00000150625;ENSG00000154096;ENSG00000163501;ENSG00000165633;ENSG00000166147;ENSG00000184254;ENSG00000184937;ENSG00000198963…
Biological_Process	GO:0010631	epithelial cell migration	22	302	1.13e-07	7.13e-06	ENSG00000011465;ENSG00000019549;ENSG00000078098;ENSG00000081189;ENSG00000102359;ENSG00000112902;ENSG00000113140;ENSG00000113578;ENSG00000117020;ENSG00000122694;ENSG00000125266;ENSG00000125378;ENSG00000137801;ENSG00000139567;ENSG00000140285;ENSG00000140945;ENSG00000165633;ENSG00000169554;ENSG00000171444;ENSG00000179388;ENSG00000188613;ENSG00000261150
Biological_Process	GO:0048666	neuron development	49	1139	1.16e-07	7.21e-06	ENSG00000067715;ENSG00000069764;ENSG00000074047;ENSG00000081189;ENSG00000087245;ENSG00000104332;ENSG00000107984;ENSG00000111199;ENSG00000111962;ENSG00000112902;ENSG00000113657;ENSG00000115414;ENSG00000116132;ENSG00000119547;ENSG00000125266;ENSG00000128656;ENSG00000130540;ENSG00000131584;ENSG00000133083;ENSG00000134569;ENSG00000135905;ENSG00000138311;ENSG00000144857;ENSG00000148204;ENSG00000149972…
Biological_Process	GO:0009967	positive regulation of signal transduction	60	1538	1.17e-07	7.21e-06	ENSG00000010610;ENSG00000011465;ENSG00000081189;ENSG00000101265;ENSG00000101955;ENSG00000104332;ENSG00000106003;ENSG00000107984;ENSG00000108821;ENSG00000110799;ENSG00000111012;ENSG00000111199;ENSG00000112902;ENSG00000113578;ENSG00000113721;ENSG00000115414;ENSG00000116132;ENSG00000116962;ENSG00000117020;ENSG00000117152;ENSG00000121653;ENSG00000122694;ENSG00000125378;ENSG00000127528;ENSG00000128872…
Biological_Process	GO:0048880	sensory system development	26	409	1.21e-07	7.33e-06	ENSG00000050555;ENSG00000113721;ENSG00000116745;ENSG00000121068;ENSG00000124479;ENSG00000125378;ENSG00000127252;ENSG00000130635;ENSG00000132688;ENSG00000133083;ENSG00000134853;ENSG00000139567;ENSG00000140807;ENSG00000140873;ENSG00000144810;ENSG00000148204;ENSG00000148516;ENSG00000150625;ENSG00000154096;ENSG00000163501;ENSG00000165633;ENSG00000166147;ENSG00000184254;ENSG00000184937;ENSG00000198963…
Biological_Process	GO:0090132	epithelium migration	22	305	1.35e-07	8.07e-06	ENSG00000011465;ENSG00000019549;ENSG00000078098;ENSG00000081189;ENSG00000102359;ENSG00000112902;ENSG00000113140;ENSG00000113578;ENSG00000117020;ENSG00000122694;ENSG00000125266;ENSG00000125378;ENSG00000137801;ENSG00000139567;ENSG00000140285;ENSG00000140945;ENSG00000165633;ENSG00000169554;ENSG00000171444;ENSG00000179388;ENSG00000188613;ENSG00000261150
Biological_Process	GO:0002040	sprouting angiogenesis	14	125	1.41e-07	8.33e-06	ENSG00000101445;ENSG00000102359;ENSG00000112902;ENSG00000113578;ENSG00000117020;ENSG00000125266;ENSG00000125378;ENSG00000127528;ENSG00000137801;ENSG00000138795;ENSG00000139567;ENSG00000140945;ENSG00000165633;ENSG00000179388
Biological_Process	GO:0022008	neurogenesis	64	1699	1.47e-07	8.61e-06	ENSG00000050555;ENSG00000067715;ENSG00000069764;ENSG00000074047;ENSG00000081189;ENSG00000087245;ENSG00000104332;ENSG00000107984;ENSG00000111199;ENSG00000111962;ENSG00000112902;ENSG00000113657;ENSG00000115414;ENSG00000116132;ENSG00000119042;ENSG00000119547;ENSG00000121068;ENSG00000125266;ENSG00000125378;ENSG00000128656;ENSG00000130540;ENSG00000131584;ENSG00000133083;ENSG00000133107;ENSG00000134569…
Biological_Process	GO:0007267	cell-cell signaling	63	1666	1.64e-07	9.33e-06	ENSG00000019549;ENSG00000036530;ENSG00000050165;ENSG00000067715;ENSG00000069764;ENSG00000074047;ENSG00000081189;ENSG00000104332;ENSG00000107984;ENSG00000108821;ENSG00000110436;ENSG00000111199;ENSG00000112902;ENSG00000117009;ENSG00000117152;ENSG00000120337;ENSG00000124479;ENSG00000125266;ENSG00000125378;ENSG00000128872;ENSG00000134569;ENSG00000135111;ENSG00000135919;ENSG00000135925;ENSG00000136235…
Biological_Process	GO:0007154	cell communication	173	6536	1.64e-07	9.33e-06	ENSG00000010610;ENSG00000011465;ENSG00000019549;ENSG00000021300;ENSG00000036530;ENSG00000042832;ENSG00000043462;ENSG00000050165;ENSG00000064989;ENSG00000066056;ENSG00000066735;ENSG00000067715;ENSG00000069122;ENSG00000069764;ENSG00000072952;ENSG00000074047;ENSG00000081189;ENSG00000086548;ENSG00000087245;ENSG00000089199;ENSG00000101265;ENSG00000101445;ENSG00000101955;ENSG00000102109;ENSG00000104332…
Biological_Process	GO:0030574	collagen catabolic process	9	45	1.65e-07	9.33e-06	ENSG00000078098;ENSG00000087116;ENSG00000087245;ENSG00000099953;ENSG00000137674;ENSG00000138316;ENSG00000143387;ENSG00000156103;ENSG00000196611
Biological_Process	GO:0060485	mesenchyme development	22	310	1.79e-07	9.92e-06	ENSG00000019549;ENSG00000081189;ENSG00000104332;ENSG00000107984;ENSG00000108821;ENSG00000112902;ENSG00000113721;ENSG00000115414;ENSG00000121068;ENSG00000122694;ENSG00000125378;ENSG00000135111;ENSG00000135925;ENSG00000138795;ENSG00000139567;ENSG00000148204;ENSG00000151617;ENSG00000163376;ENSG00000164107;ENSG00000170558;ENSG00000184937;ENSG00000197043
Biological_Process	GO:0050808	synapse organization	28	474	1.79e-07	9.92e-06	ENSG00000081189;ENSG00000102359;ENSG00000107742;ENSG00000107984;ENSG00000113361;ENSG00000121440;ENSG00000125266;ENSG00000128805;ENSG00000134569;ENSG00000135905;ENSG00000138311;ENSG00000138435;ENSG00000149972;ENSG00000150625;ENSG00000152583;ENSG00000162951;ENSG00000167552;ENSG00000169071;ENSG00000170558;ENSG00000171992;ENSG00000175928;ENSG00000176697;ENSG00000183098;ENSG00000186340;ENSG00000186472…
Biological_Process	GO:0090130	tissue migration	22	311	1.89e-07	1.03e-05	ENSG00000011465;ENSG00000019549;ENSG00000078098;ENSG00000081189;ENSG00000102359;ENSG00000112902;ENSG00000113140;ENSG00000113578;ENSG00000117020;ENSG00000122694;ENSG00000125266;ENSG00000125378;ENSG00000137801;ENSG00000139567;ENSG00000140285;ENSG00000140945;ENSG00000165633;ENSG00000169554;ENSG00000171444;ENSG00000179388;ENSG00000188613;ENSG00000261150
Biological_Process	GO:0048699	generation of neurons	60	1566	2.19e-07	1.19e-05	ENSG00000067715;ENSG00000069764;ENSG00000074047;ENSG00000081189;ENSG00000087245;ENSG00000104332;ENSG00000107984;ENSG00000111199;ENSG00000111962;ENSG00000112902;ENSG00000113657;ENSG00000115414;ENSG00000116132;ENSG00000119042;ENSG00000119547;ENSG00000125266;ENSG00000125378;ENSG00000128656;ENSG00000130540;ENSG00000131584;ENSG00000133083;ENSG00000134569;ENSG00000135144;ENSG00000135905;ENSG00000135919…
Biological_Process	GO:0023052	signaling	171	6474	2.51e-07	1.34e-05	ENSG00000010610;ENSG00000011465;ENSG00000019549;ENSG00000021300;ENSG00000036530;ENSG00000042832;ENSG00000043462;ENSG00000050165;ENSG00000064989;ENSG00000066056;ENSG00000066735;ENSG00000067715;ENSG00000069122;ENSG00000069764;ENSG00000072952;ENSG00000074047;ENSG00000081189;ENSG00000086548;ENSG00000087245;ENSG00000089199;ENSG00000101265;ENSG00000101445;ENSG00000101955;ENSG00000102109;ENSG00000104332…
Biological_Process	GO:0001501	skeletal system development	30	546	3.06e-07	1.62e-05	ENSG00000019549;ENSG00000074047;ENSG00000081189;ENSG00000087245;ENSG00000092607;ENSG00000101265;ENSG00000104332;ENSG00000108821;ENSG00000111199;ENSG00000116132;ENSG00000119042;ENSG00000125378;ENSG00000134853;ENSG00000135111;ENSG00000137573;ENSG00000139567;ENSG00000143369;ENSG00000143387;ENSG00000148516;ENSG00000151388;ENSG00000151617;ENSG00000156103;ENSG00000163501;ENSG00000164107;ENSG00000166147…
Biological_Process	GO:0065008	regulation of biological quality	116	3911	3.09e-07	1.62e-05	ENSG00000011465;ENSG00000022267;ENSG00000036530;ENSG00000042832;ENSG00000050165;ENSG00000067715;ENSG00000069122;ENSG00000069764;ENSG00000078098;ENSG00000081189;ENSG00000087245;ENSG00000089472;ENSG00000090382;ENSG00000101265;ENSG00000101335;ENSG00000102109;ENSG00000102359;ENSG00000103647;ENSG00000104332;ENSG00000106366;ENSG00000107984;ENSG00000109758;ENSG00000110436;ENSG00000110799;ENSG00000111012…
Biological_Process	GO:0014033	neural crest cell differentiation	12	96	3.33e-07	1.73e-05	ENSG00000019549;ENSG00000081189;ENSG00000104332;ENSG00000112902;ENSG00000115414;ENSG00000125378;ENSG00000135925;ENSG00000151617;ENSG00000163376;ENSG00000164107;ENSG00000170558;ENSG00000197043
Biological_Process	GO:0010033	response to organic substance	96	3047	3.56e-07	1.83e-05	ENSG00000010610;ENSG00000011465;ENSG00000019549;ENSG00000050165;ENSG00000064989;ENSG00000066056;ENSG00000069764;ENSG00000074047;ENSG00000081189;ENSG00000087245;ENSG00000104332;ENSG00000104381;ENSG00000106366;ENSG00000107317;ENSG00000107742;ENSG00000107984;ENSG00000108821;ENSG00000110436;ENSG00000111012;ENSG00000111199;ENSG00000111335;ENSG00000113578;ENSG00000113657;ENSG00000113721;ENSG00000114698…
Biological_Process	GO:0042127	regulation of cell population proliferation	62	1672	4.15e-07	2.11e-05	ENSG00000019549;ENSG00000064989;ENSG00000066056;ENSG00000074047;ENSG00000078098;ENSG00000081189;ENSG00000086548;ENSG00000087245;ENSG00000101445;ENSG00000101955;ENSG00000104332;ENSG00000105472;ENSG00000107317;ENSG00000111012;ENSG00000112902;ENSG00000113140;ENSG00000113578;ENSG00000113721;ENSG00000115414;ENSG00000116132;ENSG00000117020;ENSG00000120337;ENSG00000121068;ENSG00000121653;ENSG00000125266…
Biological_Process	GO:1905330	regulation of morphogenesis of an epithelium	10	65	4.51e-07	2.28e-05	ENSG00000019549;ENSG00000104332;ENSG00000113578;ENSG00000121068;ENSG00000125378;ENSG00000137573;ENSG00000140285;ENSG00000140807;ENSG00000151388;ENSG00000169083
Biological_Process	GO:0051716	cellular response to stimulus	190	7475	4.59e-07	2.29e-05	ENSG00000010295;ENSG00000010610;ENSG00000011465;ENSG00000019549;ENSG00000021300;ENSG00000036530;ENSG00000042832;ENSG00000043462;ENSG00000050165;ENSG00000064989;ENSG00000065534;ENSG00000066056;ENSG00000066735;ENSG00000067715;ENSG00000069122;ENSG00000069764;ENSG00000072952;ENSG00000074047;ENSG00000081189;ENSG00000086548;ENSG00000087245;ENSG00000089199;ENSG00000101265;ENSG00000101445;ENSG00000101955…
Biological_Process	GO:0001763	morphogenesis of a branching structure	17	203	4.64e-07	2.29e-05	ENSG00000019549;ENSG00000066056;ENSG00000074047;ENSG00000104332;ENSG00000113578;ENSG00000121068;ENSG00000125378;ENSG00000135111;ENSG00000136541;ENSG00000137573;ENSG00000138795;ENSG00000140285;ENSG00000151617;ENSG00000163501;ENSG00000167034;ENSG00000169083;ENSG00000184937
Biological_Process	GO:0001935	endothelial cell proliferation	15	159	4.85e-07	2.37e-05	ENSG00000066056;ENSG00000081189;ENSG00000101445;ENSG00000112902;ENSG00000113140;ENSG00000117020;ENSG00000125378;ENSG00000137573;ENSG00000137801;ENSG00000139567;ENSG00000140285;ENSG00000140945;ENSG00000143369;ENSG00000165633;ENSG00000179388
Biological_Process	GO:0042060	wound healing	26	443	5.65e-07	2.74e-05	ENSG00000065534;ENSG00000078098;ENSG00000101335;ENSG00000106366;ENSG00000108821;ENSG00000109758;ENSG00000110799;ENSG00000113578;ENSG00000113721;ENSG00000115414;ENSG00000130635;ENSG00000134853;ENSG00000135636;ENSG00000135919;ENSG00000137801;ENSG00000138080;ENSG00000139567;ENSG00000140873;ENSG00000164220;ENSG00000168542;ENSG00000173918;ENSG00000174175;ENSG00000183087;ENSG00000197043;ENSG00000197632…
Biological_Process	GO:0001936	regulation of endothelial cell proliferation	14	140	5.75e-07	2.74e-05	ENSG00000066056;ENSG00000081189;ENSG00000101445;ENSG00000112902;ENSG00000113140;ENSG00000117020;ENSG00000125378;ENSG00000137573;ENSG00000137801;ENSG00000139567;ENSG00000140285;ENSG00000140945;ENSG00000143369;ENSG00000179388
Biological_Process	GO:0050680	negative regulation of epithelial cell proliferation	14	140	5.75e-07	2.74e-05	ENSG00000019549;ENSG00000081189;ENSG00000104332;ENSG00000113140;ENSG00000125266;ENSG00000125378;ENSG00000137573;ENSG00000137801;ENSG00000139567;ENSG00000148516;ENSG00000167034;ENSG00000169083;ENSG00000171444;ENSG00000261150
Biological_Process	GO:0060740	prostate gland epithelium morphogenesis	7	27	6.1e-07	2.88e-05	ENSG00000074047;ENSG00000087245;ENSG00000104332;ENSG00000125378;ENSG00000137573;ENSG00000167034;ENSG00000169083
Biological_Process	GO:0007169	transmembrane receptor protein tyrosine kinase signaling pathway	32	632	7.44e-07	3.48e-05	ENSG00000010610;ENSG00000011465;ENSG00000043462;ENSG00000066056;ENSG00000087245;ENSG00000101265;ENSG00000108821;ENSG00000113578;ENSG00000113721;ENSG00000116745;ENSG00000121068;ENSG00000125266;ENSG00000126709;ENSG00000128656;ENSG00000131634;ENSG00000134853;ENSG00000137573;ENSG00000137801;ENSG00000138080;ENSG00000140285;ENSG00000140945;ENSG00000148082;ENSG00000151388;ENSG00000164976;ENSG00000165124…
Biological_Process	GO:0032989	cellular component morphogenesis	37	796	7.84e-07	3.63e-05	ENSG00000067715;ENSG00000069764;ENSG00000074047;ENSG00000101335;ENSG00000111962;ENSG00000112902;ENSG00000113721;ENSG00000115414;ENSG00000125266;ENSG00000128591;ENSG00000128656;ENSG00000128872;ENSG00000130540;ENSG00000132688;ENSG00000133083;ENSG00000134569;ENSG00000134775;ENSG00000134853;ENSG00000135905;ENSG00000138311;ENSG00000144857;ENSG00000149972;ENSG00000150625;ENSG00000151617;ENSG00000154096…
Biological_Process	GO:0035051	cardiocyte differentiation	14	144	8.12e-07	3.71e-05	ENSG00000081189;ENSG00000107984;ENSG00000113721;ENSG00000117152;ENSG00000121068;ENSG00000125266;ENSG00000125378;ENSG00000134775;ENSG00000134853;ENSG00000135111;ENSG00000151617;ENSG00000164107;ENSG00000184937;ENSG00000197893
Biological_Process	GO:0061138	morphogenesis of a branching epithelium	16	188	8.15e-07	3.71e-05	ENSG00000019549;ENSG00000066056;ENSG00000074047;ENSG00000104332;ENSG00000113578;ENSG00000121068;ENSG00000125378;ENSG00000135111;ENSG00000137573;ENSG00000138795;ENSG00000140285;ENSG00000151617;ENSG00000163501;ENSG00000167034;ENSG00000169083;ENSG00000184937
Biological_Process	GO:0030182	neuron differentiation	54	1409	9.77e-07	4.4e-05	ENSG00000067715;ENSG00000069764;ENSG00000074047;ENSG00000081189;ENSG00000087245;ENSG00000104332;ENSG00000107984;ENSG00000111199;ENSG00000111962;ENSG00000112902;ENSG00000113657;ENSG00000115414;ENSG00000116132;ENSG00000119547;ENSG00000125266;ENSG00000125378;ENSG00000128656;ENSG00000130540;ENSG00000131584;ENSG00000133083;ENSG00000134569;ENSG00000135144;ENSG00000135905;ENSG00000135925;ENSG00000138311…
Biological_Process	GO:0060512	prostate gland morphogenesis	7	29	1.04e-06	4.6e-05	ENSG00000074047;ENSG00000087245;ENSG00000104332;ENSG00000125378;ENSG00000137573;ENSG00000167034;ENSG00000169083
Biological_Process	GO:0050866	negative regulation of cell activation	17	215	1.04e-06	4.6e-05	ENSG00000069122;ENSG00000104332;ENSG00000120337;ENSG00000123496;ENSG00000125378;ENSG00000134853;ENSG00000135144;ENSG00000135919;ENSG00000136235;ENSG00000138080;ENSG00000140873;ENSG00000143195;ENSG00000147889;ENSG00000161544;ENSG00000163501;ENSG00000173918;ENSG00000197646
Biological_Process	GO:0071310	cellular response to organic substance	79	2409	1.21e-06	5.3e-05	ENSG00000010610;ENSG00000011465;ENSG00000019549;ENSG00000050165;ENSG00000064989;ENSG00000069764;ENSG00000074047;ENSG00000081189;ENSG00000087245;ENSG00000104332;ENSG00000104381;ENSG00000106366;ENSG00000107742;ENSG00000107984;ENSG00000108821;ENSG00000110436;ENSG00000111012;ENSG00000111335;ENSG00000113578;ENSG00000113657;ENSG00000113721;ENSG00000114698;ENSG00000114948;ENSG00000116745;ENSG00000117009…
Biological_Process	GO:0071363	cellular response to growth factor stimulus	33	680	1.27e-06	5.51e-05	ENSG00000011465;ENSG00000019549;ENSG00000050165;ENSG00000081189;ENSG00000104332;ENSG00000107984;ENSG00000108821;ENSG00000113578;ENSG00000113721;ENSG00000119547;ENSG00000119681;ENSG00000121068;ENSG00000125378;ENSG00000131634;ENSG00000134853;ENSG00000135925;ENSG00000137573;ENSG00000137801;ENSG00000138080;ENSG00000138795;ENSG00000139567;ENSG00000140285;ENSG00000143387;ENSG00000148204;ENSG00000148516…
Biological_Process	GO:0048598	embryonic morphogenesis	31	618	1.36e-06	5.87e-05	ENSG00000074047;ENSG00000081189;ENSG00000087245;ENSG00000092607;ENSG00000104332;ENSG00000107984;ENSG00000115414;ENSG00000116132;ENSG00000119042;ENSG00000121068;ENSG00000125378;ENSG00000130635;ENSG00000134569;ENSG00000134853;ENSG00000135111;ENSG00000137573;ENSG00000138795;ENSG00000142156;ENSG00000144810;ENSG00000148204;ENSG00000148516;ENSG00000151617;ENSG00000156103;ENSG00000163501;ENSG00000164107…
Biological_Process	GO:0043010	camera-type eye development	22	351	1.46e-06	6.27e-05	ENSG00000050555;ENSG00000113721;ENSG00000116745;ENSG00000121068;ENSG00000124479;ENSG00000125378;ENSG00000127252;ENSG00000132688;ENSG00000133083;ENSG00000134853;ENSG00000139567;ENSG00000144810;ENSG00000148204;ENSG00000148516;ENSG00000150625;ENSG00000154096;ENSG00000163501;ENSG00000165633;ENSG00000166147;ENSG00000184254;ENSG00000184937;ENSG00000198963
Biological_Process	GO:0070887	cellular response to chemical stimulus	94	3063	1.64e-06	6.94e-05	ENSG00000010610;ENSG00000011465;ENSG00000019549;ENSG00000036530;ENSG00000050165;ENSG00000064989;ENSG00000065534;ENSG00000067715;ENSG00000069764;ENSG00000074047;ENSG00000081189;ENSG00000087245;ENSG00000104332;ENSG00000104381;ENSG00000106366;ENSG00000107742;ENSG00000107984;ENSG00000108821;ENSG00000110436;ENSG00000111012;ENSG00000111199;ENSG00000111335;ENSG00000112902;ENSG00000113578;ENSG00000113657…
Biological_Process	GO:0008283	cell population proliferation	68	1984	1.79e-06	7.55e-05	ENSG00000019549;ENSG00000064989;ENSG00000066056;ENSG00000074047;ENSG00000078098;ENSG00000081189;ENSG00000086548;ENSG00000087245;ENSG00000101445;ENSG00000101955;ENSG00000104332;ENSG00000105472;ENSG00000107317;ENSG00000111012;ENSG00000112902;ENSG00000113140;ENSG00000113578;ENSG00000113721;ENSG00000115414;ENSG00000116132;ENSG00000117020;ENSG00000120337;ENSG00000121068;ENSG00000121653;ENSG00000125266…
Biological_Process	GO:0045595	regulation of cell differentiation	58	1592	1.85e-06	7.74e-05	ENSG00000010610;ENSG00000019549;ENSG00000021300;ENSG00000069764;ENSG00000074047;ENSG00000081189;ENSG00000099953;ENSG00000101265;ENSG00000104332;ENSG00000106366;ENSG00000107742;ENSG00000107984;ENSG00000108821;ENSG00000111012;ENSG00000111199;ENSG00000112902;ENSG00000115414;ENSG00000116962;ENSG00000117152;ENSG00000120337;ENSG00000122694;ENSG00000125266;ENSG00000125378;ENSG00000130635;ENSG00000134569…
Biological_Process	GO:0009790	embryo development	46	1144	1.94e-06	8.03e-05	ENSG00000066056;ENSG00000069122;ENSG00000074047;ENSG00000081189;ENSG00000087245;ENSG00000092607;ENSG00000104332;ENSG00000106003;ENSG00000107984;ENSG00000108821;ENSG00000115414;ENSG00000116132;ENSG00000119042;ENSG00000121068;ENSG00000125378;ENSG00000127528;ENSG00000130635;ENSG00000132688;ENSG00000134569;ENSG00000134853;ENSG00000135111;ENSG00000137573;ENSG00000138795;ENSG00000139567;ENSG00000140807…
Biological_Process	GO:0048518	positive regulation of biological process	164	6318	2.05e-06	8.44e-05	ENSG00000000971;ENSG00000010610;ENSG00000011465;ENSG00000019549;ENSG00000022267;ENSG00000036530;ENSG00000043462;ENSG00000064989;ENSG00000065534;ENSG00000066056;ENSG00000067715;ENSG00000069122;ENSG00000069764;ENSG00000074047;ENSG00000075618;ENSG00000078098;ENSG00000081189;ENSG00000086548;ENSG00000087245;ENSG00000092607;ENSG00000101265;ENSG00000101445;ENSG00000101955;ENSG00000102243;ENSG00000102359…
Biological_Process	GO:0007416	synapse assembly	16	202	2.11e-06	8.6e-05	ENSG00000081189;ENSG00000102359;ENSG00000107742;ENSG00000107984;ENSG00000125266;ENSG00000134569;ENSG00000149972;ENSG00000150625;ENSG00000162951;ENSG00000170558;ENSG00000175928;ENSG00000176697;ENSG00000183098;ENSG00000186340;ENSG00000186472;ENSG00000187372
Biological_Process	GO:0071295	cellular response to vitamin	7	32	2.13e-06	8.6e-05	ENSG00000019549;ENSG00000104332;ENSG00000104381;ENSG00000108821;ENSG00000111012;ENSG00000133110;ENSG00000183087
Biological_Process	GO:0048732	gland development	25	447	2.24e-06	8.98e-05	ENSG00000019549;ENSG00000042832;ENSG00000050165;ENSG00000074047;ENSG00000087245;ENSG00000104332;ENSG00000111335;ENSG00000113578;ENSG00000119547;ENSG00000121068;ENSG00000125378;ENSG00000134853;ENSG00000135111;ENSG00000135919;ENSG00000135925;ENSG00000137573;ENSG00000138795;ENSG00000140285;ENSG00000151617;ENSG00000163501;ENSG00000164107;ENSG00000167034;ENSG00000169083;ENSG00000184254;ENSG00000184937
Biological_Process	GO:0007596	blood coagulation	17	229	2.47e-06	9.84e-05	ENSG00000078098;ENSG00000101335;ENSG00000106366;ENSG00000109758;ENSG00000110799;ENSG00000115414;ENSG00000134853;ENSG00000135919;ENSG00000137801;ENSG00000138080;ENSG00000140873;ENSG00000164220;ENSG00000168542;ENSG00000173918;ENSG00000174175;ENSG00000183087;ENSG00000197632
Biological_Process	GO:0051146	striated muscle cell differentiation	19	281	2.56e-06	0.000100979	ENSG00000081189;ENSG00000101335;ENSG00000107984;ENSG00000113721;ENSG00000117152;ENSG00000125266;ENSG00000125378;ENSG00000128591;ENSG00000128872;ENSG00000134775;ENSG00000134853;ENSG00000135111;ENSG00000164976;ENSG00000170558;ENSG00000176697;ENSG00000184937;ENSG00000196557;ENSG00000197893;ENSG00000239474
Biological_Process	GO:0051094	positive regulation of developmental process	51	1351	3.16e-06	0.000123901	ENSG00000010610;ENSG00000011465;ENSG00000019549;ENSG00000066056;ENSG00000067715;ENSG00000069764;ENSG00000074047;ENSG00000081189;ENSG00000102359;ENSG00000104332;ENSG00000105137;ENSG00000106366;ENSG00000107984;ENSG00000108821;ENSG00000111012;ENSG00000112902;ENSG00000113578;ENSG00000115414;ENSG00000116962;ENSG00000117020;ENSG00000121068;ENSG00000122694;ENSG00000125266;ENSG00000125378;ENSG00000135919…
Biological_Process	GO:0070848	response to growth factor	33	710	3.22e-06	0.000125114	ENSG00000011465;ENSG00000019549;ENSG00000050165;ENSG00000081189;ENSG00000104332;ENSG00000107984;ENSG00000108821;ENSG00000113578;ENSG00000113721;ENSG00000119547;ENSG00000119681;ENSG00000121068;ENSG00000125378;ENSG00000131634;ENSG00000134853;ENSG00000135925;ENSG00000137573;ENSG00000137801;ENSG00000138080;ENSG00000138795;ENSG00000139567;ENSG00000140285;ENSG00000143387;ENSG00000148204;ENSG00000148516…
Biological_Process	GO:0050817	coagulation	17	234	3.31e-06	0.000127906	ENSG00000078098;ENSG00000101335;ENSG00000106366;ENSG00000109758;ENSG00000110799;ENSG00000115414;ENSG00000134853;ENSG00000135919;ENSG00000137801;ENSG00000138080;ENSG00000140873;ENSG00000164220;ENSG00000168542;ENSG00000173918;ENSG00000174175;ENSG00000183087;ENSG00000197632
Biological_Process	GO:0051128	regulation of cellular component organization	77	2392	3.49e-06	0.000133468	ENSG00000011465;ENSG00000019549;ENSG00000022267;ENSG00000066056;ENSG00000066735;ENSG00000067715;ENSG00000075618;ENSG00000078098;ENSG00000081189;ENSG00000101445;ENSG00000102359;ENSG00000103647;ENSG00000104332;ENSG00000105137;ENSG00000106366;ENSG00000106624;ENSG00000107984;ENSG00000111012;ENSG00000111199;ENSG00000111962;ENSG00000112902;ENSG00000113657;ENSG00000113721;ENSG00000115414;ENSG00000116132…
Biological_Process	GO:0007599	hemostasis	17	235	3.51e-06	0.000133468	ENSG00000078098;ENSG00000101335;ENSG00000106366;ENSG00000109758;ENSG00000110799;ENSG00000115414;ENSG00000134853;ENSG00000135919;ENSG00000137801;ENSG00000138080;ENSG00000140873;ENSG00000164220;ENSG00000168542;ENSG00000173918;ENSG00000174175;ENSG00000183087;ENSG00000197632
Biological_Process	GO:0048592	eye morphogenesis	14	163	3.58e-06	0.00013491	ENSG00000116745;ENSG00000121068;ENSG00000125378;ENSG00000130635;ENSG00000140807;ENSG00000144810;ENSG00000148204;ENSG00000148516;ENSG00000154096;ENSG00000163501;ENSG00000166147;ENSG00000184254;ENSG00000198963;ENSG00000204262
Biological_Process	GO:0007165	signal transduction	156	5982	3.67e-06	0.000137491	ENSG00000010610;ENSG00000011465;ENSG00000019549;ENSG00000021300;ENSG00000042832;ENSG00000043462;ENSG00000050165;ENSG00000064989;ENSG00000066056;ENSG00000066735;ENSG00000069122;ENSG00000072952;ENSG00000074047;ENSG00000081189;ENSG00000086548;ENSG00000087245;ENSG00000089199;ENSG00000101265;ENSG00000101445;ENSG00000101955;ENSG00000102109;ENSG00000104332;ENSG00000105137;ENSG00000105472;ENSG00000106003…
Biological_Process	GO:0050865	regulation of cell activation	33	716	3.85e-06	0.000143068	ENSG00000010610;ENSG00000069122;ENSG00000069764;ENSG00000074047;ENSG00000081189;ENSG00000104332;ENSG00000113721;ENSG00000115414;ENSG00000120337;ENSG00000121653;ENSG00000123496;ENSG00000125266;ENSG00000125378;ENSG00000134853;ENSG00000135144;ENSG00000135919;ENSG00000136235;ENSG00000137801;ENSG00000138080;ENSG00000138795;ENSG00000140873;ENSG00000143195;ENSG00000147889;ENSG00000148516;ENSG00000154096…
Biological_Process	GO:0048522	positive regulation of cellular process	152	5796	3.98e-06	0.000146968	ENSG00000010610;ENSG00000011465;ENSG00000019549;ENSG00000036530;ENSG00000043462;ENSG00000064989;ENSG00000065534;ENSG00000066056;ENSG00000067715;ENSG00000069122;ENSG00000069764;ENSG00000074047;ENSG00000075618;ENSG00000078098;ENSG00000081189;ENSG00000086548;ENSG00000087245;ENSG00000092607;ENSG00000101265;ENSG00000101445;ENSG00000101955;ENSG00000102243;ENSG00000102359;ENSG00000104332;ENSG00000105137…
Biological_Process	GO:0048589	developmental growth	31	652	4.1e-06	0.000150338	ENSG00000067715;ENSG00000074047;ENSG00000081189;ENSG00000095587;ENSG00000104332;ENSG00000110436;ENSG00000112902;ENSG00000113578;ENSG00000113721;ENSG00000115414;ENSG00000117152;ENSG00000121068;ENSG00000125378;ENSG00000127528;ENSG00000133083;ENSG00000134569;ENSG00000138435;ENSG00000140285;ENSG00000140807;ENSG00000143369;ENSG00000151617;ENSG00000163501;ENSG00000168542;ENSG00000169083;ENSG00000176697…
Biological_Process	GO:0030195	negative regulation of blood coagulation	8	50	4.8e-06	0.000174828	ENSG00000078098;ENSG00000106366;ENSG00000134853;ENSG00000135919;ENSG00000137801;ENSG00000140873;ENSG00000173918;ENSG00000197632
Biological_Process	GO:0060537	muscle tissue development	23	408	5.04e-06	0.000181195	ENSG00000065534;ENSG00000081189;ENSG00000095587;ENSG00000107984;ENSG00000113721;ENSG00000117152;ENSG00000121068;ENSG00000125266;ENSG00000125378;ENSG00000134775;ENSG00000134853;ENSG00000135111;ENSG00000138435;ENSG00000138795;ENSG00000151617;ENSG00000163501;ENSG00000164976;ENSG00000168542;ENSG00000184937;ENSG00000185386;ENSG00000197893;ENSG00000198626;ENSG00000239474
Biological_Process	GO:0030539	male genitalia development	6	24	5.05e-06	0.000181195	ENSG00000130948;ENSG00000134853;ENSG00000135111;ENSG00000169071;ENSG00000169083;ENSG00000184937
Biological_Process	GO:0007507	heart development	29	594	5.12e-06	0.000182252	ENSG00000019549;ENSG00000064989;ENSG00000066056;ENSG00000074047;ENSG00000081189;ENSG00000087245;ENSG00000107984;ENSG00000113721;ENSG00000115414;ENSG00000117152;ENSG00000121068;ENSG00000125266;ENSG00000125378;ENSG00000130635;ENSG00000134775;ENSG00000134853;ENSG00000135111;ENSG00000138080;ENSG00000139567;ENSG00000151617;ENSG00000163501;ENSG00000164107;ENSG00000166147;ENSG00000167034;ENSG00000168542…
Biological_Process	GO:0043542	endothelial cell migration	16	217	5.33e-06	0.000188678	ENSG00000011465;ENSG00000019549;ENSG00000078098;ENSG00000081189;ENSG00000102359;ENSG00000112902;ENSG00000113140;ENSG00000113578;ENSG00000117020;ENSG00000125266;ENSG00000125378;ENSG00000137801;ENSG00000139567;ENSG00000140945;ENSG00000165633;ENSG00000179388
Biological_Process	GO:0040007	growth	39	935	5.4e-06	0.000189568	ENSG00000022267;ENSG00000066735;ENSG00000067715;ENSG00000074047;ENSG00000081189;ENSG00000095587;ENSG00000104332;ENSG00000110436;ENSG00000111012;ENSG00000112902;ENSG00000113578;ENSG00000113721;ENSG00000115414;ENSG00000117152;ENSG00000121068;ENSG00000125378;ENSG00000127528;ENSG00000133083;ENSG00000134569;ENSG00000135919;ENSG00000138435;ENSG00000139567;ENSG00000140285;ENSG00000140807;ENSG00000143369…
Biological_Process	GO:0048762	mesenchymal cell differentiation	17	243	5.5e-06	0.000191955	ENSG00000019549;ENSG00000081189;ENSG00000104332;ENSG00000108821;ENSG00000112902;ENSG00000115414;ENSG00000122694;ENSG00000125378;ENSG00000135111;ENSG00000135925;ENSG00000138795;ENSG00000148204;ENSG00000151617;ENSG00000163376;ENSG00000164107;ENSG00000170558;ENSG00000197043
Biological_Process	GO:1900047	negative regulation of hemostasis	8	51	5.6e-06	0.000194184	ENSG00000078098;ENSG00000106366;ENSG00000134853;ENSG00000135919;ENSG00000137801;ENSG00000140873;ENSG00000173918;ENSG00000197632
Biological_Process	GO:0048519	negative regulation of biological process	142	5349	5.66e-06	0.000194821	ENSG00000008311;ENSG00000011465;ENSG00000019549;ENSG00000022267;ENSG00000050165;ENSG00000064989;ENSG00000066056;ENSG00000066735;ENSG00000069122;ENSG00000069764;ENSG00000074047;ENSG00000078098;ENSG00000078596;ENSG00000081189;ENSG00000086548;ENSG00000087245;ENSG00000092607;ENSG00000095587;ENSG00000099953;ENSG00000101265;ENSG00000101445;ENSG00000101955;ENSG00000102109;ENSG00000103647;ENSG00000104332…
Biological_Process	GO:0006935	chemotaxis	30	630	5.73e-06	0.000195818	ENSG00000069764;ENSG00000074047;ENSG00000087245;ENSG00000106366;ENSG00000111199;ENSG00000112902;ENSG00000113578;ENSG00000113721;ENSG00000120337;ENSG00000125266;ENSG00000125378;ENSG00000128656;ENSG00000134853;ENSG00000136235;ENSG00000137801;ENSG00000138795;ENSG00000140285;ENSG00000140945;ENSG00000144857;ENSG00000149972;ENSG00000151617;ENSG00000163735;ENSG00000163823;ENSG00000176697;ENSG00000179388…
Biological_Process	GO:0051179	localization	163	6369	5.9e-06	0.000200523	ENSG00000010295;ENSG00000010610;ENSG00000011465;ENSG00000019549;ENSG00000022267;ENSG00000036530;ENSG00000042832;ENSG00000050555;ENSG00000059804;ENSG00000064989;ENSG00000065534;ENSG00000066056;ENSG00000067715;ENSG00000069764;ENSG00000075618;ENSG00000078098;ENSG00000081189;ENSG00000084710;ENSG00000086548;ENSG00000087245;ENSG00000089472;ENSG00000101955;ENSG00000102359;ENSG00000103647;ENSG00000104332…
Biological_Process	GO:0018149	peptide cross-linking	7	37	5.99e-06	0.000201961	ENSG00000011465;ENSG00000107742;ENSG00000115414;ENSG00000137801;ENSG00000143631;ENSG00000168542;ENSG00000182492
Biological_Process	GO:0022612	gland morphogenesis	12	126	6.17e-06	0.000206772	ENSG00000019549;ENSG00000074047;ENSG00000087245;ENSG00000104332;ENSG00000113578;ENSG00000121068;ENSG00000125378;ENSG00000135111;ENSG00000137573;ENSG00000140285;ENSG00000167034;ENSG00000169083
Biological_Process	GO:0001775	cell activation	45	1159	6.32e-06	0.000210327	ENSG00000010610;ENSG00000043462;ENSG00000069122;ENSG00000069764;ENSG00000074047;ENSG00000078596;ENSG00000081189;ENSG00000101335;ENSG00000104332;ENSG00000106003;ENSG00000107317;ENSG00000110799;ENSG00000113721;ENSG00000115414;ENSG00000120337;ENSG00000121653;ENSG00000123496;ENSG00000125266;ENSG00000125378;ENSG00000130038;ENSG00000134853;ENSG00000135144;ENSG00000135636;ENSG00000135905;ENSG00000135919…
Biological_Process	GO:0048863	stem cell differentiation	17	246	6.48e-06	0.000214262	ENSG00000019549;ENSG00000081189;ENSG00000104332;ENSG00000112902;ENSG00000115414;ENSG00000121068;ENSG00000125378;ENSG00000134853;ENSG00000135111;ENSG00000135925;ENSG00000150625;ENSG00000151617;ENSG00000163376;ENSG00000164107;ENSG00000170558;ENSG00000175899;ENSG00000197043
Biological_Process	GO:0042330	taxis	30	635	6.69e-06	0.000219786	ENSG00000069764;ENSG00000074047;ENSG00000087245;ENSG00000106366;ENSG00000111199;ENSG00000112902;ENSG00000113578;ENSG00000113721;ENSG00000120337;ENSG00000125266;ENSG00000125378;ENSG00000128656;ENSG00000134853;ENSG00000136235;ENSG00000137801;ENSG00000138795;ENSG00000140285;ENSG00000140945;ENSG00000144857;ENSG00000149972;ENSG00000151617;ENSG00000163735;ENSG00000163823;ENSG00000176697;ENSG00000179388…
Biological_Process	GO:0048645	animal organ formation	9	69	7.01e-06	0.000228978	ENSG00000074047;ENSG00000081189;ENSG00000107984;ENSG00000113578;ENSG00000125378;ENSG00000137573;ENSG00000164107;ENSG00000169083;ENSG00000184937
Biological_Process	GO:0030193	regulation of blood coagulation	9	70	7.91e-06	0.000256693	ENSG00000078098;ENSG00000106366;ENSG00000134853;ENSG00000135919;ENSG00000137801;ENSG00000138080;ENSG00000140873;ENSG00000173918;ENSG00000197632
Biological_Process	GO:0009966	regulation of signal transduction	90	3003	8.01e-06	0.000258317	ENSG00000010610;ENSG00000011465;ENSG00000019549;ENSG00000050165;ENSG00000066735;ENSG00000074047;ENSG00000081189;ENSG00000101265;ENSG00000101445;ENSG00000101955;ENSG00000104332;ENSG00000105137;ENSG00000106003;ENSG00000106366;ENSG00000107984;ENSG00000108821;ENSG00000110799;ENSG00000111012;ENSG00000111199;ENSG00000112902;ENSG00000113578;ENSG00000113721;ENSG00000115414;ENSG00000116132;ENSG00000116962…
Biological_Process	GO:0048523	negative regulation of cellular process	132	4913	8.52e-06	0.000271356	ENSG00000008311;ENSG00000011465;ENSG00000019549;ENSG00000022267;ENSG00000050165;ENSG00000066056;ENSG00000066735;ENSG00000069122;ENSG00000074047;ENSG00000078098;ENSG00000078596;ENSG00000081189;ENSG00000086548;ENSG00000087245;ENSG00000092607;ENSG00000099953;ENSG00000101265;ENSG00000101445;ENSG00000101955;ENSG00000102109;ENSG00000103647;ENSG00000104332;ENSG00000106003;ENSG00000106366;ENSG00000106624…
Biological_Process	GO:0048706	embryonic skeletal system development	12	130	8.52e-06	0.000271356	ENSG00000092607;ENSG00000108821;ENSG00000116132;ENSG00000119042;ENSG00000125378;ENSG00000134853;ENSG00000137573;ENSG00000148516;ENSG00000151617;ENSG00000156103;ENSG00000163501;ENSG00000164107
Biological_Process	GO:0031175	neuron projection development	40	990	8.63e-06	0.000273114	ENSG00000067715;ENSG00000069764;ENSG00000074047;ENSG00000081189;ENSG00000087245;ENSG00000104332;ENSG00000107984;ENSG00000111199;ENSG00000111962;ENSG00000112902;ENSG00000113657;ENSG00000115414;ENSG00000116132;ENSG00000125266;ENSG00000128656;ENSG00000130540;ENSG00000131584;ENSG00000133083;ENSG00000134569;ENSG00000135905;ENSG00000138311;ENSG00000144857;ENSG00000149972;ENSG00000150625;ENSG00000151617…
Biological_Process	GO:0050819	negative regulation of coagulation	8	54	8.71e-06	0.000273745	ENSG00000078098;ENSG00000106366;ENSG00000134853;ENSG00000135919;ENSG00000137801;ENSG00000140873;ENSG00000173918;ENSG00000197632
Biological_Process	GO:0010951	negative regulation of endopeptidase activity	13	153	8.96e-06	0.000280091	ENSG00000102109;ENSG00000106366;ENSG00000107742;ENSG00000126709;ENSG00000135919;ENSG00000137801;ENSG00000148204;ENSG00000152377;ENSG00000163536;ENSG00000175899;ENSG00000183087;ENSG00000197632;ENSG00000204397
Biological_Process	GO:1905331	negative regulation of morphogenesis of an epithelium	4	8	9.09e-06	0.000282213	ENSG00000121068;ENSG00000125378;ENSG00000137573;ENSG00000140807
Biological_Process	GO:0090596	sensory organ morphogenesis	18	281	9.91e-06	0.000306025	ENSG00000074047;ENSG00000116132;ENSG00000116745;ENSG00000121068;ENSG00000125378;ENSG00000130635;ENSG00000135111;ENSG00000140807;ENSG00000144810;ENSG00000148204;ENSG00000148516;ENSG00000151617;ENSG00000154096;ENSG00000163501;ENSG00000166147;ENSG00000184254;ENSG00000198963;ENSG00000204262
Biological_Process	GO:1900046	regulation of hemostasis	9	72	1e-05	0.00030713	ENSG00000078098;ENSG00000106366;ENSG00000134853;ENSG00000135919;ENSG00000137801;ENSG00000138080;ENSG00000140873;ENSG00000173918;ENSG00000197632
Biological_Process	GO:0055007	cardiac muscle cell differentiation	11	111	1.03e-05	0.000313483	ENSG00000081189;ENSG00000107984;ENSG00000113721;ENSG00000117152;ENSG00000125266;ENSG00000125378;ENSG00000134775;ENSG00000134853;ENSG00000135111;ENSG00000184937;ENSG00000197893
Biological_Process	GO:0035282	segmentation	11	112	1.12e-05	0.000338311	ENSG00000104332;ENSG00000106003;ENSG00000107984;ENSG00000125378;ENSG00000135111;ENSG00000138795;ENSG00000140807;ENSG00000148204;ENSG00000151617;ENSG00000167034;ENSG00000184937
Biological_Process	GO:0061045	negative regulation of wound healing	9	73	1.12e-05	0.000338311	ENSG00000078098;ENSG00000106366;ENSG00000134853;ENSG00000135919;ENSG00000137801;ENSG00000140873;ENSG00000173918;ENSG00000197632;ENSG00000261150
Biological_Process	GO:0033081	regulation of T cell differentiation in thymus	6	28	1.32e-05	0.000396828	ENSG00000074047;ENSG00000125378;ENSG00000147889;ENSG00000148516;ENSG00000163501;ENSG00000179388
Biological_Process	GO:0050818	regulation of coagulation	9	75	1.4e-05	0.000418127	ENSG00000078098;ENSG00000106366;ENSG00000134853;ENSG00000135919;ENSG00000137801;ENSG00000138080;ENSG00000140873;ENSG00000173918;ENSG00000197632
Biological_Process	GO:0010712	regulation of collagen metabolic process	7	42	1.44e-05	0.000427571	ENSG00000078098;ENSG00000113721;ENSG00000125378;ENSG00000138080;ENSG00000161544;ENSG00000163501;ENSG00000166482
Biological_Process	GO:0016043	cellular component organization	162	6412	1.49e-05	0.000439621	ENSG00000011465;ENSG00000013297;ENSG00000019549;ENSG00000022267;ENSG00000048740;ENSG00000065534;ENSG00000066056;ENSG00000066735;ENSG00000067715;ENSG00000069764;ENSG00000074047;ENSG00000075618;ENSG00000078098;ENSG00000080573;ENSG00000081189;ENSG00000087116;ENSG00000087245;ENSG00000095587;ENSG00000099953;ENSG00000101335;ENSG00000101445;ENSG00000101955;ENSG00000102359;ENSG00000103647;ENSG00000104332…
Biological_Process	GO:1901700	response to oxygen-containing compound	57	1665	1.5e-05	0.000440547	ENSG00000019549;ENSG00000064989;ENSG00000066056;ENSG00000081189;ENSG00000087245;ENSG00000104332;ENSG00000104381;ENSG00000106366;ENSG00000107984;ENSG00000108821;ENSG00000110436;ENSG00000111012;ENSG00000111199;ENSG00000113721;ENSG00000114698;ENSG00000116745;ENSG00000117009;ENSG00000117152;ENSG00000121068;ENSG00000125266;ENSG00000127528;ENSG00000133110;ENSG00000134853;ENSG00000137801;ENSG00000142156…
Biological_Process	GO:0072102	glomerulus morphogenesis	4	9	1.61e-05	0.000468783	ENSG00000081189;ENSG00000113721;ENSG00000125378;ENSG00000134853
Biological_Process	GO:0031670	cellular response to nutrient	7	43	1.7e-05	0.000490885	ENSG00000019549;ENSG00000104332;ENSG00000104381;ENSG00000108821;ENSG00000111012;ENSG00000133110;ENSG00000183087
Biological_Process	GO:0035904	aorta development	8	59	1.71e-05	0.000490925	ENSG00000065534;ENSG00000113721;ENSG00000121068;ENSG00000125266;ENSG00000139567;ENSG00000151617;ENSG00000167034;ENSG00000168542
Biological_Process	GO:0055001	muscle cell development	14	187	1.74e-05	0.00049751	ENSG00000101335;ENSG00000113721;ENSG00000117152;ENSG00000125378;ENSG00000128591;ENSG00000128872;ENSG00000134775;ENSG00000134853;ENSG00000135111;ENSG00000135636;ENSG00000151617;ENSG00000164976;ENSG00000197893;ENSG00000239474
Biological_Process	GO:0061298	retina vasculature development in camera-type eye	5	18	1.84e-05	0.000523287	ENSG00000113721;ENSG00000124479;ENSG00000134853;ENSG00000139567;ENSG00000165633
Biological_Process	GO:0010975	regulation of neuron projection development	23	443	1.9e-05	0.000539015	ENSG00000104332;ENSG00000107984;ENSG00000111199;ENSG00000111962;ENSG00000112902;ENSG00000113657;ENSG00000115414;ENSG00000116132;ENSG00000125266;ENSG00000128656;ENSG00000131584;ENSG00000134569;ENSG00000138311;ENSG00000152377;ENSG00000154096;ENSG00000163536;ENSG00000169071;ENSG00000170558;ENSG00000171617;ENSG00000175745;ENSG00000176697;ENSG00000187688;ENSG00000198910
Biological_Process	GO:0010812	negative regulation of cell-substrate adhesion	8	60	1.94e-05	0.000544705	ENSG00000103647;ENSG00000106366;ENSG00000108821;ENSG00000137801;ENSG00000139567;ENSG00000147889;ENSG00000152377;ENSG00000177076
Biological_Process	GO:0002062	chondrocyte differentiation	11	119	2e-05	0.000557351	ENSG00000019549;ENSG00000074047;ENSG00000081189;ENSG00000125378;ENSG00000137573;ENSG00000139567;ENSG00000143369;ENSG00000151388;ENSG00000163501;ENSG00000168542;ENSG00000197043
Biological_Process	GO:0003156	regulation of animal organ formation	6	30	2.02e-05	0.000557351	ENSG00000107984;ENSG00000113578;ENSG00000125378;ENSG00000137573;ENSG00000169083;ENSG00000184937
Biological_Process	GO:0060041	retina development in camera-type eye	13	165	2.02e-05	0.000557351	ENSG00000050555;ENSG00000113721;ENSG00000116745;ENSG00000124479;ENSG00000133083;ENSG00000134853;ENSG00000139567;ENSG00000148204;ENSG00000150625;ENSG00000154096;ENSG00000163501;ENSG00000165633;ENSG00000198963
Biological_Process	GO:0022407	regulation of cell-cell adhesion	24	476	2.02e-05	0.000557351	ENSG00000010610;ENSG00000074047;ENSG00000086548;ENSG00000111199;ENSG00000120337;ENSG00000125266;ENSG00000125378;ENSG00000135074;ENSG00000135144;ENSG00000135919;ENSG00000136235;ENSG00000138080;ENSG00000138795;ENSG00000140873;ENSG00000143195;ENSG00000147889;ENSG00000154096;ENSG00000163501;ENSG00000173918;ENSG00000174175;ENSG00000179388;ENSG00000182545;ENSG00000197646;ENSG00000198502
Biological_Process	GO:0045785	positive regulation of cell adhesion	24	477	2.09e-05	0.000573559	ENSG00000010610;ENSG00000074047;ENSG00000086548;ENSG00000104332;ENSG00000107742;ENSG00000115414;ENSG00000116962;ENSG00000120337;ENSG00000125266;ENSG00000135074;ENSG00000138080;ENSG00000138795;ENSG00000140945;ENSG00000144810;ENSG00000154096;ENSG00000163501;ENSG00000164620;ENSG00000171877;ENSG00000174175;ENSG00000179388;ENSG00000182545;ENSG00000196569;ENSG00000197646;ENSG00000198502
Biological_Process	GO:0045597	positive regulation of cell differentiation	36	885	2.18e-05	0.000592772	ENSG00000010610;ENSG00000019549;ENSG00000069764;ENSG00000074047;ENSG00000081189;ENSG00000104332;ENSG00000106366;ENSG00000107984;ENSG00000108821;ENSG00000111012;ENSG00000112902;ENSG00000115414;ENSG00000116962;ENSG00000122694;ENSG00000125266;ENSG00000125378;ENSG00000135919;ENSG00000138311;ENSG00000138795;ENSG00000139567;ENSG00000144857;ENSG00000148204;ENSG00000148516;ENSG00000163501;ENSG00000163823…
Biological_Process	GO:0060350	endochondral bone morphogenesis	8	61	2.19e-05	0.000593529	ENSG00000081189;ENSG00000108821;ENSG00000111199;ENSG00000125378;ENSG00000156103;ENSG00000163501;ENSG00000168542;ENSG00000197043
Biological_Process	GO:0010463	mesenchymal cell proliferation	7	45	2.31e-05	0.000621417	ENSG00000116132;ENSG00000121068;ENSG00000125378;ENSG00000140285;ENSG00000148516;ENSG00000163501;ENSG00000164107
Biological_Process	GO:1905114	cell surface receptor signaling pathway involved in cell-cell signaling	27	577	2.32e-05	0.000621417	ENSG00000019549;ENSG00000050165;ENSG00000074047;ENSG00000081189;ENSG00000104332;ENSG00000107984;ENSG00000108821;ENSG00000112902;ENSG00000117152;ENSG00000124479;ENSG00000125378;ENSG00000134569;ENSG00000135925;ENSG00000137573;ENSG00000138435;ENSG00000138795;ENSG00000140807;ENSG00000151617;ENSG00000163637;ENSG00000165617;ENSG00000169071;ENSG00000169554;ENSG00000170558;ENSG00000171444;ENSG00000177374…
Biological_Process	GO:1902533	positive regulation of intracellular signal transduction	39	998	2.4e-05	0.000636024	ENSG00000010610;ENSG00000011465;ENSG00000081189;ENSG00000101265;ENSG00000107984;ENSG00000110799;ENSG00000111199;ENSG00000112902;ENSG00000113578;ENSG00000113721;ENSG00000115414;ENSG00000117020;ENSG00000121653;ENSG00000122694;ENSG00000125378;ENSG00000130038;ENSG00000134853;ENSG00000136235;ENSG00000137801;ENSG00000140945;ENSG00000143369;ENSG00000147889;ENSG00000152402;ENSG00000163823;ENSG00000164107…
Biological_Process	GO:0007389	pattern specification process	24	481	2.4e-05	0.000636024	ENSG00000074047;ENSG00000081189;ENSG00000095587;ENSG00000104332;ENSG00000106003;ENSG00000107984;ENSG00000113578;ENSG00000119042;ENSG00000121068;ENSG00000125378;ENSG00000134569;ENSG00000135111;ENSG00000138795;ENSG00000139567;ENSG00000140807;ENSG00000148204;ENSG00000148516;ENSG00000151617;ENSG00000158683;ENSG00000163501;ENSG00000164107;ENSG00000167034;ENSG00000169083;ENSG00000184937
Biological_Process	GO:0042693	muscle cell fate commitment	5	19	2.46e-05	0.000647115	ENSG00000081189;ENSG00000107984;ENSG00000121068;ENSG00000135111;ENSG00000184937
Biological_Process	GO:0061037	negative regulation of cartilage development	6	31	2.46e-05	0.000647115	ENSG00000019549;ENSG00000074047;ENSG00000125378;ENSG00000143387;ENSG00000151388;ENSG00000163501
Biological_Process	GO:0060513	prostatic bud formation	4	10	2.64e-05	0.000690469	ENSG00000074047;ENSG00000125378;ENSG00000137573;ENSG00000169083
Biological_Process	GO:0048562	embryonic organ morphogenesis	18	303	2.73e-05	0.000709514	ENSG00000074047;ENSG00000081189;ENSG00000092607;ENSG00000116132;ENSG00000119042;ENSG00000121068;ENSG00000125378;ENSG00000134853;ENSG00000135111;ENSG00000148204;ENSG00000148516;ENSG00000151617;ENSG00000156103;ENSG00000163501;ENSG00000164107;ENSG00000166147;ENSG00000184254;ENSG00000198626
Biological_Process	GO:0048738	cardiac muscle tissue development	15	221	2.79e-05	0.000721083	ENSG00000081189;ENSG00000107984;ENSG00000113721;ENSG00000117152;ENSG00000121068;ENSG00000125266;ENSG00000125378;ENSG00000134775;ENSG00000134853;ENSG00000135111;ENSG00000151617;ENSG00000184937;ENSG00000185386;ENSG00000197893;ENSG00000198626
Biological_Process	GO:0009605	response to external stimulus	84	2836	2.8e-05	0.000721083	ENSG00000000971;ENSG00000010610;ENSG00000019549;ENSG00000021300;ENSG00000064989;ENSG00000066735;ENSG00000069764;ENSG00000074047;ENSG00000078098;ENSG00000081189;ENSG00000087245;ENSG00000090382;ENSG00000102109;ENSG00000104332;ENSG00000104381;ENSG00000106366;ENSG00000108821;ENSG00000110436;ENSG00000111012;ENSG00000111199;ENSG00000111335;ENSG00000112902;ENSG00000113578;ENSG00000113721;ENSG00000114698…
Biological_Process	GO:0048584	positive regulation of response to stimulus	70	2241	2.98e-05	0.000763928	ENSG00000000971;ENSG00000010610;ENSG00000011465;ENSG00000043462;ENSG00000065534;ENSG00000081189;ENSG00000101265;ENSG00000101955;ENSG00000104332;ENSG00000106003;ENSG00000106366;ENSG00000107984;ENSG00000108821;ENSG00000110799;ENSG00000111012;ENSG00000111199;ENSG00000112902;ENSG00000113578;ENSG00000113721;ENSG00000115414;ENSG00000116132;ENSG00000116962;ENSG00000117020;ENSG00000117152;ENSG00000120337…
Biological_Process	GO:0032964	collagen biosynthetic process	7	47	3.1e-05	0.000788954	ENSG00000108821;ENSG00000113721;ENSG00000125378;ENSG00000130635;ENSG00000138080;ENSG00000161544;ENSG00000163501
Biological_Process	GO:0014032	neural crest cell development	9	83	3.21e-05	0.000812762	ENSG00000019549;ENSG00000112902;ENSG00000115414;ENSG00000125378;ENSG00000151617;ENSG00000163376;ENSG00000164107;ENSG00000170558;ENSG00000197043
Biological_Process	GO:0060973	cell migration involved in heart development	5	20	3.22e-05	0.000812762	ENSG00000019549;ENSG00000113721;ENSG00000125378;ENSG00000151617;ENSG00000164107
Biological_Process	GO:0000902	cell morphogenesis	40	1049	3.26e-05	0.000815754	ENSG00000050555;ENSG00000067715;ENSG00000069764;ENSG00000074047;ENSG00000081189;ENSG00000107984;ENSG00000111962;ENSG00000112902;ENSG00000113140;ENSG00000113361;ENSG00000115414;ENSG00000125266;ENSG00000127528;ENSG00000128656;ENSG00000130540;ENSG00000132688;ENSG00000133083;ENSG00000134569;ENSG00000135905;ENSG00000136541;ENSG00000138311;ENSG00000138795;ENSG00000139926;ENSG00000144857;ENSG00000149972…
Biological_Process	GO:0010466	negative regulation of peptidase activity	15	224	3.27e-05	0.000815754	ENSG00000102109;ENSG00000106366;ENSG00000107742;ENSG00000126709;ENSG00000135919;ENSG00000137801;ENSG00000143369;ENSG00000148204;ENSG00000152377;ENSG00000163359;ENSG00000163536;ENSG00000175899;ENSG00000183087;ENSG00000197632;ENSG00000204397
Biological_Process	GO:0050878	regulation of body fluid levels	21	397	3.35e-05	0.000832581	ENSG00000078098;ENSG00000101335;ENSG00000103647;ENSG00000106366;ENSG00000109758;ENSG00000110799;ENSG00000111199;ENSG00000111335;ENSG00000115414;ENSG00000134853;ENSG00000135919;ENSG00000137801;ENSG00000138080;ENSG00000140873;ENSG00000143631;ENSG00000164220;ENSG00000168542;ENSG00000173918;ENSG00000174175;ENSG00000183087;ENSG00000197632
Biological_Process	GO:0035987	endodermal cell differentiation	7	48	3.57e-05	0.000882005	ENSG00000087245;ENSG00000107984;ENSG00000115414;ENSG00000130635;ENSG00000142156;ENSG00000144810;ENSG00000204262
Biological_Process	GO:0035909	aorta morphogenesis	6	33	3.59e-05	0.000883022	ENSG00000065534;ENSG00000113721;ENSG00000121068;ENSG00000125266;ENSG00000139567;ENSG00000168542
Biological_Process	GO:0060562	epithelial tube morphogenesis	19	339	3.65e-05	0.0008932	ENSG00000066056;ENSG00000074047;ENSG00000081189;ENSG00000104332;ENSG00000113578;ENSG00000121068;ENSG00000125266;ENSG00000125378;ENSG00000135111;ENSG00000138795;ENSG00000139567;ENSG00000151388;ENSG00000151617;ENSG00000163501;ENSG00000164107;ENSG00000167034;ENSG00000169083;ENSG00000184937;ENSG00000198626
Biological_Process	GO:0008284	positive regulation of cell population proliferation	37	945	3.77e-05	0.000919604	ENSG00000064989;ENSG00000074047;ENSG00000081189;ENSG00000086548;ENSG00000087245;ENSG00000101445;ENSG00000104332;ENSG00000105472;ENSG00000112902;ENSG00000113578;ENSG00000113721;ENSG00000115414;ENSG00000116132;ENSG00000117020;ENSG00000121068;ENSG00000125266;ENSG00000125378;ENSG00000132688;ENSG00000134853;ENSG00000135111;ENSG00000137801;ENSG00000138795;ENSG00000139567;ENSG00000140285;ENSG00000140945…
Biological_Process	GO:0001649	osteoblast differentiation	15	228	4.01e-05	0.00097227	ENSG00000019549;ENSG00000074047;ENSG00000081189;ENSG00000101265;ENSG00000104332;ENSG00000108821;ENSG00000119042;ENSG00000125378;ENSG00000137809;ENSG00000138795;ENSG00000142156;ENSG00000163501;ENSG00000164107;ENSG00000185386;ENSG00000198963
Biological_Process	GO:0030850	prostate gland development	7	49	4.09e-05	0.000988107	ENSG00000074047;ENSG00000087245;ENSG00000104332;ENSG00000125378;ENSG00000137573;ENSG00000167034;ENSG00000169083
Cellular_Component	GO:0031012	extracellular matrix	64	567	8.33e-31	2.33e-28	ENSG00000011465;ENSG00000050555;ENSG00000080573;ENSG00000087116;ENSG00000087245;ENSG00000099953;ENSG00000101955;ENSG00000102359;ENSG00000104332;ENSG00000106366;ENSG00000106624;ENSG00000107742;ENSG00000108821;ENSG00000110799;ENSG00000113140;ENSG00000113578;ENSG00000115414;ENSG00000116962;ENSG00000119681;ENSG00000124479;ENSG00000130635;ENSG00000133110;ENSG00000135074;ENSG00000135919;ENSG00000137573…
Cellular_Component	GO:0030312	external encapsulating structure	64	568	9.23e-31	2.33e-28	ENSG00000011465;ENSG00000050555;ENSG00000080573;ENSG00000087116;ENSG00000087245;ENSG00000099953;ENSG00000101955;ENSG00000102359;ENSG00000104332;ENSG00000106366;ENSG00000106624;ENSG00000107742;ENSG00000108821;ENSG00000110799;ENSG00000113140;ENSG00000113578;ENSG00000115414;ENSG00000116962;ENSG00000119681;ENSG00000124479;ENSG00000130635;ENSG00000133110;ENSG00000135074;ENSG00000135919;ENSG00000137573…
Cellular_Component	GO:0062023	collagen-containing extracellular matrix	48	430	6.05e-23	1.02e-20	ENSG00000011465;ENSG00000050555;ENSG00000080573;ENSG00000087116;ENSG00000087245;ENSG00000101955;ENSG00000102359;ENSG00000104332;ENSG00000106366;ENSG00000106624;ENSG00000108821;ENSG00000110799;ENSG00000113140;ENSG00000115414;ENSG00000116962;ENSG00000119681;ENSG00000124479;ENSG00000130635;ENSG00000133110;ENSG00000135074;ENSG00000135919;ENSG00000137573;ENSG00000137801;ENSG00000138080;ENSG00000139329…
Cellular_Component	GO:0071944	cell periphery	198	6197	2.19e-17	2.77e-15	ENSG00000010610;ENSG00000011465;ENSG00000013297;ENSG00000022267;ENSG00000042980;ENSG00000043462;ENSG00000050555;ENSG00000059804;ENSG00000064989;ENSG00000065534;ENSG00000066056;ENSG00000067715;ENSG00000069122;ENSG00000075618;ENSG00000078098;ENSG00000078596;ENSG00000080573;ENSG00000084710;ENSG00000086548;ENSG00000087116;ENSG00000087245;ENSG00000089472;ENSG00000099953;ENSG00000101265;ENSG00000101335…
Cellular_Component	GO:0005576	extracellular region	135	4292	4.93e-10	4.98e-08	ENSG00000000971;ENSG00000011465;ENSG00000042832;ENSG00000042980;ENSG00000050165;ENSG00000050555;ENSG00000059804;ENSG00000069764;ENSG00000075618;ENSG00000078098;ENSG00000080573;ENSG00000086548;ENSG00000087116;ENSG00000087245;ENSG00000089199;ENSG00000090382;ENSG00000095587;ENSG00000099953;ENSG00000102109;ENSG00000102359;ENSG00000104332;ENSG00000105472;ENSG00000106003;ENSG00000106366;ENSG00000106624…
Cellular_Component	GO:0005581	collagen trimer	13	93	2.88e-08	2.42e-06	ENSG00000080573;ENSG00000108821;ENSG00000130635;ENSG00000138080;ENSG00000139329;ENSG00000142156;ENSG00000142173;ENSG00000144810;ENSG00000163359;ENSG00000168542;ENSG00000173918;ENSG00000204262;ENSG00000204291
Cellular_Component	GO:0005583	fibrillar collagen trimer	6	12	4.3e-08	2.72e-06	ENSG00000080573;ENSG00000108821;ENSG00000130635;ENSG00000139329;ENSG00000168542;ENSG00000204262
Cellular_Component	GO:0098643	banded collagen fibril	6	12	4.3e-08	2.72e-06	ENSG00000080573;ENSG00000108821;ENSG00000130635;ENSG00000139329;ENSG00000168542;ENSG00000204262
Cellular_Component	GO:0005886	plasma membrane	158	5713	9.7e-08	5.44e-06	ENSG00000010610;ENSG00000013297;ENSG00000022267;ENSG00000042980;ENSG00000043462;ENSG00000059804;ENSG00000064989;ENSG00000065534;ENSG00000066056;ENSG00000067715;ENSG00000069122;ENSG00000075618;ENSG00000078098;ENSG00000078596;ENSG00000084710;ENSG00000086548;ENSG00000087245;ENSG00000089472;ENSG00000101265;ENSG00000101445;ENSG00000102359;ENSG00000103742;ENSG00000104332;ENSG00000105137;ENSG00000106366…
Cellular_Component	GO:0098644	complex of collagen trimers	7	22	1.3e-07	6.58e-06	ENSG00000080573;ENSG00000108821;ENSG00000130635;ENSG00000139329;ENSG00000144810;ENSG00000168542;ENSG00000204262
Cellular_Component	GO:0005615	extracellular space	105	3372	1.98e-07	9.09e-06	ENSG00000000971;ENSG00000011465;ENSG00000042832;ENSG00000050165;ENSG00000059804;ENSG00000069764;ENSG00000075618;ENSG00000078098;ENSG00000080573;ENSG00000086548;ENSG00000087245;ENSG00000089199;ENSG00000090382;ENSG00000095587;ENSG00000102109;ENSG00000102359;ENSG00000104332;ENSG00000105472;ENSG00000106366;ENSG00000106624;ENSG00000107317;ENSG00000107984;ENSG00000108821;ENSG00000109758;ENSG00000110799…
Cellular_Component	GO:0005604	basement membrane	12	100	5.42e-07	2.28e-05	ENSG00000050555;ENSG00000113140;ENSG00000115414;ENSG00000116962;ENSG00000130635;ENSG00000143341;ENSG00000144810;ENSG00000164620;ENSG00000166147;ENSG00000186340;ENSG00000196569;ENSG00000204291
Cellular_Component	GO:0009986	cell surface	42	963	8.19e-07	3.18e-05	ENSG00000010610;ENSG00000069122;ENSG00000078098;ENSG00000086548;ENSG00000101955;ENSG00000102359;ENSG00000104332;ENSG00000110436;ENSG00000111199;ENSG00000113140;ENSG00000113721;ENSG00000120337;ENSG00000123496;ENSG00000124479;ENSG00000133107;ENSG00000134569;ENSG00000134853;ENSG00000135919;ENSG00000137573;ENSG00000137801;ENSG00000137809;ENSG00000138435;ENSG00000139567;ENSG00000140945;ENSG00000143387…
Cellular_Component	GO:0005788	endoplasmic reticulum lumen	21	313	9.15e-07	3.3e-05	ENSG00000010610;ENSG00000080573;ENSG00000089199;ENSG00000108821;ENSG00000115414;ENSG00000125378;ENSG00000130635;ENSG00000137801;ENSG00000142156;ENSG00000142173;ENSG00000144810;ENSG00000152583;ENSG00000163359;ENSG00000164308;ENSG00000166147;ENSG00000168542;ENSG00000170558;ENSG00000176697;ENSG00000183087;ENSG00000204262;ENSG00000204291
Cellular_Component	GO:0031091	platelet alpha granule	11	90	1.34e-06	4.52e-05	ENSG00000106366;ENSG00000110799;ENSG00000113140;ENSG00000115414;ENSG00000129009;ENSG00000135919;ENSG00000137801;ENSG00000174175;ENSG00000175899;ENSG00000183087;ENSG00000186340
Cellular_Component	GO:0030054	cell junction	72	2230	8.7e-06	0.000274682	ENSG00000013297;ENSG00000022267;ENSG00000036530;ENSG00000043462;ENSG00000067715;ENSG00000075618;ENSG00000078098;ENSG00000081189;ENSG00000102359;ENSG00000103647;ENSG00000105137;ENSG00000110436;ENSG00000111199;ENSG00000113361;ENSG00000113657;ENSG00000113721;ENSG00000114948;ENSG00000121440;ENSG00000121653;ENSG00000125266;ENSG00000125869;ENSG00000128591;ENSG00000128805;ENSG00000128872;ENSG00000129675…
Cellular_Component	GO:0005588	collagen type V trimer	3	4	2.86e-05	0.000850217	ENSG00000080573;ENSG00000130635;ENSG00000204262
Cellular_Component	GO:0031093	platelet alpha granule lumen	8	66	4.02e-05	0.00112883	ENSG00000106366;ENSG00000110799;ENSG00000113140;ENSG00000115414;ENSG00000129009;ENSG00000137801;ENSG00000175899;ENSG00000183087
Cellular_Component	GO:0042383	sarcolemma	11	138	8.11e-05	0.00215546	ENSG00000128591;ENSG00000135636;ENSG00000142156;ENSG00000142173;ENSG00000153956;ENSG00000163359;ENSG00000170558;ENSG00000182492;ENSG00000196569;ENSG00000198626;ENSG00000198838
Cellular_Component	GO:0016020	membrane	225	9774	0.000105396	0.00266125	ENSG00000010295;ENSG00000010610;ENSG00000013297;ENSG00000021300;ENSG00000022267;ENSG00000036530;ENSG00000042980;ENSG00000043462;ENSG00000050555;ENSG00000059804;ENSG00000064989;ENSG00000065534;ENSG00000066056;ENSG00000067715;ENSG00000069122;ENSG00000072952;ENSG00000074047;ENSG00000075618;ENSG00000078098;ENSG00000078596;ENSG00000084710;ENSG00000086548;ENSG00000087245;ENSG00000089472;ENSG00000101265…
Cellular_Component	GO:0098590	plasma membrane region	44	1292	0.000197673	0.00475356	ENSG00000043462;ENSG00000065534;ENSG00000067715;ENSG00000075618;ENSG00000078098;ENSG00000086548;ENSG00000089472;ENSG00000102359;ENSG00000105137;ENSG00000110436;ENSG00000111199;ENSG00000113721;ENSG00000114948;ENSG00000115414;ENSG00000118473;ENSG00000123643;ENSG00000125266;ENSG00000125869;ENSG00000133107;ENSG00000134569;ENSG00000138435;ENSG00000140945;ENSG00000141338;ENSG00000143341;ENSG00000143387…
Cellular_Component	GO:0012505	endomembrane system	123	4776	0.000215458	0.00494574	ENSG00000010295;ENSG00000010610;ENSG00000011465;ENSG00000036530;ENSG00000059804;ENSG00000064989;ENSG00000067715;ENSG00000069764;ENSG00000072952;ENSG00000078596;ENSG00000080573;ENSG00000086548;ENSG00000089199;ENSG00000090382;ENSG00000099953;ENSG00000101265;ENSG00000101955;ENSG00000102109;ENSG00000106003;ENSG00000106034;ENSG00000106266;ENSG00000106366;ENSG00000107317;ENSG00000107984;ENSG00000108821…
Cellular_Component	GO:0005783	endoplasmic reticulum	62	2059	0.00029774	0.00653734	ENSG00000010610;ENSG00000036530;ENSG00000064989;ENSG00000072952;ENSG00000080573;ENSG00000089199;ENSG00000101955;ENSG00000106034;ENSG00000107317;ENSG00000108821;ENSG00000109758;ENSG00000110799;ENSG00000111199;ENSG00000115414;ENSG00000116745;ENSG00000121653;ENSG00000123643;ENSG00000125378;ENSG00000127252;ENSG00000130635;ENSG00000130948;ENSG00000133135;ENSG00000134853;ENSG00000137573;ENSG00000137801…
Cellular_Component	GO:0030055	cell-substrate junction	20	435	0.000352863	0.00703183	ENSG00000022267;ENSG00000078098;ENSG00000103647;ENSG00000111199;ENSG00000113721;ENSG00000125266;ENSG00000128591;ENSG00000128805;ENSG00000136114;ENSG00000137809;ENSG00000140945;ENSG00000143341;ENSG00000154096;ENSG00000170558;ENSG00000172403;ENSG00000197043;ENSG00000197893;ENSG00000198910;ENSG00000213949;ENSG00000261150
Cellular_Component	GO:0016528	sarcoplasm	8	90	0.000362814	0.00703183	ENSG00000072952;ENSG00000081189;ENSG00000137801;ENSG00000152377;ENSG00000153956;ENSG00000198626;ENSG00000198838;ENSG00000239474
Cellular_Component	GO:0005589	collagen type VI trimer	2	2	0.000375959	0.00703183	ENSG00000142156;ENSG00000163359
Cellular_Component	GO:0098647	collagen beaded filament	2	2	0.000375959	0.00703183	ENSG00000142156;ENSG00000163359
Cellular_Component	GO:0030426	growth cone	11	169	0.000477728	0.00861616	ENSG00000075618;ENSG00000111199;ENSG00000113657;ENSG00000125869;ENSG00000131584;ENSG00000144857;ENSG00000150625;ENSG00000154096;ENSG00000162951;ENSG00000187688;ENSG00000198910
Cellular_Component	GO:0034704	calcium channel complex	7	74	0.00057854	0.0100746	ENSG00000133107;ENSG00000153956;ENSG00000158683;ENSG00000179397;ENSG00000196557;ENSG00000198626;ENSG00000198838
Cellular_Component	GO:0030427	site of polarized growth	11	175	0.000640119	0.0107753	ENSG00000075618;ENSG00000111199;ENSG00000113657;ENSG00000125869;ENSG00000131584;ENSG00000144857;ENSG00000150625;ENSG00000154096;ENSG00000162951;ENSG00000187688;ENSG00000198910
Cellular_Component	GO:0031594	neuromuscular junction	7	77	0.000735737	0.0119854	ENSG00000121440;ENSG00000134569;ENSG00000135919;ENSG00000138435;ENSG00000152377;ENSG00000167552;ENSG00000196569
Cellular_Component	GO:0070161	anchoring junction	32	902	0.000775479	0.012238	ENSG00000013297;ENSG00000022267;ENSG00000043462;ENSG00000075618;ENSG00000078098;ENSG00000103647;ENSG00000111199;ENSG00000113361;ENSG00000113721;ENSG00000125266;ENSG00000128591;ENSG00000128805;ENSG00000129675;ENSG00000131634;ENSG00000133107;ENSG00000136114;ENSG00000137809;ENSG00000139926;ENSG00000140945;ENSG00000143195;ENSG00000143341;ENSG00000148204;ENSG00000154096;ENSG00000170558;ENSG00000171877…
Cellular_Component	GO:0044295	axonal growth cone	4	26	0.00149019	0.0228044	ENSG00000144857;ENSG00000150625;ENSG00000187688;ENSG00000198910
Cellular_Component	GO:0005927	muscle tendon junction	2	4	0.0021981	0.0326482	ENSG00000143341;ENSG00000197893
Cellular_Component	GO:0030016	myofibril	12	238	0.00247714	0.0352812	ENSG00000087245;ENSG00000101335;ENSG00000122786;ENSG00000128591;ENSG00000128872;ENSG00000134775;ENSG00000171992;ENSG00000172403;ENSG00000197893;ENSG00000198626;ENSG00000198838;ENSG00000239474
Cellular_Component	GO:0045202	synapse	44	1465	0.00255144	0.0352812	ENSG00000036530;ENSG00000067715;ENSG00000081189;ENSG00000102359;ENSG00000105137;ENSG00000110436;ENSG00000113361;ENSG00000113657;ENSG00000114948;ENSG00000121440;ENSG00000121653;ENSG00000125266;ENSG00000125869;ENSG00000128805;ENSG00000128872;ENSG00000133083;ENSG00000134569;ENSG00000135905;ENSG00000135919;ENSG00000138435;ENSG00000149972;ENSG00000150625;ENSG00000152377;ENSG00000152583;ENSG00000162951…
Cellular_Component	GO:0099081	supramolecular polymer	34	1053	0.00258496	0.0352812	ENSG00000010295;ENSG00000013297;ENSG00000066735;ENSG00000080573;ENSG00000087245;ENSG00000101335;ENSG00000108821;ENSG00000111199;ENSG00000113657;ENSG00000122786;ENSG00000128591;ENSG00000128872;ENSG00000130635;ENSG00000132688;ENSG00000134775;ENSG00000137267;ENSG00000139329;ENSG00000142156;ENSG00000144810;ENSG00000163359;ENSG00000166147;ENSG00000166482;ENSG00000167552;ENSG00000168542;ENSG00000169071…
Cellular_Component	GO:0016529	sarcoplasmic reticulum	6	73	0.00293202	0.038965	ENSG00000072952;ENSG00000137801;ENSG00000153956;ENSG00000198626;ENSG00000198838;ENSG00000239474
Cellular_Component	GO:0043292	contractile fiber	12	247	0.00334968	0.0433741	ENSG00000087245;ENSG00000101335;ENSG00000122786;ENSG00000128591;ENSG00000128872;ENSG00000134775;ENSG00000171992;ENSG00000172403;ENSG00000197893;ENSG00000198626;ENSG00000198838;ENSG00000239474
Cellular_Component	GO:0030017	sarcomere	11	217	0.00354786	0.0445444	ENSG00000087245;ENSG00000101335;ENSG00000128591;ENSG00000128872;ENSG00000134775;ENSG00000171992;ENSG00000172403;ENSG00000197893;ENSG00000198626;ENSG00000198838;ENSG00000239474
Cellular_Component	GO:0005592	collagen type XI trimer	2	5	0.00361648	0.0445444	ENSG00000130635;ENSG00000204262
Cellular_Component	GO:0005796	Golgi lumen	7	103	0.00395285	0.0462519	ENSG00000011465;ENSG00000099953;ENSG00000139329;ENSG00000156103;ENSG00000182492;ENSG00000183087;ENSG00000183098
Cellular_Component	GO:0098637	protein complex involved in cell-matrix adhesion	3	17	0.00403221	0.0462519	ENSG00000116962;ENSG00000138080;ENSG00000196569
Cellular_Component	GO:0005925	focal adhesion	17	425	0.00411902	0.0462519	ENSG00000022267;ENSG00000078098;ENSG00000103647;ENSG00000111199;ENSG00000113721;ENSG00000125266;ENSG00000128591;ENSG00000128805;ENSG00000136114;ENSG00000137809;ENSG00000140945;ENSG00000154096;ENSG00000170558;ENSG00000172403;ENSG00000197043;ENSG00000198910;ENSG00000213949
Cellular_Component	GO:0099512	supramolecular fiber	33	1044	0.00412146	0.0462519	ENSG00000010295;ENSG00000013297;ENSG00000066735;ENSG00000080573;ENSG00000087245;ENSG00000101335;ENSG00000108821;ENSG00000111199;ENSG00000113657;ENSG00000122786;ENSG00000128591;ENSG00000128872;ENSG00000130635;ENSG00000132688;ENSG00000134775;ENSG00000137267;ENSG00000139329;ENSG00000142156;ENSG00000163359;ENSG00000166147;ENSG00000166482;ENSG00000167552;ENSG00000168542;ENSG00000169071;ENSG00000171992…
Cellular_Component	GO:0030018	Z disc	8	132	0.00427908	0.0469769	ENSG00000101335;ENSG00000128591;ENSG00000134775;ENSG00000171992;ENSG00000172403;ENSG00000197893;ENSG00000198626;ENSG00000198838
Molecular_Function	GO:0005201	extracellular matrix structural constituent	31	174	2.96308e-21	2.48898e-18	ENSG00000010610;ENSG00000011465;ENSG00000080573;ENSG00000101955;ENSG00000102359;ENSG00000106624;ENSG00000108821;ENSG00000110799;ENSG00000113140;ENSG00000115414;ENSG00000116962;ENSG00000119681;ENSG00000130635;ENSG00000133110;ENSG00000137801;ENSG00000138080;ENSG00000139329;ENSG00000142156;ENSG00000142173;ENSG00000143341;ENSG00000143369;ENSG00000144810;ENSG00000163359;ENSG00000166147;ENSG00000166482…
Molecular_Function	GO:0005518	collagen binding	17	70	1.44453e-14	6.06703e-12	ENSG00000011465;ENSG00000080573;ENSG00000106624;ENSG00000110799;ENSG00000113140;ENSG00000115414;ENSG00000116962;ENSG00000137801;ENSG00000137809;ENSG00000139329;ENSG00000142156;ENSG00000142173;ENSG00000143387;ENSG00000152583;ENSG00000164620;ENSG00000173918;ENSG00000213949
Molecular_Function	GO:0005509	calcium ion binding	44	727	1.62035e-11	4.53698e-09	ENSG00000067715;ENSG00000069764;ENSG00000095587;ENSG00000101335;ENSG00000107742;ENSG00000113140;ENSG00000113361;ENSG00000114698;ENSG00000116962;ENSG00000119681;ENSG00000130038;ENSG00000134569;ENSG00000135636;ENSG00000137573;ENSG00000137801;ENSG00000140807;ENSG00000140945;ENSG00000143341;ENSG00000143631;ENSG00000148204;ENSG00000149090;ENSG00000152377;ENSG00000152583;ENSG00000163501;ENSG00000165124…
Molecular_Function	GO:0005539	glycosaminoglycan binding	24	244	6.49662e-11	1.36429e-08	ENSG00000000971;ENSG00000011465;ENSG00000080573;ENSG00000104332;ENSG00000107742;ENSG00000112902;ENSG00000113578;ENSG00000113657;ENSG00000115414;ENSG00000119681;ENSG00000125378;ENSG00000130635;ENSG00000133110;ENSG00000135919;ENSG00000136235;ENSG00000137573;ENSG00000137801;ENSG00000140285;ENSG00000166147;ENSG00000173705;ENSG00000174175;ENSG00000182492;ENSG00000186340;ENSG00000197043
Molecular_Function	GO:0030020	extracellular matrix structural constituent conferring tensile strength	10	41	4.04031e-09	6.78773e-07	ENSG00000080573;ENSG00000108821;ENSG00000130635;ENSG00000142156;ENSG00000142173;ENSG00000144810;ENSG00000163359;ENSG00000168542;ENSG00000204262;ENSG00000204291
Molecular_Function	GO:0043394	proteoglycan binding	9	36	1.94341e-08	2.48518e-06	ENSG00000000971;ENSG00000080573;ENSG00000112902;ENSG00000115414;ENSG00000116962;ENSG00000130635;ENSG00000136235;ENSG00000137801;ENSG00000143387
Molecular_Function	GO:0048407	platelet-derived growth factor binding	6	11	2.07098e-08	2.48518e-06	ENSG00000108821;ENSG00000113721;ENSG00000130635;ENSG00000134853;ENSG00000142156;ENSG00000168542
Molecular_Function	GO:1901681	sulfur compound binding	21	269	6.27417e-08	6.48851e-06	ENSG00000000971;ENSG00000080573;ENSG00000104332;ENSG00000111218;ENSG00000112902;ENSG00000113578;ENSG00000113657;ENSG00000115414;ENSG00000119681;ENSG00000125378;ENSG00000130635;ENSG00000133110;ENSG00000135919;ENSG00000136235;ENSG00000137801;ENSG00000140285;ENSG00000166147;ENSG00000174175;ENSG00000186340;ENSG00000197043;ENSG00000198626
Molecular_Function	GO:0005178	integrin binding	16	158	6.95197e-08	6.48851e-06	ENSG00000078098;ENSG00000110799;ENSG00000113578;ENSG00000114948;ENSG00000115414;ENSG00000130635;ENSG00000136235;ENSG00000137801;ENSG00000137809;ENSG00000138080;ENSG00000154096;ENSG00000166147;ENSG00000168542;ENSG00000171877;ENSG00000213694;ENSG00000213949
Molecular_Function	GO:0050840	extracellular matrix binding	10	57	1.18404e-07	9.94592e-06	ENSG00000011465;ENSG00000107742;ENSG00000113140;ENSG00000116962;ENSG00000136114;ENSG00000137801;ENSG00000143369;ENSG00000152583;ENSG00000174807;ENSG00000182492
Molecular_Function	GO:0008201	heparin binding	16	173	2.45173e-07	1.80625e-05	ENSG00000000971;ENSG00000080573;ENSG00000104332;ENSG00000113578;ENSG00000115414;ENSG00000119681;ENSG00000125378;ENSG00000130635;ENSG00000133110;ENSG00000135919;ENSG00000136235;ENSG00000137801;ENSG00000140285;ENSG00000166147;ENSG00000174175;ENSG00000186340
Molecular_Function	GO:0005198	structural molecule activity	39	830	2.58036e-07	1.80625e-05	ENSG00000010610;ENSG00000011465;ENSG00000013297;ENSG00000050555;ENSG00000080573;ENSG00000101335;ENSG00000101955;ENSG00000102359;ENSG00000106624;ENSG00000108821;ENSG00000110799;ENSG00000113140;ENSG00000115414;ENSG00000116962;ENSG00000119681;ENSG00000130635;ENSG00000133110;ENSG00000137267;ENSG00000137801;ENSG00000138080;ENSG00000139329;ENSG00000142156;ENSG00000142173;ENSG00000143341;ENSG00000143369…
Molecular_Function	GO:0004222	metalloendopeptidase activity	13	126	9.58766e-07	6.19511e-05	ENSG00000042980;ENSG00000087116;ENSG00000087245;ENSG00000095587;ENSG00000099953;ENSG00000114948;ENSG00000135074;ENSG00000137674;ENSG00000138316;ENSG00000140873;ENSG00000151388;ENSG00000156103;ENSG00000196611
Molecular_Function	GO:0005102	signaling receptor binding	57	1557	1.71968e-06	0.000103181	ENSG00000010610;ENSG00000042832;ENSG00000050165;ENSG00000067715;ENSG00000078098;ENSG00000089199;ENSG00000102109;ENSG00000102359;ENSG00000104332;ENSG00000105472;ENSG00000106366;ENSG00000107984;ENSG00000110799;ENSG00000112902;ENSG00000113578;ENSG00000113721;ENSG00000114698;ENSG00000114948;ENSG00000115414;ENSG00000119865;ENSG00000120337;ENSG00000124479;ENSG00000125266;ENSG00000125378;ENSG00000128656…
Molecular_Function	GO:0008237	metallopeptidase activity	16	203	2.09518e-06	0.00011733	ENSG00000042980;ENSG00000087116;ENSG00000087245;ENSG00000095587;ENSG00000099953;ENSG00000106624;ENSG00000114948;ENSG00000135074;ENSG00000137674;ENSG00000138316;ENSG00000140873;ENSG00000151388;ENSG00000156103;ENSG00000164308;ENSG00000166825;ENSG00000196611
Molecular_Function	GO:0043169	cation binding	123	4406	2.55868e-06	0.00013094	ENSG00000010610;ENSG00000019549;ENSG00000022267;ENSG00000036530;ENSG00000042980;ENSG00000065534;ENSG00000067715;ENSG00000069764;ENSG00000074047;ENSG00000087116;ENSG00000087245;ENSG00000089472;ENSG00000095587;ENSG00000099953;ENSG00000101335;ENSG00000106003;ENSG00000106624;ENSG00000107742;ENSG00000108821;ENSG00000110436;ENSG00000111012;ENSG00000111199;ENSG00000111218;ENSG00000111335;ENSG00000113140…
Molecular_Function	GO:0046872	metal ion binding	121	4317	2.64997e-06	0.00013094	ENSG00000010610;ENSG00000019549;ENSG00000022267;ENSG00000036530;ENSG00000042980;ENSG00000065534;ENSG00000067715;ENSG00000069764;ENSG00000074047;ENSG00000087116;ENSG00000087245;ENSG00000089472;ENSG00000095587;ENSG00000099953;ENSG00000101335;ENSG00000106003;ENSG00000106624;ENSG00000107742;ENSG00000108821;ENSG00000110436;ENSG00000111012;ENSG00000111199;ENSG00000111335;ENSG00000113140;ENSG00000113361…
Molecular_Function	GO:0044877	protein-containing complex binding	47	1308	2.52449e-05	0.0011781	ENSG00000010610;ENSG00000011465;ENSG00000075618;ENSG00000078098;ENSG00000080573;ENSG00000103647;ENSG00000106624;ENSG00000110799;ENSG00000111199;ENSG00000113140;ENSG00000113578;ENSG00000114948;ENSG00000115414;ENSG00000116962;ENSG00000128591;ENSG00000130635;ENSG00000132688;ENSG00000134775;ENSG00000134853;ENSG00000136235;ENSG00000136541;ENSG00000137801;ENSG00000137809;ENSG00000137877;ENSG00000138080…
Molecular_Function	GO:0019838	growth factor binding	11	132	4.97601e-05	0.00219992	ENSG00000102359;ENSG00000108821;ENSG00000113721;ENSG00000119681;ENSG00000130635;ENSG00000134853;ENSG00000137801;ENSG00000139567;ENSG00000142156;ENSG00000168542;ENSG00000175899
Molecular_Function	GO:0005262	calcium channel activity	10	116	8.20004e-05	0.00344401	ENSG00000111199;ENSG00000133107;ENSG00000150625;ENSG00000153956;ENSG00000158683;ENSG00000187688;ENSG00000196557;ENSG00000197043;ENSG00000198626;ENSG00000198838
Molecular_Function	GO:0061134	peptidase regulator activity	14	230	0.000155034	0.00620134	ENSG00000102109;ENSG00000106366;ENSG00000107742;ENSG00000115414;ENSG00000135919;ENSG00000148204;ENSG00000152377;ENSG00000163359;ENSG00000163536;ENSG00000167034;ENSG00000175899;ENSG00000183087;ENSG00000197632;ENSG00000204397
Molecular_Function	GO:0004866	endopeptidase inhibitor activity	12	179	0.000186862	0.00713471	ENSG00000102109;ENSG00000106366;ENSG00000107742;ENSG00000135919;ENSG00000148204;ENSG00000152377;ENSG00000163359;ENSG00000163536;ENSG00000175899;ENSG00000183087;ENSG00000197632;ENSG00000204397
Molecular_Function	GO:0098634	cell-matrix adhesion mediator activity	3	7	0.000233352	0.00817384	ENSG00000137809;ENSG00000138080;ENSG00000213949
Molecular_Function	GO:0015085	calcium ion transmembrane transporter activity	10	132	0.000239296	0.00817384	ENSG00000111199;ENSG00000133107;ENSG00000150625;ENSG00000153956;ENSG00000158683;ENSG00000187688;ENSG00000196557;ENSG00000197043;ENSG00000198626;ENSG00000198838
Molecular_Function	GO:0050839	cell adhesion molecule binding	24	562	0.000243269	0.00817384	ENSG00000075618;ENSG00000078098;ENSG00000110799;ENSG00000113361;ENSG00000113578;ENSG00000114948;ENSG00000115414;ENSG00000122786;ENSG00000130635;ENSG00000133107;ENSG00000133110;ENSG00000136235;ENSG00000137801;ENSG00000137809;ENSG00000138080;ENSG00000140945;ENSG00000149972;ENSG00000154096;ENSG00000166147;ENSG00000168542;ENSG00000170558;ENSG00000171877;ENSG00000213694;ENSG00000213949
Molecular_Function	GO:0030414	peptidase inhibitor activity	12	185	0.000253654	0.00819498	ENSG00000102109;ENSG00000106366;ENSG00000107742;ENSG00000135919;ENSG00000148204;ENSG00000152377;ENSG00000163359;ENSG00000163536;ENSG00000175899;ENSG00000183087;ENSG00000197632;ENSG00000204397
Molecular_Function	GO:0061135	endopeptidase regulator activity	12	193	0.000373459	0.0116187	ENSG00000102109;ENSG00000106366;ENSG00000107742;ENSG00000135919;ENSG00000148204;ENSG00000152377;ENSG00000163359;ENSG00000163536;ENSG00000175899;ENSG00000183087;ENSG00000197632;ENSG00000204397
Molecular_Function	GO:0004175	endopeptidase activity	20	450	0.000481886	0.0144566	ENSG00000042980;ENSG00000078098;ENSG00000087116;ENSG00000087245;ENSG00000095587;ENSG00000099953;ENSG00000104332;ENSG00000109758;ENSG00000114948;ENSG00000135074;ENSG00000137674;ENSG00000138316;ENSG00000140873;ENSG00000143387;ENSG00000149090;ENSG00000151388;ENSG00000156103;ENSG00000164308;ENSG00000196611;ENSG00000204397
Molecular_Function	GO:0004867	serine-type endopeptidase inhibitor activity	8	101	0.000741082	0.0214658	ENSG00000102109;ENSG00000106366;ENSG00000135919;ENSG00000152377;ENSG00000163359;ENSG00000163536;ENSG00000175899;ENSG00000197632
Molecular_Function	GO:0005017	platelet-derived growth factor-activated receptor activity	2	3	0.00109324	0.0306106	ENSG00000113721;ENSG00000134853
Molecular_Function	GO:0008233	peptidase activity	24	639	0.00146899	0.0398048	ENSG00000042980;ENSG00000078098;ENSG00000087116;ENSG00000087245;ENSG00000095587;ENSG00000099953;ENSG00000104332;ENSG00000106624;ENSG00000109758;ENSG00000114948;ENSG00000135074;ENSG00000137674;ENSG00000138316;ENSG00000140873;ENSG00000143387;ENSG00000149090;ENSG00000151388;ENSG00000156103;ENSG00000163501;ENSG00000164308;ENSG00000166825;ENSG00000169918;ENSG00000196611;ENSG00000204397
Molecular_Function	GO:0002020	protease binding	9	140	0.00157054	0.0410443	ENSG00000078098;ENSG00000106366;ENSG00000108821;ENSG00000110799;ENSG00000115414;ENSG00000143369;ENSG00000168542;ENSG00000175899;ENSG00000204397
Molecular_Function	GO:0043167	ion binding	144	6096	0.00161245	0.0410443	ENSG00000010610;ENSG00000019549;ENSG00000022267;ENSG00000036530;ENSG00000042980;ENSG00000065534;ENSG00000066056;ENSG00000066735;ENSG00000067715;ENSG00000069764;ENSG00000074047;ENSG00000087116;ENSG00000087245;ENSG00000089472;ENSG00000095587;ENSG00000099953;ENSG00000101335;ENSG00000106003;ENSG00000106624;ENSG00000107317;ENSG00000107742;ENSG00000108821;ENSG00000110436;ENSG00000111012;ENSG00000111199…
Molecular_Function	GO:0039706	co-receptor binding	3	13	0.00174978	0.0432297	ENSG00000050165;ENSG00000107984;ENSG00000125378
Molecular_Function	GO:0005219	ryanodine-sensitive calcium-release channel activity	2	4	0.00215863	0.0490067	ENSG00000198626;ENSG00000198838
Molecular_Function	GO:0038085	vascular endothelial growth factor binding	2	4	0.00215863	0.0490067	ENSG00000113721;ENSG00000134853
Molecular_Function	GO:0048763	calcium-induced calcium release activity	2	4	0.00215863	0.0490067	ENSG00000198626;ENSG00000198838

## Sheet: 419 up KEGG
KEGG enrichment analysis of 419 common genes
KEGG_A_class	KEGG_B_class	Pathway	out (164)	All (8372)	Pvalue	Qvalue	Pathway ID	Genes	K_IDs
Cellular Processes	Cellular community - eukaryotes	Focal adhesion	19	210	2.34744e-08	5.91554e-06	ko04510	ENSG00000050555;ENSG00000065534;ENSG00000101335;ENSG00000108821;ENSG00000110799;ENSG00000113721;ENSG00000115414;ENSG00000117020;ENSG00000128591;ENSG00000134853;ENSG00000137801;ENSG00000137809;ENSG00000142156;ENSG00000142173;ENSG00000148082;ENSG00000163359;ENSG00000186340;ENSG00000196569;ENSG00000213949	K06247+K00907+K12755+K06236+K03900+K05089+K05717+K04456+K04437+K04363+K16857+K06587+K06238+K06238+K17448+K06238+K04659+K05637+K06480
Environmental Information Processing	Signaling molecules and interaction	ECM-receptor interaction	12	91	1.76534e-07	2.22433e-05	ko04512	ENSG00000050555;ENSG00000108821;ENSG00000110799;ENSG00000115414;ENSG00000137801;ENSG00000137809;ENSG00000142156;ENSG00000142173;ENSG00000163359;ENSG00000186340;ENSG00000196569;ENSG00000213949	K06247+K06236+K03900+K05717+K16857+K06587+K06238+K06238+K06238+K04659+K05637+K06480
Organismal Systems	Digestive system	Protein digestion and absorption	11	105	5.92437e-06	0.000497647	ko04974	ENSG00000080573;ENSG00000108821;ENSG00000123643;ENSG00000130635;ENSG00000142156;ENSG00000142173;ENSG00000144810;ENSG00000163359;ENSG00000168542;ENSG00000204262;ENSG00000204291	K19721+K06236+K14209+K19721+K06238+K06238+K23455+K06238+K19720+K19721+K08135
Organismal Systems	Immune system	Platelet activation	10	130	0.000223453	0.0135652	ko04611	ENSG00000043462;ENSG00000065534;ENSG00000108821;ENSG00000110799;ENSG00000117020;ENSG00000152402;ENSG00000164742;ENSG00000168542;ENSG00000185386;ENSG00000188130	K07361+K00907+K06236+K03900+K04456+K12318+K08041+K19720+K04441+K04441
Organismal Systems	Endocrine system	Relaxin signaling pathway	10	133	0.00026915	0.0135652	ko04926	ENSG00000087245;ENSG00000108821;ENSG00000117020;ENSG00000148082;ENSG00000164742;ENSG00000168542;ENSG00000185386;ENSG00000186469;ENSG00000188130;ENSG00000196611	K01398+K06236+K04456+K17448+K08041+K19720+K04441+K07826+K04441+K01388
Human Diseases	Cardiovascular disease	Arrhythmogenic right ventricular cardiomyopathy	7	79	0.000864197	0.0252118	ko05412	ENSG00000137809;ENSG00000138795;ENSG00000153956;ENSG00000170558;ENSG00000196569;ENSG00000198626;ENSG00000213949	K06587+K04492+K04858+K06736+K05637+K04962+K06480
Human Diseases	Endocrine and metabolic disease	AGE-RAGE signaling pathway in diabetic complications	8	104	0.0009558	0.0252118	ko04933	ENSG00000087245;ENSG00000106366;ENSG00000108821;ENSG00000115414;ENSG00000117020;ENSG00000168542;ENSG00000185386;ENSG00000188130	K01398+K03982+K06236+K05717+K04456+K19720+K04441+K04441
Human Diseases	Cancer: overview	Proteoglycans in cancer	12	214	0.000985268	0.0252118	ko05205	ENSG00000011465;ENSG00000087245;ENSG00000108821;ENSG00000115414;ENSG00000117020;ENSG00000128591;ENSG00000135925;ENSG00000137801;ENSG00000139329;ENSG00000163501;ENSG00000185386;ENSG00000188130	K04660+K01398+K06236+K05717+K04456+K04437+K01357+K16857+K08122+K11989+K04441+K04441
Environmental Information Processing	Signal transduction	PI3K-Akt signaling pathway	19	443	0.0010284	0.0252118	ko04151	ENSG00000050555;ENSG00000108821;ENSG00000110799;ENSG00000113578;ENSG00000113721;ENSG00000115414;ENSG00000117020;ENSG00000134853;ENSG00000137801;ENSG00000137809;ENSG00000140285;ENSG00000142156;ENSG00000142173;ENSG00000163359;ENSG00000176697;ENSG00000186340;ENSG00000186469;ENSG00000196569;ENSG00000213949	K06247+K06236+K03900+K18496+K05089+K05717+K04456+K04363+K16857+K06587+K04358+K06238+K06238+K06238+K04355+K04659+K07826+K05637+K06480
Human Diseases	Infectious disease: viral	Human papillomavirus infection	16	343	0.00109061	0.0252118	ko05165	ENSG00000050555;ENSG00000106003;ENSG00000108821;ENSG00000110799;ENSG00000113721;ENSG00000115414;ENSG00000117020;ENSG00000135925;ENSG00000137801;ENSG00000137809;ENSG00000142156;ENSG00000142173;ENSG00000163359;ENSG00000186340;ENSG00000196569;ENSG00000213949	K06247+K05948+K06236+K03900+K05089+K05717+K04456+K01357+K16857+K06587+K06238+K06238+K06238+K04659+K05637+K06480
Environmental Information Processing	Signal transduction	Hippo signaling pathway	10	159	0.00110052	0.0252118	ko04390	ENSG00000019549;ENSG00000074047;ENSG00000106366;ENSG00000113578;ENSG00000125378;ENSG00000135925;ENSG00000138795;ENSG00000139926;ENSG00000140807;ENSG00000148204	K05706+K16798+K03982+K18496+K04662+K01357+K04492+K16822+K03213+K16681
Organismal Systems	Circulatory system	Vascular smooth muscle contraction	9	139	0.00158923	0.0333738	ko04270	ENSG00000064989;ENSG00000065534;ENSG00000069764;ENSG00000072952;ENSG00000101335;ENSG00000122786;ENSG00000151617;ENSG00000152402;ENSG00000164742	K04577+K00907+K01047+K12337+K12755+K12327+K04197+K12318+K08041
Environmental Information Processing	Signal transduction	Apelin signaling pathway	9	142	0.0018429	0.0357239	ko04371	ENSG00000065534;ENSG00000081189;ENSG00000106366;ENSG00000117020;ENSG00000127528;ENSG00000164742;ENSG00000186469;ENSG00000198626;ENSG00000198838	K00907+K04454+K03982+K04456+K17845+K08041+K07826+K04962+K04963
Human Diseases	Cancer: specific types	Melanoma	6	75	0.0034047	0.0596256	ko05218	ENSG00000113578;ENSG00000113721;ENSG00000117020;ENSG00000134853;ENSG00000140285;ENSG00000147889	K18496+K05089+K04456+K04363+K04358+K06621
Human Diseases	Drug resistance: antineoplastic	Endocrine resistance	7	101	0.00358367	0.0596256	ko01522	ENSG00000087245;ENSG00000117020;ENSG00000147889;ENSG00000148082;ENSG00000164742;ENSG00000185386;ENSG00000188130	K01398+K04456+K06621+K17448+K08041+K04441+K04441
Human Diseases	Cancer: specific types	Prostate cancer	7	102	0.00378576	0.0596256	ko05215	ENSG00000113721;ENSG00000117020;ENSG00000134853;ENSG00000138795;ENSG00000148516;ENSG00000167034;ENSG00000169083	K05089+K04456+K04363+K04492+K09299+K09348+K08557
Human Diseases	Cancer: overview	Pathways in cancer	20	546	0.00485813	0.0720146	ko05200	ENSG00000050555;ENSG00000074047;ENSG00000087245;ENSG00000113578;ENSG00000113721;ENSG00000115414;ENSG00000117020;ENSG00000125378;ENSG00000134853;ENSG00000135925;ENSG00000138795;ENSG00000140285;ENSG00000147889;ENSG00000151617;ENSG00000164742;ENSG00000167034;ENSG00000169083;ENSG00000186469;ENSG00000196569;ENSG00000196611	K06247+K16798+K01398+K18496+K05089+K05717+K04456+K04662+K04363+K01357+K04492+K04358+K06621+K04197+K08041+K09348+K08557+K07826+K05637+K01388
Environmental Information Processing	Signal transduction	MAPK signaling pathway	13	303	0.00644309	0.0902033	ko04010	ENSG00000081189;ENSG00000113578;ENSG00000113721;ENSG00000117020;ENSG00000121653;ENSG00000128591;ENSG00000134853;ENSG00000140285;ENSG00000153956;ENSG00000176697;ENSG00000185386;ENSG00000188130;ENSG00000196557	K04454+K18496+K05089+K04456+K04434+K04437+K04363+K04358+K04858+K04355+K04441+K04441+K04855
Human Diseases	Cardiovascular disease	Fluid shear stress and atherosclerosis	8	143	0.00694613	0.0921276	ko05418	ENSG00000081189;ENSG00000087245;ENSG00000111199;ENSG00000117020;ENSG00000125378;ENSG00000127528;ENSG00000185386;ENSG00000188130	K04454+K01398+K04973+K04456+K04662+K17845+K04441+K04441
Human Diseases	Cancer: specific types	Bladder cancer	4	41	0.00817986	0.103066	ko05219	ENSG00000087245;ENSG00000137801;ENSG00000147889;ENSG00000196611	K01398+K16857+K06621+K01388
Cellular Processes	Cellular community - eukaryotes	Gap junction	6	93	0.00967171	0.11606	ko04540	ENSG00000113721;ENSG00000134853;ENSG00000137267;ENSG00000152402;ENSG00000164742;ENSG00000167552	K05089+K04363+K07375+K12318+K08041+K07374
Organismal Systems	Immune system	Complement and coagulation cascades	6	95	0.0106826	0.122364	ko04610	ENSG00000000971;ENSG00000106366;ENSG00000110799;ENSG00000164220;ENSG00000175899;ENSG00000197632	K04004+K03982+K03900+K04235+K03910+K19821
Organismal Systems	Endocrine system	Oxytocin signaling pathway	8	159	0.0127518	0.139715	ko04921	ENSG00000065534;ENSG00000081189;ENSG00000101335;ENSG00000152402;ENSG00000153956;ENSG00000164742;ENSG00000198626;ENSG00000198838	K00907+K04454+K12755+K12318+K04858+K08041+K04962+K04963
Environmental Information Processing	Signal transduction	Rap1 signaling pathway	10	229	0.0144215	0.149481	ko04015	ENSG00000043462;ENSG00000113578;ENSG00000113721;ENSG00000117020;ENSG00000134853;ENSG00000137801;ENSG00000140285;ENSG00000164742;ENSG00000185386;ENSG00000188130	K07361+K18496+K05089+K04456+K04363+K16857+K04358+K08041+K04441+K04441
Cellular Processes	Cell motility	Regulation of actin cytoskeleton	10	230	0.0148295	0.149481	ko04810	ENSG00000065534;ENSG00000101335;ENSG00000113578;ENSG00000113721;ENSG00000115414;ENSG00000129675;ENSG00000134853;ENSG00000137809;ENSG00000140285;ENSG00000213949	K00907+K12755+K18496+K05089+K05717+K05729+K04363+K06587+K04358+K06480
Organismal Systems	Environmental adaptation	Circadian entrainment	6	103	0.0154801	0.150038	ko04713	ENSG00000152402;ENSG00000164742;ENSG00000186469;ENSG00000196557;ENSG00000198626;ENSG00000198838	K12318+K08041+K07826+K04855+K04962+K04963
Human Diseases	Cancer: specific types	Glioma	5	79	0.0191129	0.178387	ko05214	ENSG00000113721;ENSG00000117020;ENSG00000134853;ENSG00000147889;ENSG00000148082	K05089+K04456+K04363+K06621+K17448
Human Diseases	Cancer: overview	MicroRNAs in cancer	8	174	0.020872	0.186997	ko05206	ENSG00000075618;ENSG00000113721;ENSG00000134853;ENSG00000137801;ENSG00000147889;ENSG00000148516;ENSG00000156103;ENSG00000169554	K23551+K05089+K04363+K16857+K06621+K09299+K07996+K23560
Environmental Information Processing	Signal transduction	cGMP-PKG signaling pathway	8	175	0.0215195	0.186997	ko04022	ENSG00000065534;ENSG00000072952;ENSG00000081189;ENSG00000101335;ENSG00000117020;ENSG00000151617;ENSG00000152402;ENSG00000164742	K00907+K12337+K04454+K12755+K04456+K04197+K12318+K08041
Human Diseases	Infectious disease: parasitic	Malaria	4	55	0.0223276	0.187552	ko05144	ENSG00000136732;ENSG00000137801;ENSG00000174175;ENSG00000186340	K06576+K16857+K06496+K04659
Human Diseases	Infectious disease: parasitic	Toxoplasmosis	6	114	0.0242656	0.197256	ko05145	ENSG00000050555;ENSG00000117020;ENSG00000185386;ENSG00000188130;ENSG00000196569;ENSG00000198502	K06247+K04456+K04441+K04441+K05637+K06752
Human Diseases	Drug resistance: antineoplastic	EGFR tyrosine kinase inhibitor resistance	5	85	0.0253564	0.199682	ko01521	ENSG00000113721;ENSG00000117020;ENSG00000134853;ENSG00000148082;ENSG00000183087	K05089+K04456+K04363+K17448+K05464
Human Diseases	Cardiovascular disease	Hypertrophic cardiomyopathy	5	89	0.03017	0.2255	ko05410	ENSG00000137809;ENSG00000153956;ENSG00000196569;ENSG00000198626;ENSG00000213949	K06587+K04858+K05637+K04962+K06480
Environmental Information Processing	Signaling molecules and interaction	Cell adhesion molecules	7	153	0.0305302	0.2255	ko04514	ENSG00000010610;ENSG00000013297;ENSG00000170558;ENSG00000174175;ENSG00000197646;ENSG00000198502;ENSG00000198910	K06454+K06087+K06736+K06496+K06708+K06752+K06550
Organismal Systems	Immune system	Leukocyte transendothelial migration	6	121	0.0313194	0.2255	ko04670	ENSG00000013297;ENSG00000087245;ENSG00000101335;ENSG00000154096;ENSG00000185386;ENSG00000188130	K06087+K01398+K12755+K06514+K04441+K04441
Human Diseases	Cancer: specific types	Basal cell carcinoma	4	64	0.0363797	0.254658	ko05217	ENSG00000074047;ENSG00000125378;ENSG00000135925;ENSG00000138795	K16798+K04662+K01357+K04492
Metabolism	Lipid metabolism	Arachidonic acid metabolism	4	66	0.0400604	0.272844	ko00590	ENSG00000069764;ENSG00000107317;ENSG00000120915;ENSG00000155016	K01047+K01830+K08726+K07422
Organismal Systems	Sensory system	Inflammatory mediator regulation of TRP channels	5	102	0.0496051	0.32896	ko04750	ENSG00000111199;ENSG00000164742;ENSG00000185386;ENSG00000187688;ENSG00000188130	K04973+K08041+K04441+K04971+K04441

## Sheet: 53 up common genes
53 common up-regulated genes among advanced age pro-tis, pro-org and sec-org
id	gene name
ENSG00000179388	EGR3
ENSG00000118473	SGIP1
ENSG00000113361	CDH6
ENSG00000137801	THBS1
ENSG00000059804	SLC2A3
ENSG00000137573	SULF1
ENSG00000065534	MYLK
ENSG00000134775	FHOD3
ENSG00000248383	PCDHAC1
ENSG00000139329	LUM
ENSG00000135925	WNT10A
ENSG00000107742	SPOCK2
ENSG00000157502	MUM1L1
ENSG00000178695	KCTD12
ENSG00000135074	ADAM19
ENSG00000206538	VGLL3
ENSG00000144810	COL8A1
ENSG00000172403	SYNPO2
ENSG00000141338	ABCA8
ENSG00000152377	SPOCK1
ENSG00000154258	ABCA9
ENSG00000186469	GNG2
ENSG00000135905	DOCK10
ENSG00000087245	MMP2
ENSG00000168386	FILIP1L
ENSG00000250303	RP11-356J5.12
ENSG00000113532	ST8SIA4
ENSG00000148204	CRB2
ENSG00000186340	THBS2
ENSG00000163359	COL6A3
ENSG00000133107	TRPC4
ENSG00000100557	C14orf105
ENSG00000180347	CCDC129
ENSG00000197646	PDCD1LG2
ENSG00000136235	GPNMB
ENSG00000140285	FGF7
ENSG00000183098	GPC6
ENSG00000106034	CPED1
ENSG00000163735	CXCL5
ENSG00000197893	NRAP
ENSG00000067715	SYT1
ENSG00000060982	BCAT1
ENSG00000177575	CD163
ENSG00000152402	GUCY1A2
ENSG00000177076	ACER2
ENSG00000154262	ABCA6
ENSG00000116745	RPE65
ENSG00000213413	PVRIG
ENSG00000138311	ZNF365
ENSG00000134668	SPOCD1
ENSG00000240184	PCDHGC3
ENSG00000272081	CTD-2376I4.2
ENSG00000137674	MMP20

## Sheet: 53 up GO
GO enrichment analysis of 53 common genes
Ontology	GO ID	Description	out (47)	All (17718)	pvalue	p.adjust	Genes
Biological_Process	GO:0007155	cell adhesion	17	1530	1.68495e-07	0.000149381	ENSG00000087245;ENSG00000107742;ENSG00000113361;ENSG00000135074;ENSG00000136235;ENSG00000137801;ENSG00000144810;ENSG00000148204;ENSG00000152377;ENSG00000163359;ENSG00000177076;ENSG00000179388;ENSG00000183098;ENSG00000186340;ENSG00000197646;ENSG00000240184;ENSG00000248383
Biological_Process	GO:0022610	biological adhesion	17	1537	1.79977e-07	0.000149381	ENSG00000087245;ENSG00000107742;ENSG00000113361;ENSG00000135074;ENSG00000136235;ENSG00000137801;ENSG00000144810;ENSG00000148204;ENSG00000152377;ENSG00000163359;ENSG00000177076;ENSG00000179388;ENSG00000183098;ENSG00000186340;ENSG00000197646;ENSG00000240184;ENSG00000248383
Biological_Process	GO:0009653	anatomical structure morphogenesis	20	2749	8.45645e-06	0.00467924	ENSG00000065534;ENSG00000067715;ENSG00000087245;ENSG00000113361;ENSG00000116745;ENSG00000134775;ENSG00000135905;ENSG00000135925;ENSG00000136235;ENSG00000137573;ENSG00000137674;ENSG00000137801;ENSG00000138311;ENSG00000140285;ENSG00000144810;ENSG00000148204;ENSG00000179388;ENSG00000183098;ENSG00000186340;ENSG00000197893
Biological_Process	GO:0048731	system development	27	4969	2.2306e-05	0.009257	ENSG00000065534;ENSG00000067715;ENSG00000087245;ENSG00000107742;ENSG00000113532;ENSG00000116745;ENSG00000133107;ENSG00000134775;ENSG00000135074;ENSG00000135905;ENSG00000135925;ENSG00000136235;ENSG00000137573;ENSG00000137674;ENSG00000137801;ENSG00000138311;ENSG00000140285;ENSG00000144810;ENSG00000148204;ENSG00000152377;ENSG00000163359;ENSG00000179388;ENSG00000183098;ENSG00000186340;ENSG00000197893…
Biological_Process	GO:0030155	regulation of cell adhesion	10	778	2.97207e-05	0.00986729	ENSG00000087245;ENSG00000107742;ENSG00000135074;ENSG00000136235;ENSG00000137801;ENSG00000144810;ENSG00000152377;ENSG00000177076;ENSG00000179388;ENSG00000197646
Biological_Process	GO:0007275	multicellular organism development	27	5283	7.3469e-05	0.0174889	ENSG00000065534;ENSG00000067715;ENSG00000087245;ENSG00000107742;ENSG00000113532;ENSG00000116745;ENSG00000133107;ENSG00000134775;ENSG00000135074;ENSG00000135905;ENSG00000135925;ENSG00000136235;ENSG00000137573;ENSG00000137674;ENSG00000137801;ENSG00000138311;ENSG00000140285;ENSG00000144810;ENSG00000148204;ENSG00000152377;ENSG00000163359;ENSG00000179388;ENSG00000183098;ENSG00000186340;ENSG00000197893…
Biological_Process	GO:0048870	cell motility	14	1701	8.69884e-05	0.0174889	ENSG00000065534;ENSG00000087245;ENSG00000107742;ENSG00000135905;ENSG00000136235;ENSG00000137573;ENSG00000137801;ENSG00000140285;ENSG00000148204;ENSG00000152377;ENSG00000163735;ENSG00000172403;ENSG00000179388;ENSG00000183098
Biological_Process	GO:0051674	localization of cell	14	1701	8.69884e-05	0.0174889	ENSG00000065534;ENSG00000087245;ENSG00000107742;ENSG00000135905;ENSG00000136235;ENSG00000137573;ENSG00000137801;ENSG00000140285;ENSG00000148204;ENSG00000152377;ENSG00000163735;ENSG00000172403;ENSG00000179388;ENSG00000183098
Biological_Process	GO:0016477	cell migration	13	1504	0.000102099	0.0174889	ENSG00000065534;ENSG00000087245;ENSG00000135905;ENSG00000136235;ENSG00000137573;ENSG00000137801;ENSG00000140285;ENSG00000148204;ENSG00000152377;ENSG00000163735;ENSG00000172403;ENSG00000179388;ENSG00000183098
Biological_Process	GO:0007162	negative regulation of cell adhesion	6	287	0.000105355	0.0174889	ENSG00000087245;ENSG00000136235;ENSG00000137801;ENSG00000152377;ENSG00000177076;ENSG00000197646
Biological_Process	GO:0072359	circulatory system development	11	1123	0.000132622	0.0184708	ENSG00000065534;ENSG00000087245;ENSG00000134775;ENSG00000136235;ENSG00000137573;ENSG00000137801;ENSG00000144810;ENSG00000148204;ENSG00000179388;ENSG00000186340;ENSG00000197893
Biological_Process	GO:0032914	positive regulation of transforming growth factor beta1 production	2	7	0.000143414	0.0184708	ENSG00000137801;ENSG00000139329
Biological_Process	GO:0044344	cellular response to fibroblast growth factor stimulus	4	106	0.000177097	0.0184708	ENSG00000137573;ENSG00000137801;ENSG00000140285;ENSG00000179388
Biological_Process	GO:0048646	anatomical structure formation involved in morphogenesis	11	1174	0.000196173	0.0184708	ENSG00000087245;ENSG00000134775;ENSG00000136235;ENSG00000137573;ENSG00000137674;ENSG00000137801;ENSG00000144810;ENSG00000148204;ENSG00000179388;ENSG00000186340;ENSG00000197893
Biological_Process	GO:0048514	blood vessel morphogenesis	8	619	0.000199971	0.0184708	ENSG00000065534;ENSG00000087245;ENSG00000136235;ENSG00000137573;ENSG00000137801;ENSG00000144810;ENSG00000179388;ENSG00000186340
Biological_Process	GO:0048856	anatomical structure development	28	5916	0.000203685	0.0184708	ENSG00000065534;ENSG00000067715;ENSG00000087245;ENSG00000107742;ENSG00000113361;ENSG00000113532;ENSG00000116745;ENSG00000133107;ENSG00000134775;ENSG00000135074;ENSG00000135905;ENSG00000135925;ENSG00000136235;ENSG00000137573;ENSG00000137674;ENSG00000137801;ENSG00000138311;ENSG00000140285;ENSG00000144810;ENSG00000148204;ENSG00000152377;ENSG00000163359;ENSG00000179388;ENSG00000183098;ENSG00000186340…
Biological_Process	GO:0030198	extracellular matrix organization	6	324	0.000203845	0.0184708	ENSG00000087245;ENSG00000107742;ENSG00000137573;ENSG00000137674;ENSG00000139329;ENSG00000144810
Biological_Process	GO:0043062	extracellular structure organization	6	325	0.000207266	0.0184708	ENSG00000087245;ENSG00000107742;ENSG00000137573;ENSG00000137674;ENSG00000139329;ENSG00000144810
Biological_Process	GO:0045229	external encapsulating structure organization	6	327	0.000214245	0.0184708	ENSG00000087245;ENSG00000107742;ENSG00000137573;ENSG00000137674;ENSG00000139329;ENSG00000144810
Biological_Process	GO:0071774	response to fibroblast growth factor	4	113	0.000226449	0.0184708	ENSG00000137573;ENSG00000137801;ENSG00000140285;ENSG00000179388
Biological_Process	GO:0050808	synapse organization	7	474	0.000233667	0.0184708	ENSG00000107742;ENSG00000113361;ENSG00000135905;ENSG00000138311;ENSG00000183098;ENSG00000186340;ENSG00000240184
Biological_Process	GO:0010810	regulation of cell-substrate adhesion	5	216	0.000259988	0.0191126	ENSG00000107742;ENSG00000137801;ENSG00000144810;ENSG00000152377;ENSG00000177076
Biological_Process	GO:0040011	locomotion	14	1888	0.000264814	0.0191126	ENSG00000065534;ENSG00000087245;ENSG00000107742;ENSG00000135905;ENSG00000136235;ENSG00000137573;ENSG00000137801;ENSG00000140285;ENSG00000148204;ENSG00000152377;ENSG00000163735;ENSG00000172403;ENSG00000179388;ENSG00000183098
Biological_Process	GO:0010466	negative regulation of peptidase activity	5	224	0.000307467	0.0212665	ENSG00000107742;ENSG00000137801;ENSG00000148204;ENSG00000152377;ENSG00000163359
Biological_Process	GO:0010749	regulation of nitric oxide mediated signal transduction	2	11	0.000373073	0.024772	ENSG00000137801;ENSG00000152402
Biological_Process	GO:2000027	regulation of animal organ morphogenesis	4	131	0.000397963	0.0253635	ENSG00000135925;ENSG00000137573;ENSG00000140285;ENSG00000183098
Biological_Process	GO:0009887	animal organ morphogenesis	10	1070	0.000412538	0.0253635	ENSG00000065534;ENSG00000087245;ENSG00000116745;ENSG00000135925;ENSG00000137573;ENSG00000137674;ENSG00000140285;ENSG00000144810;ENSG00000148204;ENSG00000183098
Biological_Process	GO:0032908	regulation of transforming growth factor beta1 production	2	12	0.00044693	0.0257455	ENSG00000137801;ENSG00000139329
Biological_Process	GO:0001525	angiogenesis	7	530	0.000458848	0.0257455	ENSG00000087245;ENSG00000136235;ENSG00000137573;ENSG00000137801;ENSG00000144810;ENSG00000179388;ENSG00000186340
Biological_Process	GO:0032502	developmental process	29	6532	0.000465281	0.0257455	ENSG00000065534;ENSG00000067715;ENSG00000087245;ENSG00000107742;ENSG00000113361;ENSG00000113532;ENSG00000116745;ENSG00000133107;ENSG00000134668;ENSG00000134775;ENSG00000135074;ENSG00000135905;ENSG00000135925;ENSG00000136235;ENSG00000137573;ENSG00000137674;ENSG00000137801;ENSG00000138311;ENSG00000140285;ENSG00000144810;ENSG00000148204;ENSG00000152377;ENSG00000163359;ENSG00000179388;ENSG00000183098…
Biological_Process	GO:0001568	blood vessel development	8	706	0.00048438	0.0258451	ENSG00000065534;ENSG00000087245;ENSG00000136235;ENSG00000137573;ENSG00000137801;ENSG00000144810;ENSG00000179388;ENSG00000186340
Biological_Process	GO:0001936	regulation of endothelial cell proliferation	4	140	0.000511693	0.0258451	ENSG00000137573;ENSG00000137801;ENSG00000140285;ENSG00000179388
Biological_Process	GO:0010812	negative regulation of cell-substrate adhesion	3	60	0.000538425	0.0258451	ENSG00000137801;ENSG00000152377;ENSG00000177076
Biological_Process	GO:0032501	multicellular organismal process	32	7687	0.000542306	0.0258451	ENSG00000059804;ENSG00000065534;ENSG00000067715;ENSG00000087245;ENSG00000107742;ENSG00000113532;ENSG00000116745;ENSG00000118473;ENSG00000133107;ENSG00000134668;ENSG00000134775;ENSG00000135074;ENSG00000135905;ENSG00000135925;ENSG00000136235;ENSG00000137573;ENSG00000137674;ENSG00000137801;ENSG00000138311;ENSG00000139329;ENSG00000140285;ENSG00000144810;ENSG00000148204;ENSG00000152377;ENSG00000163359…
Biological_Process	GO:0007399	nervous system development	16	2538	0.000544927	0.0258451	ENSG00000067715;ENSG00000087245;ENSG00000107742;ENSG00000113532;ENSG00000133107;ENSG00000135905;ENSG00000135925;ENSG00000137573;ENSG00000138311;ENSG00000148204;ENSG00000152377;ENSG00000179388;ENSG00000183098;ENSG00000186340;ENSG00000240184;ENSG00000248383
Biological_Process	GO:2000147	positive regulation of cell motility	7	555	0.000603846	0.0269532	ENSG00000065534;ENSG00000087245;ENSG00000107742;ENSG00000136235;ENSG00000137801;ENSG00000140285;ENSG00000172403
Biological_Process	GO:0022603	regulation of anatomical structure morphogenesis	9	921	0.000609344	0.0269532	ENSG00000067715;ENSG00000135925;ENSG00000136235;ENSG00000137573;ENSG00000137801;ENSG00000140285;ENSG00000148204;ENSG00000183098;ENSG00000186340
Biological_Process	GO:0001944	vasculature development	8	737	0.000643309	0.0269532	ENSG00000065534;ENSG00000087245;ENSG00000136235;ENSG00000137573;ENSG00000137801;ENSG00000144810;ENSG00000179388;ENSG00000186340
Biological_Process	GO:0034330	cell junction organization	8	740	0.000660703	0.0269532	ENSG00000107742;ENSG00000113361;ENSG00000135905;ENSG00000137801;ENSG00000138311;ENSG00000183098;ENSG00000186340;ENSG00000240184
Biological_Process	GO:0052547	regulation of peptidase activity	6	406	0.000676802	0.0269532	ENSG00000107742;ENSG00000137801;ENSG00000148204;ENSG00000152377;ENSG00000163359;ENSG00000177076
Biological_Process	GO:0051272	positive regulation of cellular component movement	7	566	0.000678247	0.0269532	ENSG00000065534;ENSG00000087245;ENSG00000107742;ENSG00000136235;ENSG00000137801;ENSG00000140285;ENSG00000172403
Biological_Process	GO:0032905	transforming growth factor beta1 production	2	15	0.000707426	0.0269532	ENSG00000137801;ENSG00000139329
Biological_Process	GO:0040017	positive regulation of locomotion	7	571	0.000714394	0.0269532	ENSG00000065534;ENSG00000087245;ENSG00000107742;ENSG00000136235;ENSG00000137801;ENSG00000140285;ENSG00000172403
Biological_Process	GO:0010951	negative regulation of endopeptidase activity	4	153	0.000714422	0.0269532	ENSG00000107742;ENSG00000137801;ENSG00000148204;ENSG00000152377
Biological_Process	GO:0098609	cell-cell adhesion	9	950	0.000761338	0.0280849	ENSG00000113361;ENSG00000135074;ENSG00000136235;ENSG00000148204;ENSG00000179388;ENSG00000183098;ENSG00000197646;ENSG00000240184;ENSG00000248383
Biological_Process	GO:0001935	endothelial cell proliferation	4	159	0.000824885	0.0297676	ENSG00000137573;ENSG00000137801;ENSG00000140285;ENSG00000179388
Biological_Process	GO:0098742	cell-cell adhesion via plasma-membrane adhesion molecules	5	285	0.000917796	0.0324158	ENSG00000113361;ENSG00000148204;ENSG00000183098;ENSG00000240184;ENSG00000248383
Biological_Process	GO:0006928	movement of cell or subcellular component	14	2138	0.000944176	0.0326528	ENSG00000065534;ENSG00000087245;ENSG00000107742;ENSG00000135905;ENSG00000136235;ENSG00000137573;ENSG00000137801;ENSG00000140285;ENSG00000148204;ENSG00000152377;ENSG00000163735;ENSG00000172403;ENSG00000179388;ENSG00000183098
Biological_Process	GO:2000145	regulation of cell motility	9	985	0.000984932	0.0333671	ENSG00000065534;ENSG00000087245;ENSG00000107742;ENSG00000135905;ENSG00000136235;ENSG00000137573;ENSG00000137801;ENSG00000140285;ENSG00000172403
Biological_Process	GO:0040037	negative regulation of fibroblast growth factor receptor signaling pathway	2	18	0.00102561	0.0340501	ENSG00000137573;ENSG00000137801
Biological_Process	GO:0055003	cardiac myofibril assembly	2	19	0.00114433	0.0372468	ENSG00000134775;ENSG00000197893
Biological_Process	GO:0008543	fibroblast growth factor receptor signaling pathway	3	81	0.00129117	0.0412182	ENSG00000137573;ENSG00000137801;ENSG00000140285
Biological_Process	GO:0048729	tissue morphogenesis	7	636	0.00133976	0.0414571	ENSG00000065534;ENSG00000087245;ENSG00000135925;ENSG00000137573;ENSG00000140285;ENSG00000148204;ENSG00000183098
Biological_Process	GO:0040012	regulation of locomotion	9	1030	0.0013486	0.0414571	ENSG00000065534;ENSG00000087245;ENSG00000107742;ENSG00000135905;ENSG00000136235;ENSG00000137573;ENSG00000137801;ENSG00000140285;ENSG00000172403
Biological_Process	GO:0071636	positive regulation of transforming growth factor beta production	2	21	0.00140058	0.0422719	ENSG00000137801;ENSG00000139329
Biological_Process	GO:0045861	negative regulation of proteolysis	5	319	0.00151365	0.0448688	ENSG00000107742;ENSG00000137801;ENSG00000148204;ENSG00000152377;ENSG00000163359
Biological_Process	GO:0051270	regulation of cellular component movement	9	1054	0.00158321	0.0461075	ENSG00000065534;ENSG00000087245;ENSG00000107742;ENSG00000135905;ENSG00000136235;ENSG00000137573;ENSG00000137801;ENSG00000140285;ENSG00000172403
Biological_Process	GO:0052548	regulation of endopeptidase activity	5	325	0.0016429	0.0470208	ENSG00000107742;ENSG00000137801;ENSG00000148204;ENSG00000152377;ENSG00000177076
Cellular_Component	GO:0031012	extracellular matrix	11	567	1.85535e-07	2.2283e-05	ENSG00000087245;ENSG00000107742;ENSG00000135074;ENSG00000137573;ENSG00000137674;ENSG00000137801;ENSG00000139329;ENSG00000144810;ENSG00000163359;ENSG00000183098;ENSG00000186340
Cellular_Component	GO:0030312	external encapsulating structure	11	568	1.88839e-07	2.2283e-05	ENSG00000087245;ENSG00000107742;ENSG00000135074;ENSG00000137573;ENSG00000137674;ENSG00000137801;ENSG00000139329;ENSG00000144810;ENSG00000163359;ENSG00000183098;ENSG00000186340
Cellular_Component	GO:0062023	collagen-containing extracellular matrix	9	430	1.50573e-06	0.00011845	ENSG00000087245;ENSG00000135074;ENSG00000137573;ENSG00000137801;ENSG00000139329;ENSG00000144810;ENSG00000163359;ENSG00000183098;ENSG00000186340
Cellular_Component	GO:0071944	cell periphery	29	6197	0.000160299	0.00945766	ENSG00000059804;ENSG00000065534;ENSG00000067715;ENSG00000087245;ENSG00000107742;ENSG00000113361;ENSG00000116745;ENSG00000118473;ENSG00000133107;ENSG00000135074;ENSG00000136235;ENSG00000137573;ENSG00000137674;ENSG00000137801;ENSG00000139329;ENSG00000141338;ENSG00000144810;ENSG00000148204;ENSG00000154262;ENSG00000163359;ENSG00000177575;ENSG00000178695;ENSG00000183098;ENSG00000186340;ENSG00000186469…
Molecular_Function	GO:0005509	calcium ion binding	10	727	1.42507e-05	0.00360542	ENSG00000067715;ENSG00000107742;ENSG00000113361;ENSG00000137573;ENSG00000137801;ENSG00000148204;ENSG00000152377;ENSG00000186340;ENSG00000240184;ENSG00000248383
Molecular_Function	GO:0005539	glycosaminoglycan binding	6	244	3.87601e-05	0.00490316	ENSG00000107742;ENSG00000136235;ENSG00000137573;ENSG00000137801;ENSG00000140285;ENSG00000186340
Molecular_Function	GO:0005201	extracellular matrix structural constituent	5	174	8.68138e-05	0.0073213	ENSG00000137801;ENSG00000139329;ENSG00000144810;ENSG00000163359;ENSG00000186340
Molecular_Function	GO:0140359	ABC-type transporter activity	3	50	0.000297158	0.0187952	ENSG00000141338;ENSG00000154258;ENSG00000154262
Molecular_Function	GO:0001786	phosphatidylserine binding	3	61	0.000534813	0.0270616	ENSG00000067715;ENSG00000116745;ENSG00000137801
Molecular_Function	GO:0051371	muscle alpha-actinin binding	2	15	0.000680899	0.0280786	ENSG00000172403;ENSG00000197893
Molecular_Function	GO:0008191	metalloendopeptidase inhibitor activity	2	16	0.000776879	0.0280786	ENSG00000107742;ENSG00000152377
Molecular_Function	GO:0008201	heparin binding	4	173	0.0010528	0.0332948	ENSG00000136235;ENSG00000137801;ENSG00000140285;ENSG00000186340
Molecular_Function	GO:0004866	endopeptidase inhibitor activity	4	179	0.00119438	0.0335753	ENSG00000107742;ENSG00000148204;ENSG00000152377;ENSG00000163359
Molecular_Function	GO:0030414	peptidase inhibitor activity	4	185	0.00134881	0.034125	ENSG00000107742;ENSG00000148204;ENSG00000152377;ENSG00000163359
Molecular_Function	GO:0061135	endopeptidase regulator activity	4	193	0.00157579	0.0362431	ENSG00000107742;ENSG00000148204;ENSG00000152377;ENSG00000163359
Molecular_Function	GO:0072341	modified amino acid binding	3	92	0.00176375	0.0371857	ENSG00000067715;ENSG00000116745;ENSG00000137801
Molecular_Function	GO:0051393	alpha-actinin binding	2	28	0.00239896	0.0398365	ENSG00000172403;ENSG00000197893
Molecular_Function	GO:0052884	all-trans-retinyl-palmitate hydrolase, 11-cis retinol forming activity	1	1	0.00260134	0.0398365	ENSG00000116745
Molecular_Function	GO:0052885	all-trans-retinyl-ester hydrolase, 11-cis retinol forming activity	1	1	0.00260134	0.0398365	ENSG00000116745
Molecular_Function	GO:0001968	fibronectin binding	2	31	0.00293648	0.0398365	ENSG00000087245;ENSG00000137801
Molecular_Function	GO:0061134	peptidase regulator activity	4	230	0.00297809	0.0398365	ENSG00000107742;ENSG00000148204;ENSG00000152377;ENSG00000163359
Molecular_Function	GO:0042626	ATPase-coupled transmembrane transporter activity	3	116	0.00340799	0.0398365	ENSG00000141338;ENSG00000154258;ENSG00000154262
Molecular_Function	GO:0043394	proteoglycan binding	2	36	0.00394567	0.0398365	ENSG00000136235;ENSG00000137801
Molecular_Function	GO:0042056	chemoattractant activity	2	37	0.00416425	0.0398365	ENSG00000136235;ENSG00000140285
Molecular_Function	GO:0042805	actinin binding	2	37	0.00416425	0.0398365	ENSG00000172403;ENSG00000197893
Molecular_Function	GO:0004222	metalloendopeptidase activity	3	126	0.00429799	0.0398365	ENSG00000087245;ENSG00000135074;ENSG00000137674
Molecular_Function	GO:0043167	ion binding	25	6096	0.00487722	0.0398365	ENSG00000065534;ENSG00000067715;ENSG00000087245;ENSG00000107742;ENSG00000113361;ENSG00000113532;ENSG00000116745;ENSG00000133107;ENSG00000135074;ENSG00000137573;ENSG00000137674;ENSG00000137801;ENSG00000138311;ENSG00000141338;ENSG00000148204;ENSG00000152377;ENSG00000152402;ENSG00000154258;ENSG00000154262;ENSG00000177076;ENSG00000179388;ENSG00000186340;ENSG00000197893;ENSG00000240184;ENSG00000248383
Molecular_Function	GO:0030020	extracellular matrix structural constituent conferring tensile strength	2	41	0.00509336	0.0398365	ENSG00000144810;ENSG00000163359
Molecular_Function	GO:1901681	sulfur compound binding	4	269	0.00519596	0.0398365	ENSG00000136235;ENSG00000137801;ENSG00000140285;ENSG00000186340
Molecular_Function	GO:0004084	branched-chain-amino-acid transaminase activity	1	2	0.00519606	0.0398365	ENSG00000060982
Molecular_Function	GO:0030348	syntaxin-3 binding	1	2	0.00519606	0.0398365	ENSG00000067715
Molecular_Function	GO:0050048	L-leucine:2-oxoglutarate aminotransferase activity	1	2	0.00519606	0.0398365	ENSG00000060982
Molecular_Function	GO:0050251	retinol isomerase activity	1	2	0.00519606	0.0398365	ENSG00000116745
Molecular_Function	GO:0052654	L-leucine transaminase activity	1	2	0.00519606	0.0398365	ENSG00000060982
Molecular_Function	GO:0052655	L-valine transaminase activity	1	2	0.00519606	0.0398365	ENSG00000060982
Molecular_Function	GO:0052656	L-isoleucine transaminase activity	1	2	0.00519606	0.0398365	ENSG00000060982
Molecular_Function	GO:0070052	collagen V binding	1	2	0.00519606	0.0398365	ENSG00000137801

## Sheet: 53 up KEGG
KEGG enrichment analysis of 53 common genes
KEGG_A_class	KEGG_B_class	Pathway	out (23)	All (8372)	Pvalue	Qvalue	Pathway ID	Genes	K_IDs
Environmental Information Processing	Membrane transport	ABC transporters	3	46	0.000254581	0.0229123	ko02010	ENSG00000141338;ENSG00000154258;ENSG00000154262	K05650+K05651+K05649
Environmental Information Processing	Signaling molecules and interaction	ECM-receptor interaction	3	91	0.00187966	0.0564433	ko04512	ENSG00000137801;ENSG00000163359;ENSG00000186340	K16857+K06238+K04659
Cellular Processes	Cellular community - eukaryotes	Focal adhesion	4	210	0.00234201	0.0564433	ko04510	ENSG00000065534;ENSG00000137801;ENSG00000163359;ENSG00000186340	K00907+K16857+K06238+K04659
Human Diseases	Cancer: overview	Proteoglycans in cancer	4	214	0.00250859	0.0564433	ko05205	ENSG00000087245;ENSG00000135925;ENSG00000137801;ENSG00000139329	K01398+K01357+K16857+K08122
Human Diseases	Cancer: specific types	Bladder cancer	2	41	0.00554714	0.0926368	ko05219	ENSG00000087245;ENSG00000137801	K01398+K16857
Environmental Information Processing	Signal transduction	PI3K-Akt signaling pathway	5	443	0.00617579	0.0926368	ko04151	ENSG00000137801;ENSG00000140285;ENSG00000163359;ENSG00000186340;ENSG00000186469	K16857+K04358+K06238+K04659+K07826
Human Diseases	Infectious disease: parasitic	Malaria	2	55	0.00981433	0.12314	ko05144	ENSG00000137801;ENSG00000186340	K16857+K04659
Metabolism	Amino acid metabolism	Valine, leucine and isoleucine biosynthesis	1	4	0.0109458	0.12314	ko00290	ENSG00000060982	K00826
Human Diseases	Infectious disease: viral	Human papillomavirus infection	4	343	0.0132208	0.132208	ko05165	ENSG00000135925;ENSG00000137801;ENSG00000163359;ENSG00000186340	K01357+K16857+K06238+K04659
Organismal Systems	Environmental adaptation	Circadian entrainment	2	103	0.0320612	0.271756	ko04713	ENSG00000152402;ENSG00000186469	K12318+K07826
Organismal Systems	Digestive system	Protein digestion and absorption	2	105	0.0332146	0.271756	ko04974	ENSG00000144810;ENSG00000163359	K23455+K06238
Organismal Systems	Immune system	Platelet activation	2	130	0.0489477	0.286009	ko04611	ENSG00000065534;ENSG00000152402	K00907+K12318
