# Supplementary material for: Investigating Aging‐Related Endometrial Dysfunction Using Endometrial Organoids
Source: Cell Prolif. 2024 Dec 18;58(4):e13780. doi: 10.1111/cpr.13780 (PMC11969247; doi:10.1111/cpr.13780)
Supplement: Supplementary file 17 — Table S7. GSEA of the fibrosis‐related signalling pathways and inflammation related signalling pathways between the young and advanced age pro‐tis. [file CPR-58-e13780-s006.xls]

## Sheet: GSEA in endometrium
GSEA of the fibrosis-related signaling pathways and inflammation related signaling pathways between the young and advanced age pro-tis
id	name	SIZE	ES	NES	NOM p-val	FDR q-val	Genes
KO05330	Allograft rejection	111	0.687233	2.10701	0	0	ENSG00000026103(FAS);ENSG00000100453(GZMB);ENSG00000101017(CD40);ENSG00000102245(CD40LG);ENSG00000109471(IL2);ENSG00000111537(IFNG);ENSG00000113302(IL12B);ENSG00000113520(IL4);ENSG00000113525(IL5);ENSG00000114013(CD86);ENSG00000117560(FASLG);ENSG00000121594(CD80);ENSG00000136634(IL10);ENSG00000168811(IL12A);ENSG00000178562(CD28);ENSG00000179344(HLA-DQB1);ENSG00000180644(PRF1);ENSG00000188403(IGHV…
KO04662	B cell receptor signaling pathway	152	0.656906	2.07542	0	0	ENSG00000007312(CD79B);ENSG00000010671(BTK);ENSG00000012124(CD22);ENSG00000051382(PIK3CB);ENSG00000070190(DAPP1);ENSG00000072694(FCGR2B);ENSG00000072736(NFATC3);ENSG00000082701(GSK3B);ENSG00000095585(BLNK);ENSG00000100030(MAPK1);ENSG00000100485(SOS2);ENSG00000100906(NFKBIA);ENSG00000101096(NFATC2);ENSG00000102882(MAPK3);ENSG00000104365(IKBKB);ENSG00000104825(NFKBIB);ENSG00000104972(LILRB1);ENSG00…
KO04640	Hematopoietic cell lineage	172	0.644113	2.05605	0	0	ENSG00000004468(CD38);ENSG00000005884(ITGA3);ENSG00000005961(ITGA2B);ENSG00000010278(CD9);ENSG00000010610(CD4);ENSG00000012124(CD22);ENSG00000026508(CD44);ENSG00000049130(KITLG);ENSG00000072274(TFRC);ENSG00000077238(IL4R);ENSG00000085063(CD59);ENSG00000090534(THPO);ENSG00000090554(FLT3LG);ENSG00000091181(IL5RA);ENSG00000091409(ITGA6);ENSG00000095752(IL11);ENSG00000104432(IL7);ENSG00000104894(CD37…
KO05320	Autoimmune thyroid disease	126	0.654949	2.02774	0	0	ENSG00000026103(FAS);ENSG00000042832(TG);ENSG00000100453(GZMB);ENSG00000101017(CD40);ENSG00000102245(CD40LG);ENSG00000109471(IL2);ENSG00000113520(IL4);ENSG00000113525(IL5);ENSG00000114013(CD86);ENSG00000115705(TPO);ENSG00000117560(FASLG);ENSG00000120235(IFNA6);ENSG00000120242(IFNA8);ENSG00000121594(CD80);ENSG00000134200(TSHB);ENSG00000135346(CGA);ENSG00000136634(IL10);ENSG00000137080(IFNA21);ENSG…
KO05146	Amoebiasis	176	0.626553	2.01969	0	0	ENSG00000007171(NOS2);ENSG00000021852(C8B);ENSG00000035403(VCL);ENSG00000050555(LAMC3);ENSG00000051382(PIK3CB);ENSG00000053747(LAMA3);ENSG00000057149(SERPINB3);ENSG00000058085(LAMC2);ENSG00000060558(GNA15);ENSG00000072062(PRKACA);ENSG00000072110(ACTN1);ENSG00000075785(RAB7A);ENSG00000081041(CXCL2);ENSG00000081052(COL4A4);ENSG00000081181(ARG2);ENSG00000087460(GNAS);ENSG00000088256(GNA11);ENSG00000…
KO05323	Rheumatoid arthritis	166	0.624341	1.99755	0	0	ENSG00000005844(ITGAL);ENSG00000033627(ATP6V0A1);ENSG00000047249(ATP6V1H);ENSG00000071553(ATP6AP1);ENSG00000081041(CXCL2);ENSG00000090339(ICAM1);ENSG00000092969(TGFB2);ENSG00000095752(IL11);ENSG00000100554(ATP6V1D);ENSG00000102524(TNFSF13B);ENSG00000102575(ACP5);ENSG00000102755(FLT1);ENSG00000105329(TGFB1);ENSG00000105929(ATP6V0A4);ENSG00000107562(CXCL12);ENSG00000108691(CCL2);ENSG00000110719(TCI…
KO04672	Intestinal immune network for IgA production	122	0.644724	1.99588	0	0	ENSG00000006062(MAP3K14);ENSG00000048462(TNFRSF17);ENSG00000099866(MADCAM1);ENSG00000101017(CD40);ENSG00000102245(CD40LG);ENSG00000102524(TNFSF13B);ENSG00000105329(TGFB1);ENSG00000107562(CXCL12);ENSG00000109471(IL2);ENSG00000111321(LTBR);ENSG00000111732(AICDA);ENSG00000113520(IL4);ENSG00000113525(IL5);ENSG00000114013(CD86);ENSG00000115232(ITGA4);ENSG00000121594(CD80);ENSG00000121966(CXCR4);ENSG00…
KO05416	Viral myocarditis	133	0.632849	1.9803	0	0.000115909	ENSG00000005844(ITGAL);ENSG00000010810(FYN);ENSG00000015475(BID);ENSG00000064012(CASP8);ENSG00000075151(EIF4G3);ENSG00000075624(ACTB);ENSG00000090339(ICAM1);ENSG00000092054(MYH7);ENSG00000097007(ABL1);ENSG00000101017(CD40);ENSG00000101680(LAMA1);ENSG00000102245(CD40LG);ENSG00000102683(SGCG);ENSG00000105974(CAV1);ENSG00000108823(SGCA);ENSG00000110092(CCND1);ENSG00000110321(EIF4G2);ENSG00000114013(…
KO05140	Leishmaniasis	146	0.627596	1.97971	0	0.00010303	ENSG00000007171(NOS2);ENSG00000027697(IFNGR1);ENSG00000051523(CYBA);ENSG00000055208(TAB2);ENSG00000073756(PTGS2);ENSG00000092969(TGFB2);ENSG00000096968(JAK2);ENSG00000100030(MAPK1);ENSG00000100324(TAB1);ENSG00000100365(NCF4);ENSG00000100906(NFKBIA);ENSG00000101210(EEF1A2);ENSG00000102882(MAPK3);ENSG00000104825(NFKBIB);ENSG00000105329(TGFB1);ENSG00000109320(NFKB1);ENSG00000111537(IFNG);ENSG0000011…
KO05340	Primary immunodeficiency	124	0.638635	1.97444	0	9.27273e-05	ENSG00000010610(CD4);ENSG00000010671(BTK);ENSG00000064490(RFXANK);ENSG00000076248(UNG);ENSG00000081237(PTPRC);ENSG00000095585(BLNK);ENSG00000101017(CD40);ENSG00000102245(CD40LG);ENSG00000105369(CD79A);ENSG00000105639(JAK3);ENSG00000111732(AICDA);ENSG00000115085(ZAP70);ENSG00000128322(IGLL1);ENSG00000133111(RFXAP);ENSG00000143390(RFX5);ENSG00000147168(IL2RG);ENSG00000152457(DCLRE1C);ENSG0000015356…
KO05143	African trypanosomiasis	108	0.637218	1.96251	0	8.42975e-05	ENSG00000007908(SELE);ENSG00000026103(FAS);ENSG00000090339(ICAM1);ENSG00000100342(APOL1);ENSG00000101333(PLCB4);ENSG00000111537(IFNG);ENSG00000112769(LAMA4);ENSG00000113302(IL12B);ENSG00000113889(KNG1);ENSG00000117560(FASLG);ENSG00000118137(APOA1);ENSG00000125538(IL1B);ENSG00000126583(PRKCG);ENSG00000131203(IDO1);ENSG00000136244(IL6);ENSG00000136634(IL10);ENSG00000137841(PLCB2);ENSG00000149782(PL…
KO05310	Asthma	105	0.638378	1.95714	0	7.72727e-05	ENSG00000101017(CD40);ENSG00000102245(CD40LG);ENSG00000113520(IL4);ENSG00000113525(IL5);ENSG00000121053(EPX);ENSG00000136634(IL10);ENSG00000145839(IL9);ENSG00000149534(MS4A2);ENSG00000158869(FCER1G);ENSG00000164399(IL3);ENSG00000169194(IL13);ENSG00000169397(RNASE3);ENSG00000172156(CCL11);ENSG00000179344(HLA-DQB1);ENSG00000179639(FCER1A);ENSG00000186652(PRG2);ENSG00000188403(IGHV1OR15-9);ENSG00000…
KO05150	Staphylococcus aureus infection	170	0.608071	1.95507	0	7.13287e-05	ENSG00000000971(CFH);ENSG00000005844(ITGAL);ENSG00000006059(KRT33A);ENSG00000009724(MASP2);ENSG00000072694(FCGR2B);ENSG00000090339(ICAM1);ENSG00000094796(KRT31);ENSG00000106804(C5);ENSG00000108244(KRT23);ENSG00000108417(KRT37);ENSG00000108759(KRT32);ENSG00000110876(SELPLG);ENSG00000111057(KRT18);ENSG00000122194(PLG);ENSG00000125551(PLGLB2);ENSG00000125730(C3);ENSG00000126337(KRT36);ENSG0000012724…
KO04660	T cell receptor signaling pathway	109	0.623814	1.90151	0	0.000129698	ENSG00000006062(MAP3K14);ENSG00000010610(CD4);ENSG00000010810(FYN);ENSG00000043462(LCP2);ENSG00000050748(MAPK9);ENSG00000051382(PIK3CB);ENSG00000065675(PRKCQ);ENSG00000067560(RHOA);ENSG00000070831(CDC42);ENSG00000071051(NCK2);ENSG00000072736(NFATC3);ENSG00000075711(DLG1);ENSG00000076984(MAP2K7);ENSG00000077264(PAK3);ENSG00000081237(PTPRC);ENSG00000082701(GSK3B);ENSG00000100030(MAPK1);ENSG00000100…
KO05135	Yersinia infection	213	0.579243	1.89088	0	0.00018155	ENSG00000005020(SKAP2);ENSG00000010610(CD4);ENSG00000015285(WAS);ENSG00000034152(MAP2K3);ENSG00000043462(LCP2);ENSG00000050748(MAPK9);ENSG00000050820(BCAR1);ENSG00000051382(PIK3CB);ENSG00000055208(TAB2);ENSG00000062598(ELMO2);ENSG00000065243(PKN2);ENSG00000065559(MAP2K4);ENSG00000067560(RHOA);ENSG00000067900(ROCK1);ENSG00000070831(CDC42);ENSG00000071242(RPS6KA2);ENSG00000072133(RPS6KA6);ENSG00000…
KO04064	NF-kappa B signaling pathway	176	0.591719	1.89024	0	0.000170203	ENSG00000003402(CFLAR);ENSG00000006062(MAP3K14);ENSG00000010671(BTK);ENSG00000023445(BIRC3);ENSG00000055208(TAB2);ENSG00000056558(TRAF1);ENSG00000065675(PRKCQ);ENSG00000067182(TNFRSF1A);ENSG00000070770(CSNK2A2);ENSG00000073756(PTGS2);ENSG00000077150(NFKB2);ENSG00000081041(CXCL2);ENSG00000082512(TRAF5);ENSG00000082805(ERC1);ENSG00000083799(CYLD);ENSG00000090339(ICAM1);ENSG00000095585(BLNK);ENSG000…
KO04380	Osteoclast differentiation	129	0.606823	1.88179	0	0.000215136	ENSG00000004948(CALCR);ENSG00000006062(MAP3K14);ENSG00000007952(NOX1);ENSG00000010671(BTK);ENSG00000010810(FYN);ENSG00000011600(TYROBP);ENSG00000027697(IFNGR1);ENSG00000033327(GAB2);ENSG00000043462(LCP2);ENSG00000050748(MAPK9);ENSG00000051382(PIK3CB);ENSG00000051523(CYBA);ENSG00000055208(TAB2);ENSG00000066336(SPI1);ENSG00000067182(TNFRSF1A);ENSG00000072694(FCGR2B);ENSG00000075426(FOSL2);ENSG00000…
KO04010	MAPK signaling pathway	300	0.563227	1.87261	0	0.000254513	ENSG00000006062(MAP3K14);ENSG00000006116(CACNG3);ENSG00000006283(CACNA1G);ENSG00000007402(CACNA2D2);ENSG00000008735(MAPK8IP2);ENSG00000011485(PPP5C);ENSG00000011566(MAP4K3);ENSG00000017427(IGF1);ENSG00000019991(HGF);ENSG00000026103(FAS);ENSG00000034152(MAP2K3);ENSG00000037280(FLT4);ENSG00000049130(KITLG);ENSG00000050748(MAPK9);ENSG00000055208(TAB2);ENSG00000058335(RASGRF1);ENSG00000064300(NGFR);E…
KO04625	C-type lectin receptor signaling pathway	108	0.617321	1.86691	0	0.000241117	ENSG00000006062(MAP3K14);ENSG00000050748(MAPK9);ENSG00000051382(PIK3CB);ENSG00000064012(CASP8);ENSG00000067560(RHOA);ENSG00000069399(BCL3);ENSG00000072736(NFATC3);ENSG00000073756(PTGS2);ENSG00000077150(NFKB2);ENSG00000083799(CYLD);ENSG00000090659(CD209);ENSG00000096433(ITPR3);ENSG00000100030(MAPK1);ENSG00000100906(NFKBIA);ENSG00000100968(NFATC4);ENSG00000101096(NFATC2);ENSG00000102882(MAPK3);ENSG…
KO05205	Proteoglycans in cancer	211	0.57038	1.85524	0	0.000275765	ENSG00000002745(WNT16);ENSG00000011422(PLAUR);ENSG00000011465(DCN);ENSG00000017427(IGF1);ENSG00000019991(HGF);ENSG00000026103(FAS);ENSG00000026508(CD44);ENSG00000029534(ANK1);ENSG00000051382(PIK3CB);ENSG00000058272(PPP1R12A);ENSG00000058404(CAMK2B);ENSG00000061492(WNT8A);ENSG00000063046(EIF4B);ENSG00000063660(GPC1);ENSG00000065361(ERBB3);ENSG00000067560(RHOA);ENSG00000067900(ROCK1);ENSG0000007080…
KO05202	Transcriptional misregulation in cancer	274	0.556316	1.8532	0	0.000262633	ENSG00000002745(WNT16);ENSG00000005073(HOXA11);ENSG00000005381(MPO);ENSG00000006468(ETV1);ENSG00000007062(PROM1);ENSG00000007516(BAIAP3);ENSG00000009709(PAX7);ENSG00000010030(ETV7);ENSG00000017427(IGF1);ENSG00000023445(BIRC3);ENSG00000030110(BAK1);ENSG00000033170(FUT8);ENSG00000056558(TRAF1);ENSG00000058091(CDK14);ENSG00000064300(NGFR);ENSG00000066336(SPI1);ENSG00000068323(TFE3);ENSG00000071564(T…
KO05211	Renal cell carcinoma	73	0.625389	1.8513	0	0.000292691	ENSG00000002330(BAD);ENSG00000005339(CREBBP);ENSG00000019991(HGF);ENSG00000051382(PIK3CB);ENSG00000068323(TFE3);ENSG00000070831(CDC42);ENSG00000077264(PAK3);ENSG00000078061(ARAF);ENSG00000091483(FH);ENSG00000092969(TGFB2);ENSG00000099942(CRKL);ENSG00000100030(MAPK1);ENSG00000100311(PDGFB);ENSG00000100387(RBX1);ENSG00000100393(EP300);ENSG00000100485(SOS2);ENSG00000100644(HIF1A);ENSG00000101349(PAK…
KO04650	Natural killer cell mediated cytotoxicity	191	0.571536	1.8464	0	0.000279965	ENSG00000005844(ITGAL);ENSG00000010810(FYN);ENSG00000011600(TYROBP);ENSG00000015475(BID);ENSG00000026103(FAS);ENSG00000027697(IFNGR1);ENSG00000043462(LCP2);ENSG00000051382(PIK3CB);ENSG00000078061(ARAF);ENSG00000087266(SH3BP2);ENSG00000090339(ICAM1);ENSG00000096264(NCR2);ENSG00000100030(MAPK1);ENSG00000100453(GZMB);ENSG00000100485(SOS2);ENSG00000101096(NFATC2);ENSG00000102882(MAPK3);ENSG0000010468…
KO04072	Phospholipase D signaling pathway	225	0.565192	1.8423	0	0.000308395	ENSG00000006451(RALA);ENSG00000008256(CYTH3);ENSG00000010810(FYN);ENSG00000026652(AGPAT4);ENSG00000033327(GAB2);ENSG00000049130(KITLG);ENSG00000051382(PIK3CB);ENSG00000058866(DGKG);ENSG00000063176(SPHK2);ENSG00000064547(LPAR2);ENSG00000065357(DGKA);ENSG00000067113(PLPP1);ENSG00000067560(RHOA);ENSG00000075651(PLD1);ENSG00000077044(DGKD);ENSG00000078295(ADCY2);ENSG00000079337(RAPGEF3);ENSG000000798…
KO05130	Pathogenic Escherichia coli infection	275	0.553141	1.83756	0	0.000296059	ENSG00000006453(BAIAP2L1);ENSG00000008256(CYTH3);ENSG00000010810(FYN);ENSG00000013297(CLDN11);ENSG00000026103(FAS);ENSG00000030110(BAK1);ENSG00000033050(ABCF2);ENSG00000050748(MAPK9);ENSG00000055163(CYFIP2);ENSG00000055208(TAB2);ENSG00000061676(NCKAP1);ENSG00000064012(CASP8);ENSG00000064547(LPAR2);ENSG00000066405(CLDN18);ENSG00000067182(TNFRSF1A);ENSG00000067560(RHOA);ENSG00000067900(ROCK1);ENSG0…
KO04666	Fc gamma R-mediated phagocytosis	170	0.569174	1.81681	0	0.000427363	ENSG00000006747(SCIN);ENSG00000015285(WAS);ENSG00000033327(GAB2);ENSG00000051382(PIK3CB);ENSG00000063176(SPHK2);ENSG00000067113(PLPP1);ENSG00000070831(CDC42);ENSG00000072694(FCGR2B);ENSG00000075651(PLD1);ENSG00000078053(AMPH);ENSG00000079805(DNM2);ENSG00000081237(PTPRC);ENSG00000088280(ASAP3);ENSG00000099942(CRKL);ENSG00000100030(MAPK1);ENSG00000101336(HCK);ENSG00000102882(MAPK3);ENSG00000105221(…
KO05206	MicroRNAs in cancer	169	0.568216	1.81164	0	0.000446004	ENSG00000005339(CREBBP);ENSG00000007968(E2F2);ENSG00000012048(BRCA1);ENSG00000019186(CYP24A1);ENSG00000026025(VIM);ENSG00000026508(CD44);ENSG00000030110(BAK1);ENSG00000041982(TNC);ENSG00000051382(PIK3CB);ENSG00000065361(ERBB3);ENSG00000067560(RHOA);ENSG00000067900(ROCK1);ENSG00000068024(HDAC4);ENSG00000068028(RASSF1);ENSG00000068078(FGFR3);ENSG00000073282(TP63);ENSG00000073756(PTGS2);ENSG00000074…
KO01521	EGFR tyrosine kinase inhibitor resistance	85	0.611483	1.80956	0	0.000462834	ENSG00000002330(BAD);ENSG00000017427(IGF1);ENSG00000019991(HGF);ENSG00000051382(PIK3CB);ENSG00000065361(ERBB3);ENSG00000066468(FGFR2);ENSG00000068078(FGFR3);ENSG00000078061(ARAF);ENSG00000082701(GSK3B);ENSG00000087088(BAX);ENSG00000096968(JAK2);ENSG00000100030(MAPK1);ENSG00000100311(PDGFB);ENSG00000100485(SOS2);ENSG00000102882(MAPK3);ENSG00000105221(AKT2);ENSG00000105647(PIK3R2);ENSG00000105976(M…
KO04933	AGE-RAGE signaling pathway in diabetic complications	103	0.595433	1.80784	0	0.000479563	ENSG00000007908(SELE);ENSG00000007952(NOX1);ENSG00000050748(MAPK9);ENSG00000051382(PIK3CB);ENSG00000067606(PRKCZ);ENSG00000070831(CDC42);ENSG00000078401(EDN1);ENSG00000081052(COL4A4);ENSG00000086991(NOX4);ENSG00000087088(BAX);ENSG00000087245(MMP2);ENSG00000090339(ICAM1);ENSG00000092969(TGFB2);ENSG00000096968(JAK2);ENSG00000100030(MAPK1);ENSG00000101333(PLCB4);ENSG00000102882(MAPK3);ENSG0000010522…
KO05152	Tuberculosis	255	0.549108	1.80482	0	0.000525508	ENSG00000001167(NFYA);ENSG00000002330(BAD);ENSG00000003400(CASP10);ENSG00000005339(CREBBP);ENSG00000005893(LAMP2);ENSG00000007171(NOS2);ENSG00000011028(MRC2);ENSG00000015475(BID);ENSG00000019582(CD74);ENSG00000027697(IFNGR1);ENSG00000033627(ATP6V0A1);ENSG00000047249(ATP6V1H);ENSG00000050748(MAPK9);ENSG00000058404(CAMK2B);ENSG00000063176(SPHK2);ENSG00000064012(CASP8);ENSG00000064490(RFXANK);ENSG00…
KO04668	TNF signaling pathway	114	0.588035	1.79813	0	0.000538798	ENSG00000003400(CASP10);ENSG00000003402(CFLAR);ENSG00000006062(MAP3K14);ENSG00000006210(CX3CL1);ENSG00000007908(SELE);ENSG00000023445(BIRC3);ENSG00000026103(FAS);ENSG00000028137(TNFRSF1B);ENSG00000034152(MAP2K3);ENSG00000050748(MAPK9);ENSG00000051382(PIK3CB);ENSG00000055208(TAB2);ENSG00000056558(TRAF1);ENSG00000060566(CREB3L3);ENSG00000064012(CASP8);ENSG00000065559(MAP2K4);ENSG00000067182(TNFRSF1…
KO05414	Dilated cardiomyopathy	164	0.559295	1.79548	0	0.000551584	ENSG00000005884(ITGA3);ENSG00000005961(ITGA2B);ENSG00000006116(CACNG3);ENSG00000007402(CACNA2D2);ENSG00000017427(IGF1);ENSG00000043591(ADRB1);ENSG00000067191(CACNB1);ENSG00000072062(PRKACA);ENSG00000074370(ATP2A3);ENSG00000075429(CACNG5);ENSG00000075461(CACNG4);ENSG00000075624(ACTB);ENSG00000077943(ITGA8);ENSG00000078295(ADCY2);ENSG00000081248(CACNA1S);ENSG00000082781(ITGB5);ENSG00000087460(GNAS)…
KO04510	Focal adhesion	207	0.553577	1.79406	0	0.000563489	ENSG00000002330(BAD);ENSG00000005884(ITGA3);ENSG00000005961(ITGA2B);ENSG00000010810(FYN);ENSG00000017427(IGF1);ENSG00000019991(HGF);ENSG00000023445(BIRC3);ENSG00000029559(IBSP);ENSG00000035403(VCL);ENSG00000037280(FLT4);ENSG00000041982(TNC);ENSG00000049089(COL9A2);ENSG00000050555(LAMC3);ENSG00000050748(MAPK9);ENSG00000050820(BCAR1);ENSG00000051382(PIK3CB);ENSG00000053747(LAMA3);ENSG00000058085(LA…
KO04659	Th17 cell differentiation	112	0.583677	1.78582	0	0.000658194	ENSG00000010610(CD4);ENSG00000027697(IFNGR1);ENSG00000049768(FOXP3);ENSG00000050748(MAPK9);ENSG00000065675(PRKCQ);ENSG00000069667(RORA);ENSG00000072736(NFATC3);ENSG00000073861(TBX21);ENSG00000077238(IL4R);ENSG00000080824(HSP90AA1);ENSG00000096384(HSP90AB1);ENSG00000096968(JAK2);ENSG00000096996(IL12RB1);ENSG00000100030(MAPK1);ENSG00000100385(IL2RB);ENSG00000100644(HIF1A);ENSG00000100906(NFKBIA);EN…
KO05321	Inflammatory bowel disease	68	0.620242	1.78272	0	0.000693059	ENSG00000027697(IFNGR1);ENSG00000049768(FOXP3);ENSG00000069667(RORA);ENSG00000073861(TBX21);ENSG00000077238(IL4R);ENSG00000081985(IL12RB2);ENSG00000092969(TGFB2);ENSG00000096996(IL12RB1);ENSG00000103522(IL21R);ENSG00000105329(TGFB1);ENSG00000107485(GATA3);ENSG00000109320(NFKB1);ENSG00000109471(IL2);ENSG00000110944(IL23A);ENSG00000111537(IFNG);ENSG00000112115(IL17A);ENSG00000112116(IL17F);ENSG0000…
KO04151	PI3K-Akt signaling pathway	437	0.524411	1.77471	0	0.000801658	ENSG00000002330(BAD);ENSG00000005884(ITGA3);ENSG00000005961(ITGA2B);ENSG00000012048(BRCA1);ENSG00000017427(IGF1);ENSG00000019991(HGF);ENSG00000029559(IBSP);ENSG00000037280(FLT4);ENSG00000040199(PHLPP2);ENSG00000041982(TNC);ENSG00000049089(COL9A2);ENSG00000049130(KITLG);ENSG00000050555(LAMC3);ENSG00000051382(PIK3CB);ENSG00000053747(LAMA3);ENSG00000058085(LAMC2);ENSG00000060566(CREB3L3);ENSG0000006…
KO05142	Chagas disease	108	0.576212	1.76471	0	0.000930596	ENSG00000003402(CFLAR);ENSG00000007171(NOS2);ENSG00000026103(FAS);ENSG00000027697(IFNGR1);ENSG00000050748(MAPK9);ENSG00000051382(PIK3CB);ENSG00000060558(GNA15);ENSG00000064012(CASP8);ENSG00000065135(GNAI3);ENSG00000065559(MAP2K4);ENSG00000067182(TNFRSF1A);ENSG00000074211(PPP2R2C);ENSG00000087258(GNAO1);ENSG00000087460(GNAS);ENSG00000088256(GNA11);ENSG00000092969(TGFB2);ENSG00000100030(MAPK1);ENSG…
KO04013	MAPK signaling pathway - fly	85	0.597793	1.76254	0	0.000980243	ENSG00000006432(MAP3K9);ENSG00000010030(ETV7);ENSG00000034152(MAP2K3);ENSG00000047936(ROS1);ENSG00000050748(MAPK9);ENSG00000055208(TAB2);ENSG00000065559(MAP2K4);ENSG00000065717(TLE2);ENSG00000068305(MEF2A);ENSG00000070087(PFN2);ENSG00000072401(UBE2D1);ENSG00000076984(MAP2K7);ENSG00000078967(UBE2D4);ENSG00000079432(CIC);ENSG00000082898(XPO1);ENSG00000083799(CYLD);ENSG00000085511(MAP3K4);ENSG000000…
KO04145	Phagosome	228	0.537468	1.75897	0	0.00102655	ENSG00000003056(M6PR);ENSG00000005381(MPO);ENSG00000005893(LAMP2);ENSG00000011028(MRC2);ENSG00000019169(MARCO);ENSG00000033627(ATP6V0A1);ENSG00000038945(MSR1);ENSG00000047249(ATP6V1H);ENSG00000049245(VAMP3);ENSG00000051523(CYBA);ENSG00000058262(SEC61A1);ENSG00000065665(SEC61A2);ENSG00000071553(ATP6AP1);ENSG00000072274(TFRC);ENSG00000072694(FCGR2B);ENSG00000073060(SCARB1);ENSG00000075624(ACTB);ENS…
KO04550	Signaling pathways regulating pluripotency of stem cells	146	0.557017	1.75859	0	0.00100089	ENSG00000002745(WNT16);ENSG00000004975(DVL2);ENSG00000007372(PAX6);ENSG00000008083(JARID2);ENSG00000016082(ISL1);ENSG00000017427(IGF1);ENSG00000051382(PIK3CB);ENSG00000061492(WNT8A);ENSG00000066468(FGFR2);ENSG00000068078(FGFR3);ENSG00000071564(TCF3);ENSG00000075290(WNT8B);ENSG00000077782(FGFR1);ENSG00000080345(RIF1);ENSG00000081059(TCF7);ENSG00000082701(GSK3B);ENSG00000083168(KAT6A);ENSG000000840…
KO05215	Prostate cancer	101	0.573683	1.75025	0	0.00108763	ENSG00000002330(BAD);ENSG00000005339(CREBBP);ENSG00000007968(E2F2);ENSG00000017427(IGF1);ENSG00000027644(INSRR);ENSG00000051382(PIK3CB);ENSG00000060566(CREB3L3);ENSG00000066468(FGFR2);ENSG00000077782(FGFR1);ENSG00000078061(ARAF);ENSG00000080824(HSP90AA1);ENSG00000081059(TCF7);ENSG00000082701(GSK3B);ENSG00000084207(GSTP1);ENSG00000096384(HSP90AB1);ENSG00000100030(MAPK1);ENSG00000100311(PDGFB);ENSG…
KO04664	Fc epsilon RI signaling pathway	140	0.557609	1.74888	0	0.00106173	ENSG00000010671(BTK);ENSG00000010810(FYN);ENSG00000012779(ALOX5);ENSG00000033327(GAB2);ENSG00000034152(MAP2K3);ENSG00000043462(LCP2);ENSG00000050748(MAPK9);ENSG00000051382(PIK3CB);ENSG00000065559(MAP2K4);ENSG00000076984(MAP2K7);ENSG00000100030(MAPK1);ENSG00000100485(SOS2);ENSG00000102882(MAPK3);ENSG00000105221(AKT2);ENSG00000105499(PLA2G4C);ENSG00000105647(PIK3R2);ENSG00000107643(MAPK8);ENSG00000…
KO04630	JAK-STAT signaling pathway	168	0.5488	1.74761	0	0.00107963	ENSG00000005339(CREBBP);ENSG00000016402(IL20RA);ENSG00000022267(FHL1);ENSG00000027697(IFNGR1);ENSG00000033800(PIAS1);ENSG00000051382(PIK3CB);ENSG00000077238(IL4R);ENSG00000078043(PIAS2);ENSG00000081985(IL12RB2);ENSG00000090534(THPO);ENSG00000091181(IL5RA);ENSG00000095752(IL11);ENSG00000096968(JAK2);ENSG00000096996(IL12RB1);ENSG00000099985(OSM);ENSG00000100311(PDGFB);ENSG00000100368(CSF2RB);ENSG00…
KO04012	ErbB signaling pathway	88	0.584784	1.74292	0	0.0011183	ENSG00000002330(BAD);ENSG00000050748(MAPK9);ENSG00000051382(PIK3CB);ENSG00000058404(CAMK2B);ENSG00000065361(ERBB3);ENSG00000065559(MAP2K4);ENSG00000070808(CAMK2A);ENSG00000071051(NCK2);ENSG00000076984(MAP2K7);ENSG00000077264(PAK3);ENSG00000078061(ARAF);ENSG00000082701(GSK3B);ENSG00000097007(ABL1);ENSG00000099942(CRKL);ENSG00000100030(MAPK1);ENSG00000100485(SOS2);ENSG00000101349(PAK5);ENSG00000102…
KO04320	Dorso-ventral axis formation	25	0.71328	1.73138	0.0014556	0.00136246	ENSG00000010030(ETV7);ENSG00000100030(MAPK1);ENSG00000100485(SOS2);ENSG00000102882(MAPK3);ENSG00000107864(CPEB3);ENSG00000113742(CPEB4);ENSG00000115904(SOS1);ENSG00000125207(PIWIL1);ENSG00000133703(KRAS);ENSG00000134250(NOTCH2);ENSG00000134627(PIWIL4);ENSG00000134954(ETS1);ENSG00000137449(CPEB2);ENSG00000139083(ETV6);ENSG00000146648(EGFR);ENSG00000148400(NOTCH1);ENSG00000155816(FMN2);ENSG00000157…
KO04214	Apoptosis - fly	48	0.636085	1.72598	0	0.00149626	ENSG00000050748(MAPK9);ENSG00000055208(TAB2);ENSG00000064012(CASP8);ENSG00000073282(TP63);ENSG00000076604(TRAF4);ENSG00000076984(MAP2K7);ENSG00000087470(DNM1L);ENSG00000100030(MAPK1);ENSG00000100300(TSPO);ENSG00000100664(EIF5);ENSG00000101966(XIAP);ENSG00000102034(ELF4);ENSG00000102882(MAPK3);ENSG00000104375(STK3);ENSG00000107643(MAPK8);ENSG00000109339(MAPK10);ENSG00000109381(ELF2);ENSG0000011221…
KO04068	FoxO signaling pathway	133	0.557756	1.72461	0	0.00150396	ENSG00000005339(CREBBP);ENSG00000017427(IGF1);ENSG00000034713(GABARAPL2);ENSG00000050748(MAPK9);ENSG00000051128(HOMER3);ENSG00000051382(PIK3CB);ENSG00000078061(ARAF);ENSG00000087095(NLK);ENSG00000092969(TGFB2);ENSG00000096717(SIRT1);ENSG00000099860(GADD45B);ENSG00000100030(MAPK1);ENSG00000100393(EP300);ENSG00000100485(SOS2);ENSG00000100889(PCK2);ENSG00000101049(SGK2);ENSG00000101109(STK4);ENSG000…
KO04140	Autophagy - animal	151	0.545541	1.72321	0	0.00147263	ENSG00000002330(BAD);ENSG00000003402(CFLAR);ENSG00000005893(LAMP2);ENSG00000023287(RB1CC1);ENSG00000025039(RRAGD);ENSG00000034713(GABARAPL2);ENSG00000035664(DAPK2);ENSG00000050748(MAPK9);ENSG00000051382(PIK3CB);ENSG00000057663(ATG5);ENSG00000062716(VMP1);ENSG00000065675(PRKCQ);ENSG00000066739(ATG2B);ENSG00000070540(WIPI1);ENSG00000072062(PRKACA);ENSG00000075785(RAB7A);ENSG00000078142(PIK3C3);ENSG…
KO04658	Th1 and Th2 cell differentiation	96	0.564963	1.71456	0	0.00161061	ENSG00000010610(CD4);ENSG00000020633(RUNX3);ENSG00000027697(IFNGR1);ENSG00000050748(MAPK9);ENSG00000065675(PRKCQ);ENSG00000072736(NFATC3);ENSG00000073861(TBX21);ENSG00000074181(NOTCH3);ENSG00000077238(IL4R);ENSG00000081985(IL12RB2);ENSG00000090932(DLL3);ENSG00000096968(JAK2);ENSG00000096996(IL12RB1);ENSG00000100030(MAPK1);ENSG00000100385(IL2RB);ENSG00000100906(NFKBIA);ENSG00000101096(NFATC2);ENSG…
KO05223	Non-small cell lung cancer	75	0.584637	1.71411	0	0.00159772	ENSG00000002330(BAD);ENSG00000007968(E2F2);ENSG00000019991(HGF);ENSG00000030110(BAK1);ENSG00000051382(PIK3CB);ENSG00000068028(RASSF1);ENSG00000077092(RARB);ENSG00000078061(ARAF);ENSG00000087088(BAX);ENSG00000099860(GADD45B);ENSG00000100030(MAPK1);ENSG00000100485(SOS2);ENSG00000101109(STK4);ENSG00000101412(E2F1);ENSG00000102882(MAPK3);ENSG00000105221(AKT2);ENSG00000105639(JAK3);ENSG00000105647(PIK…
KO05235	PD-L1 expression and PD-1 checkpoint pathway in cancer	96	0.57253	1.71357	0	0.00158425	ENSG00000010610(CD4);ENSG00000027697(IFNGR1);ENSG00000034152(MAP2K3);ENSG00000051382(PIK3CB);ENSG00000065675(PRKCQ);ENSG00000070770(CSNK2A2);ENSG00000072736(NFATC3);ENSG00000096968(JAK2);ENSG00000100030(MAPK1);ENSG00000100644(HIF1A);ENSG00000100906(NFKBIA);ENSG00000101096(NFATC2);ENSG00000101266(CSNK2A1);ENSG00000102882(MAPK3);ENSG00000104365(IKBKB);ENSG00000104825(NFKBIB);ENSG00000105221(AKT2);E…
KO04015	Rap1 signaling pathway	223	0.525882	1.71177	0	0.00165984	ENSG00000001631(KRIT1);ENSG00000005844(ITGAL);ENSG00000005961(ITGA2B);ENSG00000006451(RALA);ENSG00000006607(FARP2);ENSG00000017427(IGF1);ENSG00000019991(HGF);ENSG00000034152(MAP2K3);ENSG00000037280(FLT4);ENSG00000039068(CDH1);ENSG00000043462(LCP2);ENSG00000049130(KITLG);ENSG00000050820(BCAR1);ENSG00000051382(PIK3CB);ENSG00000064300(NGFR);ENSG00000064547(LPAR2);ENSG00000065135(GNAI3);ENSG000000664…
KO05332	Graft-versus-host disease	43	0.62723	1.70947	0.00134589	0.0017335	ENSG00000026103(FAS);ENSG00000100453(GZMB);ENSG00000109471(IL2);ENSG00000111537(IFNG);ENSG00000114013(CD86);ENSG00000115008(IL1A);ENSG00000117560(FASLG);ENSG00000121594(CD80);ENSG00000125498(KIR2DL1);ENSG00000125538(IL1B);ENSG00000134539(KLRD1);ENSG00000134545(KLRC1);ENSG00000136244(IL6);ENSG00000167633(KIR3DL1);ENSG00000178562(CD28);ENSG00000179344(HLA-DQB1);ENSG00000180644(PRF1);ENSG00000196126…
KO04060	Cytokine-cytokine receptor interaction	299	0.514232	1.70206	0	0.00190801	ENSG00000006210(CX3CL1);ENSG00000006327(TNFRSF12A);ENSG00000006606(CCL26);ENSG00000008517(IL32);ENSG00000010610(CD4);ENSG00000016402(IL20RA);ENSG00000026103(FAS);ENSG00000027697(IFNGR1);ENSG00000028137(TNFRSF1B);ENSG00000048462(TNFRSF17);ENSG00000049249(TNFRSF9);ENSG00000054967(RELT);ENSG00000056736(IL17RB);ENSG00000064300(NGFR);ENSG00000067182(TNFRSF1A);ENSG00000077238(IL4R);ENSG00000081041(CXCL…
KO05220	Chronic myeloid leukemia	78	0.571935	1.70166	0	0.0018903	ENSG00000002330(BAD);ENSG00000007968(E2F2);ENSG00000030110(BAK1);ENSG00000033327(GAB2);ENSG00000051382(PIK3CB);ENSG00000078061(ARAF);ENSG00000085276(MECOM);ENSG00000087088(BAX);ENSG00000092969(TGFB2);ENSG00000097007(ABL1);ENSG00000099860(GADD45B);ENSG00000099942(CRKL);ENSG00000100030(MAPK1);ENSG00000100485(SOS2);ENSG00000100906(NFKBIA);ENSG00000101412(E2F1);ENSG00000102882(MAPK3);ENSG00000104365(…
KO04514	Cell adhesion molecules	152	0.53944	1.69748	0	0.00203832	ENSG00000002586(CD99);ENSG00000005844(ITGAL);ENSG00000007908(SELE);ENSG00000010610(CD4);ENSG00000012124(CD22);ENSG00000013297(CLDN11);ENSG00000013725(CD6);ENSG00000018236(CNTN1);ENSG00000021645(NRXN3);ENSG00000038427(VCAN);ENSG00000039068(CDH1);ENSG00000062038(CDH3);ENSG00000066405(CLDN18);ENSG00000067141(NEO1);ENSG00000073008(PVR);ENSG00000076662(ICAM3);ENSG00000077943(ITGA8);ENSG00000081237(PTP…
KO04657	IL-17 signaling pathway	95	0.554346	1.68992	0	0.00214934	ENSG00000050748(MAPK9);ENSG00000055208(TAB2);ENSG00000056736(IL17RB);ENSG00000056972(TRAF3IP2);ENSG00000064012(CASP8);ENSG00000066044(ELAVL1);ENSG00000069956(MAPK6);ENSG00000073756(PTGS2);ENSG00000076604(TRAF4);ENSG00000080824(HSP90AA1);ENSG00000081041(CXCL2);ENSG00000082512(TRAF5);ENSG00000082701(GSK3B);ENSG00000089053(ANAPC5);ENSG00000096384(HSP90AB1);ENSG00000100030(MAPK1);ENSG00000100906(NFKB…
KO05210	Colorectal cancer	91	0.562449	1.6892	0.00121065	0.00212862	ENSG00000002330(BAD);ENSG00000006451(RALA);ENSG00000030110(BAK1);ENSG00000050748(MAPK9);ENSG00000051382(PIK3CB);ENSG00000067560(RHOA);ENSG00000076242(MLH1);ENSG00000078061(ARAF);ENSG00000081059(TCF7);ENSG00000082701(GSK3B);ENSG00000087088(BAX);ENSG00000089685(BIRC5);ENSG00000092969(TGFB2);ENSG00000095002(MSH2);ENSG00000099860(GADD45B);ENSG00000100030(MAPK1);ENSG00000100485(SOS2);ENSG00000102882(M…
KO05417	Lipid and atherosclerosis	217	0.514426	1.68254	0	0.0023594	ENSG00000002330(BAD);ENSG00000007908(SELE);ENSG00000007952(NOX1);ENSG00000015475(BID);ENSG00000026103(FAS);ENSG00000028277(POU2F2);ENSG00000034152(MAP2K3);ENSG00000044574(HSPA5);ENSG00000050748(MAPK9);ENSG00000051382(PIK3CB);ENSG00000051523(CYBA);ENSG00000055208(TAB2);ENSG00000058404(CAMK2B);ENSG00000064012(CASP8);ENSG00000065559(MAP2K4);ENSG00000067182(TNFRSF1A);ENSG00000067560(RHOA);ENSG0000007…
KO05218	Melanoma	75	0.575545	1.67904	0	0.00244433	ENSG00000002330(BAD);ENSG00000007968(E2F2);ENSG00000017427(IGF1);ENSG00000019991(HGF);ENSG00000030110(BAK1);ENSG00000039068(CDH1);ENSG00000051382(PIK3CB);ENSG00000070193(FGF10);ENSG00000070388(FGF22);ENSG00000075388(FGF4);ENSG00000077782(FGFR1);ENSG00000078061(ARAF);ENSG00000078579(FGF20);ENSG00000087088(BAX);ENSG00000099860(GADD45B);ENSG00000100030(MAPK1);ENSG00000100311(PDGFB);ENSG00000101412(E…
KO04350	TGF-beta signaling pathway	96	0.550662	1.67168	0	0.00269041	ENSG00000005339(CREBBP);ENSG00000011465(DCN);ENSG00000039319(ZFYVE16);ENSG00000049323(LTBP1);ENSG00000055130(CUL1);ENSG00000067141(NEO1);ENSG00000067560(RHOA);ENSG00000067900(ROCK1);ENSG00000080839(RBL1);ENSG00000090539(CHRD);ENSG00000092969(TGFB2);ENSG00000095739(BAMBI);ENSG00000100030(MAPK1);ENSG00000100387(RBX1);ENSG00000100393(EP300);ENSG00000101144(BMP7);ENSG00000101665(SMAD7);ENSG0000010288…
KO04361	Axon regeneration	95	0.555703	1.67012	0	0.00272117	ENSG00000005810(MYCBP2);ENSG00000006432(MAP3K9);ENSG00000050748(MAPK9);ENSG00000051382(PIK3CB);ENSG00000058866(DGKG);ENSG00000059915(PSD);ENSG00000065320(NTN1);ENSG00000065357(DGKA);ENSG00000065559(MAP2K4);ENSG00000067560(RHOA);ENSG00000068796(KIF2A);ENSG00000071051(NCK2);ENSG00000072062(PRKACA);ENSG00000073803(MAP3K13);ENSG00000076984(MAP2K7);ENSG00000077044(DGKD);ENSG00000080815(PSEN1);ENSG0000…
KO05212	Pancreatic cancer	80	0.562107	1.6685	0.00239521	0.0027673	ENSG00000002330(BAD);ENSG00000006451(RALA);ENSG00000007968(E2F2);ENSG00000017797(RALBP1);ENSG00000030110(BAK1);ENSG00000050748(MAPK9);ENSG00000051180(RAD51);ENSG00000051382(PIK3CB);ENSG00000070831(CDC42);ENSG00000075651(PLD1);ENSG00000078061(ARAF);ENSG00000087088(BAX);ENSG00000092969(TGFB2);ENSG00000099860(GADD45B);ENSG00000100030(MAPK1);ENSG00000101412(E2F1);ENSG00000102882(MAPK3);ENSG0000010436…
KO04014	Ras signaling pathway	248	0.503783	1.66484	0	0.0028417	ENSG00000002330(BAD);ENSG00000006451(RALA);ENSG00000017427(IGF1);ENSG00000017797(RALBP1);ENSG00000019991(HGF);ENSG00000033327(GAB2);ENSG00000037280(FLT4);ENSG00000049130(KITLG);ENSG00000050748(MAPK9);ENSG00000051382(PIK3CB);ENSG00000058335(RASGRF1);ENSG00000064300(NGFR);ENSG00000066468(FGFR2);ENSG00000067560(RHOA);ENSG00000068028(RASSF1);ENSG00000068078(FGFR3);ENSG00000068831(RASGRP2);ENSG0000006…
KO04360	Axon guidance	187	0.518117	1.6583	0	0.00310039	ENSG00000001617(SEMA3F);ENSG00000010319(SEMA3G);ENSG00000010810(FYN);ENSG00000012171(SEMA3B);ENSG00000044524(EPHA3);ENSG00000051382(PIK3CB);ENSG00000058404(CAMK2B);ENSG00000065135(GNAI3);ENSG00000065320(NTN1);ENSG00000066248(NGEF);ENSG00000067141(NEO1);ENSG00000067560(RHOA);ENSG00000067606(PRKCZ);ENSG00000067900(ROCK1);ENSG00000070808(CAMK2A);ENSG00000070831(CDC42);ENSG00000070886(EPHA8);ENSG0000…
KO05224	Breast cancer	152	0.526465	1.6572	0	0.00309442	ENSG00000002745(WNT16);ENSG00000004975(DVL2);ENSG00000007968(E2F2);ENSG00000012048(BRCA1);ENSG00000017427(IGF1);ENSG00000030110(BAK1);ENSG00000037280(FLT4);ENSG00000051382(PIK3CB);ENSG00000061492(WNT8A);ENSG00000070018(LRP6);ENSG00000070193(FGF10);ENSG00000070388(FGF22);ENSG00000074181(NOTCH3);ENSG00000075290(WNT8B);ENSG00000075388(FGF4);ENSG00000077150(NFKB2);ENSG00000077782(FGFR1);ENSG000000780…
KO04340	Hedgehog signaling pathway	55	0.592809	1.65669	0	0.00307632	ENSG00000010282(HHATL);ENSG00000036257(CUL3);ENSG00000054392(HHAT);ENSG00000055130(CUL1);ENSG00000064309(CDON);ENSG00000072062(PRKACA);ENSG00000072803(FBXW11);ENSG00000072840(EVC);ENSG00000074047(GLI2);ENSG00000081479(LRP2);ENSG00000082701(GSK3B);ENSG00000100077(GRK3);ENSG00000102858(MGRN1);ENSG00000105429(MEGF8);ENSG00000106012(IQCE);ENSG00000106571(GLI3);ENSG00000107882(SUFU);ENSG00000108854(SM…
KO05226	Gastric cancer	152	0.523888	1.65614	0	0.00305816	ENSG00000002745(WNT16);ENSG00000004975(DVL2);ENSG00000007968(E2F2);ENSG00000019991(HGF);ENSG00000030110(BAK1);ENSG00000039068(CDH1);ENSG00000044115(CTNNA1);ENSG00000051382(PIK3CB);ENSG00000061492(WNT8A);ENSG00000066032(CTNNA2);ENSG00000066468(FGFR2);ENSG00000070018(LRP6);ENSG00000070193(FGF10);ENSG00000070388(FGF22);ENSG00000075290(WNT8B);ENSG00000075388(FGF4);ENSG00000076242(MLH1);ENSG0000007709…
KO04061	Viral protein interaction with cytokine and cytokine receptor	101	0.544919	1.65464	0	0.00305471	ENSG00000006210(CX3CL1);ENSG00000006606(CCL26);ENSG00000016402(IL20RA);ENSG00000028137(TNFRSF1B);ENSG00000067182(TNFRSF1A);ENSG00000081041(CXCL2);ENSG00000100385(IL2RB);ENSG00000102962(CCL22);ENSG00000102970(CCL17);ENSG00000104689(TNFRSF10A);ENSG00000106178(CCL24);ENSG00000107562(CXCL12);ENSG00000108688(CCL7);ENSG00000108691(CCL2);ENSG00000108700(CCL8);ENSG00000108702(CCL1);ENSG00000109272(PF4V1)…
KO04071	Sphingolipid signaling pathway	124	0.530532	1.65304	0	0.00313118	ENSG00000010810(FYN);ENSG00000015475(BID);ENSG00000033327(GAB2);ENSG00000035681(NSMAF);ENSG00000050748(MAPK9);ENSG00000051382(PIK3CB);ENSG00000063176(SPHK2);ENSG00000065135(GNAI3);ENSG00000066027(PPP2R5A);ENSG00000067182(TNFRSF1A);ENSG00000067560(RHOA);ENSG00000067606(PRKCZ);ENSG00000067900(ROCK1);ENSG00000068971(PPP2R5B);ENSG00000073711(PPP2R3A);ENSG00000074211(PPP2R2C);ENSG00000075651(PLD1);ENS…
KO04062	Chemokine signaling pathway	198	0.506861	1.651	0	0.00317959	ENSG00000000938(FGR);ENSG00000002330(BAD);ENSG00000006210(CX3CL1);ENSG00000006606(CCL26);ENSG00000015285(WAS);ENSG00000050820(BCAR1);ENSG00000051382(PIK3CB);ENSG00000065135(GNAI3);ENSG00000067560(RHOA);ENSG00000067606(PRKCZ);ENSG00000067900(ROCK1);ENSG00000068831(RASGRP2);ENSG00000069966(GNB5);ENSG00000070831(CDC42);ENSG00000072062(PRKACA);ENSG00000078295(ADCY2);ENSG00000078369(GNB1);ENSG00000081…
KO04620	Toll-like receptor signaling pathway	105	0.540185	1.64723	0	0.00325167	ENSG00000034152(MAP2K3);ENSG00000050748(MAPK9);ENSG00000051382(PIK3CB);ENSG00000055208(TAB2);ENSG00000064012(CASP8);ENSG00000065559(MAP2K4);ENSG00000076984(MAP2K7);ENSG00000078902(TOLLIP);ENSG00000100030(MAPK1);ENSG00000100324(TAB1);ENSG00000100906(NFKBIA);ENSG00000101017(CD40);ENSG00000101916(TLR8);ENSG00000102882(MAPK3);ENSG00000104365(IKBKB);ENSG00000105221(AKT2);ENSG00000105647(PIK3R2);ENSG00…
KO04940	Type I diabetes mellitus	47	0.599583	1.64422	0.00133511	0.00334805	ENSG00000003147(ICA1);ENSG00000026103(FAS);ENSG00000054356(PTPRN);ENSG00000100453(GZMB);ENSG00000109471(IL2);ENSG00000109472(CPE);ENSG00000111537(IFNG);ENSG00000113302(IL12B);ENSG00000114013(CD86);ENSG00000115008(IL1A);ENSG00000117560(FASLG);ENSG00000121594(CD80);ENSG00000125538(IL1B);ENSG00000128683(GAD1);ENSG00000129965(INS-IGF2);ENSG00000136750(GAD2);ENSG00000144381(HSPD1);ENSG00000155093(PTPR…
KO04512	ECM-receptor interaction	91	0.546115	1.63743	0	0.00357986	ENSG00000005884(ITGA3);ENSG00000005961(ITGA2B);ENSG00000026508(CD44);ENSG00000029559(IBSP);ENSG00000041982(TNC);ENSG00000049089(COL9A2);ENSG00000050555(LAMC3);ENSG00000053747(LAMA3);ENSG00000058085(LAMC2);ENSG00000072571(HMMR);ENSG00000077943(ITGA8);ENSG00000081052(COL4A4);ENSG00000082781(ITGB5);ENSG00000088053(GP6);ENSG00000091128(LAMB4);ENSG00000091136(LAMB1);ENSG00000091409(ITGA6);ENSG00000092…
KO05134	Legionellosis	57	0.575969	1.63351	0.00262812	0.00368403	ENSG00000013441(CLK1);ENSG00000064012(CASP8);ENSG00000077150(NFKB2);ENSG00000079332(SAR1A);ENSG00000081041(CXCL2);ENSG00000091106(NLRC4);ENSG00000099968(BCL2L13);ENSG00000100906(NFKBIA);ENSG00000101210(EEF1A2);ENSG00000103490(PYCARD);ENSG00000109320(NFKB1);ENSG00000109971(HSPA8);ENSG00000112339(HBS1L);ENSG00000113240(CLK4);ENSG00000113302(IL12B);ENSG00000120868(APAF1);ENSG00000125538(IL1B);ENSG00…
KO04020	Calcium signaling pathway	319	0.487606	1.63238	0	0.00370987	ENSG00000004468(CD38);ENSG00000005022(SLC25A5);ENSG00000006283(CACNA1G);ENSG00000006638(TBXA2R);ENSG00000007171(NOS2);ENSG00000008118(CAMK1G);ENSG00000019991(HGF);ENSG00000037280(FLT4);ENSG00000043591(ADRB1);ENSG00000044446(PHKA2);ENSG00000050628(PTGER3);ENSG00000055732(MCOLN3);ENSG00000058404(CAMK2B);ENSG00000058668(ATP2B4);ENSG00000060558(GNA15);ENSG00000063176(SPHK2);ENSG00000065361(ERBB3);ENS…
KO04540	Gap junction	93	0.542565	1.63031	0	0.00373479	ENSG00000043591(ADRB1);ENSG00000061918(GUCY1B1);ENSG00000065135(GNAI3);ENSG00000072062(PRKACA);ENSG00000075886(TUBA3D);ENSG00000078295(ADCY2);ENSG00000087460(GNAS);ENSG00000088256(GNA11);ENSG00000096433(ITPR3);ENSG00000100030(MAPK1);ENSG00000100311(PDGFB);ENSG00000100485(SOS2);ENSG00000101162(TUBB1);ENSG00000101333(PLCB4);ENSG00000102468(HTR2A);ENSG00000102882(MAPK3);ENSG00000104067(TJP1);ENSG000…
KO04810	Regulation of actin cytoskeleton	225	0.497372	1.62951	0	0.00371082	ENSG00000005844(ITGAL);ENSG00000005884(ITGA3);ENSG00000005961(ITGA2B);ENSG00000006747(SCIN);ENSG00000027644(INSRR);ENSG00000035403(VCL);ENSG00000050820(BCAR1);ENSG00000051382(PIK3CB);ENSG00000055163(CYFIP2);ENSG00000058272(PPP1R12A);ENSG00000061676(NCKAP1);ENSG00000064547(LPAR2);ENSG00000065534(MYLK);ENSG00000066468(FGFR2);ENSG00000067560(RHOA);ENSG00000067900(ROCK1);ENSG00000068078(FGFR3);ENSG00…
KO05213	Endometrial cancer	62	0.568752	1.62913	0.00130039	0.00367563	ENSG00000002330(BAD);ENSG00000030110(BAK1);ENSG00000039068(CDH1);ENSG00000044115(CTNNA1);ENSG00000051382(PIK3CB);ENSG00000066032(CTNNA2);ENSG00000076242(MLH1);ENSG00000078061(ARAF);ENSG00000081059(TCF7);ENSG00000082701(GSK3B);ENSG00000087088(BAX);ENSG00000099860(GADD45B);ENSG00000100030(MAPK1);ENSG00000100485(SOS2);ENSG00000102882(MAPK3);ENSG00000103126(AXIN1);ENSG00000105221(AKT2);ENSG0000010564…
KO04218	Cellular senescence	160	0.509818	1.62094	0	0.00420869	ENSG00000005022(SLC25A5);ENSG00000007968(E2F2);ENSG00000014216(CAPN1);ENSG00000020922(MRE11);ENSG00000034152(MAP2K3);ENSG00000051382(PIK3CB);ENSG00000056972(TRAF3IP2);ENSG00000064393(HIPK2);ENSG00000072736(NFATC3);ENSG00000072803(FBXW11);ENSG00000078668(VDAC3);ENSG00000080839(RBL1);ENSG00000092439(TRPM7);ENSG00000092969(TGFB2);ENSG00000096433(ITPR3);ENSG00000096717(SIRT1);ENSG00000099860(GADD45B)…
KO05161	Hepatitis B	164	0.505266	1.61897	0.00111359	0.0042365	ENSG00000002330(BAD);ENSG00000003400(CASP10);ENSG00000005339(CREBBP);ENSG00000007968(E2F2);ENSG00000015475(BID);ENSG00000026103(FAS);ENSG00000034152(MAP2K3);ENSG00000050748(MAPK9);ENSG00000051382(PIK3CB);ENSG00000055208(TAB2);ENSG00000060566(CREB3L3);ENSG00000064012(CASP8);ENSG00000065559(MAP2K4);ENSG00000071553(ATP6AP1);ENSG00000072736(NFATC3);ENSG00000076984(MAP2K7);ENSG00000078061(ARAF);ENSG00…
KO04520	Adherens junction	72	0.551336	1.60981	0.00253165	0.00497274	ENSG00000005339(CREBBP);ENSG00000006607(FARP2);ENSG00000010810(FYN);ENSG00000015285(WAS);ENSG00000019549(SNAI2);ENSG00000035403(VCL);ENSG00000039068(CDH1);ENSG00000044115(CTNNA1);ENSG00000066032(CTNNA2);ENSG00000067560(RHOA);ENSG00000070770(CSNK2A2);ENSG00000070831(CDC42);ENSG00000072110(ACTN1);ENSG00000075624(ACTB);ENSG00000077782(FGFR1);ENSG00000081059(TCF7);ENSG00000087095(NLK);ENSG00000095637…
KO04611	Platelet activation	129	0.516041	1.60899	0	0.00498079	ENSG00000005961(ITGA2B);ENSG00000006638(TBXA2R);ENSG00000010671(BTK);ENSG00000010810(FYN);ENSG00000043462(LCP2);ENSG00000051382(PIK3CB);ENSG00000058272(PPP1R12A);ENSG00000059377(TBXAS1);ENSG00000061918(GUCY1B1);ENSG00000065135(GNAI3);ENSG00000065534(MYLK);ENSG00000067560(RHOA);ENSG00000067606(PRKCZ);ENSG00000067900(ROCK1);ENSG00000068831(RASGRP2);ENSG00000072062(PRKACA);ENSG00000075624(ACTB);ENSG…
KO04919	Thyroid hormone signaling pathway	125	0.512866	1.60706	0	0.00499845	ENSG00000002330(BAD);ENSG00000005339(CREBBP);ENSG00000008838(MED24);ENSG00000018625(ATP1A2);ENSG00000042429(MED17);ENSG00000051382(PIK3CB);ENSG00000067057(PFKP);ENSG00000069849(ATP1B3);ENSG00000072062(PRKACA);ENSG00000074181(NOTCH3);ENSG00000074370(ATP2A3);ENSG00000075624(ACTB);ENSG00000082701(GSK3B);ENSG00000084676(NCOA1);ENSG00000090020(SLC9A1);ENSG00000091831(ESR1);ENSG00000092054(MYH7);ENSG00…
KO05100	Bacterial invasion of epithelial cells	80	0.539567	1.60456	0.00120482	0.00502646	ENSG00000035403(VCL);ENSG00000039068(CDH1);ENSG00000044115(CTNNA1);ENSG00000050820(BCAR1);ENSG00000051382(PIK3CB);ENSG00000062598(ELMO2);ENSG00000066032(CTNNA2);ENSG00000067560(RHOA);ENSG00000070371(CLTCL1);ENSG00000070831(CDC42);ENSG00000071205(ARHGAP10);ENSG00000075624(ACTB);ENSG00000079805(DNM2);ENSG00000085733(CTTN);ENSG00000089159(PXN);ENSG00000099942(CRKL);ENSG00000100167(SEPTIN3);ENSG00000…
KO05162	Measles	145	0.51114	1.60254	0	0.00506635	ENSG00000002330(BAD);ENSG00000015475(BID);ENSG00000026103(FAS);ENSG00000030110(BAK1);ENSG00000050748(MAPK9);ENSG00000051382(PIK3CB);ENSG00000055208(TAB2);ENSG00000055332(EIF2AK2);ENSG00000064012(CASP8);ENSG00000070770(CSNK2A2);ENSG00000072694(FCGR2B);ENSG00000078900(TP73);ENSG00000082701(GSK3B);ENSG00000086232(EIF2AK1);ENSG00000087088(BAX);ENSG00000088888(MAVS);ENSG00000089127(OAS1);ENSG000000906…
KO04390	Hippo signaling pathway	157	0.503198	1.60089	0	0.00513663	ENSG00000002745(WNT16);ENSG00000004975(DVL2);ENSG00000007866(TEAD3);ENSG00000018408(WWTR1);ENSG00000019549(SNAI2);ENSG00000023445(BIRC3);ENSG00000039068(CDH1);ENSG00000044115(CTNNA1);ENSG00000061492(WNT8A);ENSG00000066032(CTNNA2);ENSG00000067606(PRKCZ);ENSG00000068028(RASSF1);ENSG00000072415(PALS1);ENSG00000072803(FBXW11);ENSG00000073350(LLGL2);ENSG00000074047(GLI2);ENSG00000074211(PPP2R2C);ENSG0…
KO05219	Bladder cancer	41	0.59602	1.59979	0.00405954	0.00516314	ENSG00000007968(E2F2);ENSG00000025708(TYMP);ENSG00000035664(DAPK2);ENSG00000039068(CDH1);ENSG00000068028(RASSF1);ENSG00000068078(FGFR3);ENSG00000078061(ARAF);ENSG00000087245(MMP2);ENSG00000100030(MAPK1);ENSG00000100373(UPK3A);ENSG00000100784(RPS6KA5);ENSG00000100985(MMP9);ENSG00000101412(E2F1);ENSG00000102882(MAPK3);ENSG00000110092(CCND1);ENSG00000112242(E2F3);ENSG00000112715(VEGFA);ENSG000001130…
KO05145	Toxoplasmosis	113	0.522775	1.59909	0	0.00515698	ENSG00000002330(BAD);ENSG00000007171(NOS2);ENSG00000012779(ALOX5);ENSG00000023445(BIRC3);ENSG00000027697(IFNGR1);ENSG00000034152(MAP2K3);ENSG00000050555(LAMC3);ENSG00000050748(MAPK9);ENSG00000053747(LAMA3);ENSG00000055208(TAB2);ENSG00000058085(LAMC2);ENSG00000064012(CASP8);ENSG00000065135(GNAI3);ENSG00000067182(TNFRSF1A);ENSG00000087258(GNAO1);ENSG00000091128(LAMB4);ENSG00000091136(LAMB1);ENSG000…
KO05167	Kaposi sarcoma-associated herpesvirus infection	198	0.4867	1.59382	0	0.0054933	ENSG00000005339(CREBBP);ENSG00000007968(E2F2);ENSG00000015475(BID);ENSG00000026103(FAS);ENSG00000027697(IFNGR1);ENSG00000030110(BAK1);ENSG00000050748(MAPK9);ENSG00000051382(PIK3CB);ENSG00000055332(EIF2AK2);ENSG00000064012(CASP8);ENSG00000065559(MAP2K4);ENSG00000067182(TNFRSF1A);ENSG00000069966(GNB5);ENSG00000072736(NFATC3);ENSG00000073756(PTGS2);ENSG00000076984(MAP2K7);ENSG00000078142(PIK3C3);ENS…
KO05418	Fluid shear stress and atherosclerosis	142	0.506793	1.58899	0.00115473	0.0058108	ENSG00000005961(ITGA2B);ENSG00000007908(SELE);ENSG00000007952(NOX1);ENSG00000008394(MGST1);ENSG00000050748(MAPK9);ENSG00000051382(PIK3CB);ENSG00000051523(CYBA);ENSG00000063660(GPC1);ENSG00000065559(MAP2K4);ENSG00000065621(GSTO2);ENSG00000067182(TNFRSF1A);ENSG00000067560(RHOA);ENSG00000067606(PRKCZ);ENSG00000068305(MEF2A);ENSG00000075624(ACTB);ENSG00000076984(MAP2K7);ENSG00000078401(EDN1);ENSG0000…
KO04915	Estrogen signaling pathway	141	0.503899	1.58782	0	0.00585923	ENSG00000004478(FKBP4);ENSG00000006059(KRT33A);ENSG00000051382(PIK3CB);ENSG00000060566(CREB3L3);ENSG00000065135(GNAI3);ENSG00000072062(PRKACA);ENSG00000078295(ADCY2);ENSG00000080824(HSP90AA1);ENSG00000082175(PGR);ENSG00000084676(NCOA1);ENSG00000087245(MMP2);ENSG00000087258(GNAO1);ENSG00000087460(GNAS);ENSG00000091831(ESR1);ENSG00000094796(KRT31);ENSG00000096060(FKBP5);ENSG00000096384(HSP90AB1);EN…
KO05322	Systemic lupus erythematosus	209	0.488365	1.5799	0	0.00644514	ENSG00000021852(C8B);ENSG00000039537(C6);ENSG00000072110(ACTN1);ENSG00000099284(MACROH2A2);ENSG00000100028(SNRPD3);ENSG00000100448(CTSG);ENSG00000101017(CD40);ENSG00000101812(H2BW2);ENSG00000102245(CD40LG);ENSG00000105968(H2AZ2);ENSG00000106804(C5);ENSG00000111537(IFNG);ENSG00000112936(C7);ENSG00000113600(C9);ENSG00000113648(MACROH2A1);ENSG00000114013(CD86);ENSG00000116747(RO60);ENSG00000121594(C…
KO05231	Choline metabolism in cancer	104	0.517445	1.57332	0.00117647	0.00695075	ENSG00000015285(WAS);ENSG00000050748(MAPK9);ENSG00000051382(PIK3CB);ENSG00000058866(DGKG);ENSG00000065357(DGKA);ENSG00000067113(PLPP1);ENSG00000070214(SLC44A1);ENSG00000075651(PLD1);ENSG00000077044(DGKD);ENSG00000100030(MAPK1);ENSG00000100288(CHKB);ENSG00000100311(PDGFB);ENSG00000100485(SOS2);ENSG00000100644(HIF1A);ENSG00000102230(PCYT1B);ENSG00000102780(DGKH);ENSG00000102882(MAPK3);ENSG000001031…
KO04621	NOD-like receptor signaling pathway	185	0.486649	1.57131	0	0.0071237	ENSG00000005100(DHX33);ENSG00000023445(BIRC3);ENSG00000034713(GABARAPL2);ENSG00000036828(CASR);ENSG00000050748(MAPK9);ENSG00000051523(CYBA);ENSG00000055208(TAB2);ENSG00000057663(ATG5);ENSG00000064012(CASP8);ENSG00000065243(PKN2);ENSG00000067369(TP53BP1);ENSG00000067560(RHOA);ENSG00000078668(VDAC3);ENSG00000080824(HSP90AA1);ENSG00000081041(CXCL2);ENSG00000082512(TRAF5);ENSG00000085978(ATG16L1);ENS…
KO04917	Prolactin signaling pathway	75	0.533673	1.56432	0.00490196	0.00774806	ENSG00000050748(MAPK9);ENSG00000051382(PIK3CB);ENSG00000082701(GSK3B);ENSG00000091831(ESR1);ENSG00000096968(JAK2);ENSG00000100030(MAPK1);ENSG00000100485(SOS2);ENSG00000102882(MAPK3);ENSG00000104826(LHB);ENSG00000105221(AKT2);ENSG00000105647(PIK3R2);ENSG00000106633(GCK);ENSG00000107643(MAPK8);ENSG00000109320(NFKB1);ENSG00000109339(MAPK10);ENSG00000110092(CCND1);ENSG00000112062(MAPK14);ENSG00000113…
KO04722	Neurotrophin signaling pathway	125	0.502595	1.56391	0	0.00773448	ENSG00000002330(BAD);ENSG00000007264(MATK);ENSG00000050748(MAPK9);ENSG00000051382(PIK3CB);ENSG00000058404(CAMK2B);ENSG00000064300(NGFR);ENSG00000067560(RHOA);ENSG00000070808(CAMK2A);ENSG00000070831(CDC42);ENSG00000071242(RPS6KA2);ENSG00000072133(RPS6KA6);ENSG00000076984(MAP2K7);ENSG00000078900(TP73);ENSG00000080815(PSEN1);ENSG00000082701(GSK3B);ENSG00000087088(BAX);ENSG00000090376(IRAK3);ENSG0000…
KO04391	Hippo signaling pathway - fly	63	0.552734	1.56299	0.00753769	0.00772239	ENSG00000007866(TEAD3);ENSG00000050748(MAPK9);ENSG00000072415(PALS1);ENSG00000073282(TP63);ENSG00000073350(LLGL2);ENSG00000074211(PPP2R2C);ENSG00000074219(TEAD2);ENSG00000075624(ACTB);ENSG00000075711(DLG1);ENSG00000101265(RASSF2);ENSG00000102981(PARD6A);ENSG00000104375(STK3);ENSG00000104695(PPP2CB);ENSG00000105173(CCNE1);ENSG00000105568(PPP2R1A);ENSG00000107186(MPDZ);ENSG00000107551(RASSF4);ENSG0…
KO05214	Glioma	79	0.531576	1.56297	0.00125471	0.00764438	ENSG00000007968(E2F2);ENSG00000008118(CAMK1G);ENSG00000017427(IGF1);ENSG00000030110(BAK1);ENSG00000051382(PIK3CB);ENSG00000058404(CAMK2B);ENSG00000070808(CAMK2A);ENSG00000078061(ARAF);ENSG00000087088(BAX);ENSG00000099860(GADD45B);ENSG00000100030(MAPK1);ENSG00000100311(PDGFB);ENSG00000100485(SOS2);ENSG00000101412(E2F1);ENSG00000102882(MAPK3);ENSG00000105221(AKT2);ENSG00000105647(PIK3R2);ENSG000001…
KO04710	Circadian rhythm	32	0.613262	1.55886	0.017931	0.00800684	ENSG00000005812(FBXL3);ENSG00000008405(CRY1);ENSG00000049246(PER3);ENSG00000055130(CUL1);ENSG00000069667(RORA);ENSG00000072803(FBXW11);ENSG00000100387(RBX1);ENSG00000106617(PRKAG2);ENSG00000111725(PRKAB1);ENSG00000113558(SKP1);ENSG00000115592(PRKAG3);ENSG00000118260(CREB1);ENSG00000121671(CRY2);ENSG00000123095(BHLHE41);ENSG00000126368(NR1D1);ENSG00000131791(PRKAB2);ENSG00000132326(PER2);ENSG00000…
KO05221	Acute myeloid leukemia	70	0.540046	1.55859	0.00251889	0.00795489	ENSG00000002330(BAD);ENSG00000005381(MPO);ENSG00000051382(PIK3CB);ENSG00000066336(SPI1);ENSG00000078061(ARAF);ENSG00000079102(RUNX1T1);ENSG00000081059(TCF7);ENSG00000092067(CEBPE);ENSG00000100030(MAPK1);ENSG00000100485(SOS2);ENSG00000102096(PIM2);ENSG00000102882(MAPK3);ENSG00000104365(IKBKB);ENSG00000105221(AKT2);ENSG00000105647(PIK3R2);ENSG00000108443(RPS6KB1);ENSG00000109320(NFKB1);ENSG00000109…
KO05169	Epstein-Barr virus infection	278	0.469511	1.55416	0	0.00843056	ENSG00000005844(ITGAL);ENSG00000006062(MAP3K14);ENSG00000007968(E2F2);ENSG00000010671(BTK);ENSG00000013275(PSMC4);ENSG00000015475(BID);ENSG00000020633(RUNX3);ENSG00000026025(VIM);ENSG00000026103(FAS);ENSG00000026508(CD44);ENSG00000030110(BAK1);ENSG00000034152(MAP2K3);ENSG00000050748(MAPK9);ENSG00000051382(PIK3CB);ENSG00000055208(TAB2);ENSG00000055332(EIF2AK2);ENSG00000064012(CASP8);ENSG0000006555…
KO04935	Growth hormone synthesis, secretion and action	122	0.502621	1.55005	0.00119617	0.00883493	ENSG00000005339(CREBBP);ENSG00000017427(IGF1);ENSG00000034152(MAP2K3);ENSG00000050748(MAPK9);ENSG00000050820(BCAR1);ENSG00000051382(PIK3CB);ENSG00000060566(CREB3L3);ENSG00000064835(POU1F1);ENSG00000065135(GNAI3);ENSG00000065559(MAP2K4);ENSG00000072062(PRKACA);ENSG00000078295(ADCY2);ENSG00000081248(CACNA1S);ENSG00000082701(GSK3B);ENSG00000087460(GNAS);ENSG00000088256(GNA11);ENSG00000095015(MAP3K1)…
KO04070	Phosphatidylinositol signaling system	101	0.509022	1.54485	0	0.00944206	ENSG00000003987(MTMR7);ENSG00000011405(PIK3C2A);ENSG00000038210(PI4K2B);ENSG00000040933(INPP4A);ENSG00000051382(PIK3CB);ENSG00000058866(DGKG);ENSG00000063601(MTMR1);ENSG00000065357(DGKA);ENSG00000068383(INPP5A);ENSG00000068745(IP6K2);ENSG00000077044(DGKD);ENSG00000078142(PIK3C3);ENSG00000078269(SYNJ2);ENSG00000086544(ITPKC);ENSG00000087053(MTMR2);ENSG00000096433(ITPR3);ENSG00000100330(MTMR3);ENSG…
KO04928	Parathyroid hormone synthesis, secretion and action	108	0.50607	1.54296	0.00118064	0.00960993	ENSG00000008516(MMP25);ENSG00000019186(CYP24A1);ENSG00000036828(CASR);ENSG00000060566(CREB3L3);ENSG00000065135(GNAI3);ENSG00000065989(PDE4A);ENSG00000067560(RHOA);ENSG00000068305(MEF2A);ENSG00000070018(LRP6);ENSG00000072062(PRKACA);ENSG00000075651(PLD1);ENSG00000076928(ARHGEF1);ENSG00000077782(FGFR1);ENSG00000078061(ARAF);ENSG00000078295(ADCY2);ENSG00000081189(MEF2C);ENSG00000087460(GNAS);ENSG000…
KO04670	Leukocyte transendothelial migration	118	0.502331	1.54188	0.00118624	0.009608	ENSG00000002586(CD99);ENSG00000005844(ITGAL);ENSG00000013297(CLDN11);ENSG00000035403(VCL);ENSG00000044115(CTNNA1);ENSG00000050820(BCAR1);ENSG00000051382(PIK3CB);ENSG00000051523(CYBA);ENSG00000065135(GNAI3);ENSG00000066032(CTNNA2);ENSG00000066405(CLDN18);ENSG00000067560(RHOA);ENSG00000067900(ROCK1);ENSG00000070831(CDC42);ENSG00000072110(ACTN1);ENSG00000074966(TXK);ENSG00000075624(ACTB);ENSG0000007…
KO04022	cGMP-PKG signaling pathway	171	0.485515	1.54143	0	0.00956295	ENSG00000002330(BAD);ENSG00000005022(SLC25A5);ENSG00000006704(GTF2IRD1);ENSG00000018625(ATP1A2);ENSG00000043591(ADRB1);ENSG00000058272(PPP1R12A);ENSG00000058668(ATP2B4);ENSG00000060566(CREB3L3);ENSG00000061918(GUCY1B1);ENSG00000064489(BORCS8-MEF2B);ENSG00000065135(GNAI3);ENSG00000065534(MYLK);ENSG00000067560(RHOA);ENSG00000067842(ATP2B3);ENSG00000067900(ROCK1);ENSG00000068305(MEF2A);ENSG000000698…
KO04530	Tight junction	173	0.477287	1.52996	0	0.0110954	ENSG00000001626(CFTR);ENSG00000013297(CLDN11);ENSG00000015285(WAS);ENSG00000049759(NEDD4L);ENSG00000050748(MAPK9);ENSG00000060138(YBX3);ENSG00000066405(CLDN18);ENSG00000067560(RHOA);ENSG00000067606(PRKCZ);ENSG00000067900(ROCK1);ENSG00000069869(NEDD4);ENSG00000070831(CDC42);ENSG00000072062(PRKACA);ENSG00000072110(ACTN1);ENSG00000072415(PALS1);ENSG00000073350(LLGL2);ENSG00000074211(PPP2R2C);ENSG000…
KO05120	Epithelial cell signaling in Helicobacter pylori infection	70	0.525349	1.52765	0.00123609	0.0113088	ENSG00000006062(MAP3K14);ENSG00000033627(ATP6V0A1);ENSG00000047249(ATP6V1H);ENSG00000050748(MAPK9);ENSG00000065559(MAP2K4);ENSG00000070831(CDC42);ENSG00000071553(ATP6AP1);ENSG00000081041(CXCL2);ENSG00000100554(ATP6V1D);ENSG00000100906(NFKBIA);ENSG00000103653(CSK);ENSG00000104067(TJP1);ENSG00000104365(IKBKB);ENSG00000105929(ATP6V0A4);ENSG00000105976(MET);ENSG00000106100(NOD1);ENSG00000106278(PTPRZ…
KO04371	Apelin signaling pathway	142	0.487214	1.52666	0.00111982	0.0113159	ENSG00000007171(NOS2);ENSG00000039068(CDH1);ENSG00000063176(SPHK2);ENSG00000064489(BORCS8-MEF2B);ENSG00000065135(GNAI3);ENSG00000065534(MYLK);ENSG00000068024(HDAC4);ENSG00000068305(MEF2A);ENSG00000069966(GNB5);ENSG00000072062(PRKACA);ENSG00000074181(NOTCH3);ENSG00000078142(PIK3C3);ENSG00000078295(ADCY2);ENSG00000078369(GNB1);ENSG00000079435(LIPE);ENSG00000081189(MEF2C);ENSG00000089250(NOS1);ENSG0…
KO05207	Chemical carcinogenesis - receptor activation	200	0.472487	1.52505	0	0.0115005	ENSG00000002330(BAD);ENSG00000008394(MGST1);ENSG00000025800(KPNA6);ENSG00000043591(ADRB1);ENSG00000051382(PIK3CB);ENSG00000060566(CREB3L3);ENSG00000065135(GNAI3);ENSG00000065621(GSTO2);ENSG00000070193(FGF10);ENSG00000070388(FGF22);ENSG00000071242(RPS6KA2);ENSG00000072062(PRKACA);ENSG00000072133(RPS6KA6);ENSG00000075388(FGF4);ENSG00000078295(ADCY2);ENSG00000078579(FGF20);ENSG00000080644(CHRNA3);EN…
KO04921	Oxytocin signaling pathway	157	0.480844	1.51697	0	0.012696	ENSG00000004468(CD38);ENSG00000006116(CACNG3);ENSG00000007402(CACNA2D2);ENSG00000008118(CAMK1G);ENSG00000058272(PPP1R12A);ENSG00000058404(CAMK2B);ENSG00000061918(GUCY1B1);ENSG00000065135(GNAI3);ENSG00000065534(MYLK);ENSG00000067191(CACNB1);ENSG00000067560(RHOA);ENSG00000067900(ROCK1);ENSG00000070808(CAMK2A);ENSG00000072062(PRKACA);ENSG00000072736(NFATC3);ENSG00000073756(PTGS2);ENSG00000075429(CAC…
KO04924	Renin secretion	72	0.527089	1.51325	0.00498132	0.0130785	ENSG00000016490(CLCA1);ENSG00000016602(CLCA4);ENSG00000043591(ADRB1);ENSG00000061918(GUCY1B1);ENSG00000065135(GNAI3);ENSG00000072062(PRKACA);ENSG00000078401(EDN1);ENSG00000078549(ADCYAP1R1);ENSG00000081248(CACNA1S);ENSG00000087460(GNAS);ENSG00000096433(ITPR3);ENSG00000101333(PLCB4);ENSG00000102001(CACNA1F);ENSG00000107758(PPP3CB);ENSG00000114353(GNAI2);ENSG00000115252(PDE1A);ENSG00000118260(CREB1…
KO04610	Complement and coagulation cascades	89	0.509259	1.51197	0.003663	0.0131186	ENSG00000000971(CFH);ENSG00000003436(TFPI);ENSG00000009724(MASP2);ENSG00000011422(PLAUR);ENSG00000021852(C8B);ENSG00000039537(C6);ENSG00000057593(F7);ENSG00000080618(CPB2);ENSG00000080910(CFHR2);ENSG00000085063(CD59);ENSG00000088926(F11);ENSG00000099937(SERPIND1);ENSG00000100739(BDKRB1);ENSG00000101000(PROCR);ENSG00000101981(F9);ENSG00000104368(PLAT);ENSG00000106366(SERPINE1);ENSG00000106804(C5);…
KO04210	Apoptosis	139	0.48172	1.50813	0.00115741	0.0137748	ENSG00000002330(BAD);ENSG00000003400(CASP10);ENSG00000003402(CFLAR);ENSG00000006062(MAP3K14);ENSG00000014216(CAPN1);ENSG00000015475(BID);ENSG00000023445(BIRC3);ENSG00000026103(FAS);ENSG00000030110(BAK1);ENSG00000041880(PARP3);ENSG00000050748(MAPK9);ENSG00000051382(PIK3CB);ENSG00000056558(TRAF1);ENSG00000064012(CASP8);ENSG00000067182(TNFRSF1A);ENSG00000075624(ACTB);ENSG00000075886(TUBA3D);ENSG0000…
KO04144	Endocytosis	258	0.456629	1.50489	0	0.0143221	ENSG00000004059(ARF5);ENSG00000006125(AP2B1);ENSG00000008256(CYTH3);ENSG00000009844(VTA1);ENSG00000013016(EHD3);ENSG00000024422(EHD2);ENSG00000028528(SNX1);ENSG00000029725(RABEP1);ENSG00000039319(ZFYVE16);ENSG00000042753(AP2S1);ENSG00000047365(ARAP2);ENSG00000049283(EPN3);ENSG00000049759(NEDD4L);ENSG00000059915(PSD);ENSG00000063245(EPN1);ENSG00000066468(FGFR2);ENSG00000066777(ARFGEF1);ENSG0000006…
KO05225	Hepatocellular carcinoma	169	0.476771	1.50229	0.00112613	0.0146845	ENSG00000002330(BAD);ENSG00000002745(WNT16);ENSG00000004975(DVL2);ENSG00000007968(E2F2);ENSG00000008394(MGST1);ENSG00000011332(DPF1);ENSG00000019991(HGF);ENSG00000030110(BAK1);ENSG00000049618(ARID1B);ENSG00000051382(PIK3CB);ENSG00000061492(WNT8A);ENSG00000065621(GSTO2);ENSG00000066117(SMARCD1);ENSG00000070018(LRP6);ENSG00000073584(SMARCE1);ENSG00000075290(WNT8B);ENSG00000075624(ACTB);ENSG00000077…
KO04960	Aldosterone-regulated sodium reabsorption	40	0.563062	1.50137	0.0173797	0.0146398	ENSG00000017427(IGF1);ENSG00000018625(ATP1A2);ENSG00000049759(NEDD4L);ENSG00000051382(PIK3CB);ENSG00000065054(SLC9A3R2);ENSG00000069849(ATP1B3);ENSG00000100030(MAPK1);ENSG00000101892(ATP1B4);ENSG00000102882(MAPK3);ENSG00000105409(ATP1A3);ENSG00000105647(PIK3R2);ENSG00000111319(SCNN1A);ENSG00000117461(PIK3R3);ENSG00000118515(SGK1);ENSG00000121879(PIK3CA);ENSG00000126583(PRKCG);ENSG00000129244(ATP1…
KO05131	Shigellosis	255	0.452789	1.49929	0	0.0149237	ENSG00000008256(CYTH3);ENSG00000014216(CAPN1);ENSG00000025039(RRAGD);ENSG00000026508(CD44);ENSG00000035403(VCL);ENSG00000050748(MAPK9);ENSG00000050820(BCAR1);ENSG00000051382(PIK3CB);ENSG00000055130(CUL1);ENSG00000055208(TAB2);ENSG00000057663(ATG5);ENSG00000062598(ELMO2);ENSG00000065675(PRKCQ);ENSG00000067182(TNFRSF1A);ENSG00000067560(RHOA);ENSG00000067900(ROCK1);ENSG00000070087(PFN2);ENSG00000070…
KO05132	Salmonella infection	262	0.451558	1.49609	0	0.0154516	ENSG00000003056(M6PR);ENSG00000006451(RALA);ENSG00000006715(VPS41);ENSG00000008256(CYTH3);ENSG00000011405(PIK3C2A);ENSG00000023445(BIRC3);ENSG00000030110(BAK1);ENSG00000034152(MAP2K3);ENSG00000050748(MAPK9);ENSG00000051382(PIK3CB);ENSG00000055163(CYFIP2);ENSG00000055208(TAB2);ENSG00000061676(NCKAP1);ENSG00000062598(ELMO2);ENSG00000064012(CASP8);ENSG00000065559(MAP2K4);ENSG00000067182(TNFRSF1A);EN…
KO01522	Endocrine resistance	100	0.492596	1.4924	0.00471143	0.0161669	ENSG00000002330(BAD);ENSG00000007968(E2F2);ENSG00000017427(IGF1);ENSG00000050748(MAPK9);ENSG00000051382(PIK3CB);ENSG00000072062(PRKACA);ENSG00000073734(ABCB11);ENSG00000074181(NOTCH3);ENSG00000078061(ARAF);ENSG00000078295(ADCY2);ENSG00000087088(BAX);ENSG00000087245(MMP2);ENSG00000087460(GNAS);ENSG00000090932(DLL3);ENSG00000091831(ESR1);ENSG00000100030(MAPK1);ENSG00000100197(CYP2D6);ENSG0000010029…
KO04624	Toll and Imd signaling pathway	40	0.567763	1.48942	0.021164	0.0165166	ENSG00000023445(BIRC3);ENSG00000029534(ANK1);ENSG00000034152(MAP2K3);ENSG00000050748(MAPK9);ENSG00000055208(TAB2);ENSG00000064012(CASP8);ENSG00000072401(UBE2D1);ENSG00000072803(FBXW11);ENSG00000076984(MAP2K7);ENSG00000078967(UBE2D4);ENSG00000085511(MAP3K4);ENSG00000100906(NFKBIA);ENSG00000104365(IKBKB);ENSG00000107643(MAPK8);ENSG00000109320(NFKB1);ENSG00000109332(UBE2D3);ENSG00000109339(MAPK10);E…
KO04613	Neutrophil extracellular trap formation	264	0.453572	1.48778	0	0.0167755	ENSG00000005022(SLC25A5);ENSG00000005381(MPO);ENSG00000005844(ITGAL);ENSG00000005961(ITGA2B);ENSG00000048052(HDAC9);ENSG00000051382(PIK3CB);ENSG00000051523(CYBA);ENSG00000061273(HDAC7);ENSG00000068024(HDAC4);ENSG00000073464(CLCN4);ENSG00000075624(ACTB);ENSG00000078668(VDAC3);ENSG00000094631(HDAC6);ENSG00000099284(MACROH2A2);ENSG00000100030(MAPK1);ENSG00000100365(NCF4);ENSG00000100429(HDAC10);ENSG…
KO05160	Hepatitis C	160	0.464113	1.48129	0.00225734	0.0179737	ENSG00000002330(BAD);ENSG00000003402(CFLAR);ENSG00000007968(E2F2);ENSG00000013297(CLDN11);ENSG00000015475(BID);ENSG00000025434(NR1H3);ENSG00000026103(FAS);ENSG00000030110(BAK1);ENSG00000033800(PIAS1);ENSG00000051382(PIK3CB);ENSG00000055332(EIF2AK2);ENSG00000064012(CASP8);ENSG00000066405(CLDN18);ENSG00000067182(TNFRSF1A);ENSG00000073060(SCARB1);ENSG00000074211(PPP2R2C);ENSG00000078061(ARAF);ENSG00…
KO05222	Small cell lung cancer	94	0.488551	1.47699	0.00707547	0.0187538	ENSG00000005884(ITGA3);ENSG00000005961(ITGA2B);ENSG00000007171(NOS2);ENSG00000007968(E2F2);ENSG00000023445(BIRC3);ENSG00000030110(BAK1);ENSG00000050555(LAMC3);ENSG00000051382(PIK3CB);ENSG00000053747(LAMA3);ENSG00000056558(TRAF1);ENSG00000058085(LAMC2);ENSG00000073756(PTGS2);ENSG00000076604(TRAF4);ENSG00000077092(RARB);ENSG00000081052(COL4A4);ENSG00000082512(TRAF5);ENSG00000087088(BAX);ENSG0000009…
KO04926	Relaxin signaling pathway	133	0.473374	1.47665	0.00115207	0.0186795	ENSG00000007171(NOS2);ENSG00000050748(MAPK9);ENSG00000051382(PIK3CB);ENSG00000060558(GNA15);ENSG00000060566(CREB3L3);ENSG00000065135(GNAI3);ENSG00000065559(MAP2K4);ENSG00000067606(PRKCZ);ENSG00000069966(GNB5);ENSG00000072062(PRKACA);ENSG00000076984(MAP2K7);ENSG00000078295(ADCY2);ENSG00000078369(GNB1);ENSG00000078401(EDN1);ENSG00000081052(COL4A4);ENSG00000087245(MMP2);ENSG00000087258(GNAO1);ENSG00…
KO04150	mTOR signaling pathway	161	0.465242	1.47506	0	0.0189004	ENSG00000002745(WNT16);ENSG00000004975(DVL2);ENSG00000017427(IGF1);ENSG00000025039(RRAGD);ENSG00000047249(ATP6V1H);ENSG00000051382(PIK3CB);ENSG00000052795(FNIP2);ENSG00000061492(WNT8A);ENSG00000063046(EIF4B);ENSG00000067182(TNFRSF1A);ENSG00000067560(RHOA);ENSG00000070018(LRP6);ENSG00000071242(RPS6KA2);ENSG00000072133(RPS6KA6);ENSG00000075290(WNT8B);ENSG00000082146(STRADB);ENSG00000082701(GSK3B);E…
KO04310	Wnt signaling pathway	170	0.456294	1.4685	0.00332226	0.020486	ENSG00000002745(WNT16);ENSG00000004975(DVL2);ENSG00000005339(CREBBP);ENSG00000012211(PRICKLE3);ENSG00000050748(MAPK9);ENSG00000055130(CUL1);ENSG00000058404(CAMK2B);ENSG00000061492(WNT8A);ENSG00000065717(TLE2);ENSG00000067560(RHOA);ENSG00000070018(LRP6);ENSG00000070770(CSNK2A2);ENSG00000070808(CAMK2A);ENSG00000072062(PRKACA);ENSG00000072736(NFATC3);ENSG00000072803(FBXW11);ENSG00000075290(WNT8B);EN…
KO05166	Human T-cell leukemia virus 1 infection	229	0.450927	1.4607	0	0.0222194	ENSG00000002822(MAD1L1);ENSG00000004897(CDC27);ENSG00000005022(SLC25A5);ENSG00000005339(CREBBP);ENSG00000005844(ITGAL);ENSG00000006062(MAP3K14);ENSG00000007968(E2F2);ENSG00000010610(CD4);ENSG00000028839(TBPL1);ENSG00000031823(RANBP3);ENSG00000050748(MAPK9);ENSG00000051382(PIK3CB);ENSG00000053900(ANAPC4);ENSG00000060566(CREB3L3);ENSG00000065559(MAP2K4);ENSG00000066336(SPI1);ENSG00000067182(TNFRSF1…
KO05230	Central carbon metabolism in cancer	72	0.504778	1.46021	0.00859951	0.0221998	ENSG00000051382(PIK3CB);ENSG00000066468(FGFR2);ENSG00000067057(PFKP);ENSG00000067225(PKM);ENSG00000068078(FGFR3);ENSG00000077463(SIRT6);ENSG00000077782(FGFR1);ENSG00000078237(TIGAR);ENSG00000100030(MAPK1);ENSG00000100644(HIF1A);ENSG00000102882(MAPK3);ENSG00000103257(SLC7A5);ENSG00000105221(AKT2);ENSG00000105281(SLC1A5);ENSG00000105647(PIK3R2);ENSG00000105976(MET);ENSG00000106633(GCK);ENSG00000111…
KO04930	Type II diabetes mellitus	49	0.531086	1.45865	0.0167959	0.0224213	ENSG00000006071(ABCC8);ENSG00000006283(CACNA1G);ENSG00000050748(MAPK9);ENSG00000051382(PIK3CB);ENSG00000067225(PKM);ENSG00000067606(PRKCZ);ENSG00000100030(MAPK1);ENSG00000102882(MAPK3);ENSG00000104365(IKBKB);ENSG00000105647(PIK3R2);ENSG00000106633(GCK);ENSG00000107643(MAPK8);ENSG00000109339(MAPK10);ENSG00000117461(PIK3R3);ENSG00000120833(SOCS2);ENSG00000121879(PIK3CA);ENSG00000129965(INS-IGF2);EN…
KO04024	cAMP signaling pathway	227	0.440556	1.45568	0.00214133	0.0230522	ENSG00000001626(CFTR);ENSG00000002330(BAD);ENSG00000005339(CREBBP);ENSG00000010310(GIPR);ENSG00000018625(ATP1A2);ENSG00000043591(ADRB1);ENSG00000050628(PTGER3);ENSG00000050748(MAPK9);ENSG00000051382(PIK3CB);ENSG00000058272(PPP1R12A);ENSG00000058404(CAMK2B);ENSG00000058668(ATP2B4);ENSG00000060566(CREB3L3);ENSG00000065135(GNAI3);ENSG00000065989(PDE4A);ENSG00000067560(RHOA);ENSG00000067842(ATP2B3);E…
KO05133	Pertussis	78	0.490022	1.45407	0.0110294	0.023194	ENSG00000007171(NOS2);ENSG00000050748(MAPK9);ENSG00000065135(GNAI3);ENSG00000067560(RHOA);ENSG00000100030(MAPK1);ENSG00000102882(MAPK3);ENSG00000103490(PYCARD);ENSG00000106100(NOD1);ENSG00000106804(C5);ENSG00000107643(MAPK8);ENSG00000109320(NFKB1);ENSG00000109339(MAPK10);ENSG00000110944(IL23A);ENSG00000112062(MAPK14);ENSG00000113302(IL12B);ENSG00000114353(GNAI2);ENSG00000115008(IL1A);ENSG00000122…
KO00600	Sphingolipid metabolism	50	0.5224	1.45169	0.0182292	0.0236311	ENSG00000054983(GALC);ENSG00000063176(SPHK2);ENSG00000067113(PLPP1);ENSG00000070610(GBA2);ENSG00000078124(ACER3);ENSG00000090054(SPTLC1);ENSG00000090661(CERS4);ENSG00000100299(ARSA);ENSG00000100422(CERK);ENSG00000100596(SPTLC2);ENSG00000102393(GLA);ENSG00000103056(SMPD3);ENSG00000104763(ASAH1);ENSG00000115488(NEU2);ENSG00000118276(B4GALT6);ENSG00000119537(KDSR);ENSG00000126821(SGPP1);ENSG00000128…
KO05165	Human papillomavirus infection	339	0.432999	1.44931	0	0.024081	ENSG00000002330(BAD);ENSG00000002745(WNT16);ENSG00000004975(DVL2);ENSG00000005339(CREBBP);ENSG00000005884(ITGA3);ENSG00000005961(ITGA2B);ENSG00000026103(FAS);ENSG00000028839(TBPL1);ENSG00000029559(IBSP);ENSG00000030110(BAK1);ENSG00000033627(ATP6V0A1);ENSG00000037042(TUBG2);ENSG00000041982(TNC);ENSG00000047249(ATP6V1H);ENSG00000049089(COL9A2);ENSG00000050555(LAMC3);ENSG00000051382(PIK3CB);ENSG0000…
KO04392	Hippo signaling pathway - multiple species	28	0.588502	1.44626	0.0409836	0.0247688	ENSG00000007866(TEAD3);ENSG00000018408(WWTR1);ENSG00000068028(RASSF1);ENSG00000074219(TEAD2);ENSG00000101265(RASSF2);ENSG00000104375(STK3);ENSG00000107551(RASSF4);ENSG00000113645(WWC1);ENSG00000114978(MOB1A);ENSG00000129474(AJUBA);ENSG00000131023(LATS1);ENSG00000137693(YAP1);ENSG00000139926(FRMD6);ENSG00000142279(WTIP);ENSG00000144791(LIMD1);ENSG00000149269(PAK1);ENSG00000150457(LATS2);ENSG000001…
KO04720	Long-term potentiation	68	0.499736	1.44446	0.0141026	0.025003	ENSG00000005339(CREBBP);ENSG00000058404(CAMK2B);ENSG00000070808(CAMK2A);ENSG00000071242(RPS6KA2);ENSG00000072062(PRKACA);ENSG00000072133(RPS6KA6);ENSG00000078061(ARAF);ENSG00000079337(RAPGEF3);ENSG00000096433(ITPR3);ENSG00000100030(MAPK1);ENSG00000100393(EP300);ENSG00000101333(PLCB4);ENSG00000102882(MAPK3);ENSG00000105464(GRIN2D);ENSG00000107758(PPP3CB);ENSG00000116473(RAP1A);ENSG00000117676(RPS6…
KO04066	HIF-1 signaling pathway	115	0.464666	1.44121	0.00588235	0.0257978	ENSG00000005339(CREBBP);ENSG00000007171(NOS2);ENSG00000017427(IGF1);ENSG00000027697(IFNGR1);ENSG00000051382(PIK3CB);ENSG00000058404(CAMK2B);ENSG00000067057(PFKP);ENSG00000070808(CAMK2A);ENSG00000072274(TFRC);ENSG00000074800(ENO1);ENSG00000078401(EDN1);ENSG00000079277(MKNK1);ENSG00000091513(TF);ENSG00000091879(ANGPT2);ENSG00000099875(MKNK2);ENSG00000100030(MAPK1);ENSG00000100292(HMOX1);ENSG0000010…
KO04724	Glutamatergic synapse	116	0.464053	1.44052	0.00469484	0.0258254	ENSG00000051128(HOMER3);ENSG00000065135(GNAI3);ENSG00000069966(GNB5);ENSG00000072062(PRKACA);ENSG00000075651(PLD1);ENSG00000078295(ADCY2);ENSG00000078369(GNB1);ENSG00000079215(SLC1A3);ENSG00000087258(GNAO1);ENSG00000087460(GNAS);ENSG00000091664(SLC17A6);ENSG00000096433(ITPR3);ENSG00000100030(MAPK1);ENSG00000100077(GRK3);ENSG00000101333(PLCB4);ENSG00000102882(MAPK3);ENSG00000103942(HOMER2);ENSG000…
KO05164	Influenza A	175	0.445566	1.43927	0.00339367	0.0259811	ENSG00000005022(SLC25A5);ENSG00000005339(CREBBP);ENSG00000010438(PRSS3);ENSG00000015475(BID);ENSG00000025800(KPNA6);ENSG00000026103(FAS);ENSG00000027697(IFNGR1);ENSG00000030110(BAK1);ENSG00000051382(PIK3CB);ENSG00000055332(EIF2AK2);ENSG00000064012(CASP8);ENSG00000067182(TNFRSF1A);ENSG00000075624(ACTB);ENSG00000082898(XPO1);ENSG00000087088(BAX);ENSG00000088888(MAVS);ENSG00000089127(OAS1);ENSG00000…
KO05163	Human cytomegalovirus infection	233	0.439592	1.43778	0	0.0262724	ENSG00000006210(CX3CL1);ENSG00000007968(E2F2);ENSG00000015475(BID);ENSG00000026103(FAS);ENSG00000030110(BAK1);ENSG00000050628(PTGER3);ENSG00000050820(BCAR1);ENSG00000051382(PIK3CB);ENSG00000060566(CREB3L3);ENSG00000064012(CASP8);ENSG00000065135(GNAI3);ENSG00000067182(TNFRSF1A);ENSG00000067560(RHOA);ENSG00000067900(ROCK1);ENSG00000069966(GNB5);ENSG00000072062(PRKACA);ENSG00000072736(NFATC3);ENSG00…
KO05203	Viral carcinogenesis	203	0.443676	1.437	0.00110497	0.0263818	ENSG00000002330(BAD);ENSG00000002822(MAD1L1);ENSG00000005339(CREBBP);ENSG00000006747(SCIN);ENSG00000028839(TBPL1);ENSG00000030110(BAK1);ENSG00000048052(HDAC9);ENSG00000051382(PIK3CB);ENSG00000055332(EIF2AK2);ENSG00000056558(TRAF1);ENSG00000060566(CREB3L3);ENSG00000061273(HDAC7);ENSG00000064012(CASP8);ENSG00000067066(SP100);ENSG00000067225(PKM);ENSG00000067560(RHOA);ENSG00000068024(HDAC4);ENSG0000…
KO04137	Mitophagy - animal	72	0.495529	1.43323	0.0159902	0.027191	ENSG00000034713(GABARAPL2);ENSG00000050748(MAPK9);ENSG00000057663(ATG5);ENSG00000068323(TFE3);ENSG00000069509(FUNDC1);ENSG00000070770(CSNK2A2);ENSG00000075785(RAB7A);ENSG00000099968(BCL2L13);ENSG00000100644(HIF1A);ENSG00000101266(CSNK2A1);ENSG00000101412(E2F1);ENSG00000101460(MAP1LC3A);ENSG00000104765(BNIP3L);ENSG00000104946(TBC1D17);ENSG00000106052(TAX1BP1);ENSG00000107643(MAPK8);ENSG00000109339…
KO04912	GnRH signaling pathway	94	0.474773	1.4309	0.012285	0.0277748	ENSG00000034152(MAP2K3);ENSG00000050748(MAPK9);ENSG00000058404(CAMK2B);ENSG00000065559(MAP2K4);ENSG00000070808(CAMK2A);ENSG00000070831(CDC42);ENSG00000072062(PRKACA);ENSG00000075651(PLD1);ENSG00000076984(MAP2K7);ENSG00000078295(ADCY2);ENSG00000081248(CACNA1S);ENSG00000085511(MAP3K4);ENSG00000087245(MMP2);ENSG00000087460(GNAS);ENSG00000088256(GNA11);ENSG00000095015(MAP3K1);ENSG00000096433(ITPR3);E…
KO04612	Antigen processing and presentation	77	0.484907	1.42513	0.0122549	0.029392	ENSG00000001167(NFYA);ENSG00000010610(CD4);ENSG00000019582(CD74);ENSG00000044574(HSPA5);ENSG00000064490(RFXANK);ENSG00000066136(NFYC);ENSG00000080824(HSP90AA1);ENSG00000092010(PSME1);ENSG00000096384(HSP90AB1);ENSG00000100600(LGMN);ENSG00000100911(PSME2);ENSG00000109971(HSPA8);ENSG00000111537(IFNG);ENSG00000118260(CREB1);ENSG00000120837(NFYB);ENSG00000125498(KIR2DL1);ENSG00000126803(HSPA2);ENSG000…
KO04341	Hedgehog signaling pathway - fly	33	0.551729	1.42005	0.0367347	0.0307174	ENSG00000036257(CUL3);ENSG00000054392(HHAT);ENSG00000055130(CUL1);ENSG00000072062(PRKACA);ENSG00000072803(FBXW11);ENSG00000082701(GSK3B);ENSG00000100387(RBX1);ENSG00000107882(SUFU);ENSG00000108854(SMURF2);ENSG00000113558(SKP1);ENSG00000113712(CSNK1A1);ENSG00000121067(SPOP);ENSG00000125378(BMP4);ENSG00000125388(GRK4);ENSG00000128602(SMO);ENSG00000133275(CSNK1G2);ENSG00000142875(PRKACB);ENSG0000014…
KO05412	Arrhythmogenic right ventricular cardiomyopathy	79	0.475558	1.41941	0.0150376	0.030711	ENSG00000005884(ITGA3);ENSG00000005961(ITGA2B);ENSG00000006116(CACNG3);ENSG00000007402(CACNA2D2);ENSG00000044115(CTNNA1);ENSG00000046604(DSG2);ENSG00000057294(PKP2);ENSG00000066032(CTNNA2);ENSG00000067191(CACNB1);ENSG00000074370(ATP2A3);ENSG00000075429(CACNG5);ENSG00000075461(CACNG4);ENSG00000075624(ACTB);ENSG00000077522(ACTN2);ENSG00000077943(ITGA8);ENSG00000081059(TCF7);ENSG00000081248(CACNA1S)…
KO05410	Hypertrophic cardiomyopathy	89	0.469295	1.41935	0.0198265	0.0305098	ENSG00000005884(ITGA3);ENSG00000005961(ITGA2B);ENSG00000006116(CACNG3);ENSG00000007402(CACNA2D2);ENSG00000017427(IGF1);ENSG00000067191(CACNB1);ENSG00000074370(ATP2A3);ENSG00000075429(CACNG5);ENSG00000075461(CACNG4);ENSG00000075624(ACTB);ENSG00000077943(ITGA8);ENSG00000078401(EDN1);ENSG00000081248(CACNA1S);ENSG00000082781(ITGB5);ENSG00000091409(ITGA6);ENSG00000092054(MYH7);ENSG00000092969(TGFB2);E…
KO04213	Longevity regulating pathway - multiple species	66	0.490809	1.41821	0.0164349	0.0307112	ENSG00000017427(IGF1);ENSG00000051382(PIK3CB);ENSG00000057663(ATG5);ENSG00000072062(PRKACA);ENSG00000078295(ADCY2);ENSG00000096717(SIRT1);ENSG00000105221(AKT2);ENSG00000105647(PIK3R2);ENSG00000106617(PRKAG2);ENSG00000108443(RPS6KB1);ENSG00000109846(CRYAB);ENSG00000109971(HSPA8);ENSG00000111725(PRKAB1);ENSG00000115592(PRKAG3);ENSG00000116478(HDAC1);ENSG00000117020(AKT3);ENSG00000117461(PIK3R3);ENS…
KO00562	Inositol phosphate metabolism	74	0.485984	1.41623	0.0231425	0.0311265	ENSG00000003987(MTMR7);ENSG00000011405(PIK3C2A);ENSG00000038210(PI4K2B);ENSG00000040933(INPP4A);ENSG00000051382(PIK3CB);ENSG00000063601(MTMR1);ENSG00000068383(INPP5A);ENSG00000078142(PIK3C3);ENSG00000078269(SYNJ2);ENSG00000086544(ITPKC);ENSG00000087053(MTMR2);ENSG00000100253(MIOX);ENSG00000100330(MTMR3);ENSG00000100605(ITPK1);ENSG00000101333(PLCB4);ENSG00000102043(MTMR8);ENSG00000103502(CDIPT);EN…
KO04974	Protein digestion and absorption	104	0.459633	1.39746	0.0130952	0.0378799	ENSG00000010438(PRSS3);ENSG00000018625(ATP1A2);ENSG00000021488(SLC7A9);ENSG00000049089(COL9A2);ENSG00000049540(ELN);ENSG00000050767(COL23A1);ENSG00000053918(KCNQ1);ENSG00000060718(COL11A1);ENSG00000065618(COL17A1);ENSG00000066230(SLC9A3);ENSG00000069849(ATP1B3);ENSG00000080573(COL5A3);ENSG00000080618(CPB2);ENSG00000081052(COL4A4);ENSG00000082293(COL19A1);ENSG00000084636(COL16A1);ENSG00000088386(S…
KO04931	Insulin resistance	113	0.455042	1.39466	0.00824499	0.038878	ENSG00000009950(MLXIPL);ENSG00000025434(NR1H3);ENSG00000050748(MAPK9);ENSG00000051382(PIK3CB);ENSG00000060566(CREB3L3);ENSG00000065675(PRKCQ);ENSG00000067182(TNFRSF1A);ENSG00000067606(PRKCZ);ENSG00000068976(PYGM);ENSG00000071242(RPS6KA2);ENSG00000072133(RPS6KA6);ENSG00000072310(SREBF1);ENSG00000076555(ACACB);ENSG00000082701(GSK3B);ENSG00000083807(SLC27A5);ENSG00000100504(PYGL);ENSG00000100889(PCK…
KO04730	Long-term depression	61	0.490034	1.38518	0.0335052	0.0427608	ENSG00000017427(IGF1);ENSG00000061918(GUCY1B1);ENSG00000065135(GNAI3);ENSG00000078061(ARAF);ENSG00000087258(GNAO1);ENSG00000087460(GNAS);ENSG00000088256(GNA11);ENSG00000089250(NOS1);ENSG00000096433(ITPR3);ENSG00000100030(MAPK1);ENSG00000101333(PLCB4);ENSG00000102882(MAPK3);ENSG00000104695(PPP2CB);ENSG00000105499(PLA2G4C);ENSG00000105568(PPP2R1A);ENSG00000106341(PPP1R17);ENSG00000113575(PPP2CA);EN…
KO05144	Malaria	54	0.492646	1.38338	0.0354331	0.0432206	ENSG00000005844(ITGAL);ENSG00000007908(SELE);ENSG00000019991(HGF);ENSG00000090339(ICAM1);ENSG00000092969(TGFB2);ENSG00000101017(CD40);ENSG00000102245(CD40LG);ENSG00000105329(TGFB1);ENSG00000105664(COMP);ENSG00000105976(MET);ENSG00000108342(CSF3);ENSG00000108691(CCL2);ENSG00000110651(CD81);ENSG00000111537(IFNG);ENSG00000111796(KLRB1);ENSG00000113296(THBS4);ENSG00000115884(SDC1);ENSG00000119699(TGF…
KO04726	Serotonergic synapse	115	0.450554	1.38271	0.0196987	0.0432538	ENSG00000012779(ALOX5);ENSG00000036565(SLC18A1);ENSG00000065135(GNAI3);ENSG00000069535(MAOB);ENSG00000069966(GNB5);ENSG00000072062(PRKACA);ENSG00000073756(PTGS2);ENSG00000078061(ARAF);ENSG00000078369(GNB1);ENSG00000079337(RAPGEF3);ENSG00000080709(KCNN2);ENSG00000081248(CACNA1S);ENSG00000087258(GNAO1);ENSG00000087460(GNAS);ENSG00000095303(PTGS1);ENSG00000096433(ITPR3);ENSG00000100030(MAPK1);ENSG00…
KO04910	Insulin signaling pathway	142	0.436863	1.37982	0.00900901	0.0442771	ENSG00000002330(BAD);ENSG00000005249(PRKAR2B);ENSG00000044446(PHKA2);ENSG00000049769(PPP1R3F);ENSG00000050748(MAPK9);ENSG00000051382(PIK3CB);ENSG00000067177(PHKA1);ENSG00000067606(PRKCZ);ENSG00000068383(INPP5A);ENSG00000068976(PYGM);ENSG00000072062(PRKACA);ENSG00000072310(SREBF1);ENSG00000076555(ACACB);ENSG00000078061(ARAF);ENSG00000079277(MKNK1);ENSG00000079435(LIPE);ENSG00000082701(GSK3B);ENSG0…
KO04936	Alcoholic liver disease	143	0.43468	1.36832	0.0171821	0.04924	ENSG00000006062(MAP3K14);ENSG00000006831(ADIPOR2);ENSG00000026103(FAS);ENSG00000034152(MAP2K3);ENSG00000050748(MAPK9);ENSG00000055208(TAB2);ENSG00000064012(CASP8);ENSG00000065559(MAP2K4);ENSG00000067182(TNFRSF1A);ENSG00000072210(ALDH3A2);ENSG00000072310(SREBF1);ENSG00000072778(ACADVL);ENSG00000076555(ACACB);ENSG00000076984(MAP2K7);ENSG00000081041(CXCL2);ENSG00000081059(TCF7);ENSG00000082701(GSK3B…
