# Supplementary material for: Investigating Aging‐Related Endometrial Dysfunction Using Endometrial Organoids
Source: Cell Prolif. 2024 Dec 18;58(4):e13780. doi: 10.1111/cpr.13780 (PMC11969247; doi:10.1111/cpr.13780)
Supplement: Supplementary file 18 — Table S8. GSEA of the fibrosis‐related signalling pathways and KEGG function enrichment of up‐regulated DEGs in advanced age pro‐org. [file CPR-58-e13780-s021.xls]

## Sheet: GSEA
GSEA of the fibrosis-related signaling pathways in advanced age pro-org
id	name	SIZE	ES	NES	NOM p-val	FDR q-val	Genes
GO:0097014	ciliary plasm	158	0.684346	2.10537	0	0.00114607	ENSG00000007174(DNAH9);ENSG00000039139(DNAH5);ENSG00000042317(SPATA7);ENSG00000047849(MAP4);ENSG00000057663(ATG5);ENSG00000070761(CFAP20);ENSG00000072062(PRKACA);ENSG00000074047(GLI2);ENSG00000075945(KIFAP3);ENSG00000076826(CAMSAP3);ENSG00000077279(DCX);ENSG00000077327(SPAG6);ENSG00000078142(PIK3C3);ENSG00000078246(TULP3);ENSG00000085978(ATG16L1);ENSG00000086288(NME8);ENSG00000089101(CFAP61);ENSG…
GO:0005930	axoneme	157	0.683735	2.10509	0	0.000573035	ENSG00000007174(DNAH9);ENSG00000039139(DNAH5);ENSG00000042317(SPATA7);ENSG00000047849(MAP4);ENSG00000057663(ATG5);ENSG00000070761(CFAP20);ENSG00000072062(PRKACA);ENSG00000074047(GLI2);ENSG00000075945(KIFAP3);ENSG00000076826(CAMSAP3);ENSG00000077279(DCX);ENSG00000077327(SPAG6);ENSG00000078142(PIK3C3);ENSG00000078246(TULP3);ENSG00000085978(ATG16L1);ENSG00000086288(NME8);ENSG00000089101(CFAP61);ENSG…
GO:0035082	axoneme assembly	94	0.705276	2.04121	0	0.00115447	ENSG00000004838(ZMYND10);ENSG00000034239(CLXN);ENSG00000039139(DNAH5);ENSG00000048342(CC2D2A);ENSG00000077279(DCX);ENSG00000077327(SPAG6);ENSG00000080572(DNAAF6);ENSG00000092850(TEKT2);ENSG00000100078(PLA2G3);ENSG00000100271(TTLL1);ENSG00000101222(SPEF1);ENSG00000103351(CLUAP1);ENSG00000104237(RP1);ENSG00000104450(SPAG1);ENSG00000104941(RSPH6A);ENSG00000105479(ODAD1);ENSG00000105792(CFAP69);ENSG0…
GO:0005879	axonemal microtubule	37	0.783933	1.97237	0	0.0068829	ENSG00000070761(CFAP20);ENSG00000092850(TEKT2);ENSG00000096093(EFHC1);ENSG00000103494(RPGRIP1L);ENSG00000112530(PACRG);ENSG00000113966(ARL6);ENSG00000124198(ARFGEF2);ENSG00000125409(TEKT3);ENSG00000128408(RIBC2);ENSG00000135315(CEP162);ENSG00000137098(SPAG8);ENSG00000138587(MNS1);ENSG00000143156(NME7);ENSG00000151023(ENKUR);ENSG00000154479(CFAP210);ENSG00000155875(SAXO1);ENSG00000156206(CFAP161);…
GO:0001578	microtubule bundle formation	125	0.644382	1.9555	0	0.00665751	ENSG00000004838(ZMYND10);ENSG00000007047(MARK4);ENSG00000010244(ZNF207);ENSG00000021574(SPAST);ENSG00000034239(CLXN);ENSG00000039139(DNAH5);ENSG00000048342(CC2D2A);ENSG00000074054(CLASP1);ENSG00000077274(CAPN6);ENSG00000077279(DCX);ENSG00000077327(SPAG6);ENSG00000078018(MAP2);ENSG00000080572(DNAAF6);ENSG00000092850(TEKT2);ENSG00000094914(AAAS);ENSG00000100078(PLA2G3);ENSG00000100271(TTLL1);ENSG00…
GO:0044782	cilium organization	401	0.580781	1.92189	0	0.0141677	ENSG00000004838(ZMYND10);ENSG00000007047(MARK4);ENSG00000008086(CDKL5);ENSG00000010361(FUZ);ENSG00000011143(MKS1);ENSG00000013016(EHD3);ENSG00000015676(NUDCD3);ENSG00000018408(WWTR1);ENSG00000024422(EHD2);ENSG00000032742(IFT88);ENSG00000034239(CLXN);ENSG00000039139(DNAH5);ENSG00000046651(OFD1);ENSG00000047849(MAP4);ENSG00000048342(CC2D2A);ENSG00000051825(MPHOSPH9);ENSG00000052841(TTC17);ENSG00000…
GO:0060271	cilium assembly	372	0.583526	1.91114	0	0.0167502	ENSG00000004838(ZMYND10);ENSG00000007047(MARK4);ENSG00000008086(CDKL5);ENSG00000010361(FUZ);ENSG00000011143(MKS1);ENSG00000013016(EHD3);ENSG00000015676(NUDCD3);ENSG00000018408(WWTR1);ENSG00000024422(EHD2);ENSG00000032742(IFT88);ENSG00000034239(CLXN);ENSG00000039139(DNAH5);ENSG00000046651(OFD1);ENSG00000047849(MAP4);ENSG00000048342(CC2D2A);ENSG00000051825(MPHOSPH9);ENSG00000053918(KCNQ1);ENSG00000…
GO:0032838	plasma membrane bounded cell projection cytoplasm	247	0.594579	1.904	0	0.0168075	ENSG00000007168(PAFAH1B1);ENSG00000007174(DNAH9);ENSG00000008086(CDKL5);ENSG00000021574(SPAST);ENSG00000039139(DNAH5);ENSG00000040341(STAU2);ENSG00000041353(RAB27B);ENSG00000042317(SPATA7);ENSG00000047579(DTNBP1);ENSG00000047849(MAP4);ENSG00000054523(KIF1B);ENSG00000057663(ATG5);ENSG00000065000(AP3D1);ENSG00000065559(MAP2K4);ENSG00000070718(AP3M2);ENSG00000070761(CFAP20);ENSG00000072062(PRKACA);E…
GO:0042073	intraciliary transport	47	0.714779	1.89484	0	0.0187724	ENSG00000010361(FUZ);ENSG00000032742(IFT88);ENSG00000068885(IFT80);ENSG00000078674(PCM1);ENSG00000079974(RABL2B);ENSG00000081870(HSPB11);ENSG00000088986(DYNLL1);ENSG00000096872(IFT74);ENSG00000100360(IFT27);ENSG00000101052(IFT52);ENSG00000101350(KIF3B);ENSG00000103351(CLUAP1);ENSG00000105948(TTC26);ENSG00000109083(IFT20);ENSG00000111837(MAK);ENSG00000112144(CILK1);ENSG00000114446(IFT57);ENSG00000…
GO:0097542	ciliary tip	48	0.706448	1.89203	0	0.0174699	ENSG00000008086(CDKL5);ENSG00000032742(IFT88);ENSG00000068885(IFT80);ENSG00000074047(GLI2);ENSG00000075945(KIFAP3);ENSG00000081870(HSPB11);ENSG00000083799(CYLD);ENSG00000084731(KIF3C);ENSG00000088986(DYNLL1);ENSG00000096872(IFT74);ENSG00000100360(IFT27);ENSG00000101052(IFT52);ENSG00000101222(SPEF1);ENSG00000101350(KIF3B);ENSG00000103351(CLUAP1);ENSG00000104237(RP1);ENSG00000105948(TTC26);ENSG0000…
GO:0099568	cytoplasmic region	285	0.573333	1.85641	0	0.0283998	ENSG00000007168(PAFAH1B1);ENSG00000007174(DNAH9);ENSG00000008086(CDKL5);ENSG00000019144(PHLDB1);ENSG00000021574(SPAST);ENSG00000039139(DNAH5);ENSG00000040341(STAU2);ENSG00000041353(RAB27B);ENSG00000042317(SPATA7);ENSG00000047579(DTNBP1);ENSG00000047849(MAP4);ENSG00000054523(KIF1B);ENSG00000057663(ATG5);ENSG00000061918(GUCY1B1);ENSG00000065000(AP3D1);ENSG00000065559(MAP2K4);ENSG00000067606(PRKCZ);…
GO:0070286	axonemal dynein complex assembly	39	0.706159	1.81992	0	0.0555702	ENSG00000004838(ZMYND10);ENSG00000034239(CLXN);ENSG00000039139(DNAH5);ENSG00000080572(DNAAF6);ENSG00000092850(TEKT2);ENSG00000104450(SPAG1);ENSG00000105479(ODAD1);ENSG00000114841(DNAH1);ENSG00000118997(DNAH7);ENSG00000119661(DNAL1);ENSG00000122735(DNAI1);ENSG00000123977(DAW1);ENSG00000124721(DNAH8);ENSG00000129295(DNAAF11);ENSG00000137821(LRRC49);ENSG00000139537(CCDC65);ENSG00000141519(CCDC40);EN…
GO:0032391	photoreceptor connecting cilium	41	0.711737	1.81498	0	0.0565908	ENSG00000042317(SPATA7);ENSG00000042781(USH2A);ENSG00000075945(KIFAP3);ENSG00000092200(RPGRIP1);ENSG00000095397(WHRN);ENSG00000101052(IFT52);ENSG00000103494(RPGRIP1L);ENSG00000104237(RP1);ENSG00000109083(IFT20);ENSG00000111837(MAK);ENSG00000113248(PCDHB15);ENSG00000114349(GNAT1);ENSG00000114446(IFT57);ENSG00000117245(KIF17);ENSG00000122778(KIAA1549);ENSG00000124659(TBCC);ENSG00000131697(NPHP4);EN…
GO:0044458	motile cilium assembly	65	0.651496	1.81114	0	0.0570519	ENSG00000004838(ZMYND10);ENSG00000011143(MKS1);ENSG00000048342(CC2D2A);ENSG00000077327(SPAG6);ENSG00000088986(DYNLL1);ENSG00000100078(PLA2G3);ENSG00000100271(TTLL1);ENSG00000104892(KLC3);ENSG00000104941(RSPH6A);ENSG00000105792(CFAP69);ENSG00000107954(NEURL1);ENSG00000109944(JHY);ENSG00000114446(IFT57);ENSG00000114473(IQCG);ENSG00000114841(DNAH1);ENSG00000118690(ARMC2);ENSG00000119048(UBE2B);ENSG0…
GO:0003341	cilium movement	197	0.571122	1.79492	0	0.0719922	ENSG00000004809(SLC22A16);ENSG00000004838(ZMYND10);ENSG00000007174(DNAH9);ENSG00000034239(CLXN);ENSG00000039139(DNAH5);ENSG00000046651(OFD1);ENSG00000047578(KATNIP);ENSG00000058668(ATP2B4);ENSG00000064102(INTS13);ENSG00000064199(SPA17);ENSG00000065371(ROPN1);ENSG00000070761(CFAP20);ENSG00000075073(TACR2);ENSG00000076826(CAMSAP3);ENSG00000077327(SPAG6);ENSG00000080298(RFX3);ENSG00000080572(DNAAF6)…
GO:0002478	antigen processing and presentation of exogenous peptide antigen	39	0.696516	1.79403	0	0.0684254	ENSG00000019582(CD74);ENSG00000072694(FCGR2B);ENSG00000079805(DNM2);ENSG00000100600(LGMN);ENSG00000104365(IKBKB);ENSG00000110057(UNC93B1);ENSG00000111729(CLEC4A);ENSG00000113441(LNPEP);ENSG00000115020(PIKFYVE);ENSG00000117984(CTSD);ENSG00000135047(CTSL);ENSG00000136943(CTSV);ENSG00000150337(FCGR1A);ENSG00000151690(MFSD6);ENSG00000158869(FCER1G);ENSG00000163131(CTSS);ENSG00000166710(B2M);ENSG00000…
GO:0035869	ciliary transition zone	72	0.629594	1.78911	0	0.0704716	ENSG00000011143(MKS1);ENSG00000042317(SPATA7);ENSG00000042781(USH2A);ENSG00000048342(CC2D2A);ENSG00000075945(KIFAP3);ENSG00000078674(PCM1);ENSG00000092200(RPGRIP1);ENSG00000095397(WHRN);ENSG00000100490(CDKL1);ENSG00000101052(IFT52);ENSG00000103494(RPGRIP1L);ENSG00000104237(RP1);ENSG00000108641(B9D1);ENSG00000109083(IFT20);ENSG00000111837(MAK);ENSG00000113248(PCDHB15);ENSG00000114349(GNAT1);ENSG00…
GO:0016339	calcium-dependent cell-cell adhesion via plasma membrane cell adhesion molecules	44	0.681914	1.78415	0	0.0725486	ENSG00000017260(ATP2C1);ENSG00000040731(CDH10);ENSG00000071991(CDH19);ENSG00000075945(KIFAP3);ENSG00000079112(CDH17);ENSG00000081138(CDH7);ENSG00000081818(PCDHB4);ENSG00000089327(FXYD5);ENSG00000099889(ARVCF);ENSG00000101542(CDH20);ENSG00000107736(CDH23);ENSG00000112852(PCDHB2);ENSG00000113100(CDH9);ENSG00000113205(PCDHB3);ENSG00000113209(PCDHB5);ENSG00000113211(PCDHB6);ENSG00000113361(CDH6);ENSG…
GO:0004222	metalloendopeptidase activity	125	0.590569	1.78017	0	0.0734998	ENSG00000008277(ADAM22);ENSG00000008516(MMP25);ENSG00000010072(SPRTN);ENSG00000012174(MBTPS2);ENSG00000016490(CLCA1);ENSG00000016602(CLCA4);ENSG00000027001(MIPEP);ENSG00000038295(TLL1);ENSG00000042980(ADAM28);ENSG00000049192(ADAMTS6);ENSG00000065054(SLC9A3R2);ENSG00000067840(PDZD4);ENSG00000069020(MAST4);ENSG00000069206(ADAM7);ENSG00000073670(ADAM11);ENSG00000078618(NRDC);ENSG00000084073(ZMPSTE24…
GO:0008237	metallopeptidase activity	202	0.563491	1.77958	0	0.0701129	ENSG00000002549(LAP3);ENSG00000008277(ADAM22);ENSG00000008382(MPND);ENSG00000008516(MMP25);ENSG00000010072(SPRTN);ENSG00000012174(MBTPS2);ENSG00000015413(DPEP1);ENSG00000016490(CLCA1);ENSG00000016602(CLCA4);ENSG00000027001(MIPEP);ENSG00000038295(TLL1);ENSG00000042980(ADAM28);ENSG00000049192(ADAMTS6);ENSG00000065054(SLC9A3R2);ENSG00000067840(PDZD4);ENSG00000069020(MAST4);ENSG00000069206(ADAM7);ENS…
GO:0007416	synapse assembly	202	0.565028	1.77242	0	0.0761189	ENSG00000004399(PLXND1);ENSG00000005810(MYCBP2);ENSG00000021645(NRXN3);ENSG00000022355(GABRA1);ENSG00000030304(MUSK);ENSG00000039068(CDH1);ENSG00000040341(STAU2);ENSG00000054803(CBLN4);ENSG00000061337(LZTS1);ENSG00000065320(NTN1);ENSG00000069188(SDK2);ENSG00000069329(VPS35);ENSG00000075340(ADD2);ENSG00000076716(GPC4);ENSG00000081189(MEF2C);ENSG00000081818(PCDHB4);ENSG00000087085(ACHE);ENSG0000009…
GO:0030686	90S preribosome	26	0.7311	1.76575	0	0.0821042	ENSG00000011260(UTP18);ENSG00000065183(WDR3);ENSG00000087269(NOP14);ENSG00000100029(PES1);ENSG00000108651(UTP6);ENSG00000119285(HEATR1);ENSG00000120800(UTP20);ENSG00000124383(MPHOSPH10);ENSG00000124541(RRP36);ENSG00000129347(KRI1);ENSG00000136718(IMP4);ENSG00000138442(WDR12);ENSG00000141076(UTP4);ENSG00000151304(SRFBP1);ENSG00000160256(SLX9);ENSG00000165271(NOL6);ENSG00000165733(BMS1);ENSG0000017…
GO:0019886	antigen processing and presentation of exogenous peptide antigen via MHC class II	29	0.723917	1.75916	0	0.0872171	ENSG00000019582(CD74);ENSG00000072694(FCGR2B);ENSG00000079805(DNM2);ENSG00000100600(LGMN);ENSG00000110057(UNC93B1);ENSG00000115020(PIKFYVE);ENSG00000117984(CTSD);ENSG00000135047(CTSL);ENSG00000136943(CTSV);ENSG00000158869(FCER1G);ENSG00000163131(CTSS);ENSG00000166710(B2M);ENSG00000174080(CTSF);ENSG00000175104(TRAF6);ENSG00000196126(HLA-DRB1);ENSG00000196188(CTSE);ENSG00000196735(HLA-DQA1);ENSG000…
GO:0030990	intraciliary transport particle	25	0.747469	1.75281	0	0.0932426	ENSG00000032742(IFT88);ENSG00000068885(IFT80);ENSG00000081870(HSPB11);ENSG00000096872(IFT74);ENSG00000100360(IFT27);ENSG00000101052(IFT52);ENSG00000103351(CLUAP1);ENSG00000105948(TTC26);ENSG00000109083(IFT20);ENSG00000114446(IFT57);ENSG00000118096(IFT46);ENSG00000118965(WDR35);ENSG00000119650(IFT43);ENSG00000122970(IFT81);ENSG00000123607(TTC21B);ENSG00000128581(IFT22);ENSG00000138002(IFT172);ENSG…
GO:0007156	homophilic cell adhesion via plasma membrane adhesion molecules	170	0.563079	1.74456	0	0.105442	ENSG00000008300(CELSR3);ENSG00000008710(PKD1);ENSG00000039068(CDH1);ENSG00000040731(CDH10);ENSG00000046604(DSG2);ENSG00000051382(PIK3CB);ENSG00000062038(CDH3);ENSG00000066294(CD84);ENSG00000067445(TRO);ENSG00000069188(SDK2);ENSG00000071991(CDH19);ENSG00000073008(PVR);ENSG00000074276(CDHR2);ENSG00000075275(CELSR1);ENSG00000076201(PTPN23);ENSG00000079112(CDH17);ENSG00000079385(CEACAM1);ENSG00000081…
GO:0031514	motile cilium	250	0.543037	1.74369	0	0.102624	ENSG00000004455(AK2);ENSG00000007168(PAFAH1B1);ENSG00000007174(DNAH9);ENSG00000008710(PKD1);ENSG00000032742(IFT88);ENSG00000036257(CUL3);ENSG00000039139(DNAH5);ENSG00000046651(OFD1);ENSG00000058453(CROCC);ENSG00000058668(ATP2B4);ENSG00000061656(SPAG4);ENSG00000064199(SPA17);ENSG00000065371(ROPN1);ENSG00000069849(ATP1B3);ENSG00000070761(CFAP20);ENSG00000072062(PRKACA);ENSG00000074047(GLI2);ENSG000…
GO:0016298	lipase activity	132	0.574628	1.73886	0	0.107838	ENSG00000006007(GDE1);ENSG00000006757(PNPLA4);ENSG00000011009(LYPLA2);ENSG00000032444(PNPLA6);ENSG00000036828(CASR);ENSG00000069764(PLA2G10);ENSG00000074416(MGLL);ENSG00000075651(PLD1);ENSG00000079435(LIPE);ENSG00000085788(DDHD2);ENSG00000091622(PITPNM3);ENSG00000100078(PLA2G3);ENSG00000100292(HMOX1);ENSG00000100341(PNPLA5);ENSG00000100344(PNPLA3);ENSG00000100439(ABHD4);ENSG00000100523(DDHD1);ENS…
GO:0097729	9+2 motile cilium	166	0.557359	1.73567	0	0.109647	ENSG00000004455(AK2);ENSG00000007174(DNAH9);ENSG00000032742(IFT88);ENSG00000036257(CUL3);ENSG00000039139(DNAH5);ENSG00000058453(CROCC);ENSG00000058668(ATP2B4);ENSG00000064199(SPA17);ENSG00000069849(ATP1B3);ENSG00000072062(PRKACA);ENSG00000075073(TACR2);ENSG00000077327(SPAG6);ENSG00000077549(CAPZB);ENSG00000080824(HSP90AA1);ENSG00000085978(ATG16L1);ENSG00000086288(NME8);ENSG00000088727(KIF9);ENSG0…
GO:0015399	primary active transmembrane transporter activity	181	0.545395	1.72468	0	0.126705	ENSG00000001626(CFTR);ENSG00000004846(ABCB5);ENSG00000004939(SLC4A1);ENSG00000005471(ABCB4);ENSG00000006071(ABCC8);ENSG00000010256(UQCRC1);ENSG00000011021(CLCN6);ENSG00000014919(COX15);ENSG00000017260(ATP2C1);ENSG00000017797(RALBP1);ENSG00000018625(ATP1A2);ENSG00000023228(NDUFS1);ENSG00000023839(ABCC2);ENSG00000033627(ATP6V0A1);ENSG00000047249(ATP6V1H);ENSG00000050438(SLC4A8);ENSG00000058668(ATP2…
GO:0050431	transforming growth factor beta binding	25	0.716253	1.71079	0.00154083	0.15389	ENSG00000049323(LTBP1);ENSG00000068001(HYAL2);ENSG00000069702(TGFBR3);ENSG00000090006(LTBP4);ENSG00000101446(SPINT3);ENSG00000101938(CHRDL1);ENSG00000106799(TGFBR1);ENSG00000106991(ENG);ENSG00000115170(ACVR1);ENSG00000119699(TGFB3);ENSG00000127578(WFIKKN1);ENSG00000128791(TWSG1);ENSG00000135218(CD36);ENSG00000137507(LRRC32);ENSG00000137801(THBS1);ENSG00000138448(ITGAV);ENSG00000139567(ACVRL1);ENS…
GO:0043202	lysosomal lumen	99	0.586955	1.7106	0	0.14959	ENSG00000005893(LAMP2);ENSG00000010404(IDS);ENSG00000011465(DCN);ENSG00000013288(MAN2B2);ENSG00000019582(CD74);ENSG00000026297(RNASET2);ENSG00000038427(VCAN);ENSG00000049860(HEXB);ENSG00000054983(GALC);ENSG00000063660(GPC1);ENSG00000064601(CTSA);ENSG00000076716(GPC4);ENSG00000080824(HSP90AA1);ENSG00000084674(APOB);ENSG00000086289(EPDR1);ENSG00000100299(ARSA);ENSG00000100600(LGMN);ENSG00000102393(…
GO:0035418	protein localization to synapse	81	0.596296	1.71005	0	0.145921	ENSG00000006116(CACNG3);ENSG00000006740(ARHGAP44);ENSG00000008277(ADAM22);ENSG00000021645(NRXN3);ENSG00000040341(STAU2);ENSG00000041353(RAB27B);ENSG00000067606(PRKCZ);ENSG00000068400(GRIPAP1);ENSG00000069329(VPS35);ENSG00000075711(DLG1);ENSG00000076716(GPC4);ENSG00000082126(MPP4);ENSG00000099365(STX1B);ENSG00000102383(ZDHHC15);ENSG00000103769(RAB11A);ENSG00000104219(ZDHHC2);ENSG00000105605(CACNG7…
GO:0060285	cilium-dependent cell motility	161	0.553818	1.7065	0	0.149777	ENSG00000004809(SLC22A16);ENSG00000034239(CLXN);ENSG00000039139(DNAH5);ENSG00000058668(ATP2B4);ENSG00000064102(INTS13);ENSG00000065371(ROPN1);ENSG00000070761(CFAP20);ENSG00000075073(TACR2);ENSG00000077327(SPAG6);ENSG00000080298(RFX3);ENSG00000080572(DNAAF6);ENSG00000084674(APOB);ENSG00000086061(DNAJA1);ENSG00000086288(NME8);ENSG00000088727(KIF9);ENSG00000092850(TEKT2);ENSG00000096093(EFHC1);ENSG0…
GO:0002504	antigen processing and presentation of peptide or polysaccharide antigen via MHC class II	37	0.665724	1.70458	0.00152439	0.150603	ENSG00000019582(CD74);ENSG00000072694(FCGR2B);ENSG00000079805(DNM2);ENSG00000095970(TREM2);ENSG00000100600(LGMN);ENSG00000103490(PYCARD);ENSG00000110057(UNC93B1);ENSG00000115020(PIKFYVE);ENSG00000117984(CTSD);ENSG00000134108(ARL8B);ENSG00000135047(CTSL);ENSG00000136943(CTSV);ENSG00000137801(THBS1);ENSG00000145416(MARCHF1);ENSG00000158869(FCER1G);ENSG00000163131(CTSS);ENSG00000165406(MARCHF8);ENSG…
GO:0032963	collagen metabolic process	103	0.578396	1.70288	0	0.1503	ENSG00000008516(MMP25);ENSG00000011028(MRC2);ENSG00000026025(VIM);ENSG00000065308(TRAM2);ENSG00000078098(FAP);ENSG00000087116(ADAMTS2);ENSG00000087245(MMP2);ENSG00000089041(P2RX7);ENSG00000090530(P3H2);ENSG00000094975(SUCO);ENSG00000099953(MMP11);ENSG00000100644(HIF1A);ENSG00000100985(MMP9);ENSG00000101439(CST3);ENSG00000102760(RGCC);ENSG00000102996(MMP15);ENSG00000103056(SMPD3);ENSG00000105329(T…
GO:0030427	site of polarized growth	175	0.545657	1.69939	0	0.153647	ENSG00000003393(ALS2);ENSG00000004478(FKBP4);ENSG00000005884(ITGA3);ENSG00000007168(PAFAH1B1);ENSG00000008086(CDKL5);ENSG00000015592(STMN4);ENSG00000018189(RUFY3);ENSG00000040608(RTN4R);ENSG00000047579(DTNBP1);ENSG00000058335(RASGRF1);ENSG00000064300(NGFR);ENSG00000066248(NGEF);ENSG00000066933(MYO9A);ENSG00000067141(NEO1);ENSG00000068903(SIRT2);ENSG00000072071(ADGRL1);ENSG00000072315(TRPC5);ENSG0…
GO:0019884	antigen processing and presentation of exogenous antigen	48	0.643032	1.69884	0.00299401	0.150734	ENSG00000019582(CD74);ENSG00000065000(AP3D1);ENSG00000072694(FCGR2B);ENSG00000079805(DNM2);ENSG00000092010(PSME1);ENSG00000100600(LGMN);ENSG00000104365(IKBKB);ENSG00000110057(UNC93B1);ENSG00000111729(CLEC4A);ENSG00000113441(LNPEP);ENSG00000115020(PIKFYVE);ENSG00000117984(CTSD);ENSG00000132842(AP3B1);ENSG00000135047(CTSL);ENSG00000136943(CTSV);ENSG00000150337(FCGR1A);ENSG00000151690(MFSD6);ENSG000…
GO:0043394	proteoglycan binding	36	0.67456	1.69842	0.002849	0.147553	ENSG00000000971(CFH);ENSG00000041982(TNC);ENSG00000078579(FGF20);ENSG00000080573(COL5A3);ENSG00000081237(PTPRC);ENSG00000093072(ADA2);ENSG00000105426(PTPRS);ENSG00000105664(COMP);ENSG00000112902(SEMA5A);ENSG00000113905(HRG);ENSG00000115414(FN1);ENSG00000116962(NID1);ENSG00000117215(PLA2G2D);ENSG00000123384(LRP1);ENSG00000130203(APOE);ENSG00000130635(COL5A1);ENSG00000134363(FST);ENSG00000135047(CT…
GO:0001539	cilium or flagellum-dependent cell motility	161	0.553818	1.69769	0	0.145362	ENSG00000004809(SLC22A16);ENSG00000034239(CLXN);ENSG00000039139(DNAH5);ENSG00000058668(ATP2B4);ENSG00000064102(INTS13);ENSG00000065371(ROPN1);ENSG00000070761(CFAP20);ENSG00000075073(TACR2);ENSG00000077327(SPAG6);ENSG00000080298(RFX3);ENSG00000080572(DNAAF6);ENSG00000084674(APOB);ENSG00000086061(DNAJA1);ENSG00000086288(NME8);ENSG00000088727(KIF9);ENSG00000092850(TEKT2);ENSG00000096093(EFHC1);ENSG0…
GO:0030198	extracellular matrix organization	324	0.519696	1.69349	0	0.150847	ENSG00000003402(CFLAR);ENSG00000004866(ST7);ENSG00000007952(NOX1);ENSG00000008516(MMP25);ENSG00000019144(PHLDB1);ENSG00000028137(TNFRSF1B);ENSG00000029559(IBSP);ENSG00000038295(TLL1);ENSG00000046653(GPM6B);ENSG00000049089(COL9A2);ENSG00000049192(ADAMTS6);ENSG00000049540(ELN);ENSG00000050767(COL23A1);ENSG00000054598(FOXC1);ENSG00000060718(COL11A1);ENSG00000065618(COL17A1);ENSG00000066056(TIE1);ENS…
GO:0004620	phospholipase activity	110	0.568474	1.68992	0	0.155874	ENSG00000006007(GDE1);ENSG00000006757(PNPLA4);ENSG00000011009(LYPLA2);ENSG00000032444(PNPLA6);ENSG00000036828(CASR);ENSG00000069764(PLA2G10);ENSG00000074416(MGLL);ENSG00000075651(PLD1);ENSG00000085788(DDHD2);ENSG00000091622(PITPNM3);ENSG00000100078(PLA2G3);ENSG00000100292(HMOX1);ENSG00000100344(PNPLA3);ENSG00000100439(ABHD4);ENSG00000100523(DDHD1);ENSG00000100997(ABHD12);ENSG00000101333(PLCB4);EN…
GO:0043062	extracellular structure organization	325	0.518267	1.6897	0	0.1526	ENSG00000003402(CFLAR);ENSG00000004866(ST7);ENSG00000007952(NOX1);ENSG00000008516(MMP25);ENSG00000019144(PHLDB1);ENSG00000028137(TNFRSF1B);ENSG00000029559(IBSP);ENSG00000038295(TLL1);ENSG00000046653(GPM6B);ENSG00000049089(COL9A2);ENSG00000049192(ADAMTS6);ENSG00000049540(ELN);ENSG00000050767(COL23A1);ENSG00000054598(FOXC1);ENSG00000060718(COL11A1);ENSG00000065618(COL17A1);ENSG00000066056(TIE1);ENS…
GO:0046466	membrane lipid catabolic process	37	0.661485	1.68862	0	0.151426	ENSG00000049860(HEXB);ENSG00000054983(GALC);ENSG00000070610(GBA2);ENSG00000078124(ACER3);ENSG00000085871(MGST2);ENSG00000102393(GLA);ENSG00000103056(SMPD3);ENSG00000104763(ASAH1);ENSG00000115488(NEU2);ENSG00000115850(LCT);ENSG00000130768(SMPDL3B);ENSG00000131238(PPT1);ENSG00000135587(SMPD2);ENSG00000136699(SMPD4);ENSG00000136960(ENPP2);ENSG00000138061(CYP1B1);ENSG00000143952(VPS54);ENSG0000016213…
GO:0072010	glomerular epithelium development	26	0.704405	1.68796	0.00612557	0.149494	ENSG00000007062(PROM1);ENSG00000054598(FOXC1);ENSG00000101384(JAG1);ENSG00000116218(NPHS2);ENSG00000125378(BMP4);ENSG00000128567(PODXL);ENSG00000129654(FOXJ1);ENSG00000134250(NOTCH2);ENSG00000136160(EDNRB);ENSG00000140575(IQGAP1);ENSG00000151490(PTPRO);ENSG00000151617(EDNRA);ENSG00000157483(MYO1E);ENSG00000161270(NPHS1);ENSG00000163884(KLF15);ENSG00000171456(ASXL1);ENSG00000172037(LAMB2);ENSG0000…
GO:0030426	growth cone	169	0.540766	1.68781	0	0.146453	ENSG00000003393(ALS2);ENSG00000004478(FKBP4);ENSG00000005884(ITGA3);ENSG00000007168(PAFAH1B1);ENSG00000008086(CDKL5);ENSG00000015592(STMN4);ENSG00000018189(RUFY3);ENSG00000040608(RTN4R);ENSG00000047579(DTNBP1);ENSG00000058335(RASGRF1);ENSG00000064300(NGFR);ENSG00000066248(NGEF);ENSG00000066933(MYO9A);ENSG00000067141(NEO1);ENSG00000068903(SIRT2);ENSG00000072071(ADGRL1);ENSG00000072315(TRPC5);ENSG0…
GO:0034329	cell junction assembly	444	0.506914	1.68765	0	0.143544	ENSG00000004142(POLDIP2);ENSG00000004399(PLXND1);ENSG00000005810(MYCBP2);ENSG00000010278(CD9);ENSG00000012504(NR1H4);ENSG00000013297(CLDN11);ENSG00000019549(SNAI2);ENSG00000021645(NRXN3);ENSG00000022355(GABRA1);ENSG00000027075(PRKCH);ENSG00000029364(SLC39A9);ENSG00000030304(MUSK);ENSG00000034971(MYOC);ENSG00000035403(VCL);ENSG00000039068(CDH1);ENSG00000040341(STAU2);ENSG00000040731(CDH10);ENSG000…
GO:0019646	aerobic electron transport chain	92	0.576413	1.68755	0	0.140686	ENSG00000004779(NDUFAB1);ENSG00000010256(UQCRC1);ENSG00000014919(COX15);ENSG00000023228(NDUFS1);ENSG00000065518(NDUFB4);ENSG00000073578(SDHA);ENSG00000088682(COQ9);ENSG00000090266(NDUFB2);ENSG00000091140(DLD);ENSG00000099795(NDUFB7);ENSG00000109390(NDUFC1);ENSG00000110717(NDUFS8);ENSG00000111775(COX6A1);ENSG00000112695(COX7A2);ENSG00000115286(NDUFS7);ENSG00000115944(COX7A2L);ENSG00000116288(PARK7…
GO:0072311	glomerular epithelial cell differentiation	23	0.725837	1.68215	0.0031746	0.150282	ENSG00000007062(PROM1);ENSG00000101384(JAG1);ENSG00000116218(NPHS2);ENSG00000125378(BMP4);ENSG00000128567(PODXL);ENSG00000129654(FOXJ1);ENSG00000134250(NOTCH2);ENSG00000136160(EDNRB);ENSG00000140575(IQGAP1);ENSG00000151490(PTPRO);ENSG00000151617(EDNRA);ENSG00000157483(MYO1E);ENSG00000161270(NPHS1);ENSG00000163884(KLF15);ENSG00000171456(ASXL1);ENSG00000172037(LAMB2);ENSG00000176692(FOXC2);ENSG0000…
GO:0036158	outer dynein arm assembly	23	0.729603	1.68188	0.00318471	0.148105	ENSG00000004838(ZMYND10);ENSG00000034239(CLXN);ENSG00000039139(DNAH5);ENSG00000080572(DNAAF6);ENSG00000105479(ODAD1);ENSG00000119661(DNAL1);ENSG00000122735(DNAI1);ENSG00000123977(DAW1);ENSG00000124721(DNAH8);ENSG00000129295(DNAAF11);ENSG00000137821(LRRC49);ENSG00000154099(DNAAF1);ENSG00000164818(DNAAF5);ENSG00000165506(DNAAF2);ENSG00000166246(DNAAF8);ENSG00000167131(CCDC103);ENSG00000169126(ODAD2…
GO:0030199	collagen fibril organization	64	0.60368	1.6797	0	0.149871	ENSG00000038295(TLL1);ENSG00000054598(FOXC1);ENSG00000060718(COL11A1);ENSG00000080573(COL5A3);ENSG00000087116(ADAMTS2);ENSG00000092969(TGFB2);ENSG00000095587(TLL2);ENSG00000099953(MMP11);ENSG00000100399(CHADL);ENSG00000105664(COMP);ENSG00000106397(PLOD3);ENSG00000106624(AEBP1);ENSG00000106799(TGFBR1);ENSG00000108821(COL1A1);ENSG00000111799(COL12A1);ENSG00000113083(LOX);ENSG00000115318(LOXL3);ENSG…
GO:0072112	glomerular visceral epithelial cell differentiation	22	0.720017	1.6767	0.00322061	0.153681	ENSG00000007062(PROM1);ENSG00000101384(JAG1);ENSG00000116218(NPHS2);ENSG00000125378(BMP4);ENSG00000128567(PODXL);ENSG00000134250(NOTCH2);ENSG00000136160(EDNRB);ENSG00000140575(IQGAP1);ENSG00000151490(PTPRO);ENSG00000151617(EDNRA);ENSG00000157483(MYO1E);ENSG00000161270(NPHS1);ENSG00000163884(KLF15);ENSG00000171456(ASXL1);ENSG00000172037(LAMB2);ENSG00000176692(FOXC2);ENSG00000176788(BASP1);ENSG0000…
GO:0036064	ciliary basal body	166	0.541212	1.675	0	0.154213	ENSG00000007047(MARK4);ENSG00000008086(CDKL5);ENSG00000011143(MKS1);ENSG00000032742(IFT88);ENSG00000042317(SPATA7);ENSG00000042781(USH2A);ENSG00000046651(OFD1);ENSG00000054282(SDCCAG8);ENSG00000068885(IFT80);ENSG00000070761(CFAP20);ENSG00000072840(EVC);ENSG00000075945(KIFAP3);ENSG00000076201(PTPN23);ENSG00000076382(SPAG5);ENSG00000076826(CAMSAP3);ENSG00000077684(JADE1);ENSG00000078674(PCM1);ENSG0…
GO:0045229	external encapsulating structure organization	327	0.51441	1.67392	0	0.153619	ENSG00000003402(CFLAR);ENSG00000004866(ST7);ENSG00000007952(NOX1);ENSG00000008516(MMP25);ENSG00000019144(PHLDB1);ENSG00000028137(TNFRSF1B);ENSG00000029559(IBSP);ENSG00000038295(TLL1);ENSG00000046653(GPM6B);ENSG00000049089(COL9A2);ENSG00000049192(ADAMTS6);ENSG00000049540(ELN);ENSG00000050767(COL23A1);ENSG00000054598(FOXC1);ENSG00000060718(COL11A1);ENSG00000065618(COL17A1);ENSG00000066056(TIE1);ENS…
GO:0015453	oxidoreduction-driven active transmembrane transporter activity	66	0.600012	1.66845	0	0.163522	ENSG00000010256(UQCRC1);ENSG00000014919(COX15);ENSG00000023228(NDUFS1);ENSG00000065518(NDUFB4);ENSG00000071967(CYBRD1);ENSG00000090266(NDUFB2);ENSG00000099795(NDUFB7);ENSG00000109390(NDUFC1);ENSG00000110717(NDUFS8);ENSG00000114395(CYB561D2);ENSG00000115286(NDUFS7);ENSG00000115944(COX7A2L);ENSG00000119013(NDUFB3);ENSG00000119421(NDUFA8);ENSG00000125356(NDUFA1);ENSG00000126267(COX6B1);ENSG000001286…
GO:0002495	antigen processing and presentation of peptide antigen via MHC class II	33	0.674696	1.66807	0	0.161529	ENSG00000019582(CD74);ENSG00000072694(FCGR2B);ENSG00000079805(DNM2);ENSG00000095970(TREM2);ENSG00000100600(LGMN);ENSG00000103490(PYCARD);ENSG00000110057(UNC93B1);ENSG00000115020(PIKFYVE);ENSG00000117984(CTSD);ENSG00000135047(CTSL);ENSG00000136943(CTSV);ENSG00000145416(MARCHF1);ENSG00000158869(FCER1G);ENSG00000163131(CTSS);ENSG00000165406(MARCHF8);ENSG00000166710(B2M);ENSG00000174080(CTSF);ENSG000…
GO:0030684	preribosome	76	0.585507	1.66797	0	0.15885	ENSG00000001497(LAS1L);ENSG00000011260(UTP18);ENSG00000053372(MRTO4);ENSG00000055044(NOP58);ENSG00000058729(RIOK2);ENSG00000065183(WDR3);ENSG00000067533(RRP15);ENSG00000079246(XRCC5);ENSG00000087269(NOP14);ENSG00000100029(PES1);ENSG00000100138(SNU13);ENSG00000101361(NOP56);ENSG00000101782(RIOK3);ENSG00000102309(PIN4);ENSG00000105202(FBL);ENSG00000108592(FTSJ3);ENSG00000108651(UTP6);ENSG0000011161…
GO:0034471	ncRNA 5'-end processing	21	0.73774	1.66699	0.00644122	0.158278	ENSG00000072506(HSD17B10);ENSG00000087269(NOP14);ENSG00000100890(PRORP);ENSG00000104356(POP1);ENSG00000105171(POP4);ENSG00000113272(THG1L);ENSG00000120800(UTP20);ENSG00000124787(RPP40);ENSG00000138385(SSB);ENSG00000146109(ABT1);ENSG00000148688(RPP30);ENSG00000152464(RPP38);ENSG00000163684(RPP14);ENSG00000164967(RPP25L);ENSG00000167272(POP5);ENSG00000172336(POP7);ENSG00000174173(TRMT10C);ENSG00000…
GO:0098742	cell-cell adhesion via plasma-membrane adhesion molecules	285	0.511845	1.66244	0	0.166274	ENSG00000005844(ITGAL);ENSG00000005884(ITGA3);ENSG00000006210(CX3CL1);ENSG00000007908(SELE);ENSG00000008300(CELSR3);ENSG00000008710(PKD1);ENSG00000009694(TENM1);ENSG00000013297(CLDN11);ENSG00000013725(CD6);ENSG00000017260(ATP2C1);ENSG00000039068(CDH1);ENSG00000040731(CDH10);ENSG00000046604(DSG2);ENSG00000051382(PIK3CB);ENSG00000060237(WNK1);ENSG00000062038(CDH3);ENSG00000066294(CD84);ENSG00000066…
GO:0061318	renal filtration cell differentiation	22	0.720017	1.65801	0.00463679	0.173958	ENSG00000007062(PROM1);ENSG00000101384(JAG1);ENSG00000116218(NPHS2);ENSG00000125378(BMP4);ENSG00000128567(PODXL);ENSG00000134250(NOTCH2);ENSG00000136160(EDNRB);ENSG00000140575(IQGAP1);ENSG00000151490(PTPRO);ENSG00000151617(EDNRA);ENSG00000157483(MYO1E);ENSG00000161270(NPHS1);ENSG00000163884(KLF15);ENSG00000171456(ASXL1);ENSG00000172037(LAMB2);ENSG00000176692(FOXC2);ENSG00000176788(BASP1);ENSG0000…
GO:0048002	antigen processing and presentation of peptide antigen	63	0.597339	1.65461	0	0.179553	ENSG00000010704(HFE);ENSG00000018280(SLC11A1);ENSG00000019582(CD74);ENSG00000072694(FCGR2B);ENSG00000079805(DNM2);ENSG00000090659(CD209);ENSG00000095970(TREM2);ENSG00000100600(LGMN);ENSG00000103490(PYCARD);ENSG00000104365(IKBKB);ENSG00000104938(CLEC4M);ENSG00000110057(UNC93B1);ENSG00000111729(CLEC4A);ENSG00000113441(LNPEP);ENSG00000115020(PIKFYVE);ENSG00000117984(CTSD);ENSG00000119912(IDE);ENSG00…
GO:0042611	MHC protein complex	24	0.703978	1.65333	0.00168067	0.179921	ENSG00000019582(CD74);ENSG00000153029(MR1);ENSG00000166710(B2M);ENSG00000179344(HLA-DQB1);ENSG00000196126(HLA-DRB1);ENSG00000196735(HLA-DQA1);ENSG00000198502(HLA-DRB5);ENSG00000204252(HLA-DOA);ENSG00000204257(HLA-DMA);ENSG00000204287(HLA-DRA);ENSG00000204525(HLA-C);ENSG00000204592(HLA-E);ENSG00000204632(HLA-G);ENSG00000204642(HLA-F);ENSG00000206503(HLA-A);ENSG00000223865(HLA-DPB1);ENSG00000231389…
GO:0030149	sphingolipid catabolic process	32	0.663759	1.65129	0.00153846	0.182685	ENSG00000049860(HEXB);ENSG00000054983(GALC);ENSG00000070610(GBA2);ENSG00000078124(ACER3);ENSG00000102393(GLA);ENSG00000103056(SMPD3);ENSG00000104763(ASAH1);ENSG00000115488(NEU2);ENSG00000115850(LCT);ENSG00000130768(SMPDL3B);ENSG00000131238(PPT1);ENSG00000135587(SMPD2);ENSG00000136699(SMPD4);ENSG00000136960(ENPP2);ENSG00000143952(VPS54);ENSG00000162139(NEU3);ENSG00000163932(PRKCD);ENSG00000166224(…
GO:0099505	regulation of presynaptic membrane potential	30	0.674096	1.6502	0.00446429	0.182532	ENSG00000011677(GABRA3);ENSG00000105464(GRIN2D);ENSG00000105737(GRIK5);ENSG00000111262(KCNA1);ENSG00000116032(GRIN3B);ENSG00000121361(KCNJ8);ENSG00000125675(GRIA3);ENSG00000129159(KCNC1);ENSG00000135643(KCNMB4);ENSG00000144285(SCN1A);ENSG00000145864(GABRB2);ENSG00000145888(GLRA1);ENSG00000146276(GABRR1);ENSG00000149403(GRIK4);ENSG00000151834(GABRA2);ENSG00000152578(GRIA4);ENSG00000155511(GRIA1);E…
GO:0036126	sperm flagellum	151	0.532177	1.64952	0	0.181492	ENSG00000004455(AK2);ENSG00000032742(IFT88);ENSG00000036257(CUL3);ENSG00000058668(ATP2B4);ENSG00000064199(SPA17);ENSG00000069849(ATP1B3);ENSG00000072062(PRKACA);ENSG00000075073(TACR2);ENSG00000077327(SPAG6);ENSG00000077549(CAPZB);ENSG00000080824(HSP90AA1);ENSG00000085978(ATG16L1);ENSG00000086288(NME8);ENSG00000088727(KIF9);ENSG00000091138(SLC26A3);ENSG00000099338(CATSPERG);ENSG00000099715(PCDH11Y…
GO:0030574	collagen catabolic process	45	0.622515	1.64745	0	0.183661	ENSG00000008516(MMP25);ENSG00000011028(MRC2);ENSG00000078098(FAP);ENSG00000087116(ADAMTS2);ENSG00000087245(MMP2);ENSG00000099953(MMP11);ENSG00000100985(MMP9);ENSG00000101439(CST3);ENSG00000102996(MMP15);ENSG00000107738(VSIR);ENSG00000118113(MMP8);ENSG00000123342(MMP19);ENSG00000124299(PEPD);ENSG00000125966(MMP24);ENSG00000135047(CTSL);ENSG00000137673(MMP7);ENSG00000137674(MMP20);ENSG00000137675(M…
GO:0061684	chaperone-mediated autophagy	16	0.768144	1.64303	0.00657895	0.192426	ENSG00000005893(LAMP2);ENSG00000057663(ATG5);ENSG00000064601(CTSA);ENSG00000080824(HSP90AA1);ENSG00000101210(EEF1A2);ENSG00000103266(STUB1);ENSG00000104852(SNRNP70);ENSG00000109971(HSPA8);ENSG00000120885(CLU);ENSG00000131095(GFAP);ENSG00000145335(SNCA);ENSG00000151929(BAG3);ENSG00000156508(EEF1A1);ENSG00000159363(ATP13A2);ENSG00000172403(SYNPO2);ENSG00000173846(PLK3)
GO:0006120	mitochondrial electron transport, NADH to ubiquinone	51	0.61994	1.64296	0.00146628	0.189708	ENSG00000004779(NDUFAB1);ENSG00000023228(NDUFS1);ENSG00000065518(NDUFB4);ENSG00000088682(COQ9);ENSG00000090266(NDUFB2);ENSG00000091140(DLD);ENSG00000099795(NDUFB7);ENSG00000109390(NDUFC1);ENSG00000110717(NDUFS8);ENSG00000115286(NDUFS7);ENSG00000116288(PARK7);ENSG00000119013(NDUFB3);ENSG00000119421(NDUFA8);ENSG00000120675(DNAJC15);ENSG00000125356(NDUFA1);ENSG00000128609(NDUFA5);ENSG00000130414(NDU…
GO:0044304	main axon	63	0.596305	1.64261	0	0.18788	ENSG00000028137(TNFRSF1B);ENSG00000034971(MYOC);ENSG00000068903(SIRT2);ENSG00000069424(KCNAB2);ENSG00000075043(KCNQ2);ENSG00000075711(DLG1);ENSG00000078018(MAP2);ENSG00000082397(EPB41L3);ENSG00000091129(NRCAM);ENSG00000104833(TUBB4A);ENSG00000105695(MAG);ENSG00000105711(SCN1B);ENSG00000108231(LGI1);ENSG00000108797(CNTNAP1);ENSG00000110436(SLC1A2);ENSG00000111262(KCNA1);ENSG00000115306(SPTBN1);ENS…
GO:0003823	antigen binding	160	0.531577	1.64165	0	0.187649	ENSG00000021488(SLC7A9);ENSG00000085265(FCN1);ENSG00000089692(LAG3);ENSG00000090659(CD209);ENSG00000092068(SLC7A8);ENSG00000101017(CD40);ENSG00000103257(SLC7A5);ENSG00000104938(CLEC4M);ENSG00000104974(LILRA1);ENSG00000105568(PPP2R1A);ENSG00000115232(ITGA4);ENSG00000116133(DHCR24);ENSG00000117090(SLAMF1);ENSG00000117091(CD48);ENSG00000122194(PLG);ENSG00000128322(IGLL1);ENSG00000132465(JCHAIN);ENSG…
GO:0000966	RNA 5'-end processing	23	0.706323	1.64158	0.008	0.18523	ENSG00000072506(HSD17B10);ENSG00000087269(NOP14);ENSG00000100890(PRORP);ENSG00000104356(POP1);ENSG00000105171(POP4);ENSG00000113272(THG1L);ENSG00000120800(UTP20);ENSG00000124787(RPP40);ENSG00000138035(PNPT1);ENSG00000138385(SSB);ENSG00000146109(ABT1);ENSG00000148688(RPP30);ENSG00000152464(RPP38);ENSG00000163684(RPP14);ENSG00000164967(RPP25L);ENSG00000167272(POP5);ENSG00000172336(POP7);ENSG0000017…
GO:0042274	ribosomal small subunit biogenesis	79	0.573519	1.64084	0	0.184624	ENSG00000007520(TSR3);ENSG00000058729(RIOK2);ENSG00000065183(WDR3);ENSG00000079246(XRCC5);ENSG00000083845(RPS5);ENSG00000087269(NOP14);ENSG00000100138(SNU13);ENSG00000101782(RIOK3);ENSG00000104884(ERCC2);ENSG00000105193(RPS16);ENSG00000105372(RPS19);ENSG00000108651(UTP6);ENSG00000112578(BYSL);ENSG00000115268(RPS15);ENSG00000115761(NOL10);ENSG00000117597(UTP25);ENSG00000118181(RPS25);ENSG000001192…
GO:0098852	lytic vacuole membrane	420	0.493378	1.63992	0	0.184115	ENSG00000001626(CFTR);ENSG00000003056(M6PR);ENSG00000005206(SPPL2B);ENSG00000005893(LAMP2);ENSG00000006125(AP2B1);ENSG00000006715(VPS41);ENSG00000008283(CYB561);ENSG00000008294(SPAG9);ENSG00000008394(MGST1);ENSG00000009790(TRAF3IP3);ENSG00000010270(STARD3NL);ENSG00000011021(CLCN6);ENSG00000011347(SYT7);ENSG00000013293(SLC7A14);ENSG00000014257(ACP3);ENSG00000019582(CD74);ENSG00000030582(GRN);ENSG0…
GO:0099645	neurotransmitter receptor localization to postsynaptic specialization membrane	28	0.682052	1.6383	0.0063593	0.186037	ENSG00000006116(CACNG3);ENSG00000008277(ADAM22);ENSG00000021645(NRXN3);ENSG00000067606(PRKCZ);ENSG00000075711(DLG1);ENSG00000076716(GPC4);ENSG00000105605(CACNG7);ENSG00000108231(LGI1);ENSG00000116473(RAP1A);ENSG00000121853(GHSR);ENSG00000124313(IQSEC2);ENSG00000132535(DLG4);ENSG00000137845(ADAM10);ENSG00000141736(ERBB2);ENSG00000144119(C1QL2);ENSG00000147162(OGT);ENSG00000156959(LHFPL4);ENSG00000…
GO:0000462	maturation of SSU-rRNA from tricistronic rRNA transcript (SSU-rRNA, 5.8S rRNA, LSU-rRNA)	38	0.636204	1.63768	0	0.184841	ENSG00000087269(NOP14);ENSG00000104884(ERCC2);ENSG00000105193(RPS16);ENSG00000105372(RPS19);ENSG00000108651(UTP6);ENSG00000112578(BYSL);ENSG00000115761(NOL10);ENSG00000117597(UTP25);ENSG00000119285(HEATR1);ENSG00000119616(FCF1);ENSG00000120158(RCL1);ENSG00000120800(UTP20);ENSG00000124541(RRP36);ENSG00000124787(RPP40);ENSG00000127311(HELB);ENSG00000129347(KRI1);ENSG00000129460(NGDN);ENSG0000013246…
GO:0009799	specification of symmetry	145	0.535574	1.63706	0	0.183968	ENSG00000004975(DVL2);ENSG00000011143(MKS1);ENSG00000039139(DNAH5);ENSG00000046651(OFD1);ENSG00000048342(CC2D2A);ENSG00000070193(FGF10);ENSG00000075290(WNT8B);ENSG00000080298(RFX3);ENSG00000080815(PSEN1);ENSG00000081189(MEF2C);ENSG00000086598(TMED2);ENSG00000096872(IFT74);ENSG00000099139(PCSK5);ENSG00000100280(AP1B1);ENSG00000100628(ASB2);ENSG00000100644(HIF1A);ENSG00000101052(IFT52);ENSG00000101…
GO:0062237	protein localization to postsynapse	48	0.610702	1.63482	0.00428571	0.187468	ENSG00000006116(CACNG3);ENSG00000006740(ARHGAP44);ENSG00000008277(ADAM22);ENSG00000021645(NRXN3);ENSG00000067606(PRKCZ);ENSG00000068400(GRIPAP1);ENSG00000069329(VPS35);ENSG00000075711(DLG1);ENSG00000076716(GPC4);ENSG00000099365(STX1B);ENSG00000102383(ZDHHC15);ENSG00000103769(RAB11A);ENSG00000104219(ZDHHC2);ENSG00000105605(CACNG7);ENSG00000108231(LGI1);ENSG00000116473(RAP1A);ENSG00000121853(GHSR);…
GO:0004190	aspartic-type endopeptidase activity	27	0.689513	1.63459	0.00782473	0.185585	ENSG00000005206(SPPL2B);ENSG00000053702(NRIP2);ENSG00000080815(PSEN1);ENSG00000096088(PGC);ENSG00000101294(HM13);ENSG00000117984(CTSD);ENSG00000131400(NAPSA);ENSG00000138600(SPPL2A);ENSG00000143801(PSEN2);ENSG00000143839(REN);ENSG00000157837(SPPL3);ENSG00000159763(PIP);ENSG00000162736(NCSTN);ENSG00000164305(CASP3);ENSG00000165806(CASP7);ENSG00000170967(DDI1);ENSG00000175352(NRIP3);ENSG00000182240…
GO:0097120	receptor localization to synapse	69	0.581499	1.6338	0	0.185398	ENSG00000006116(CACNG3);ENSG00000006740(ARHGAP44);ENSG00000008277(ADAM22);ENSG00000011600(TYROBP);ENSG00000021645(NRXN3);ENSG00000067606(PRKCZ);ENSG00000068400(GRIPAP1);ENSG00000069329(VPS35);ENSG00000075429(CACNG5);ENSG00000075461(CACNG4);ENSG00000075711(DLG1);ENSG00000076716(GPC4);ENSG00000079950(STX7);ENSG00000082458(DLG3);ENSG00000099365(STX1B);ENSG00000101350(KIF3B);ENSG00000103769(RAB11A);E…
GO:0032387	negative regulation of intracellular transport	59	0.598257	1.63315	0.0013986	0.184736	ENSG00000047410(TPR);ENSG00000067066(SP100);ENSG00000068912(ERLEC1);ENSG00000072849(DERL2);ENSG00000074695(LMAN1);ENSG00000077463(SIRT6);ENSG00000099958(DERL3);ENSG00000100401(RANGAP1);ENSG00000101311(FERMT1);ENSG00000107331(ABCA2);ENSG00000107882(SUFU);ENSG00000109846(CRYAB);ENSG00000112210(RAB23);ENSG00000112335(SNX3);ENSG00000116030(SUMO1);ENSG00000116288(PARK7);ENSG00000119185(ITGB1BP1);ENSG0…
GO:0030992	intraciliary transport particle B	18	0.743278	1.63273	0.00668896	0.183445	ENSG00000032742(IFT88);ENSG00000068885(IFT80);ENSG00000081870(HSPB11);ENSG00000096872(IFT74);ENSG00000100360(IFT27);ENSG00000101052(IFT52);ENSG00000103351(CLUAP1);ENSG00000105948(TTC26);ENSG00000109083(IFT20);ENSG00000114446(IFT57);ENSG00000118096(IFT46);ENSG00000122970(IFT81);ENSG00000128581(IFT22);ENSG00000138002(IFT172);ENSG00000162543(UBXN10);ENSG00000196659(TTC30B);ENSG00000197557(TTC30A);EN…
GO:0005775	vacuolar lumen	177	0.51863	1.63268	0	0.181365	ENSG00000001036(FUCA2);ENSG00000005381(MPO);ENSG00000005893(LAMP2);ENSG00000010404(IDS);ENSG00000011465(DCN);ENSG00000013288(MAN2B2);ENSG00000019582(CD74);ENSG00000026297(RNASET2);ENSG00000030582(GRN);ENSG00000035664(DAPK2);ENSG00000038002(AGA);ENSG00000038427(VCAN);ENSG00000049860(HEXB);ENSG00000051620(HEBP2);ENSG00000054983(GALC);ENSG00000057149(SERPINB3);ENSG00000057608(GDI2);ENSG00000063660(G…
GO:0060294	cilium movement involved in cell motility	148	0.534737	1.63249	0	0.179644	ENSG00000004809(SLC22A16);ENSG00000034239(CLXN);ENSG00000039139(DNAH5);ENSG00000058668(ATP2B4);ENSG00000064102(INTS13);ENSG00000065371(ROPN1);ENSG00000070761(CFAP20);ENSG00000075073(TACR2);ENSG00000077327(SPAG6);ENSG00000080572(DNAAF6);ENSG00000084674(APOB);ENSG00000086061(DNAJA1);ENSG00000086288(NME8);ENSG00000088727(KIF9);ENSG00000092850(TEKT2);ENSG00000100078(PLA2G3);ENSG00000100271(TTLL1);ENS…
GO:0099633	protein localization to postsynaptic specialization membrane	28	0.682052	1.63217	0.003125	0.178239	ENSG00000006116(CACNG3);ENSG00000008277(ADAM22);ENSG00000021645(NRXN3);ENSG00000067606(PRKCZ);ENSG00000075711(DLG1);ENSG00000076716(GPC4);ENSG00000105605(CACNG7);ENSG00000108231(LGI1);ENSG00000116473(RAP1A);ENSG00000121853(GHSR);ENSG00000124313(IQSEC2);ENSG00000132535(DLG4);ENSG00000137845(ADAM10);ENSG00000141736(ERBB2);ENSG00000144119(C1QL2);ENSG00000147162(OGT);ENSG00000156959(LHFPL4);ENSG00000…
GO:0030672	synaptic vesicle membrane	125	0.538324	1.63106	0	0.17844	ENSG00000003147(ICA1);ENSG00000006071(ABCC8);ENSG00000008056(SYN1);ENSG00000008282(SYPL1);ENSG00000011347(SYT7);ENSG00000033627(ATP6V0A1);ENSG00000036565(SLC18A1);ENSG00000041353(RAB27B);ENSG00000047579(DTNBP1);ENSG00000050438(SLC4A8);ENSG00000067715(SYT1);ENSG00000070961(ATP2B1);ENSG00000071553(ATP6AP1);ENSG00000075785(RAB7A);ENSG00000078053(AMPH);ENSG00000082556(OPRK1);ENSG00000085365(SCAMP1);E…
GO:0005765	lysosomal membrane	420	0.493378	1.62859	0	0.182467	ENSG00000001626(CFTR);ENSG00000003056(M6PR);ENSG00000005206(SPPL2B);ENSG00000005893(LAMP2);ENSG00000006125(AP2B1);ENSG00000006715(VPS41);ENSG00000008283(CYB561);ENSG00000008294(SPAG9);ENSG00000008394(MGST1);ENSG00000009790(TRAF3IP3);ENSG00000010270(STARD3NL);ENSG00000011021(CLCN6);ENSG00000011347(SYT7);ENSG00000013293(SLC7A14);ENSG00000014257(ACP3);ENSG00000019582(CD74);ENSG00000030582(GRN);ENSG0…
GO:0099501	exocytic vesicle membrane	125	0.538324	1.62759	0	0.182935	ENSG00000003147(ICA1);ENSG00000006071(ABCC8);ENSG00000008056(SYN1);ENSG00000008282(SYPL1);ENSG00000011347(SYT7);ENSG00000033627(ATP6V0A1);ENSG00000036565(SLC18A1);ENSG00000041353(RAB27B);ENSG00000047579(DTNBP1);ENSG00000050438(SLC4A8);ENSG00000067715(SYT1);ENSG00000070961(ATP2B1);ENSG00000071553(ATP6AP1);ENSG00000075785(RAB7A);ENSG00000078053(AMPH);ENSG00000082556(OPRK1);ENSG00000085365(SCAMP1);E…
GO:0097722	sperm motility	136	0.535323	1.62734	0	0.181334	ENSG00000004809(SLC22A16);ENSG00000034239(CLXN);ENSG00000039139(DNAH5);ENSG00000058668(ATP2B4);ENSG00000064102(INTS13);ENSG00000065371(ROPN1);ENSG00000075073(TACR2);ENSG00000077327(SPAG6);ENSG00000080572(DNAAF6);ENSG00000084674(APOB);ENSG00000086061(DNAJA1);ENSG00000086288(NME8);ENSG00000088727(KIF9);ENSG00000092850(TEKT2);ENSG00000100078(PLA2G3);ENSG00000100271(TTLL1);ENSG00000100346(CACNA1I);EN…
GO:0030317	flagellated sperm motility	136	0.535323	1.62699	0	0.180029	ENSG00000004809(SLC22A16);ENSG00000034239(CLXN);ENSG00000039139(DNAH5);ENSG00000058668(ATP2B4);ENSG00000064102(INTS13);ENSG00000065371(ROPN1);ENSG00000075073(TACR2);ENSG00000077327(SPAG6);ENSG00000080572(DNAAF6);ENSG00000084674(APOB);ENSG00000086061(DNAJA1);ENSG00000086288(NME8);ENSG00000088727(KIF9);ENSG00000092850(TEKT2);ENSG00000100078(PLA2G3);ENSG00000100271(TTLL1);ENSG00000100346(CACNA1I);EN…
GO:0097546	ciliary base	47	0.609193	1.62581	0.00144928	0.180779	ENSG00000005249(PRKAR2B);ENSG00000032742(IFT88);ENSG00000053918(KCNQ1);ENSG00000072062(PRKACA);ENSG00000073464(CLCN4);ENSG00000074047(GLI2);ENSG00000078246(TULP3);ENSG00000080823(MOK);ENSG00000101052(IFT52);ENSG00000103351(CLUAP1);ENSG00000105948(TTC26);ENSG00000106571(GLI3);ENSG00000107882(SUFU);ENSG00000108946(PRKAR1A);ENSG00000109083(IFT20);ENSG00000110318(CEP126);ENSG00000111087(GLI1);ENSG000…
GO:0052689	carboxylic ester hydrolase activity	137	0.536575	1.62403	0	0.18328	ENSG00000005421(PON1);ENSG00000006007(GDE1);ENSG00000006757(PNPLA4);ENSG00000011009(LYPLA2);ENSG00000011376(LARS2);ENSG00000032444(PNPLA6);ENSG00000049239(H6PD);ENSG00000067704(IARS2);ENSG00000069764(PLA2G10);ENSG00000070614(NDST1);ENSG00000074416(MGLL);ENSG00000079435(LIPE);ENSG00000079462(PAFAH1B3);ENSG00000085788(DDHD2);ENSG00000087085(ACHE);ENSG00000090861(AARS1);ENSG00000100078(PLA2G3);ENSG0…
GO:0046337	phosphatidylethanolamine metabolic process	29	0.677773	1.62344	0.00787402	0.182765	ENSG00000069764(PLA2G10);ENSG00000100078(PLA2G3);ENSG00000100288(CHKB);ENSG00000100439(ABHD4);ENSG00000103066(PLA2G15);ENSG00000110721(CHKA);ENSG00000117215(PLA2G2D);ENSG00000127252(PLAAT1);ENSG00000130304(SLC27A1);ENSG00000133321(PLAAT4);ENSG00000133328(PLAAT2);ENSG00000134255(CEPT1);ENSG00000135241(PNPLA8);ENSG00000138018(SELENOI);ENSG00000138744(NAAA);ENSG00000139163(ETNK1);ENSG00000143845(ETN…
GO:0001946	lymphangiogenesis	17	0.755839	1.6229	0.0109546	0.182212	ENSG00000037280(FLT4);ENSG00000054598(FOXC1);ENSG00000066056(TIE1);ENSG00000071246(VASH1);ENSG00000107758(PPP3CB);ENSG00000114739(ACVR2B);ENSG00000117707(PROX1);ENSG00000139567(ACVRL1);ENSG00000142627(EPHA2);ENSG00000150630(VEGFC);ENSG00000152104(PTPN14);ENSG00000162493(PDPN);ENSG00000176435(CLEC14A);ENSG00000176692(FOXC2);ENSG00000183287(CCBE1);ENSG00000203883(SOX18);ENSG00000204217(BMPR2)
GO:0008038	neuron recognition	49	0.605688	1.62214	0.00303951	0.18235	ENSG00000004399(PLXND1);ENSG00000044524(EPHA3);ENSG00000085552(IGSF9);ENSG00000091129(NRCAM);ENSG00000095713(CRTAC1);ENSG00000099250(NRP1);ENSG00000105429(MEGF8);ENSG00000108947(EFNB3);ENSG00000112902(SEMA5A);ENSG00000113555(PCDH12);ENSG00000115310(RTN4);ENSG00000116106(EPHA4);ENSG00000118432(CNR1);ENSG00000120332(TNN);ENSG00000121966(CXCR4);ENSG00000129116(PALLD);ENSG00000132821(VSTM2L);ENSG0000…
GO:0023026	MHC class II protein complex binding	25	0.689082	1.61872	0.00615385	0.189202	ENSG00000010610(CD4);ENSG00000019582(CD74);ENSG00000067225(PKM);ENSG00000080824(HSP90AA1);ENSG00000096384(HSP90AB1);ENSG00000108953(YWHAE);ENSG00000109971(HSPA8);ENSG00000110651(CD81);ENSG00000122359(ANXA11);ENSG00000143153(ATP1B1);ENSG00000156738(MS4A1);ENSG00000166710(B2M);ENSG00000196126(HLA-DRB1);ENSG00000196735(HLA-DQA1);ENSG00000198502(HLA-DRB5);ENSG00000204252(HLA-DOA);ENSG00000204257(HLA-…
GO:0002177	manchette	19	0.735263	1.61867	0.00792393	0.187343	ENSG00000109083(IFT20);ENSG00000112530(PACRG);ENSG00000114473(IQCG);ENSG00000117477(CCDC181);ENSG00000132341(RAN);ENSG00000141577(CEP131);ENSG00000143553(SNAPIN);ENSG00000152582(SPEF2);ENSG00000155530(LRGUK);ENSG00000155761(SPAG17);ENSG00000163075(CFAP221);ENSG00000163818(LZTFL1);ENSG00000164972(C9orf24);ENSG00000165209(STRBP);ENSG00000178125(PPP1R42);ENSG00000183246(RIMBP3C);ENSG00000197889(MEIG…
GO:0042613	MHC class II protein complex	17	0.748389	1.61843	0.00822368	0.186073	ENSG00000019582(CD74);ENSG00000166710(B2M);ENSG00000179344(HLA-DQB1);ENSG00000196126(HLA-DRB1);ENSG00000196735(HLA-DQA1);ENSG00000198502(HLA-DRB5);ENSG00000204252(HLA-DOA);ENSG00000204257(HLA-DMA);ENSG00000204287(HLA-DRA);ENSG00000223865(HLA-DPB1);ENSG00000231389(HLA-DPA1);ENSG00000232629(HLA-DQB2);ENSG00000237541(HLA-DQA2);ENSG00000241106(HLA-DOB);ENSG00000242574(HLA-DMB);ENSG00000248993(HLA-DMB…
GO:0009855	determination of bilateral symmetry	144	0.529628	1.61793	0	0.185408	ENSG00000004975(DVL2);ENSG00000011143(MKS1);ENSG00000039139(DNAH5);ENSG00000046651(OFD1);ENSG00000048342(CC2D2A);ENSG00000070193(FGF10);ENSG00000075290(WNT8B);ENSG00000080298(RFX3);ENSG00000080815(PSEN1);ENSG00000081189(MEF2C);ENSG00000086598(TMED2);ENSG00000096872(IFT74);ENSG00000099139(PCSK5);ENSG00000100280(AP1B1);ENSG00000100628(ASB2);ENSG00000100644(HIF1A);ENSG00000101052(IFT52);ENSG00000101…
GO:0070001	aspartic-type peptidase activity	28	0.674723	1.61527	0.0064	0.190213	ENSG00000005206(SPPL2B);ENSG00000053702(NRIP2);ENSG00000080815(PSEN1);ENSG00000096088(PGC);ENSG00000101294(HM13);ENSG00000117984(CTSD);ENSG00000131400(NAPSA);ENSG00000138600(SPPL2A);ENSG00000143801(PSEN2);ENSG00000143839(REN);ENSG00000157837(SPPL3);ENSG00000159763(PIP);ENSG00000162736(NCSTN);ENSG00000164305(CASP3);ENSG00000165806(CASP7);ENSG00000170967(DDI1);ENSG00000175352(NRIP3);ENSG00000182240…
GO:1902414	protein localization to cell junction	110	0.541016	1.61462	0	0.18996	ENSG00000006116(CACNG3);ENSG00000006740(ARHGAP44);ENSG00000008277(ADAM22);ENSG00000021645(NRXN3);ENSG00000035403(VCL);ENSG00000040341(STAU2);ENSG00000041353(RAB27B);ENSG00000050748(MAPK9);ENSG00000067606(PRKCZ);ENSG00000068400(GRIPAP1);ENSG00000069329(VPS35);ENSG00000073712(FERMT2);ENSG00000075624(ACTB);ENSG00000075711(DLG1);ENSG00000076716(GPC4);ENSG00000082126(MPP4);ENSG00000096696(DSP);ENSG000…
GO:0004177	aminopeptidase activity	39	0.618063	1.61439	0.0030722	0.188691	ENSG00000002549(LAP3);ENSG00000072657(TRHDE);ENSG00000074603(DPP8);ENSG00000088926(F11);ENSG00000102996(MMP15);ENSG00000103811(CTSH);ENSG00000108039(XPNPEP1);ENSG00000108578(BLMH);ENSG00000111142(METAP2);ENSG00000111144(LTA4H);ENSG00000113441(LNPEP);ENSG00000122121(XPNPEP2);ENSG00000123992(DNPEP);ENSG00000124299(PEPD);ENSG00000134900(TPP2);ENSG00000138792(ENPEP);ENSG00000141279(NPEPPS);ENSG000001…
GO:0007018	microtubule-based movement	421	0.482074	1.61385	0	0.188049	ENSG00000004809(SLC22A16);ENSG00000004838(ZMYND10);ENSG00000007168(PAFAH1B1);ENSG00000007174(DNAH9);ENSG00000010361(FUZ);ENSG00000021574(SPAST);ENSG00000032742(IFT88);ENSG00000034239(CLXN);ENSG00000039139(DNAH5);ENSG00000040341(STAU2);ENSG00000041353(RAB27B);ENSG00000046651(OFD1);ENSG00000047578(KATNIP);ENSG00000047579(DTNBP1);ENSG00000047849(MAP4);ENSG00000054523(KIF1B);ENSG00000054654(SYNE2);EN…
GO:0016712	oxidoreductase activity, acting on paired donors, with incorporation or reduction of molecular oxygen, reduced flavin or flavoprotein as one donor, and incorporation of one atom of oxygen	40	0.619962	1.61383	0.0014881	0.186273	ENSG00000021461(CYP3A43);ENSG00000073067(CYP2W1);ENSG00000100197(CYP2D6);ENSG00000100292(HMOX1);ENSG00000103415(HMOX2);ENSG00000106258(CYP3A5);ENSG00000108242(CYP2C18);ENSG00000119723(COQ6);ENSG00000130649(CYP2E1);ENSG00000134716(CYP2J2);ENSG00000137869(CYP19A1);ENSG00000138061(CYP1B1);ENSG00000138109(CYP2C9);ENSG00000138115(CYP2C8);ENSG00000140465(CYP1A1);ENSG00000140505(CYP1A2);ENSG00000142973(…
GO:0030490	maturation of SSU-rRNA	54	0.596234	1.61229	0.00145349	0.18784	ENSG00000007520(TSR3);ENSG00000058729(RIOK2);ENSG00000065183(WDR3);ENSG00000087269(NOP14);ENSG00000100138(SNU13);ENSG00000101782(RIOK3);ENSG00000104884(ERCC2);ENSG00000105193(RPS16);ENSG00000105372(RPS19);ENSG00000108651(UTP6);ENSG00000112578(BYSL);ENSG00000115761(NOL10);ENSG00000117597(UTP25);ENSG00000119285(HEATR1);ENSG00000119616(FCF1);ENSG00000120158(RCL1);ENSG00000120800(UTP20);ENSG000001243…
GO:0061512	protein localization to cilium	69	0.573479	1.60826	0.00141643	0.195807	ENSG00000004838(ZMYND10);ENSG00000029725(RABEP1);ENSG00000042317(SPATA7);ENSG00000048342(CC2D2A);ENSG00000057608(GDI2);ENSG00000058453(CROCC);ENSG00000065371(ROPN1);ENSG00000068885(IFT80);ENSG00000078246(TULP3);ENSG00000082701(GSK3B);ENSG00000086300(SNX10);ENSG00000090565(RAB11FIP3);ENSG00000100083(GGA1);ENSG00000100554(ATP6V1D);ENSG00000102935(ZNF423);ENSG00000104804(TULP2);ENSG00000105877(DNAH1…
GO:0098918	structural constituent of synapse	23	0.688353	1.60768	0.00771605	0.195548	ENSG00000072110(ACTN1);ENSG00000075624(ACTB);ENSG00000075711(DLG1);ENSG00000082805(ERC1);ENSG00000100285(NEFH);ENSG00000108852(MPP2);ENSG00000132535(DLG4);ENSG00000136279(DBNL);ENSG00000148798(INA);ENSG00000152413(HOMER1);ENSG00000161681(SHANK1);ENSG00000162105(SHANK2);ENSG00000164061(BSN);ENSG00000165917(RAPSN);ENSG00000169067(ACTBL2);ENSG00000173898(SPTBN2);ENSG00000175029(CTBP2);ENSG0000018400…
GO:0006904	vesicle docking involved in exocytosis	44	0.623477	1.60687	0.00441826	0.195965	ENSG00000001626(CFTR);ENSG00000049245(VAMP3);ENSG00000070367(EXOC5);ENSG00000076944(STXBP2);ENSG00000084733(RAB10);ENSG00000090989(EXOC1);ENSG00000099365(STX1B);ENSG00000100568(VTI1B);ENSG00000101298(SNPH);ENSG00000104142(VPS18);ENSG00000104164(BLOC1S6);ENSG00000105514(RAB3D);ENSG00000105649(RAB3A);ENSG00000106089(STX1A);ENSG00000106636(YKT6);ENSG00000112685(EXOC2);ENSG00000115956(PLEK);ENSG00000…
GO:0005747	mitochondrial respiratory chain complex I	53	0.593652	1.60412	0.00441176	0.201282	ENSG00000004779(NDUFAB1);ENSG00000023228(NDUFS1);ENSG00000065518(NDUFB4);ENSG00000090266(NDUFB2);ENSG00000099795(NDUFB7);ENSG00000105341(DMAC2);ENSG00000109390(NDUFC1);ENSG00000110074(FOXRED1);ENSG00000110717(NDUFS8);ENSG00000115286(NDUFS7);ENSG00000119013(NDUFB3);ENSG00000119421(NDUFA8);ENSG00000125356(NDUFA1);ENSG00000128609(NDUFA5);ENSG00000130414(NDUFA10);ENSG00000131495(NDUFA2);ENSG000001365…
GO:0021952	central nervous system projection neuron axonogenesis	29	0.670813	1.60408	0.00457317	0.199524	ENSG00000005810(MYCBP2);ENSG00000007168(PAFAH1B1);ENSG00000074047(GLI2);ENSG00000077279(DCX);ENSG00000085433(WDR47);ENSG00000100503(NIN);ENSG00000104133(SPG11);ENSG00000105711(SCN1B);ENSG00000111678(C12orf57);ENSG00000112333(NR2E1);ENSG00000116106(EPHA4);ENSG00000133083(DCLK1);ENSG00000133216(EPHB2);ENSG00000140937(CDH11);ENSG00000145147(SLIT2);ENSG00000147862(NFIB);ENSG00000153234(NR4A2);ENSG000…
GO:0035567	non-canonical Wnt signaling pathway	68	0.573525	1.60158	0.00277008	0.204209	ENSG00000004975(DVL2);ENSG00000008300(CELSR3);ENSG00000011143(MKS1);ENSG00000015133(CCDC88C);ENSG00000034971(MYOC);ENSG00000067560(RHOA);ENSG00000068885(IFT80);ENSG00000070831(CDC42);ENSG00000075275(CELSR1);ENSG00000076716(GPC4);ENSG00000085741(WNT11);ENSG00000087095(NLK);ENSG00000097007(ABL1);ENSG00000100592(DAAM1);ENSG00000101222(SPEF1);ENSG00000104290(FZD3);ENSG00000104332(SFRP1);ENSG000001055…
GO:0005774	vacuolar membrane	464	0.476501	1.60096	0	0.204084	ENSG00000001626(CFTR);ENSG00000003056(M6PR);ENSG00000005206(SPPL2B);ENSG00000005893(LAMP2);ENSG00000006125(AP2B1);ENSG00000006715(VPS41);ENSG00000008283(CYB561);ENSG00000008294(SPAG9);ENSG00000008394(MGST1);ENSG00000009790(TRAF3IP3);ENSG00000010270(STARD3NL);ENSG00000011021(CLCN6);ENSG00000011347(SYT7);ENSG00000013293(SLC7A14);ENSG00000014257(ACP3);ENSG00000019582(CD74);ENSG00000023287(RB1CC1);EN…
GO:0007368	determination of left/right symmetry	135	0.523791	1.59972	0	0.205731	ENSG00000004975(DVL2);ENSG00000011143(MKS1);ENSG00000039139(DNAH5);ENSG00000046651(OFD1);ENSG00000048342(CC2D2A);ENSG00000070193(FGF10);ENSG00000080298(RFX3);ENSG00000080815(PSEN1);ENSG00000081189(MEF2C);ENSG00000086598(TMED2);ENSG00000096872(IFT74);ENSG00000099139(PCSK5);ENSG00000100280(AP1B1);ENSG00000100628(ASB2);ENSG00000100644(HIF1A);ENSG00000101052(IFT52);ENSG00000101350(KIF3B);ENSG00000101…
GO:0015012	heparan sulfate proteoglycan biosynthetic process	34	0.644151	1.5989	0.00598802	0.206004	ENSG00000002587(HS3ST1);ENSG00000012232(EXTL3);ENSG00000015532(XYLT2);ENSG00000070614(NDST1);ENSG00000103489(XYLT1);ENSG00000109814(UGDH);ENSG00000111817(DSE);ENSG00000122254(HS3ST2);ENSG00000125304(TM9SF2);ENSG00000125430(HS3ST3B1);ENSG00000130958(SLC35D2);ENSG00000136720(HS6ST1);ENSG00000138604(GLCE);ENSG00000138653(NDST4);ENSG00000147408(CSGALNACT1);ENSG00000148737(TCF7L2);ENSG00000149541(B3GA…
GO:0051491	positive regulation of filopodium assembly	31	0.65075	1.59834	0.0118694	0.20556	ENSG00000006451(RALA);ENSG00000009694(TENM1);ENSG00000070831(CDC42);ENSG00000071909(MYO3B);ENSG00000075618(FSCN1);ENSG00000095777(MYO3A);ENSG00000099250(NRP1);ENSG00000099864(PALM);ENSG00000102081(FMR1);ENSG00000106299(WASL);ENSG00000106799(TGFBR1);ENSG00000107954(NEURL1);ENSG00000111913(RIPOR2);ENSG00000112658(SRF);ENSG00000113657(DPYSL3);ENSG00000117598(PLPPR5);ENSG00000119699(TGFB3);ENSG000001…
GO:0070593	dendrite self-avoidance	17	0.735921	1.59632	0.008	0.208949	ENSG00000085552(IGSF9);ENSG00000120332(TNN);ENSG00000129116(PALLD);ENSG00000132821(VSTM2L);ENSG00000134115(CNTN6);ENSG00000138347(MYPN);ENSG00000144619(CNTN4);ENSG00000154133(ROBO4);ENSG00000154134(ROBO3);ENSG00000156642(NPTN);ENSG00000162614(NEXN);ENSG00000170571(EMB);ENSG00000171587(DSCAM);ENSG00000172270(BSG);ENSG00000177103(DSCAML1);ENSG00000182197(EXT1);ENSG00000184144(CNTN2)
GO:0005858	axonemal dynein complex	24	0.695108	1.59595	0.0137195	0.207991	ENSG00000007174(DNAH9);ENSG00000039139(DNAH5);ENSG00000086288(NME8);ENSG00000105479(ODAD1);ENSG00000114841(DNAH1);ENSG00000115423(DNAH6);ENSG00000118307(DNAI7);ENSG00000118997(DNAH7);ENSG00000119661(DNAL1);ENSG00000122735(DNAI1);ENSG00000124721(DNAH8);ENSG00000139537(CCDC65);ENSG00000152763(DNAI4);ENSG00000156042(CFAP70);ENSG00000157856(DRC1);ENSG00000158486(DNAH3);ENSG00000162643(DNAI3);ENSG0000…
GO:0005518	collagen binding	70	0.566163	1.59537	0.00137174	0.207663	ENSG00000005884(ITGA3);ENSG00000011028(MRC2);ENSG00000011465(DCN);ENSG00000026508(CD44);ENSG00000030304(MUSK);ENSG00000042781(USH2A);ENSG00000080573(COL5A3);ENSG00000087085(ACHE);ENSG00000087303(NID2);ENSG00000088053(GP6);ENSG00000100311(PDGFB);ENSG00000100399(CHADL);ENSG00000100473(COCH);ENSG00000100985(MMP9);ENSG00000101665(SMAD7);ENSG00000105664(COMP);ENSG00000106333(PCOLCE);ENSG00000106624(AE…
GO:0120293	dynein axonemal particle	20	0.714837	1.59443	0.0130081	0.208327	ENSG00000004838(ZMYND10);ENSG00000065268(WDR18);ENSG00000096384(HSP90AB1);ENSG00000104450(SPAG1);ENSG00000122735(DNAI1);ENSG00000129295(DNAAF11);ENSG00000152763(DNAI4);ENSG00000163879(DNALI1);ENSG00000164818(DNAAF5);ENSG00000165506(DNAAF2);ENSG00000166246(DNAAF8);ENSG00000167646(DNAAF3);ENSG00000168439(STIP1);ENSG00000171595(DNAI2);ENSG00000175792(RUVBL1);ENSG00000181322(NME9);ENSG00000183207(RUV…
GO:0005005	transmembrane-ephrin receptor activity	16	0.736823	1.59259	0.0066335	0.211182	ENSG00000044524(EPHA3);ENSG00000070886(EPHA8);ENSG00000080224(EPHA6);ENSG00000108947(EFNB3);ENSG00000116106(EPHA4);ENSG00000133216(EPHB2);ENSG00000135333(EPHA7);ENSG00000142627(EPHA2);ENSG00000143590(EFNA3);ENSG00000145242(EPHA5);ENSG00000146904(EPHA1);ENSG00000154928(EPHB1);ENSG00000182580(EPHB3);ENSG00000183317(EPHA10);ENSG00000196411(EPHB4);ENSG00000243364(EFNA4)
GO:0042775	mitochondrial ATP synthesis coupled electron transport	100	0.54103	1.59228	0.00138313	0.210286	ENSG00000004779(NDUFAB1);ENSG00000010256(UQCRC1);ENSG00000014919(COX15);ENSG00000015475(BID);ENSG00000023228(NDUFS1);ENSG00000065518(NDUFB4);ENSG00000073578(SDHA);ENSG00000088682(COQ9);ENSG00000090266(NDUFB2);ENSG00000091140(DLD);ENSG00000099795(NDUFB7);ENSG00000102125(TAFAZZIN);ENSG00000106153(CHCHD2);ENSG00000109390(NDUFC1);ENSG00000110717(NDUFS8);ENSG00000111775(COX6A1);ENSG00000112695(COX7A2)…
GO:0150034	distal axon	279	0.491194	1.59196	0	0.209443	ENSG00000003393(ALS2);ENSG00000004478(FKBP4);ENSG00000005379(TSPOAP1);ENSG00000005884(ITGA3);ENSG00000007168(PAFAH1B1);ENSG00000008086(CDKL5);ENSG00000015592(STMN4);ENSG00000018189(RUFY3);ENSG00000036565(SLC18A1);ENSG00000036828(CASR);ENSG00000040608(RTN4R);ENSG00000042781(USH2A);ENSG00000047579(DTNBP1);ENSG00000050438(SLC4A8);ENSG00000054356(PTPRN);ENSG00000058335(RASGRF1);ENSG00000064300(NGFR);…
GO:0042734	presynaptic membrane	163	0.513889	1.59041	0	0.211602	ENSG00000005884(ITGA3);ENSG00000011347(SYT7);ENSG00000011677(GABRA3);ENSG00000018236(CNTN1);ENSG00000040731(CDH10);ENSG00000047617(ANO2);ENSG00000050438(SLC4A8);ENSG00000058668(ATP2B4);ENSG00000064547(LPAR2);ENSG00000064692(SNCAIP);ENSG00000065609(SNAP91);ENSG00000067715(SYT1);ENSG00000067842(ATP2B3);ENSG00000068400(GRIPAP1);ENSG00000070961(ATP2B1);ENSG00000072071(ADGRL1);ENSG00000073670(ADAM11);…
GO:0099634	postsynaptic specialization membrane	123	0.529545	1.59032	0	0.21015	ENSG00000006116(CACNG3);ENSG00000008277(ADAM22);ENSG00000011677(GABRA3);ENSG00000022840(RNF10);ENSG00000040731(CDH10);ENSG00000075429(CACNG5);ENSG00000075461(CACNG4);ENSG00000075711(DLG1);ENSG00000077943(ITGA8);ENSG00000091129(NRCAM);ENSG00000099957(P2RX6);ENSG00000101463(SYNDIG1);ENSG00000104863(LIN7B);ENSG00000105426(PTPRS);ENSG00000105464(GRIN2D);ENSG00000105605(CACNG7);ENSG00000105737(GRIK5);…
GO:0006858	extracellular transport	44	0.602601	1.59008	0.00295421	0.209141	ENSG00000007174(DNAH9);ENSG00000039139(DNAH5);ENSG00000046651(OFD1);ENSG00000047578(KATNIP);ENSG00000064199(SPA17);ENSG00000074319(TSG101);ENSG00000077327(SPAG6);ENSG00000080298(RFX3);ENSG00000100271(TTLL1);ENSG00000105877(DNAH11);ENSG00000109062(SLC9A3R1);ENSG00000109944(JHY);ENSG00000112981(NME5);ENSG00000113971(NPHP3);ENSG00000114841(DNAH1);ENSG00000122735(DNAI1);ENSG00000123977(DAW1);ENSG0000…
GO:0035372	protein localization to microtubule	19	0.715047	1.58741	0.0107858	0.214498	ENSG00000080561(MID2);ENSG00000084764(MAPRE3);ENSG00000097007(ABL1);ENSG00000101367(MAPRE1);ENSG00000101871(MID1);ENSG00000107362(ABHD17B);ENSG00000107404(DVL1);ENSG00000119878(CRIPT);ENSG00000128881(TTBK2);ENSG00000129968(ABHD17A);ENSG00000131504(DIAPH1);ENSG00000136379(ABHD17C);ENSG00000138182(KIF20B);ENSG00000153187(HNRNPU);ENSG00000166963(MAP1A);ENSG00000166974(MAPRE2);ENSG00000185340(GAS2L1)…
GO:0140359	ABC-type transporter activity	50	0.595304	1.58664	0.0060241	0.21469	ENSG00000001626(CFTR);ENSG00000004846(ABCB5);ENSG00000005471(ABCB4);ENSG00000006071(ABCC8);ENSG00000017797(RALBP1);ENSG00000023839(ABCC2);ENSG00000064687(ABCA7);ENSG00000069431(ABCC9);ENSG00000073734(ABCB11);ENSG00000085563(ABCB1);ENSG00000091262(ABCC6);ENSG00000101986(ABCD1);ENSG00000103222(ABCC1);ENSG00000105726(ATP13A1);ENSG00000107331(ABCA2);ENSG00000108846(ABCC3);ENSG00000114770(ABCC5);ENSG0…
GO:0042773	ATP synthesis coupled electron transport	100	0.54103	1.58645	0.00131752	0.213369	ENSG00000004779(NDUFAB1);ENSG00000010256(UQCRC1);ENSG00000014919(COX15);ENSG00000015475(BID);ENSG00000023228(NDUFS1);ENSG00000065518(NDUFB4);ENSG00000073578(SDHA);ENSG00000088682(COQ9);ENSG00000090266(NDUFB2);ENSG00000091140(DLD);ENSG00000099795(NDUFB7);ENSG00000102125(TAFAZZIN);ENSG00000106153(CHCHD2);ENSG00000109390(NDUFC1);ENSG00000110717(NDUFS8);ENSG00000111775(COX6A1);ENSG00000112695(COX7A2)…
GO:0007224	smoothened signaling pathway	150	0.515961	1.58569	0	0.213577	ENSG00000005339(CREBBP);ENSG00000007372(PAX6);ENSG00000010361(FUZ);ENSG00000011143(MKS1);ENSG00000044115(CTNNA1);ENSG00000048342(CC2D2A);ENSG00000054392(HHAT);ENSG00000064309(CDON);ENSG00000064393(HIPK2);ENSG00000066468(FGFR2);ENSG00000068885(IFT80);ENSG00000069667(RORA);ENSG00000070193(FGF10);ENSG00000070614(NDST1);ENSG00000072062(PRKACA);ENSG00000072840(EVC);ENSG00000074047(GLI2);ENSG0000007824…
GO:0045271	respiratory chain complex I	53	0.593652	1.58546	0.00147493	0.212455	ENSG00000004779(NDUFAB1);ENSG00000023228(NDUFS1);ENSG00000065518(NDUFB4);ENSG00000090266(NDUFB2);ENSG00000099795(NDUFB7);ENSG00000105341(DMAC2);ENSG00000109390(NDUFC1);ENSG00000110074(FOXRED1);ENSG00000110717(NDUFS8);ENSG00000115286(NDUFS7);ENSG00000119013(NDUFB3);ENSG00000119421(NDUFA8);ENSG00000125356(NDUFA1);ENSG00000128609(NDUFA5);ENSG00000130414(NDUFA10);ENSG00000131495(NDUFA2);ENSG000001365…
GO:0005201	extracellular matrix structural constituent	174	0.507126	1.58535	0	0.211083	ENSG00000010610(CD4);ENSG00000011201(ANOS1);ENSG00000011465(DCN);ENSG00000038427(VCAN);ENSG00000041982(TNC);ENSG00000049089(COL9A2);ENSG00000049323(LTBP1);ENSG00000049540(ELN);ENSG00000050767(COL23A1);ENSG00000053747(LAMA3);ENSG00000058085(LAMC2);ENSG00000060718(COL11A1);ENSG00000065618(COL17A1);ENSG00000077942(FBLN1);ENSG00000080573(COL5A3);ENSG00000081052(COL4A4);ENSG00000081148(IMPG2);ENSG0000…
GO:0034312	diol biosynthetic process	22	0.670459	1.58457	0.0129032	0.211579	ENSG00000063176(SPHK2);ENSG00000078124(ACER3);ENSG00000090054(SPTLC1);ENSG00000100596(SPTLC2);ENSG00000104763(ASAH1);ENSG00000107331(ABCA2);ENSG00000116096(SPR);ENSG00000131979(GCH1);ENSG00000132570(PCBD2);ENSG00000150787(PTS);ENSG00000151552(QDPR);ENSG00000165389(SPTSSA);ENSG00000166228(PCBD1);ENSG00000167769(ACER1);ENSG00000172296(SPTLC3);ENSG00000176170(SPHK1);ENSG00000177076(ACER2);ENSG000001…
GO:0045671	negative regulation of osteoclast differentiation	32	0.631122	1.58402	0.00578871	0.211647	ENSG00000012223(LTF);ENSG00000066405(CLDN18);ENSG00000070404(FSTL3);ENSG00000077585(GPR137B);ENSG00000104332(SFRP1);ENSG00000109670(FBXW7);ENSG00000110680(CALCA);ENSG00000113520(IL4);ENSG00000121351(IAPP);ENSG00000123610(TNFAIP6);ENSG00000128606(LRRC17);ENSG00000131788(PIAS3);ENSG00000135898(GPR55);ENSG00000136869(TLR4);ENSG00000145022(TCTA);ENSG00000145675(PIK3R1);ENSG00000152154(TMEM178A);ENSG0…
GO:0030964	NADH dehydrogenase complex	53	0.593652	1.58382	0.0028169	0.21053	ENSG00000004779(NDUFAB1);ENSG00000023228(NDUFS1);ENSG00000065518(NDUFB4);ENSG00000090266(NDUFB2);ENSG00000099795(NDUFB7);ENSG00000105341(DMAC2);ENSG00000109390(NDUFC1);ENSG00000110074(FOXRED1);ENSG00000110717(NDUFS8);ENSG00000115286(NDUFS7);ENSG00000119013(NDUFB3);ENSG00000119421(NDUFA8);ENSG00000125356(NDUFA1);ENSG00000128609(NDUFA5);ENSG00000130414(NDUFA10);ENSG00000131495(NDUFA2);ENSG000001365…
GO:0140029	exocytic process	86	0.553371	1.58144	0	0.215313	ENSG00000001626(CFTR);ENSG00000010671(BTK);ENSG00000049245(VAMP3);ENSG00000067715(SYT1);ENSG00000070367(EXOC5);ENSG00000076944(STXBP2);ENSG00000080815(PSEN1);ENSG00000084733(RAB10);ENSG00000089169(RPH3A);ENSG00000090989(EXOC1);ENSG00000092531(SNAP23);ENSG00000099365(STX1B);ENSG00000099940(SNAP29);ENSG00000100078(PLA2G3);ENSG00000100568(VTI1B);ENSG00000101298(SNPH);ENSG00000103496(STX4);ENSG000001…
GO:0032233	positive regulation of actin filament bundle assembly	63	0.578113	1.57838	0.002849	0.221622	ENSG00000006210(CX3CL1);ENSG00000034971(MYOC);ENSG00000050327(ARHGEF5);ENSG00000064042(LIMCH1);ENSG00000067560(RHOA);ENSG00000070087(PFN2);ENSG00000070831(CDC42);ENSG00000073712(FERMT2);ENSG00000074964(ARHGEF10L);ENSG00000079337(RAPGEF3);ENSG00000079691(CARMIL1);ENSG00000085741(WNT11);ENSG00000089159(PXN);ENSG00000097007(ABL1);ENSG00000099250(NRP1);ENSG00000100034(PPM1F);ENSG00000102760(RGCC);ENS…
GO:0042475	odontogenesis of dentin-containing tooth	93	0.546679	1.57722	0	0.223014	ENSG00000001626(CFTR);ENSG00000044115(CTNNA1);ENSG00000054598(FOXC1);ENSG00000054967(RELT);ENSG00000064195(DLX3);ENSG00000064218(DMRT3);ENSG00000064300(NGFR);ENSG00000067836(ROGDI);ENSG00000070193(FGF10);ENSG00000073282(TP63);ENSG00000074047(GLI2);ENSG00000075388(FGF4);ENSG00000087088(BAX);ENSG00000099721(AMELY);ENSG00000101144(BMP7);ENSG00000103056(SMPD3);ENSG00000105329(TGFB1);ENSG00000106366(S…
GO:0043204	perikaryon	159	0.507916	1.57683	0	0.222243	ENSG00000010810(FYN);ENSG00000018189(RUFY3);ENSG00000020129(NCDN);ENSG00000040608(RTN4R);ENSG00000054356(PTPRN);ENSG00000059804(SLC2A3);ENSG00000064300(NGFR);ENSG00000065559(MAP2K4);ENSG00000066084(DIP2B);ENSG00000067836(ROGDI);ENSG00000068903(SIRT2);ENSG00000072415(PALS1);ENSG00000072832(CRMP1);ENSG00000073670(ADAM11);ENSG00000077943(ITGA8);ENSG00000082556(OPRK1);ENSG00000094631(HDAC6);ENSG00000…
GO:0098803	respiratory chain complex	93	0.536906	1.57566	0	0.223927	ENSG00000004779(NDUFAB1);ENSG00000010256(UQCRC1);ENSG00000023228(NDUFS1);ENSG00000065518(NDUFB4);ENSG00000073578(SDHA);ENSG00000074582(BCS1L);ENSG00000090266(NDUFB2);ENSG00000099795(NDUFB7);ENSG00000105341(DMAC2);ENSG00000109390(NDUFC1);ENSG00000110074(FOXRED1);ENSG00000110717(NDUFS8);ENSG00000111775(COX6A1);ENSG00000112695(COX7A2);ENSG00000115286(NDUFS7);ENSG00000115944(COX7A2L);ENSG00000117118(…
GO:0030201	heparan sulfate proteoglycan metabolic process	45	0.598726	1.57526	0.0074184	0.223294	ENSG00000002587(HS3ST1);ENSG00000010404(IDS);ENSG00000012232(EXTL3);ENSG00000015532(XYLT2);ENSG00000063660(GPC1);ENSG00000070614(NDST1);ENSG00000103489(XYLT1);ENSG00000108784(NAGLU);ENSG00000109814(UGDH);ENSG00000111817(DSE);ENSG00000122254(HS3ST2);ENSG00000125304(TM9SF2);ENSG00000125430(HS3ST3B1);ENSG00000127415(IDUA);ENSG00000130958(SLC35D2);ENSG00000136720(HS6ST1);ENSG00000137573(SULF1);ENSG00…
GO:0022904	respiratory electron transport chain	120	0.520899	1.57521	0.00264201	0.221927	ENSG00000004779(NDUFAB1);ENSG00000004864(SLC25A13);ENSG00000010256(UQCRC1);ENSG00000014919(COX15);ENSG00000015475(BID);ENSG00000023228(NDUFS1);ENSG00000042286(AIFM2);ENSG00000055917(PUM2);ENSG00000065518(NDUFB4);ENSG00000073578(SDHA);ENSG00000088682(COQ9);ENSG00000090266(NDUFB2);ENSG00000091140(DLD);ENSG00000099795(NDUFB7);ENSG00000102125(TAFAZZIN);ENSG00000105379(ETFB);ENSG00000106153(CHCHD2);EN…
GO:0098553	lumenal side of endoplasmic reticulum membrane	25	0.668603	1.57427	0.00934579	0.222785	ENSG00000005206(SPPL2B);ENSG00000019582(CD74);ENSG00000101294(HM13);ENSG00000118762(PKD2);ENSG00000127022(CANX);ENSG00000138600(SPPL2A);ENSG00000157837(SPPL3);ENSG00000179218(CALR);ENSG00000185294(SPPL2C);ENSG00000185825(BCAP31);ENSG00000196126(HLA-DRB1);ENSG00000196735(HLA-DQA1);ENSG00000198502(HLA-DRB5);ENSG00000204287(HLA-DRA);ENSG00000204525(HLA-C);ENSG00000204592(HLA-E);ENSG00000204632(HLA-G…
GO:0042626	ATPase-coupled transmembrane transporter activity	115	0.528273	1.57263	0	0.225846	ENSG00000001626(CFTR);ENSG00000004846(ABCB5);ENSG00000004939(SLC4A1);ENSG00000005471(ABCB4);ENSG00000006071(ABCC8);ENSG00000011021(CLCN6);ENSG00000017260(ATP2C1);ENSG00000017797(RALBP1);ENSG00000018625(ATP1A2);ENSG00000023839(ABCC2);ENSG00000033627(ATP6V0A1);ENSG00000047249(ATP6V1H);ENSG00000050438(SLC4A8);ENSG00000058668(ATP2B4);ENSG00000064270(ATP2C2);ENSG00000064687(ABCA7);ENSG00000067842(ATP2…
GO:0006119	oxidative phosphorylation	147	0.509768	1.57209	0	0.225572	ENSG00000004779(NDUFAB1);ENSG00000009950(MLXIPL);ENSG00000010256(UQCRC1);ENSG00000014919(COX15);ENSG00000015475(BID);ENSG00000023228(NDUFS1);ENSG00000065518(NDUFB4);ENSG00000067560(RHOA);ENSG00000073578(SDHA);ENSG00000088682(COQ9);ENSG00000090266(NDUFB2);ENSG00000091140(DLD);ENSG00000095002(MSH2);ENSG00000099624(ATP5F1D);ENSG00000099795(NDUFB7);ENSG00000101986(ABCD1);ENSG00000102125(TAFAZZIN);ENS…
GO:0001736	establishment of planar polarity	75	0.552929	1.57203	0.00420168	0.224155	ENSG00000004975(DVL2);ENSG00000007168(PAFAH1B1);ENSG00000008300(CELSR3);ENSG00000010361(FUZ);ENSG00000011143(MKS1);ENSG00000067560(RHOA);ENSG00000070367(EXOC5);ENSG00000070831(CDC42);ENSG00000071127(WDR1);ENSG00000073282(TP63);ENSG00000075275(CELSR1);ENSG00000076716(GPC4);ENSG00000082458(DLG3);ENSG00000085741(WNT11);ENSG00000097007(ABL1);ENSG00000100592(DAAM1);ENSG00000101222(SPEF1);ENSG000001034…
GO:0050803	regulation of synapse structure or activity	246	0.489407	1.57201	0	0.222655	ENSG00000001617(SEMA3F);ENSG00000004777(ARHGAP33);ENSG00000005810(MYCBP2);ENSG00000006740(ARHGAP44);ENSG00000007168(PAFAH1B1);ENSG00000008086(CDKL5);ENSG00000010810(FYN);ENSG00000030304(MUSK);ENSG00000040341(STAU2);ENSG00000047579(DTNBP1);ENSG00000058404(CAMK2B);ENSG00000061337(LZTS1);ENSG00000065320(NTN1);ENSG00000066032(CTNNA2);ENSG00000066248(NGEF);ENSG00000067560(RHOA);ENSG00000067900(ROCK1);…
GO:0002043	blood vessel endothelial cell proliferation involved in sprouting angiogenesis	24	0.669039	1.5702	0.0184049	0.226095	ENSG00000064300(NGFR);ENSG00000100292(HMOX1);ENSG00000101445(PPP1R16B);ENSG00000112715(VEGFA);ENSG00000112902(SEMA5A);ENSG00000113302(IL12B);ENSG00000114209(PDCD10);ENSG00000119185(ITGB1BP1);ENSG00000125378(BMP4);ENSG00000128917(DLL4);ENSG00000134817(APLNR);ENSG00000137440(FGFBP1);ENSG00000137801(THBS1);ENSG00000138685(FGF2);ENSG00000139567(ACVRL1);ENSG00000142627(EPHA2);ENSG00000144891(AGTR1);EN…
GO:0046464	acylglycerol catabolic process	40	0.60846	1.56968	0.00757576	0.225922	ENSG00000006757(PNPLA4);ENSG00000011009(LYPLA2);ENSG00000011198(ABHD5);ENSG00000021826(CPS1);ENSG00000074416(MGLL);ENSG00000079435(LIPE);ENSG00000084674(APOB);ENSG00000085788(DDHD2);ENSG00000100341(PNPLA5);ENSG00000100344(PNPLA3);ENSG00000100997(ABHD12);ENSG00000101670(LIPG);ENSG00000105550(FGF21);ENSG00000105851(PIK3CG);ENSG00000110243(APOA5);ENSG00000110244(APOA4);ENSG00000110245(APOC3);ENSG000…
GO:0001540	amyloid-beta binding	84	0.54733	1.5688	0.00136612	0.226657	ENSG00000004948(CALCR);ENSG00000008735(MAPK8IP2);ENSG00000011132(APBA3);ENSG00000019169(MARCO);ENSG00000019582(CD74);ENSG00000034053(APBA2);ENSG00000038945(MSR1);ENSG00000064300(NGFR);ENSG00000072694(FCGR2B);ENSG00000073060(SCARB1);ENSG00000073921(PICALM);ENSG00000078596(ITM2A);ENSG00000087085(ACHE);ENSG00000092969(TGFB2);ENSG00000095970(TREM2);ENSG00000101132(PFDN4);ENSG00000101439(CST3);ENSG000…
GO:0032331	negative regulation of chondrocyte differentiation	25	0.666595	1.56873	0.00770416	0.225358	ENSG00000019549(SNAI2);ENSG00000074047(GLI2);ENSG00000077092(RARB);ENSG00000087494(PTHLH);ENSG00000100399(CHADL);ENSG00000104415(CCN4);ENSG00000106571(GLI3);ENSG00000106799(TGFBR1);ENSG00000109705(NKX3-2);ENSG00000115380(EFEMP1);ENSG00000125378(BMP4);ENSG00000125398(SOX9);ENSG00000125965(GDF5);ENSG00000136378(ADAMTS7);ENSG00000143816(WNT9A);ENSG00000151388(ADAMTS12);ENSG00000152266(PTH);ENSG00000…
GO:0008484	sulfuric ester hydrolase activity	19	0.703207	1.56812	0.00772798	0.225455	ENSG00000006756(ARSD);ENSG00000010404(IDS);ENSG00000062096(ARSF);ENSG00000100299(ARSA);ENSG00000101846(STS);ENSG00000113273(ARSB);ENSG00000135677(GNS);ENSG00000137573(SULF1);ENSG00000141012(GALNS);ENSG00000141337(ARSG);ENSG00000157399(ARSL);ENSG00000164291(ARSK);ENSG00000180801(ARSJ);ENSG00000181523(SGSH);ENSG00000183876(ARSI);ENSG00000196562(SULF2);ENSG00000197563(PIGN);ENSG00000205667(ARSH);ENS…
GO:0061462	protein localization to lysosome	53	0.581183	1.5677	0.0103704	0.225123	ENSG00000003056(M6PR);ENSG00000005893(LAMP2);ENSG00000006116(CACNG3);ENSG00000039319(ZFYVE16);ENSG00000065000(AP3D1);ENSG00000069869(NEDD4);ENSG00000075429(CACNG5);ENSG00000075461(CACNG4);ENSG00000075785(RAB7A);ENSG00000077585(GPR137B);ENSG00000078142(PIK3C3);ENSG00000090581(GNPTG);ENSG00000103174(NAGPA);ENSG00000104497(SNX16);ENSG00000105605(CACNG7);ENSG00000109971(HSPA8);ENSG00000110651(CD81);E…
GO:0050664	oxidoreductase activity, acting on NAD(P)H, oxygen as acceptor	16	0.721349	1.56723	0.00802568	0.224803	ENSG00000007952(NOX1);ENSG00000051523(CYBA);ENSG00000065615(CYB5R4);ENSG00000074771(NOX3);ENSG00000086991(NOX4);ENSG00000116701(NCF2);ENSG00000117009(KMO);ENSG00000131781(FMO5);ENSG00000133816(MICAL2);ENSG00000135596(MICAL1);ENSG00000137857(DUOX1);ENSG00000140279(DUOX2);ENSG00000156709(AIFM1);ENSG00000158517(NCF1);ENSG00000165168(CYBB);ENSG00000255346(NOX5)
GO:1903539	protein localization to postsynaptic membrane	47	0.601029	1.56668	0.00754148	0.224886	ENSG00000006116(CACNG3);ENSG00000006740(ARHGAP44);ENSG00000008277(ADAM22);ENSG00000021645(NRXN3);ENSG00000067606(PRKCZ);ENSG00000068400(GRIPAP1);ENSG00000069329(VPS35);ENSG00000075711(DLG1);ENSG00000076716(GPC4);ENSG00000099365(STX1B);ENSG00000103769(RAB11A);ENSG00000104219(ZDHHC2);ENSG00000105605(CACNG7);ENSG00000108231(LGI1);ENSG00000116473(RAP1A);ENSG00000121853(GHSR);ENSG00000124313(IQSEC2);E…
GO:0030665	clathrin-coated vesicle membrane	130	0.518604	1.56371	0	0.231148	ENSG00000001626(CFTR);ENSG00000003056(M6PR);ENSG00000006125(AP2B1);ENSG00000010278(CD9);ENSG00000010610(CD4);ENSG00000019582(CD74);ENSG00000033627(ATP6V0A1);ENSG00000036565(SLC18A1);ENSG00000042753(AP2S1);ENSG00000047249(ATP6V1H);ENSG00000049245(VAMP3);ENSG00000049283(EPN3);ENSG00000063245(EPN1);ENSG00000067715(SYT1);ENSG00000070371(CLTCL1);ENSG00000071553(ATP6AP1);ENSG00000072134(EPN2);ENSG00000…
GO:0050136	NADH dehydrogenase (quinone) activity	42	0.596819	1.56321	0.00445104	0.230847	ENSG00000023228(NDUFS1);ENSG00000065518(NDUFB4);ENSG00000090266(NDUFB2);ENSG00000099795(NDUFB7);ENSG00000109390(NDUFC1);ENSG00000110717(NDUFS8);ENSG00000115286(NDUFS7);ENSG00000119013(NDUFB3);ENSG00000119421(NDUFA8);ENSG00000125356(NDUFA1);ENSG00000128609(NDUFA5);ENSG00000130414(NDUFA10);ENSG00000131495(NDUFA2);ENSG00000136521(NDUFB5);ENSG00000139180(NDUFA9);ENSG00000140990(NDUFB10);ENSG000001454…
GO:0019226	transmission of nerve impulse	78	0.545182	1.56241	0.00401606	0.231468	ENSG00000006116(CACNG3);ENSG00000006283(CACNA1G);ENSG00000007168(PAFAH1B1);ENSG00000007314(SCN4A);ENSG00000025708(TYMP);ENSG00000064218(DMRT3);ENSG00000075429(CACNG5);ENSG00000075461(CACNG4);ENSG00000091129(NRCAM);ENSG00000100346(CACNA1I);ENSG00000101200(AVP);ENSG00000102081(FMR1);ENSG00000105357(MYH14);ENSG00000105605(CACNG7);ENSG00000105695(MAG);ENSG00000105711(SCN1B);ENSG00000108405(P2RX1);ENS…
GO:0050808	synapse organization	474	0.468641	1.562	0	0.231184	ENSG00000001617(SEMA3F);ENSG00000003393(ALS2);ENSG00000004399(PLXND1);ENSG00000004777(ARHGAP33);ENSG00000005810(MYCBP2);ENSG00000005884(ITGA3);ENSG00000006210(CX3CL1);ENSG00000006740(ARHGAP44);ENSG00000007168(PAFAH1B1);ENSG00000008056(SYN1);ENSG00000008086(CDKL5);ENSG00000010810(FYN);ENSG00000021645(NRXN3);ENSG00000022355(GABRA1);ENSG00000030304(MUSK);ENSG00000039068(CDH1);ENSG00000040341(STAU2);…
GO:0003955	NAD(P)H dehydrogenase (quinone) activity	45	0.5858	1.56194	0.00142653	0.229843	ENSG00000023228(NDUFS1);ENSG00000065518(NDUFB4);ENSG00000090266(NDUFB2);ENSG00000099795(NDUFB7);ENSG00000109390(NDUFC1);ENSG00000110717(NDUFS8);ENSG00000115286(NDUFS7);ENSG00000119013(NDUFB3);ENSG00000119421(NDUFA8);ENSG00000124588(NQO2);ENSG00000125356(NDUFA1);ENSG00000128609(NDUFA5);ENSG00000130414(NDUFA10);ENSG00000131495(NDUFA2);ENSG00000136521(NDUFB5);ENSG00000139180(NDUFA9);ENSG00000140990(…
GO:0061037	negative regulation of cartilage development	31	0.645752	1.56173	0.00458015	0.229043	ENSG00000019549(SNAI2);ENSG00000074047(GLI2);ENSG00000077092(RARB);ENSG00000085741(WNT11);ENSG00000087494(PTHLH);ENSG00000100399(CHADL);ENSG00000104415(CCN4);ENSG00000106571(GLI3);ENSG00000106799(TGFBR1);ENSG00000109705(NKX3-2);ENSG00000115380(EFEMP1);ENSG00000125378(BMP4);ENSG00000125398(SOX9);ENSG00000125965(GDF5);ENSG00000131759(RARA);ENSG00000136378(ADAMTS7);ENSG00000143387(CTSK);ENSG00000143…
GO:0010224	response to UV-B	21	0.684478	1.56131	0.00943396	0.228664	ENSG00000068001(HYAL2);ENSG00000091436(MAP3K20);ENSG00000091592(NLRP1);ENSG00000095002(MSH2);ENSG00000112062(MAPK14);ENSG00000113302(IL12B);ENSG00000114378(HYAL1);ENSG00000118046(STK11);ENSG00000124762(CDKN1A);ENSG00000154767(XPC);ENSG00000163207(IVL);ENSG00000166482(MFAP4);ENSG00000168811(IL12A);ENSG00000171791(BCL2);ENSG00000173039(RELA);ENSG00000185386(MAPK11);ENSG00000186792(HYAL3);ENSG000001…
GO:0001738	morphogenesis of a polarized epithelium	97	0.530982	1.56036	0.00138313	0.229802	ENSG00000004975(DVL2);ENSG00000007168(PAFAH1B1);ENSG00000008300(CELSR3);ENSG00000010361(FUZ);ENSG00000011143(MKS1);ENSG00000053747(LAMA3);ENSG00000066933(MYO9A);ENSG00000067560(RHOA);ENSG00000070367(EXOC5);ENSG00000070831(CDC42);ENSG00000071127(WDR1);ENSG00000073282(TP63);ENSG00000075275(CELSR1);ENSG00000075624(ACTB);ENSG00000076716(GPC4);ENSG00000076826(CAMSAP3);ENSG00000079482(OPHN1);ENSG000000…
GO:0017075	syntaxin-1 binding	21	0.686078	1.55971	0.0129241	0.230122	ENSG00000049245(VAMP3);ENSG00000067715(SYT1);ENSG00000073969(NSF);ENSG00000076944(STXBP2);ENSG00000101298(SNPH);ENSG00000103549(RNF40);ENSG00000108576(SLC6A4);ENSG00000116266(STXBP3);ENSG00000130477(UNC13A);ENSG00000132639(SNAP25);ENSG00000136854(STXBP1);ENSG00000137766(UNC13C);ENSG00000145920(CPLX2);ENSG00000147642(SYBU);ENSG00000164506(STXBP5);ENSG00000167371(PRRT2);ENSG00000188906(LRRK2);ENSG0…
GO:0030020	extracellular matrix structural constituent conferring tensile strength	41	0.60359	1.55954	0.00747384	0.229091	ENSG00000049089(COL9A2);ENSG00000050767(COL23A1);ENSG00000060718(COL11A1);ENSG00000065618(COL17A1);ENSG00000080573(COL5A3);ENSG00000081052(COL4A4);ENSG00000082293(COL19A1);ENSG00000084636(COL16A1);ENSG00000092758(COL9A3);ENSG00000108821(COL1A1);ENSG00000111799(COL12A1);ENSG00000112280(COL9A1);ENSG00000114270(COL7A1);ENSG00000123500(COL10A1);ENSG00000124749(COL21A1);ENSG00000130635(COL5A1);ENSG000…
GO:0099111	microtubule-based transport	210	0.490599	1.5592	0	0.228614	ENSG00000007168(PAFAH1B1);ENSG00000007174(DNAH9);ENSG00000010361(FUZ);ENSG00000021574(SPAST);ENSG00000032742(IFT88);ENSG00000039139(DNAH5);ENSG00000040341(STAU2);ENSG00000041353(RAB27B);ENSG00000046651(OFD1);ENSG00000047578(KATNIP);ENSG00000047579(DTNBP1);ENSG00000054523(KIF1B);ENSG00000054654(SYNE2);ENSG00000064199(SPA17);ENSG00000065000(AP3D1);ENSG00000067606(PRKCZ);ENSG00000068885(IFT80);ENSG0…
GO:0120316	sperm flagellum assembly	38	0.617778	1.55817	0.0178306	0.229907	ENSG00000077327(SPAG6);ENSG00000100078(PLA2G3);ENSG00000100271(TTLL1);ENSG00000104892(KLC3);ENSG00000105792(CFAP69);ENSG00000107954(NEURL1);ENSG00000114473(IQCG);ENSG00000114841(DNAH1);ENSG00000118690(ARMC2);ENSG00000119048(UBE2B);ENSG00000120051(CFAP58);ENSG00000122970(IFT81);ENSG00000125124(BBS2);ENSG00000134874(DZIP1);ENSG00000138587(MNS1);ENSG00000141577(CEP131);ENSG00000141933(TPGS1);ENSG000…
GO:0043249	erythrocyte maturation	17	0.724251	1.55656	0.0096463	0.232561	ENSG00000069764(PLA2G10);ENSG00000090316(MAEA);ENSG00000100425(BRD1);ENSG00000104884(ERCC2);ENSG00000119314(PTBP3);ENSG00000124098(FAM210B);ENSG00000127528(KLF2);ENSG00000130427(EPO);ENSG00000160211(G6PD);ENSG00000162367(TAL1);ENSG00000162722(TRIM58);ENSG00000162769(FLVCR1);ENSG00000163930(BAP1);ENSG00000166947(EPB42);ENSG00000178951(ZBTB7A);ENSG00000198945(L3MBTL3);ENSG00000263961(RHEX)
GO:0042605	peptide antigen binding	22	0.682685	1.55584	0.00323625	0.233177	ENSG00000021488(SLC7A9);ENSG00000090659(CD209);ENSG00000092068(SLC7A8);ENSG00000103257(SLC7A5);ENSG00000104938(CLEC4M);ENSG00000116133(DHCR24);ENSG00000161021(MAML1);ENSG00000168394(TAP1);ENSG00000196126(HLA-DRB1);ENSG00000196735(HLA-DQA1);ENSG00000198502(HLA-DRB5);ENSG00000204267(TAP2);ENSG00000204287(HLA-DRA);ENSG00000204525(HLA-C);ENSG00000204592(HLA-E);ENSG00000204632(HLA-G);ENSG00000204642(H…
GO:0099186	structural constituent of postsynapse	18	0.707292	1.55579	0.0145161	0.231884	ENSG00000072110(ACTN1);ENSG00000075624(ACTB);ENSG00000075711(DLG1);ENSG00000100285(NEFH);ENSG00000108852(MPP2);ENSG00000132535(DLG4);ENSG00000136279(DBNL);ENSG00000148798(INA);ENSG00000152413(HOMER1);ENSG00000161681(SHANK1);ENSG00000162105(SHANK2);ENSG00000165917(RAPSN);ENSG00000169067(ACTBL2);ENSG00000173898(SPTBN2);ENSG00000184009(ACTG1);ENSG00000197959(DNM3);ENSG00000251322(SHANK3);ENSG0000027…
GO:0001953	negative regulation of cell-matrix adhesion	36	0.617828	1.55457	0.0046083	0.234043	ENSG00000034971(MYOC);ENSG00000047648(ARHGAP6);ENSG00000050030(NEXMIF);ENSG00000071054(MAP4K4);ENSG00000101384(JAG1);ENSG00000106366(SERPINE1);ENSG00000110880(CORO1C);ENSG00000112679(DUSP22);ENSG00000113916(BCL6);ENSG00000119185(ITGB1BP1);ENSG00000122592(HOXA7);ENSG00000137801(THBS1);ENSG00000139567(ACVRL1);ENSG00000141376(BCAS3);ENSG00000143537(ADAM15);ENSG00000144824(PHLDB2);ENSG00000145675(PIK…
GO:0021696	cerebellar cortex morphogenesis	37	0.606524	1.55423	0.00457317	0.233534	ENSG00000069667(RORA);ENSG00000074047(GLI2);ENSG00000079482(OPHN1);ENSG00000089116(LHX5);ENSG00000095397(WHRN);ENSG00000100271(TTLL1);ENSG00000102924(CBLN1);ENSG00000103657(HERC1);ENSG00000105887(MTPN);ENSG00000111087(GLI1);ENSG00000117707(PROX1);ENSG00000118193(KIF14);ENSG00000123607(TTC21B);ENSG00000123815(COQ8B);ENSG00000128602(SMO);ENSG00000135049(AGTPBP1);ENSG00000135472(FAIM2);ENSG000001359…
GO:0070325	lipoprotein particle receptor binding	29	0.637162	1.55216	0.0141956	0.237942	ENSG00000067715(SYT1);ENSG00000073921(PICALM);ENSG00000084674(APOB);ENSG00000086061(DNAJA1);ENSG00000107984(DKK1);ENSG00000110243(APOA5);ENSG00000110245(APOC3);ENSG00000113108(APBB3);ENSG00000115234(SNX17);ENSG00000115365(LANCL1);ENSG00000117899(MESD);ENSG00000118137(APOA1);ENSG00000120885(CLU);ENSG00000123384(LRP1);ENSG00000130203(APOE);ENSG00000132693(CRP);ENSG00000141367(CLTC);ENSG00000142798(…
GO:0050750	low-density lipoprotein particle receptor binding	24	0.662956	1.55106	0.0210016	0.239632	ENSG00000067715(SYT1);ENSG00000073921(PICALM);ENSG00000084674(APOB);ENSG00000086061(DNAJA1);ENSG00000107984(DKK1);ENSG00000110243(APOA5);ENSG00000113108(APBB3);ENSG00000115234(SNX17);ENSG00000115365(LANCL1);ENSG00000117899(MESD);ENSG00000120885(CLU);ENSG00000130203(APOE);ENSG00000132693(CRP);ENSG00000141367(CLTC);ENSG00000142798(HSPG2);ENSG00000153071(DAB2);ENSG00000157978(LDLRAP1);ENSG0000016120…
GO:0043083	synaptic cleft	21	0.693838	1.54948	0.0188976	0.242543	ENSG00000087085(ACHE);ENSG00000102924(CBLN1);ENSG00000106688(SLC1A1);ENSG00000108231(LGI1);ENSG00000112769(LAMA4);ENSG00000130203(APOE);ENSG00000130702(LAMA5);ENSG00000131094(C1QL1);ENSG00000135298(ADGRB3);ENSG00000144119(C1QL2);ENSG00000150394(CDH8);ENSG00000164099(PRSS12);ENSG00000164318(EGFLAM);ENSG00000165985(C1QL3);ENSG00000169760(NLGN1);ENSG00000171246(NPTX1);ENSG00000172037(LAMB2);ENSG0000…
GO:0021955	central nervous system neuron axonogenesis	38	0.609532	1.54943	0.00308642	0.241287	ENSG00000005810(MYCBP2);ENSG00000007168(PAFAH1B1);ENSG00000074047(GLI2);ENSG00000077279(DCX);ENSG00000080824(HSP90AA1);ENSG00000085433(WDR47);ENSG00000096384(HSP90AB1);ENSG00000100503(NIN);ENSG00000104133(SPG11);ENSG00000105711(SCN1B);ENSG00000109132(PHOX2B);ENSG00000111678(C12orf57);ENSG00000112333(NR2E1);ENSG00000116106(EPHA4);ENSG00000118276(B4GALT6);ENSG00000133083(DCLK1);ENSG00000133216(EPHB…
GO:0005104	fibroblast growth factor receptor binding	26	0.641818	1.54903	0.0188383	0.240895	ENSG00000070193(FGF10);ENSG00000070388(FGF22);ENSG00000075388(FGF4);ENSG00000078579(FGF20);ENSG00000102678(FGF9);ENSG00000105550(FGF21);ENSG00000107831(FGF8);ENSG00000111241(FGF6);ENSG00000113578(FGF1);ENSG00000118972(FGF23);ENSG00000125848(FLRT3);ENSG00000133116(KL);ENSG00000134962(KLB);ENSG00000137218(FRS3);ENSG00000138675(FGF5);ENSG00000138685(FGF2);ENSG00000140285(FGF7);ENSG00000156427(FGF18)…
GO:0050807	regulation of synapse organization	240	0.482796	1.54888	0	0.239951	ENSG00000001617(SEMA3F);ENSG00000004777(ARHGAP33);ENSG00000005810(MYCBP2);ENSG00000006740(ARHGAP44);ENSG00000007168(PAFAH1B1);ENSG00000008086(CDKL5);ENSG00000010810(FYN);ENSG00000030304(MUSK);ENSG00000040341(STAU2);ENSG00000047579(DTNBP1);ENSG00000058404(CAMK2B);ENSG00000061337(LZTS1);ENSG00000065320(NTN1);ENSG00000066032(CTNNA2);ENSG00000066248(NGEF);ENSG00000067560(RHOA);ENSG00000067900(ROCK1);…
GO:0030169	low-density lipoprotein particle binding	16	0.714101	1.54853	0.0194175	0.239541	ENSG00000010327(STAB1);ENSG00000038945(MSR1);ENSG00000073060(SCARB1);ENSG00000074660(SCARF1);ENSG00000095970(TREM2);ENSG00000100979(PLTP);ENSG00000130164(LDLR);ENSG00000132693(CRP);ENSG00000135218(CD36);ENSG00000136011(STAB2);ENSG00000137642(SORL1);ENSG00000137801(THBS1);ENSG00000140945(CDH13);ENSG00000158270(COLEC12);ENSG00000166035(LIPC);ENSG00000169174(PCSK9)
GO:0016042	lipid catabolic process	336	0.474325	1.54579	0	0.245338	ENSG00000003137(CYP26B1);ENSG00000005469(CROT);ENSG00000006007(GDE1);ENSG00000006757(PNPLA4);ENSG00000007168(PAFAH1B1);ENSG00000011009(LYPLA2);ENSG00000011198(ABHD5);ENSG00000019186(CYP24A1);ENSG00000021826(CPS1);ENSG00000025423(HSD17B6);ENSG00000032444(PNPLA6);ENSG00000036530(CYP46A1);ENSG00000049860(HEXB);ENSG00000054983(GALC);ENSG00000060971(ACAA1);ENSG00000068903(SIRT2);ENSG00000069764(PLA2G1…
GO:0042776	mitochondrial ATP synthesis coupled proton transport	68	0.545709	1.54513	0.00136612	0.245842	ENSG00000004779(NDUFAB1);ENSG00000023228(NDUFS1);ENSG00000065518(NDUFB4);ENSG00000073578(SDHA);ENSG00000090266(NDUFB2);ENSG00000099624(ATP5F1D);ENSG00000099795(NDUFB7);ENSG00000103254(ANTKMT);ENSG00000109390(NDUFC1);ENSG00000110717(NDUFS8);ENSG00000110955(ATP5F1B);ENSG00000115286(NDUFS7);ENSG00000116459(ATP5PB);ENSG00000117118(SDHB);ENSG00000119013(NDUFB3);ENSG00000119421(NDUFA8);ENSG00000124172(…
GO:0003954	NADH dehydrogenase activity	44	0.587819	1.54473	0.00152439	0.24552	ENSG00000023228(NDUFS1);ENSG00000065518(NDUFB4);ENSG00000090266(NDUFB2);ENSG00000099795(NDUFB7);ENSG00000109390(NDUFC1);ENSG00000110717(NDUFS8);ENSG00000115286(NDUFS7);ENSG00000119013(NDUFB3);ENSG00000119421(NDUFA8);ENSG00000120658(ENOX1);ENSG00000125356(NDUFA1);ENSG00000128609(NDUFA5);ENSG00000130414(NDUFA10);ENSG00000131495(NDUFA2);ENSG00000136521(NDUFB5);ENSG00000139180(NDUFA9);ENSG00000140990…
GO:0010544	negative regulation of platelet activation	19	0.698517	1.54389	0.0126382	0.246612	ENSG00000010278(CD9);ENSG00000079385(CEACAM1);ENSG00000100311(PDGFB);ENSG00000108839(ALOX12);ENSG00000111252(SH2B3);ENSG00000130203(APOE);ENSG00000134853(PDGFRA);ENSG00000135919(SERPINE2);ENSG00000140873(ADAMTS18);ENSG00000154127(UBASH3B);ENSG00000163932(PRKCD);ENSG00000164867(NOS3);ENSG00000171557(FGG);ENSG00000173918(C1QTNF1);ENSG00000178726(THBD);ENSG00000180210(F2);ENSG00000183044(ABAT);ENSG0…
GO:0007164	establishment of tissue polarity	75	0.552929	1.54369	0.00140252	0.245775	ENSG00000004975(DVL2);ENSG00000007168(PAFAH1B1);ENSG00000008300(CELSR3);ENSG00000010361(FUZ);ENSG00000011143(MKS1);ENSG00000067560(RHOA);ENSG00000070367(EXOC5);ENSG00000070831(CDC42);ENSG00000071127(WDR1);ENSG00000073282(TP63);ENSG00000075275(CELSR1);ENSG00000076716(GPC4);ENSG00000082458(DLG3);ENSG00000085741(WNT11);ENSG00000097007(ABL1);ENSG00000100592(DAAM1);ENSG00000101222(SPEF1);ENSG000001034…
GO:0005178	integrin binding	158	0.497896	1.54257	0	0.24766	ENSG00000005844(ITGAL);ENSG00000005884(ITGA3);ENSG00000005961(ITGA2B);ENSG00000006210(CX3CL1);ENSG00000008277(ADAM22);ENSG00000010278(CD9);ENSG00000010322(NISCH);ENSG00000017427(IGF1);ENSG00000029559(IBSP);ENSG00000036828(CASR);ENSG00000053747(LAMA3);ENSG00000064205(CCN5);ENSG00000072110(ACTN1);ENSG00000073670(ADAM11);ENSG00000073712(FERMT2);ENSG00000076662(ICAM3);ENSG00000077522(ACTN2);ENSG00000…
GO:0010927	cellular component assembly involved in morphogenesis	124	0.51029	1.54219	0	0.247423	ENSG00000003402(CFLAR);ENSG00000007168(PAFAH1B1);ENSG00000010278(CD9);ENSG00000018236(CNTN1);ENSG00000019144(PHLDB1);ENSG00000028839(TBPL1);ENSG00000036448(MYOM2);ENSG00000039600(SOX30);ENSG00000042813(ZPBP);ENSG00000063660(GPC1);ENSG00000068305(MEF2A);ENSG00000071127(WDR1);ENSG00000072415(PALS1);ENSG00000074054(CLASP1);ENSG00000077522(ACTN2);ENSG00000078114(NEBL);ENSG00000078401(EDN1);ENSG000000…
GO:0031579	membrane raft organization	24	0.655813	1.54197	0.0202492	0.246696	ENSG00000064687(ABCA7);ENSG00000075711(DLG1);ENSG00000081237(PTPRC);ENSG00000100266(PACSIN2);ENSG00000103089(FA2H);ENSG00000105971(CAV2);ENSG00000105974(CAV1);ENSG00000116824(CD2);ENSG00000131238(PPT1);ENSG00000131378(RFTN1);ENSG00000134516(DOCK2);ENSG00000137312(FLOT1);ENSG00000141458(NPC1);ENSG00000148180(GSN);ENSG00000158270(COLEC12);ENSG00000163382(NAXE);ENSG00000172005(MAL);ENSG00000179820(M…
GO:0021953	central nervous system neuron differentiation	179	0.494169	1.54191	0	0.245493	ENSG00000000457(SCYL3);ENSG00000004848(ARX);ENSG00000005810(MYCBP2);ENSG00000007168(PAFAH1B1);ENSG00000007372(PAX6);ENSG00000016082(ISL1);ENSG00000064218(DMRT3);ENSG00000066468(FGFR2);ENSG00000069667(RORA);ENSG00000070610(GBA2);ENSG00000072415(PALS1);ENSG00000074047(GLI2);ENSG00000077279(DCX);ENSG00000078018(MAP2);ENSG00000078246(TULP3);ENSG00000079482(OPHN1);ENSG00000080815(PSEN1);ENSG0000008082…
GO:0035720	intraciliary anterograde transport	17	0.725119	1.54174	0.0195122	0.244648	ENSG00000032742(IFT88);ENSG00000068885(IFT80);ENSG00000081870(HSPB11);ENSG00000096872(IFT74);ENSG00000100360(IFT27);ENSG00000101052(IFT52);ENSG00000103351(CLUAP1);ENSG00000105948(TTC26);ENSG00000109083(IFT20);ENSG00000112144(CILK1);ENSG00000114446(IFT57);ENSG00000118096(IFT46);ENSG00000122970(IFT81);ENSG00000128581(IFT22);ENSG00000138002(IFT172);ENSG00000196659(TTC30B);ENSG00000204104(TRAF3IP1)
GO:0032040	small-subunit processome	38	0.605545	1.5416	0.0075188	0.243775	ENSG00000011260(UTP18);ENSG00000055044(NOP58);ENSG00000065183(WDR3);ENSG00000079246(XRCC5);ENSG00000087269(NOP14);ENSG00000100138(SNU13);ENSG00000101361(NOP56);ENSG00000105202(FBL);ENSG00000108651(UTP6);ENSG00000111615(KRR1);ENSG00000114767(RRP9);ENSG00000115761(NOL10);ENSG00000117597(UTP25);ENSG00000119285(HEATR1);ENSG00000119616(FCF1);ENSG00000120800(UTP20);ENSG00000124383(MPHOSPH10);ENSG000001…
GO:0008137	NADH dehydrogenase (ubiquinone) activity	41	0.593755	1.54123	0.00722543	0.243497	ENSG00000023228(NDUFS1);ENSG00000065518(NDUFB4);ENSG00000090266(NDUFB2);ENSG00000099795(NDUFB7);ENSG00000109390(NDUFC1);ENSG00000110717(NDUFS8);ENSG00000115286(NDUFS7);ENSG00000119013(NDUFB3);ENSG00000119421(NDUFA8);ENSG00000125356(NDUFA1);ENSG00000128609(NDUFA5);ENSG00000130414(NDUFA10);ENSG00000131495(NDUFA2);ENSG00000136521(NDUFB5);ENSG00000139180(NDUFA9);ENSG00000140990(NDUFB10);ENSG000001454…
GO:0002040	sprouting angiogenesis	125	0.510281	1.5408	0	0.243447	ENSG00000006638(TBXA2R);ENSG00000007968(E2F2);ENSG00000011405(PIK3C2A);ENSG00000012779(ALOX5);ENSG00000020181(ADGRA2);ENSG00000037280(FLT4);ENSG00000048052(HDAC9);ENSG00000051382(PIK3CB);ENSG00000061273(HDAC7);ENSG00000063245(EPN1);ENSG00000064300(NGFR);ENSG00000067225(PKM);ENSG00000067560(RHOA);ENSG00000070495(JMJD6);ENSG00000072134(EPN2);ENSG00000073756(PTGS2);ENSG00000079385(CEACAM1);ENSG00000…
GO:0002501	peptide antigen assembly with MHC protein complex	18	0.700151	1.54071	0.0138889	0.242353	ENSG00000139192(TAPBPL);ENSG00000166710(B2M);ENSG00000167004(PDIA3);ENSG00000179218(CALR);ENSG00000196126(HLA-DRB1);ENSG00000196735(HLA-DQA1);ENSG00000198502(HLA-DRB5);ENSG00000204252(HLA-DOA);ENSG00000204257(HLA-DMA);ENSG00000204287(HLA-DRA);ENSG00000223865(HLA-DPB1);ENSG00000231389(HLA-DPA1);ENSG00000231925(TAPBP);ENSG00000232629(HLA-DQB2);ENSG00000237541(HLA-DQA2);ENSG00000241106(HLA-DOB);ENSG…
GO:0010257	NADH dehydrogenase complex assembly	61	0.554523	1.5407	0.00738552	0.241108	ENSG00000003509(NDUFAF7);ENSG00000004779(NDUFAB1);ENSG00000023228(NDUFS1);ENSG00000065518(NDUFB4);ENSG00000074582(BCS1L);ENSG00000075336(TIMM21);ENSG00000090266(NDUFB2);ENSG00000099795(NDUFB7);ENSG00000101247(NDUFAF5);ENSG00000102125(TAFAZZIN);ENSG00000105341(DMAC2);ENSG00000106603(COA1);ENSG00000109390(NDUFC1);ENSG00000110074(FOXRED1);ENSG00000110717(NDUFS8);ENSG00000115286(NDUFS7);ENSG000001190…
GO:0005746	mitochondrial respirasome	96	0.528937	1.54044	0.00134409	0.240492	ENSG00000004779(NDUFAB1);ENSG00000010256(UQCRC1);ENSG00000014919(COX15);ENSG00000023228(NDUFS1);ENSG00000065518(NDUFB4);ENSG00000073578(SDHA);ENSG00000074582(BCS1L);ENSG00000090266(NDUFB2);ENSG00000099795(NDUFB7);ENSG00000101084(RAB5IF);ENSG00000105341(DMAC2);ENSG00000109390(NDUFC1);ENSG00000110074(FOXRED1);ENSG00000110717(NDUFS8);ENSG00000111775(COX6A1);ENSG00000112695(COX7A2);ENSG00000112992(NN…
GO:0046461	neutral lipid catabolic process	40	0.60846	1.53882	0.0117647	0.24352	ENSG00000006757(PNPLA4);ENSG00000011009(LYPLA2);ENSG00000011198(ABHD5);ENSG00000021826(CPS1);ENSG00000074416(MGLL);ENSG00000079435(LIPE);ENSG00000084674(APOB);ENSG00000085788(DDHD2);ENSG00000100341(PNPLA5);ENSG00000100344(PNPLA3);ENSG00000100997(ABHD12);ENSG00000101670(LIPG);ENSG00000105550(FGF21);ENSG00000105851(PIK3CG);ENSG00000110243(APOA5);ENSG00000110244(APOA4);ENSG00000110245(APOC3);ENSG000…
GO:0001945	lymph vessel development	31	0.628139	1.53848	0.0126183	0.2432	ENSG00000008710(PKD1);ENSG00000037280(FLT4);ENSG00000054598(FOXC1);ENSG00000066056(TIE1);ENSG00000071246(VASH1);ENSG00000107758(PPP3CB);ENSG00000112715(VEGFA);ENSG00000114739(ACVR2B);ENSG00000116977(LGALS8);ENSG00000117707(PROX1);ENSG00000125266(EFNB2);ENSG00000128052(KDR);ENSG00000131634(TMEM204);ENSG00000133317(LGALS12);ENSG00000138685(FGF2);ENSG00000139567(ACVRL1);ENSG00000142627(EPHA2);ENSG00…
GO:0098644	complex of collagen trimers	22	0.668487	1.53829	0.0204082	0.242487	ENSG00000060718(COL11A1);ENSG00000080573(COL5A3);ENSG00000081052(COL4A4);ENSG00000084636(COL16A1);ENSG00000108821(COL1A1);ENSG00000114270(COL7A1);ENSG00000123500(COL10A1);ENSG00000130635(COL5A1);ENSG00000134871(COL4A2);ENSG00000139219(COL2A1);ENSG00000139329(LUM);ENSG00000144810(COL8A1);ENSG00000164692(COL1A2);ENSG00000168542(COL3A1);ENSG00000169031(COL4A3);ENSG00000182447(OTOL1);ENSG00000187498(…
GO:0030658	transport vesicle membrane	229	0.481034	1.53801	0	0.24194	ENSG00000003147(ICA1);ENSG00000006071(ABCC8);ENSG00000008056(SYN1);ENSG00000008282(SYPL1);ENSG00000011347(SYT7);ENSG00000019582(CD74);ENSG00000033627(ATP6V0A1);ENSG00000036565(SLC18A1);ENSG00000041353(RAB27B);ENSG00000047579(DTNBP1);ENSG00000050438(SLC4A8);ENSG00000054356(PTPRN);ENSG00000067715(SYT1);ENSG00000070371(CLTCL1);ENSG00000070961(ATP2B1);ENSG00000071553(ATP6AP1);ENSG00000072310(SREBF1);…
GO:1902600	proton transmembrane transport	210	0.486815	1.53796	0	0.240811	ENSG00000004779(NDUFAB1);ENSG00000005022(SLC25A5);ENSG00000010256(UQCRC1);ENSG00000014919(COX15);ENSG00000018280(SLC11A1);ENSG00000018625(ATP1A2);ENSG00000023228(NDUFS1);ENSG00000033627(ATP6V0A1);ENSG00000040531(CTNS);ENSG00000047249(ATP6V1H);ENSG00000063176(SPHK2);ENSG00000065518(NDUFB4);ENSG00000065923(SLC9A7);ENSG00000066230(SLC9A3);ENSG00000069696(DRD4);ENSG00000071553(ATP6AP1);ENSG0000007346…
GO:0002396	MHC protein complex assembly	18	0.700151	1.53758	0.0214286	0.240597	ENSG00000139192(TAPBPL);ENSG00000166710(B2M);ENSG00000167004(PDIA3);ENSG00000179218(CALR);ENSG00000196126(HLA-DRB1);ENSG00000196735(HLA-DQA1);ENSG00000198502(HLA-DRB5);ENSG00000204252(HLA-DOA);ENSG00000204257(HLA-DMA);ENSG00000204287(HLA-DRA);ENSG00000223865(HLA-DPB1);ENSG00000231389(HLA-DPA1);ENSG00000231925(TAPBP);ENSG00000232629(HLA-DQB2);ENSG00000237541(HLA-DQA2);ENSG00000241106(HLA-DOB);ENSG…
GO:0014075	response to amine	46	0.578393	1.5351	0.0115774	0.246251	ENSG00000021826(CPS1);ENSG00000048052(HDAC9);ENSG00000048392(RRM2B);ENSG00000069696(DRD4);ENSG00000078401(EDN1);ENSG00000094631(HDAC6);ENSG00000096968(JAK2);ENSG00000101405(OXT);ENSG00000106688(SLC1A1);ENSG00000107614(TRDMT1);ENSG00000108819(PPP1R9B);ENSG00000110881(ASIC1);ENSG00000116741(RGS2);ENSG00000117152(RGS4);ENSG00000118520(ARG1);ENSG00000123358(NR4A1);ENSG00000123360(PDE1B);ENSG000001234…
GO:0097731	9+0 non-motile cilium	133	0.506528	1.53478	0.0013089	0.245989	ENSG00000006611(USH1C);ENSG00000007062(PROM1);ENSG00000038427(VCAN);ENSG00000040199(PHLPP2);ENSG00000042317(SPATA7);ENSG00000042781(USH2A);ENSG00000048545(GUCA1A);ENSG00000054277(OPN3);ENSG00000054282(SDCCAG8);ENSG00000068885(IFT80);ENSG00000069974(RAB27A);ENSG00000070729(CNGB1);ENSG00000075945(KIFAP3);ENSG00000078246(TULP3);ENSG00000078369(GNB1);ENSG00000088256(GNA11);ENSG00000092200(RPGRIP1);EN…
GO:0097228	sperm principal piece	33	0.61228	1.53452	0.019432	0.245529	ENSG00000058668(ATP2B4);ENSG00000064199(SPA17);ENSG00000077327(SPAG6);ENSG00000086288(NME8);ENSG00000099338(CATSPERG);ENSG00000100360(IFT27);ENSG00000111254(AKAP3);ENSG00000111319(SCNN1A);ENSG00000112486(CCR6);ENSG00000122970(IFT81);ENSG00000133962(CATSPERB);ENSG00000138002(IFT172);ENSG00000144671(SLC22A14);ENSG00000145309(CABS1);ENSG00000147081(AKAP4);ENSG00000151023(ENKUR);ENSG00000152556(PFKM)…
GO:0099116	tRNA 5'-end processing	16	0.71556	1.5335	0.0197694	0.246962	ENSG00000072506(HSD17B10);ENSG00000100890(PRORP);ENSG00000104356(POP1);ENSG00000105171(POP4);ENSG00000113272(THG1L);ENSG00000124787(RPP40);ENSG00000138385(SSB);ENSG00000148688(RPP30);ENSG00000152464(RPP38);ENSG00000163684(RPP14);ENSG00000164967(RPP25L);ENSG00000167272(POP5);ENSG00000172336(POP7);ENSG00000174173(TRMT10C);ENSG00000178718(RPP25);ENSG00000241370(RPP21)
GO:0099172	presynapse organization	54	0.565417	1.53242	0.00592593	0.248827	ENSG00000069329(VPS35);ENSG00000076716(GPC4);ENSG00000102924(CBLN1);ENSG00000107404(DVL1);ENSG00000107984(DKK1);ENSG00000108947(EFNB3);ENSG00000111642(CHD4);ENSG00000112139(MDGA1);ENSG00000112186(CAP2);ENSG00000114251(WNT5A);ENSG00000114867(EIF4G1);ENSG00000118946(PCDH17);ENSG00000121871(SLITRK3);ENSG00000125266(EFNB2);ENSG00000126243(LRFN3);ENSG00000131409(LRRC4B);ENSG00000134569(LRP4);ENSG00000…

## Sheet: up KEGG
KEGG function enrichment of up-regulated DEGs in advanced age pro-org
KEGG_A_class	KEGG_B_class	Pathway	out (268)	All (8372)	Pvalue	Qvalue	Pathway ID	Genes	K_IDs
Organismal Systems	Digestive system	Protein digestion and absorption	17	105	3.0627e-08	8.5143e-06	ko04974	ENSG00000010438;ENSG00000021488;ENSG00000080573;ENSG00000084636;ENSG00000108821;ENSG00000112818;ENSG00000123500;ENSG00000130635;ENSG00000142156;ENSG00000142173;ENSG00000144810;ENSG00000163359;ENSG00000168542;ENSG00000169436;ENSG00000196549;ENSG00000204262;ENSG00000204291	K01312+K13868+K19721+K24339+K06236+K01395+K19479+K19721+K06238+K06238+K23455+K06238+K19720+K16630+K01389+K19721+K08135
Environmental Information Processing	Signaling molecules and interaction	Cell adhesion molecules	16	153	2.89729e-05	0.00402724	ko04514	ENSG00000010610;ENSG00000013297;ENSG00000110876;ENSG00000134258;ENSG00000149294;ENSG00000163531;ENSG00000170558;ENSG00000174175;ENSG00000188404;ENSG00000196126;ENSG00000196735;ENSG00000197646;ENSG00000198502;ENSG00000198910;ENSG00000204287;ENSG00000231389	K06454+K06087+K06544+K06747+K06491+K06757+K06736+K06496+K06495+K06752+K06752+K06708+K06752+K06550+K06752+K06752
Cellular Processes	Cellular community - eukaryotes	Focal adhesion	18	210	0.000130805	0.00999189	ko04510	ENSG00000050555;ENSG00000065534;ENSG00000101335;ENSG00000108821;ENSG00000113721;ENSG00000115414;ENSG00000117020;ENSG00000128591;ENSG00000134853;ENSG00000137801;ENSG00000137809;ENSG00000142156;ENSG00000142173;ENSG00000163359;ENSG00000186340;ENSG00000196569;ENSG00000197461;ENSG00000213949	K06247+K00907+K12755+K06236+K05089+K05717+K04456+K04437+K04363+K16857+K06587+K06238+K06238+K06238+K04659+K05637+K04359+K06480
Environmental Information Processing	Signaling molecules and interaction	ECM-receptor interaction	11	91	0.000143768	0.00999189	ko04512	ENSG00000050555;ENSG00000108821;ENSG00000115414;ENSG00000137801;ENSG00000137809;ENSG00000142156;ENSG00000142173;ENSG00000163359;ENSG00000186340;ENSG00000196569;ENSG00000213949	K06247+K06236+K05717+K16857+K06587+K06238+K06238+K06238+K04659+K05637+K06480
Environmental Information Processing	Signal transduction	Hippo signaling pathway	14	159	0.00055752	0.0309981	ko04390	ENSG00000019549;ENSG00000074047;ENSG00000074211;ENSG00000078900;ENSG00000102981;ENSG00000106366;ENSG00000113578;ENSG00000125378;ENSG00000135925;ENSG00000138795;ENSG00000139926;ENSG00000140807;ENSG00000143816;ENSG00000148204	K05706+K16798+K04354+K10148+K06093+K03982+K18496+K04662+K01357+K04492+K16822+K03213+K01064+K16681
Environmental Information Processing	Signal transduction	PI3K-Akt signaling pathway	27	443	0.00092425	0.0428236	ko04151	ENSG00000050555;ENSG00000074211;ENSG00000108821;ENSG00000113578;ENSG00000113721;ENSG00000115414;ENSG00000117020;ENSG00000124882;ENSG00000134853;ENSG00000137801;ENSG00000137809;ENSG00000138675;ENSG00000140285;ENSG00000142156;ENSG00000142173;ENSG00000147145;ENSG00000148053;ENSG00000163359;ENSG00000167244;ENSG00000176697;ENSG00000185652;ENSG00000186340;ENSG00000186469;ENSG00000196569;ENSG00000197461…	K06247+K04354+K06236+K18496+K05089+K05717+K04456+K09784+K04363+K16857+K06587+K04358+K04358+K06238+K06238+K04275+K04360+K06238+K13769+K04355+K04356+K04659+K07826+K05637+K04359+K06856+K06480
Cellular Processes	Cellular community - eukaryotes	Gap junction	9	93	0.00283263	0.102019	ko04540	ENSG00000104833;ENSG00000113721;ENSG00000134853;ENSG00000135914;ENSG00000137267;ENSG00000152402;ENSG00000164742;ENSG00000167552;ENSG00000197461	K07375+K05089+K04363+K04157+K07375+K12318+K08041+K07374+K04359
Human Diseases	Infectious disease: parasitic	Toxoplasmosis	10	114	0.0034764	0.102019	ko05145	ENSG00000050555;ENSG00000117020;ENSG00000185386;ENSG00000188130;ENSG00000196126;ENSG00000196569;ENSG00000196735;ENSG00000198502;ENSG00000204287;ENSG00000231389	K06247+K04456+K04441+K04441+K06752+K05637+K06752+K06752+K06752+K06752
Environmental Information Processing	Signal transduction	MAPK signaling pathway	19	303	0.00386991	0.102019	ko04010	ENSG00000008735;ENSG00000081189;ENSG00000113578;ENSG00000113721;ENSG00000117020;ENSG00000124882;ENSG00000128591;ENSG00000134853;ENSG00000138675;ENSG00000140285;ENSG00000148053;ENSG00000153956;ENSG00000167244;ENSG00000176697;ENSG00000185386;ENSG00000185652;ENSG00000188130;ENSG00000196557;ENSG00000197461	K04435+K04454+K18496+K05089+K04456+K09784+K04437+K04363+K04358+K04358+K04360+K04858+K13769+K04355+K04441+K04356+K04441+K04855+K04359
Organismal Systems	Immune system	Th1 and Th2 cell differentiation	9	98	0.00403602	0.102019	ko04658	ENSG00000010610;ENSG00000178573;ENSG00000185386;ENSG00000188130;ENSG00000196126;ENSG00000196735;ENSG00000198502;ENSG00000204287;ENSG00000231389	K06454+K09035+K04441+K04441+K06752+K06752+K06752+K06752+K06752
Human Diseases	Endocrine and metabolic disease	Type I diabetes mellitus	6	48	0.00403672	0.102019	ko04940	ENSG00000128683;ENSG00000196126;ENSG00000196735;ENSG00000198502;ENSG00000204287;ENSG00000231389	K01580+K06752+K06752+K06752+K06752+K06752
Human Diseases	Cancer: overview	Pathways in cancer	29	546	0.00475474	0.10445	ko05200	ENSG00000050555;ENSG00000074047;ENSG00000087245;ENSG00000100292;ENSG00000113578;ENSG00000113721;ENSG00000115414;ENSG00000117020;ENSG00000117425;ENSG00000125378;ENSG00000125384;ENSG00000134853;ENSG00000135925;ENSG00000138675;ENSG00000138795;ENSG00000140285;ENSG00000143816;ENSG00000147145;ENSG00000151617;ENSG00000164742;ENSG00000167244;ENSG00000168398;ENSG00000171522;ENSG00000182793;ENSG00000186469…	K06247+K16798+K01398+K00510+K18496+K05089+K05717+K04456+K11101+K04662+K04259+K04363+K01357+K04358+K04492+K04358+K01064+K04275+K04197+K08041+K13769+K03916+K04261+K00799+K07826+K05637+K01388+K04359+K09055
Organismal Systems	Circulatory system	Vascular smooth muscle contraction	11	139	0.00491618	0.10445	ko04270	ENSG00000064989;ENSG00000065534;ENSG00000069764;ENSG00000072952;ENSG00000101335;ENSG00000122786;ENSG00000132329;ENSG00000151617;ENSG00000152402;ENSG00000160013;ENSG00000164742	K04577+K00907+K01047+K12337+K12755+K12327+K08447+K04197+K12318+K04263+K08041
Organismal Systems	Sensory system	Inflammatory mediator regulation of TRP channels	9	102	0.00526008	0.10445	ko04750	ENSG00000111199;ENSG00000125384;ENSG00000135914;ENSG00000164742;ENSG00000168398;ENSG00000171522;ENSG00000185386;ENSG00000187688;ENSG00000188130	K04973+K04259+K04157+K08041+K03916+K04261+K04441+K04971+K04441
Human Diseases	Cardiovascular disease	Fluid shear stress and atherosclerosis	11	143	0.00607617	0.112612	ko05418	ENSG00000081189;ENSG00000087245;ENSG00000100292;ENSG00000111199;ENSG00000117020;ENSG00000125378;ENSG00000127528;ENSG00000182793;ENSG00000185386;ENSG00000188130;ENSG00000197461	K04454+K01398+K00510+K04973+K04456+K04662+K17845+K00799+K04441+K04441+K04359
Human Diseases	Infectious disease: viral	Human papillomavirus infection	20	343	0.00687485	0.116864	ko05165	ENSG00000050555;ENSG00000074211;ENSG00000102981;ENSG00000106003;ENSG00000108821;ENSG00000113721;ENSG00000115414;ENSG00000117020;ENSG00000135114;ENSG00000135925;ENSG00000137801;ENSG00000137809;ENSG00000142156;ENSG00000142173;ENSG00000143816;ENSG00000163359;ENSG00000171522;ENSG00000186340;ENSG00000196569;ENSG00000213949	K06247+K04354+K06093+K05948+K06236+K05089+K05717+K04456+K14608+K01357+K16857+K06587+K06238+K06238+K01064+K06238+K04261+K04659+K05637+K06480
Environmental Information Processing	Signal transduction	Calcium signaling pathway	19	321	0.00714638	0.116864	ko04020	ENSG00000008118;ENSG00000065534;ENSG00000113578;ENSG00000113721;ENSG00000115353;ENSG00000134853;ENSG00000135914;ENSG00000138675;ENSG00000140285;ENSG00000148053;ENSG00000151617;ENSG00000164742;ENSG00000168398;ENSG00000169252;ENSG00000183049;ENSG00000196557;ENSG00000197461;ENSG00000198626;ENSG00000211979	K08794+K00907+K18496+K05089+K04222+K04363+K04157+K04358+K04358+K04360+K04197+K08041+K03916+K04142+K08794+K04855+K04359+K04962+K06856
Organismal Systems	Immune system	Platelet activation	10	130	0.00872291	0.127787	ko04611	ENSG00000043462;ENSG00000065534;ENSG00000108821;ENSG00000117020;ENSG00000152402;ENSG00000160013;ENSG00000164742;ENSG00000168542;ENSG00000185386;ENSG00000188130	K07361+K00907+K06236+K04456+K12318+K04263+K08041+K19720+K04441+K04441
Human Diseases	Cancer: overview	Proteoglycans in cancer	14	214	0.00873363	0.127787	ko05205	ENSG00000011465;ENSG00000087245;ENSG00000108821;ENSG00000115414;ENSG00000117020;ENSG00000128591;ENSG00000135925;ENSG00000137801;ENSG00000139329;ENSG00000143816;ENSG00000163501;ENSG00000167244;ENSG00000185386;ENSG00000188130	K04660+K01398+K06236+K05717+K04456+K04437+K01357+K16857+K08122+K01064+K11989+K13769+K04441+K04441
Organismal Systems	Immune system	Hematopoietic cell lineage	12	173	0.00950567	0.130921	ko04640	ENSG00000010610;ENSG00000095752;ENSG00000164400;ENSG00000166825;ENSG00000196126;ENSG00000196549;ENSG00000196735;ENSG00000198502;ENSG00000204287;ENSG00000211979;ENSG00000213949;ENSG00000231389	K06454+K05417+K05427+K11140+K06752+K01389+K06752+K06752+K06752+K06856+K06480+K06752
Human Diseases	Cancer: specific types	Melanoma	7	75	0.00988971	0.130921	ko05218	ENSG00000113578;ENSG00000113721;ENSG00000117020;ENSG00000134853;ENSG00000138675;ENSG00000140285;ENSG00000197461	K18496+K05089+K04456+K04363+K04358+K04358+K04359
Human Diseases	Immune disease	Graft-versus-host disease	5	43	0.0115367	0.140122	ko05332	ENSG00000196126;ENSG00000196735;ENSG00000198502;ENSG00000204287;ENSG00000231389	K06752+K06752+K06752+K06752+K06752
Organismal Systems	Immune system	IL-17 signaling pathway	8	96	0.0115928	0.140122	ko04657	ENSG00000163735;ENSG00000164400;ENSG00000169245;ENSG00000171711;ENSG00000181085;ENSG00000185386;ENSG00000188130;ENSG00000196611	K05506+K05427+K12671+K21100+K19603+K04441+K04441+K01388
Human Diseases	Cardiovascular disease	Arrhythmogenic right ventricular cardiomyopathy	7	79	0.0129732	0.144611	ko05412	ENSG00000137809;ENSG00000138795;ENSG00000153956;ENSG00000170558;ENSG00000196569;ENSG00000198626;ENSG00000213949	K06587+K04492+K04858+K06736+K05637+K04962+K06480
Organismal Systems	Endocrine system	Oxytocin signaling pathway	11	159	0.0130045	0.144611	ko04921	ENSG00000008118;ENSG00000065534;ENSG00000081189;ENSG00000101335;ENSG00000116741;ENSG00000152402;ENSG00000153956;ENSG00000164742;ENSG00000183049;ENSG00000184185;ENSG00000198626	K08794+K00907+K04454+K12755+K18154+K12318+K04858+K08041+K08794+K05005+K04962
Metabolism	Amino acid metabolism	Tryptophan metabolism	5	45	0.0139074	0.148702	ko00380	ENSG00000117009;ENSG00000139287;ENSG00000140465;ENSG00000151790;ENSG00000188676	K00486+K00502+K07408+K00453+K00463
Environmental Information Processing	Signal transduction	Rap1 signaling pathway	14	229	0.0151959	0.154843	ko04015	ENSG00000043462;ENSG00000102981;ENSG00000113578;ENSG00000113721;ENSG00000117020;ENSG00000134853;ENSG00000137801;ENSG00000138675;ENSG00000140285;ENSG00000147145;ENSG00000164742;ENSG00000185386;ENSG00000188130;ENSG00000197461	K07361+K06093+K18496+K05089+K04456+K04363+K16857+K04358+K04358+K04275+K08041+K04441+K04441+K04359
Cellular Processes	Cell motility	Regulation of actin cytoskeleton	14	230	0.0157309	0.154843	ko04810	ENSG00000065534;ENSG00000101335;ENSG00000113578;ENSG00000113721;ENSG00000115414;ENSG00000129675;ENSG00000134853;ENSG00000137809;ENSG00000138675;ENSG00000140285;ENSG00000147145;ENSG00000168398;ENSG00000197461;ENSG00000213949	K00907+K12755+K18496+K05089+K05717+K05729+K04363+K06587+K04358+K04358+K04275+K03916+K04359+K06480
Human Diseases	Cancer: specific types	Basal cell carcinoma	6	64	0.0161527	0.154843	ko05217	ENSG00000074047;ENSG00000117425;ENSG00000125378;ENSG00000135925;ENSG00000138795;ENSG00000143816	K16798+K11101+K04662+K01357+K04492+K01064
Human Diseases	Endocrine and metabolic disease	AGE-RAGE signaling pathway in diabetic complications	8	104	0.0181257	0.161347	ko04933	ENSG00000087245;ENSG00000106366;ENSG00000108821;ENSG00000115414;ENSG00000117020;ENSG00000168542;ENSG00000185386;ENSG00000188130	K01398+K03982+K06236+K05717+K04456+K19720+K04441+K04441
Human Diseases	Immune disease	Rheumatoid arthritis	11	167	0.0181778	0.161347	ko05323	ENSG00000095752;ENSG00000143387;ENSG00000163735;ENSG00000164400;ENSG00000196126;ENSG00000196611;ENSG00000196735;ENSG00000198502;ENSG00000204287;ENSG00000211979;ENSG00000231389	K05417+K01371+K05506+K05427+K06752+K01388+K06752+K06752+K06752+K06856+K06752
Metabolism	Lipid metabolism	Arachidonic acid metabolism	6	66	0.0185723	0.161347	ko00590	ENSG00000069764;ENSG00000107317;ENSG00000120915;ENSG00000148344;ENSG00000155016;ENSG00000186529	K01047+K01830+K08726+K15729+K07422+K17726
Environmental Information Processing	Signal transduction	MAPK signaling pathway - fly	7	87	0.0211139	0.177868	ko04013	ENSG00000117707;ENSG00000121068;ENSG00000125378;ENSG00000137857;ENSG00000140279;ENSG00000185386;ENSG00000188130	K20211+K10176+K04662+K13411+K13411+K04441+K04441
Organismal Systems	Aging	Longevity regulating pathway - worm	7	89	0.0236036	0.185596	ko04212	ENSG00000117020;ENSG00000169715;ENSG00000182793;ENSG00000185386;ENSG00000188130;ENSG00000205358;ENSG00000205364	K04456+K14739+K00799+K04441+K04441+K14739+K14739
Human Diseases	Infectious disease: bacterial	Staphylococcus aureus infection	11	174	0.0238444	0.185596	ko05150	ENSG00000000971;ENSG00000110876;ENSG00000128422;ENSG00000171711;ENSG00000174175;ENSG00000196126;ENSG00000196735;ENSG00000198502;ENSG00000204287;ENSG00000211979;ENSG00000231389	K04004+K06544+K07604+K21100+K06496+K06752+K06752+K06752+K06752+K06856+K06752
Metabolism	Metabolism of cofactors and vitamins	Retinol metabolism	6	70	0.0241318	0.185596	ko00830	ENSG00000116745;ENSG00000128918;ENSG00000140465;ENSG00000165092;ENSG00000184254;ENSG00000197888	K11158+K07249+K07408+K07249+K07249+K00699
Environmental Information Processing	Signal transduction	cGMP-PKG signaling pathway	11	175	0.0247485	0.185596	ko04022	ENSG00000065534;ENSG00000072952;ENSG00000081189;ENSG00000101335;ENSG00000116741;ENSG00000117020;ENSG00000151617;ENSG00000152402;ENSG00000164742;ENSG00000168398;ENSG00000169252	K00907+K12337+K04454+K12755+K18154+K04456+K04197+K12318+K08041+K03916+K04142
Human Diseases	Immune disease	Inflammatory bowel disease	6	71	0.0256782	0.185596	ko05321	ENSG00000178573;ENSG00000196126;ENSG00000196735;ENSG00000198502;ENSG00000204287;ENSG00000231389	K09035+K06752+K06752+K06752+K06752+K06752
Organismal Systems	Nervous system	GABAergic synapse	7	91	0.0262887	0.185596	ko04727	ENSG00000010379;ENSG00000111181;ENSG00000115896;ENSG00000128683;ENSG00000151834;ENSG00000164742;ENSG00000186469	K05046+K05045+K15375+K01580+K05175+K08041+K07826
Organismal Systems	Endocrine system	Relaxin signaling pathway	9	133	0.0267044	0.185596	ko04926	ENSG00000087245;ENSG00000108821;ENSG00000117020;ENSG00000164742;ENSG00000168542;ENSG00000185386;ENSG00000186469;ENSG00000188130;ENSG00000196611	K01398+K06236+K04456+K08041+K19720+K04441+K07826+K04441+K01388
Organismal Systems	Immune system	Th17 cell differentiation	8	114	0.0295616	0.200442	ko04659	ENSG00000010610;ENSG00000185386;ENSG00000188130;ENSG00000196126;ENSG00000196735;ENSG00000198502;ENSG00000204287;ENSG00000231389	K06454+K04441+K04441+K06752+K06752+K06752+K06752+K06752
Organismal Systems	Immune system	Complement and coagulation cascades	7	95	0.032269	0.21359	ko04610	ENSG00000000971;ENSG00000106366;ENSG00000120885;ENSG00000164220;ENSG00000168398;ENSG00000175899;ENSG00000197632	K04004+K03982+K17252+K04235+K03916+K03910+K19821
Cellular Processes	Transport and catabolism	Phagosome	13	230	0.0332719	0.215106	ko04145	ENSG00000100365;ENSG00000104833;ENSG00000137267;ENSG00000137801;ENSG00000167552;ENSG00000186340;ENSG00000196126;ENSG00000196735;ENSG00000198502;ENSG00000204287;ENSG00000211979;ENSG00000231389;ENSG00000276600	K08012+K07375+K07375+K16857+K07374+K04659+K06752+K06752+K06752+K06752+K06856+K06752+K07898
Organismal Systems	Immune system	Antigen processing and presentation	6	77	0.036345	0.226905	ko04612	ENSG00000010610;ENSG00000196126;ENSG00000196735;ENSG00000198502;ENSG00000204287;ENSG00000231389	K06454+K06752+K06752+K06752+K06752+K06752
Organismal Systems	Digestive system	Mineral absorption	5	58	0.0374011	0.226905	ko04978	ENSG00000089472;ENSG00000100292;ENSG00000169715;ENSG00000205358;ENSG00000205364	K14735+K00510+K14739+K14739+K14739
Organismal Systems	Immune system	Toll and Imd signaling pathway	4	40	0.0380604	0.226905	ko04624	ENSG00000137857;ENSG00000140279;ENSG00000185386;ENSG00000188130	K13411+K13411+K04441+K04441
Organismal Systems	Nervous system	Synaptic vesicle cycle	6	78	0.0383617	0.226905	ko04721	ENSG00000010379;ENSG00000067715;ENSG00000110436;ENSG00000111181;ENSG00000130477;ENSG00000145920	K05046+K15290+K05613+K05045+K15293+K15294
Organismal Systems	Development and regeneration	Axon guidance	11	189	0.0401538	0.229483	ko04360	ENSG00000092964;ENSG00000101335;ENSG00000102981;ENSG00000106123;ENSG00000112902;ENSG00000116106;ENSG00000133107;ENSG00000138623;ENSG00000144857;ENSG00000154928;ENSG00000198910	K07528+K12755+K06093+K05114+K06841+K05105+K04967+K06529+K20020+K05110+K06550
Human Diseases	Cancer: specific types	Glioma	6	79	0.0404484	0.229483	ko05214	ENSG00000008118;ENSG00000113721;ENSG00000117020;ENSG00000134853;ENSG00000183049;ENSG00000197461	K08794+K05089+K04456+K04363+K08794+K04359
Environmental Information Processing	Signaling molecules and interaction	Neuroactive ligand-receptor interaction	18	364	0.0439928	0.2446	ko04080	ENSG00000010438;ENSG00000064989;ENSG00000115353;ENSG00000116032;ENSG00000125384;ENSG00000125675;ENSG00000135914;ENSG00000138435;ENSG00000147145;ENSG00000151617;ENSG00000151834;ENSG00000160013;ENSG00000164220;ENSG00000168398;ENSG00000169252;ENSG00000171522;ENSG00000180155;ENSG00000213694	K01312+K04577+K04222+K05214+K04259+K05199+K04157+K04803+K04275+K04197+K05175+K04263+K04235+K03916+K04142+K04261+K25369+K04290
Environmental Information Processing	Signal transduction	JAK-STAT signaling pathway	10	171	0.0477263	0.25574	ko04630	ENSG00000022267;ENSG00000095752;ENSG00000113721;ENSG00000117020;ENSG00000123496;ENSG00000131095;ENSG00000134853;ENSG00000142224;ENSG00000164400;ENSG00000197461	K14365+K05417+K05089+K04456+K05077+K05640+K04363+K05444+K05427+K04359
Human Diseases	Infectious disease: parasitic	Leishmaniasis	9	148	0.0478362	0.25574	ko05140	ENSG00000100365;ENSG00000185386;ENSG00000188130;ENSG00000196126;ENSG00000196735;ENSG00000198502;ENSG00000204287;ENSG00000211979;ENSG00000231389	K08012+K04441+K04441+K06752+K06752+K06752+K06752+K06856+K06752
