# Supplementary material for: Investigating Aging‐Related Endometrial Dysfunction Using Endometrial Organoids
Source: Cell Prolif. 2024 Dec 18;58(4):e13780. doi: 10.1111/cpr.13780 (PMC11969247; doi:10.1111/cpr.13780)
Supplement: Supplementary file 19 — Table S9. KEGG function enrichment of down‐regulated DEGs in advanced age sec‐org. [file CPR-58-e13780-s011.xls]

## Sheet: Sheet1
KEGG function enrichment of down-regulated DEGs in advanced age sec-org
KEGG_A_class	KEGG_B_class	Pathway	out (116)	All (8372)	Pvalue	Qvalue	Pathway ID	Genes	K_IDs
Metabolism	Amino acid metabolism	Glycine, serine and threonine metabolism	7	42	1.47677e-06	0.000323412	ko00260	ENSG00000092621;ENSG00000116761;ENSG00000132837;ENSG00000160200;ENSG00000179761;ENSG00000182199;ENSG00000189221	K00058+K01758+K00315+K01697+K00306+K00600+K00274
Environmental Information Processing	Signaling molecules and interaction	Cytokine-cytokine receptor interaction	16	303	3.83079e-06	0.000419472	ko04060	ENSG00000049249;ENSG00000081041;ENSG00000104998;ENSG00000115008;ENSG00000115009;ENSG00000125538;ENSG00000125657;ENSG00000130513;ENSG00000136244;ENSG00000139269;ENSG00000147168;ENSG00000153162;ENSG00000159958;ENSG00000163739;ENSG00000173585;ENSG00000174564	K05146+K05505+K19598+K04383+K14625+K04519+K05472+K05504+K05405+K22689+K05070+K16620+K05151+K05505+K04184+K05137
Metabolism	Global and overview maps	Biosynthesis of amino acids	8	77	1.0116e-05	0.000738467	ko01230	ENSG00000070669;ENSG00000081181;ENSG00000092621;ENSG00000109107;ENSG00000111674;ENSG00000116761;ENSG00000160200;ENSG00000182199	K01953+K01476+K00058+K01623+K01689+K01758+K01697+K00600
Organismal Systems	Immune system	NOD-like receptor signaling pathway	10	190	0.000290034	0.0158794	ko04621	ENSG00000081041;ENSG00000089041;ENSG00000105835;ENSG00000125538;ENSG00000136244;ENSG00000154451;ENSG00000162645;ENSG00000162654;ENSG00000163739;ENSG00000174885	K05505+K05220+K03462+K04519+K05405+K20898+K20897+K20899+K05505+K20863
Environmental Information Processing	Signaling molecules and interaction	Viral protein interaction with cytokine and cytokine receptor	7	103	0.000541157	0.0202261	ko04061	ENSG00000081041;ENSG00000115009;ENSG00000136244;ENSG00000147168;ENSG00000163739;ENSG00000173585;ENSG00000174564	K05505+K14625+K05405+K05070+K05505+K04184+K05137
Metabolism	Metabolism of cofactors and vitamins	Folate biosynthesis	4	28	0.00055414	0.0202261	ko00790	ENSG00000075643;ENSG00000163283;ENSG00000163286;ENSG00000196139	K15631+K01077+K01077+K04119
Human Diseases	Drug resistance: antineoplastic	Antifolate resistance	4	30	0.000726038	0.0227146	ko01523	ENSG00000108846;ENSG00000125538;ENSG00000136244;ENSG00000182199	K05667+K04519+K05405+K00600
Human Diseases	Infectious disease: bacterial	Legionellosis	5	58	0.00119527	0.0327205	ko05134	ENSG00000081041;ENSG00000101210;ENSG00000125538;ENSG00000136244;ENSG00000163739	K05505+K03231+K04519+K05405+K05505
Metabolism	Lipid metabolism	Steroid hormone biosynthesis	5	65	0.00199544	0.0485556	ko00140	ENSG00000109193;ENSG00000151632;ENSG00000167165;ENSG00000187134;ENSG00000196139	K01016+K00089+K00699+K00212+K04119
Metabolism	Global and overview maps	Metabolic pathways	35	1591	0.00238774	0.0522915	ko01100	ENSG00000004468;ENSG00000065911;ENSG00000070669;ENSG00000075643;ENSG00000081181;ENSG00000084110;ENSG00000092621;ENSG00000095303;ENSG00000100889;ENSG00000105650;ENSG00000105835;ENSG00000109107;ENSG00000109193;ENSG00000111674;ENSG00000112303;ENSG00000116761;ENSG00000128965;ENSG00000132837;ENSG00000134202;ENSG00000136010;ENSG00000142611;ENSG00000149527;ENSG00000160200;ENSG00000160471;ENSG00000163283…	K01242+K13403+K01953+K15631+K01476+K01745+K00058+K00509+K01596+K13293+K03462+K01623+K01016+K01689+K08069+K01758+K07232+K00315+K00799+K00289+K22410+K19006+K01697+K02267+K01077+K01077+K00699+K03943+K08022+K00306+K00600+K00757+K00212+K00274+K04119
Metabolism	Metabolism of cofactors and vitamins	One carbon pool by folate	3	21	0.00287355	0.0572098	ko00670	ENSG00000065911;ENSG00000136010;ENSG00000182199	K13403+K00289+K00600
Human Diseases	Immune disease	Rheumatoid arthritis	7	167	0.00838198	0.152971	ko05323	ENSG00000081041;ENSG00000112715;ENSG00000115008;ENSG00000115009;ENSG00000125538;ENSG00000136244;ENSG00000163739	K05505+K05448+K04383+K14625+K04519+K05405+K05505
Human Diseases	Endocrine and metabolic disease	Non-alcoholic fatty liver disease	7	171	0.00948586	0.1598	ko04932	ENSG00000009950;ENSG00000115008;ENSG00000125538;ENSG00000136244;ENSG00000160471;ENSG00000175197;ENSG00000178127	K09113+K04383+K04519+K05405+K02267+K04452+K03943
Organismal Systems	Immune system	IL-17 signaling pathway	5	96	0.0105305	0.164726	ko04657	ENSG00000081041;ENSG00000115009;ENSG00000125538;ENSG00000136244;ENSG00000163739	K05505+K14625+K04519+K05405+K05505
Human Diseases	Cancer: overview	Chemical carcinogenesis - reactive oxygen species	8	236	0.0165433	0.228383	ko05208	ENSG00000105131;ENSG00000112715;ENSG00000134202;ENSG00000151632;ENSG00000160471;ENSG00000178127;ENSG00000187134;ENSG00000196139	K22368+K05448+K00799+K00089+K02267+K03943+K00212+K04119
Human Diseases	Immune disease	Inflammatory bowel disease	4	71	0.0166855	0.228383	ko05321	ENSG00000115008;ENSG00000125538;ENSG00000136244;ENSG00000147168	K04383+K04519+K05405+K05070
Human Diseases	Endocrine and metabolic disease	Insulin resistance	5	114	0.0208139	0.235688	ko04931	ENSG00000009950;ENSG00000100889;ENSG00000101255;ENSG00000119938;ENSG00000136244	K09113+K01596+K19518+K07189+K05405
Human Diseases	Immune disease	Graft-versus-host disease	3	43	0.0213983	0.235688	ko05332	ENSG00000115008;ENSG00000125538;ENSG00000136244	K04383+K04519+K05405
Environmental Information Processing	Signal transduction	TNF signaling pathway	5	115	0.0215265	0.235688	ko04668	ENSG00000081041;ENSG00000115009;ENSG00000125538;ENSG00000136244;ENSG00000163739	K05505+K14625+K04519+K05405+K05505
Metabolism	Metabolism of other amino acids	Selenocompound metabolism	2	17	0.0226002	0.235688	ko00450	ENSG00000116761;ENSG00000198431	K01758+K22182
Metabolism	Metabolism of cofactors and vitamins	Thiamine metabolism	2	17	0.0226002	0.235688	ko00730	ENSG00000163283;ENSG00000163286	K01077+K01077
Environmental Information Processing	Signal transduction	HIF-1 signaling pathway	5	120	0.0253278	0.245031	ko04066	ENSG00000109107;ENSG00000111674;ENSG00000112715;ENSG00000136244;ENSG00000187840	K01623+K01689+K05448+K05405+K07205
Human Diseases	Infectious disease: bacterial	Pertussis	4	81	0.0257339	0.245031	ko05133	ENSG00000115008;ENSG00000125538;ENSG00000136244;ENSG00000140968	K04383+K04519+K05405+K10155
Metabolism	Amino acid metabolism	Cysteine and methionine metabolism	3	53	0.0367929	0.335735	ko00270	ENSG00000092621;ENSG00000116761;ENSG00000160200	K00058+K01758+K01697
Metabolism	Amino acid metabolism	Histidine metabolism	2	23	0.0398452	0.349044	ko00340	ENSG00000084110;ENSG00000189221	K01745+K00274
Human Diseases	Cardiovascular disease	Fluid shear stress and atherosclerosis	5	143	0.0482144	0.406114	ko05418	ENSG00000112715;ENSG00000115008;ENSG00000125538;ENSG00000134202;ENSG00000177688	K05448+K04383+K04519+K00799+K12160
