# Supplementary material for: Investigating Aging‐Related Endometrial Dysfunction Using Endometrial Organoids
Source: Cell Prolif. 2024 Dec 18;58(4):e13780. doi: 10.1111/cpr.13780 (PMC11969247; doi:10.1111/cpr.13780)
Supplement: Supplementary file 20 — Table S10. KEGG and GO function enrichment of cellular senescence‐associated DEGs (SRGs) in pro‐tis and pro‐org. [file CPR-58-e13780-s007.xls]

## Sheet: 68 SRGs in pro-tis
Cellular senescence-associated DEGs (SRGs) in pro-tis
id	gene name	log2(fc)	PValue
ENSG00000170345	FOS	3.9329	2.0585e-14
ENSG00000120129	DUSP1	3.4396	2.64857e-12
ENSG00000122877	EGR2	4.1239	2.88879e-11
ENSG00000130513	GDF15	3.39	4.35854e-11
ENSG00000177606	JUN	2.7026	1.21731e-10
ENSG00000163545	NUAK2	2.3221	1.58207e-10
ENSG00000159388	BTG2	2.4469	3.20029e-10
ENSG00000162772	ATF3	4.4274	1.88411e-09
ENSG00000163739	CXCL1	3.6076	9.01282e-09
ENSG00000134107	BHLHE40	2.3794	1.14878e-08
ENSG00000167136	ENDOG	-1.312	5.67858e-08
ENSG00000171223	JUNB	2.2786	9.0297e-08
ENSG00000151090	THRB	2.4966	9.35208e-08
ENSG00000147883	CDKN2B	2.4535	1.13066e-07
ENSG00000146678	IGFBP1	4.9161	8.16785e-07
ENSG00000105976	MET	1.8623	1.13465e-06
ENSG00000166483	WEE1	1.259	1.92433e-06
ENSG00000197635	DPP4	3.9099	2.17049e-06
ENSG00000112096	SOD2	2.4057	2.69849e-06
ENSG00000157557	ETS2	1.1952	2.83255e-06
ENSG00000109819	PPARGC1A	2.3333	3.22922e-06
ENSG00000128016	ZFP36	2.4672	3.81011e-06
ENSG00000142178	SIK1	2.4904	7.41908e-06
ENSG00000145113	MUC4	2.2648	9.78502e-06
ENSG00000143384	MCL1	1.2771	1.05576e-05
ENSG00000148346	LCN2	2.3837	1.11457e-05
ENSG00000114861	FOXP1	1.1961	1.9839e-05
ENSG00000118596	SLC16A7	1.4386	2.44777e-05
ENSG00000156026	MCU	1.0271	2.86335e-05
ENSG00000116016	EPAS1	1.2185	2.87114e-05
ENSG00000137193	PIM1	1.3926	3.11744e-05
ENSG00000127152	BCL11B	1.6671	3.12269e-05
ENSG00000259207	ITGB3	2.3089	4.25041e-05
ENSG00000112715	VEGFA	1.1104	4.28337e-05
ENSG00000181634	TNFSF15	1.67	5.15371e-05
ENSG00000159216	RUNX1	1.2992	7.44875e-05
ENSG00000155792	DEPTOR	1.3611	7.97034e-05
ENSG00000134954	ETS1	1.046	8.5442e-05
ENSG00000166592	RRAD	1.7846	8.59246e-05
ENSG00000146674	IGFBP3	2.1181	0.000110957
ENSG00000065534	MYLK	1.1713	0.000112884
ENSG00000187098	MITF	1.0941	0.000122444
ENSG00000136244	IL6	3.0418	0.00013689
ENSG00000092969	TGFB2	2.8542	0.000158065
ENSG00000178562	CD28	1.8128	0.000218788
ENSG00000038427	VCAN	1.2477	0.000227393
ENSG00000127920	GNG11	-1.2732	0.000261004
ENSG00000124766	SOX4	1.2644	0.000530093
ENSG00000102245	CD40LG	1.3306	0.000558456
ENSG00000164379	FOXQ1	1.6465	0.000717868
ENSG00000103196	CRISPLD2	1.173	0.00079303
ENSG00000107551	RASSF4	-1.3329	0.000808674
ENSG00000197442	MAP3K5	1.6311	0.000878605
ENSG00000115008	IL1A	2.461	0.000948398
ENSG00000188906	LRRK2	1.2133	0.00109508
ENSG00000124762	CDKN1A	1.1586	0.00110193
ENSG00000185338	SOCS1	-1.1484	0.00116865
ENSG00000204389	HSPA1A	1.489	0.00161278
ENSG00000166333	ILK	1.2653	0.00212231
ENSG00000149591	TAGLN	1.3362	0.00232464
ENSG00000198682	PAPSS2	1.2049	0.00237435
ENSG00000113916	BCL6	1.3276	0.00263947
ENSG00000117707	PROX1	1.4094	0.00289095
ENSG00000124713	GNMT	-1.2625	0.00298914
ENSG00000081181	ARG2	1.5783	0.00330048
ENSG00000101916	TLR8	1.6145	0.00345847
ENSG00000137673	MMP7	2.2565	0.00369278
ENSG00000166165	CKB	-1.1399	0.00433612

## Sheet: KEGG of 68 SRGs
KEGG function enrichment of SRGs in endometrium
KEGG_A_class	KEGG_B_class	Pathway	out (58)	All (8372)	Pvalue	Qvalue	Pathway ID	Genes	K_IDs
Human Diseases	Cancer: overview	MicroRNAs in cancer	10	174	2.55871e-07	4.11249e-05	ko05206	ENSG00000092969;ENSG00000105976;ENSG00000112715;ENSG00000114861;ENSG00000124762;ENSG00000124766;ENSG00000137193;ENSG00000143384;ENSG00000185338;ENSG00000259207	K13376+K05099+K05448+K23582+K06625+K23581+K04702+K02539+K04694+K06493
Human Diseases	Infectious disease: viral	Human T-cell leukemia virus 1 infection	11	232	4.21794e-07	4.11249e-05	ko05166	ENSG00000092969;ENSG00000122877;ENSG00000124762;ENSG00000128016;ENSG00000134954;ENSG00000136244;ENSG00000137673;ENSG00000147883;ENSG00000157557;ENSG00000170345;ENSG00000177606	K13376+K12496+K06625+K15308+K02678+K05405+K01397+K04685+K21932+K04379+K04448
Human Diseases	Cancer: specific types	Renal cell carcinoma	7	75	7.2689e-07	4.72478e-05	ko05211	ENSG00000092969;ENSG00000105976;ENSG00000112715;ENSG00000116016;ENSG00000124762;ENSG00000134954;ENSG00000177606	K13376+K05099+K05448+K09095+K06625+K02678+K04448
Organismal Systems	Development and regeneration	Osteoclast differentiation	8	130	2.72025e-06	0.000132612	ko04380	ENSG00000092969;ENSG00000115008;ENSG00000170345;ENSG00000171223;ENSG00000177606;ENSG00000185338;ENSG00000187098;ENSG00000259207	K13376+K04383+K04379+K09028+K04448+K04694+K09455+K06493
Cellular Processes	Cell growth and death	Cellular senescence	8	163	1.45697e-05	0.000484344	ko04218	ENSG00000092969;ENSG00000115008;ENSG00000124762;ENSG00000134954;ENSG00000136244;ENSG00000146674;ENSG00000147883;ENSG00000156026	K13376+K04383+K06625+K02678+K05405+K10138+K04685+K20858
Human Diseases	Cancer: overview	Pathways in cancer	14	546	1.49245e-05	0.000484344	ko05200	ENSG00000092969;ENSG00000105976;ENSG00000112715;ENSG00000116016;ENSG00000124762;ENSG00000127920;ENSG00000134954;ENSG00000136244;ENSG00000137193;ENSG00000147883;ENSG00000159216;ENSG00000170345;ENSG00000177606;ENSG00000187098	K13376+K05099+K05448+K09095+K06625+K04546+K02678+K05405+K04702+K04685+K08367+K04379+K04448+K09455
Human Diseases	Immune disease	Rheumatoid arthritis	8	167	1.73867e-05	0.000484344	ko05323	ENSG00000092969;ENSG00000112715;ENSG00000115008;ENSG00000136244;ENSG00000163739;ENSG00000170345;ENSG00000177606;ENSG00000178562	K13376+K05448+K04383+K05405+K05505+K04379+K04448+K06470
Human Diseases	Cardiovascular disease	Fluid shear stress and atherosclerosis	7	143	5.31726e-05	0.00129608	ko05418	ENSG00000112715;ENSG00000115008;ENSG00000120129;ENSG00000170345;ENSG00000177606;ENSG00000197442;ENSG00000259207	K05448+K04383+K21278+K04379+K04448+K04426+K06493
Human Diseases	Infectious disease: viral	Kaposi sarcoma-associated herpesvirus infection	8	199	6.12167e-05	0.00132636	ko05167	ENSG00000112715;ENSG00000124762;ENSG00000127920;ENSG00000128016;ENSG00000136244;ENSG00000163739;ENSG00000170345;ENSG00000177606	K05448+K06625+K04546+K15308+K05405+K05505+K04379+K04448
Human Diseases	Endocrine and metabolic disease	AGE-RAGE signaling pathway in diabetic complications	6	104	7.62426e-05	0.00148673	ko04933	ENSG00000092969;ENSG00000112715;ENSG00000115008;ENSG00000136244;ENSG00000137193;ENSG00000177606	K13376+K05448+K04383+K05405+K04702+K04448
Environmental Information Processing	Signal transduction	TNF signaling pathway	6	115	0.000133323	0.00236345	ko04668	ENSG00000136244;ENSG00000163739;ENSG00000170345;ENSG00000171223;ENSG00000177606;ENSG00000197442	K05405+K05505+K04379+K09028+K04448+K04426
Environmental Information Processing	Signal transduction	MAPK signaling pathway	9	303	0.000211163	0.0034314	ko04010	ENSG00000092969;ENSG00000105976;ENSG00000112715;ENSG00000115008;ENSG00000120129;ENSG00000170345;ENSG00000177606;ENSG00000197442;ENSG00000204389	K13376+K05099+K05448+K04383+K21278+K04379+K04448+K04426+K03283
Organismal Systems	Immune system	IL-17 signaling pathway	5	96	0.000506047	0.00706848	ko04657	ENSG00000136244;ENSG00000148346;ENSG00000163739;ENSG00000170345;ENSG00000177606	K05405+K21129+K05505+K04379+K04448
Human Diseases	Infectious disease: viral	Measles	6	149	0.000542539	0.00706848	ko05162	ENSG00000115008;ENSG00000136244;ENSG00000170345;ENSG00000177606;ENSG00000178562;ENSG00000204389	K04383+K05405+K04379+K04448+K06470+K03283
Human Diseases	Infectious disease: parasitic	Malaria	4	55	0.000543729	0.00706848	ko05144	ENSG00000092969;ENSG00000102245;ENSG00000105976;ENSG00000136244	K13376+K03161+K05099+K05405
Human Diseases	Cancer: overview	Transcriptional misregulation in cancer	8	278	0.000605402	0.00737833	ko05202	ENSG00000105976;ENSG00000113916;ENSG00000124762;ENSG00000127152;ENSG00000136244;ENSG00000146674;ENSG00000159216;ENSG00000187098	K05099+K15618+K06625+K22046+K05405+K10138+K08367+K09455
Human Diseases	Cardiovascular disease	Lipid and atherosclerosis	7	221	0.00077737	0.00891689	ko05417	ENSG00000102245;ENSG00000136244;ENSG00000163739;ENSG00000170345;ENSG00000177606;ENSG00000197442;ENSG00000204389	K03161+K05405+K05505+K04379+K04448+K04426+K03283
Human Diseases	Infectious disease: viral	Hepatitis B	6	166	0.000957685	0.0103749	ko05161	ENSG00000092969;ENSG00000122877;ENSG00000124762;ENSG00000136244;ENSG00000170345;ENSG00000177606	K13376+K12496+K06625+K05405+K04379+K04448
Human Diseases	Immune disease	Inflammatory bowel disease	4	71	0.0014268	0.0146435	ko05321	ENSG00000092969;ENSG00000115008;ENSG00000136244;ENSG00000177606	K13376+K04383+K05405+K04448
Human Diseases	Infectious disease: bacterial	Pertussis	4	81	0.00232099	0.0226297	ko05133	ENSG00000115008;ENSG00000136244;ENSG00000170345;ENSG00000177606	K04383+K05405+K04379+K04448
Environmental Information Processing	Signal transduction	FoxO signaling pathway	5	138	0.0025734	0.0238959	ko04068	ENSG00000092969;ENSG00000113916;ENSG00000124762;ENSG00000136244;ENSG00000147883	K13376+K15618+K06625+K05405+K04685
Cellular Processes	Cell growth and death	Apoptosis	5	140	0.0027394	0.024281	ko04210	ENSG00000143384;ENSG00000167136;ENSG00000170345;ENSG00000177606;ENSG00000197442	K02539+K01173+K04379+K04448+K04426
Environmental Information Processing	Signal transduction	MAPK signaling pathway - fly	4	87	0.00301124	0.0249559	ko04013	ENSG00000117707;ENSG00000134954;ENSG00000177606;ENSG00000197442	K20211+K02678+K04448+K04426
Cellular Processes	Cellular community - eukaryotes	Focal adhesion	6	210	0.00316673	0.0249559	ko04510	ENSG00000065534;ENSG00000105976;ENSG00000112715;ENSG00000166333;ENSG00000177606;ENSG00000259207	K00907+K05099+K05448+K06272+K04448+K06493
Human Diseases	Immune disease	Graft-versus-host disease	3	43	0.00319947	0.0249559	ko05332	ENSG00000115008;ENSG00000136244;ENSG00000178562	K04383+K05405+K06470
Human Diseases	Cancer: specific types	Colorectal cancer	4	93	0.00383044	0.0287283	ko05210	ENSG00000092969;ENSG00000124762;ENSG00000170345;ENSG00000177606	K13376+K06625+K04379+K04448
Environmental Information Processing	Signaling molecules and interaction	Cytokine-cytokine receptor interaction	7	303	0.0046836	0.033826	ko04060	ENSG00000092969;ENSG00000102245;ENSG00000115008;ENSG00000130513;ENSG00000136244;ENSG00000163739;ENSG00000181634	K13376+K03161+K04383+K05504+K05405+K05505+K05478
Organismal Systems	Immune system	Toll-like receptor signaling pathway	4	106	0.00609829	0.0416972	ko04620	ENSG00000101916;ENSG00000136244;ENSG00000170345;ENSG00000177606	K10170+K05405+K04379+K04448
Environmental Information Processing	Signal transduction	JAK-STAT signaling pathway	5	171	0.00641496	0.0416972	ko04630	ENSG00000124762;ENSG00000136244;ENSG00000137193;ENSG00000143384;ENSG00000185338	K06625+K05405+K04702+K02539+K04694
Human Diseases	Endocrine and metabolic disease	Non-alcoholic fatty liver disease	5	171	0.00641496	0.0416972	ko04932	ENSG00000115008;ENSG00000136244;ENSG00000170345;ENSG00000177606;ENSG00000197442	K04383+K05405+K04379+K04448+K04426
Human Diseases	Infectious disease: parasitic	Chagas disease	4	110	0.00694389	0.0436728	ko05142	ENSG00000092969;ENSG00000136244;ENSG00000170345;ENSG00000177606	K13376+K05405+K04379+K04448
Organismal Systems	Immune system	T cell receptor signaling pathway	4	111	0.00716682	0.0436728	ko04660	ENSG00000102245;ENSG00000170345;ENSG00000177606;ENSG00000178562	K03161+K04379+K04448+K06470
Human Diseases	Infectious disease: bacterial	Legionellosis	3	58	0.00743452	0.0438133	ko05134	ENSG00000136244;ENSG00000163739;ENSG00000204389	K05405+K05505+K03283
Organismal Systems	Immune system	Th17 cell differentiation	4	114	0.00786393	0.0438133	ko04659	ENSG00000136244;ENSG00000159216;ENSG00000170345;ENSG00000177606	K05405+K08367+K04379+K04448
Human Diseases	Infectious disease: parasitic	Toxoplasmosis	4	114	0.00786393	0.0438133	ko05145	ENSG00000092969;ENSG00000102245;ENSG00000185338;ENSG00000204389	K13376+K03161+K04694+K03283

## Sheet: GO of 68 SRGs
GO function enrichment of SRGs in endometrium
Ontology	GO ID	Description	out (67)	All (17718)	pvalue	p.adjust	Genes
Biological_Process	GO:0010941	regulation of cell death	33	1645	3.93139e-17	1.12961e-13	ENSG00000081181;ENSG00000092969;ENSG00000102245;ENSG00000105976;ENSG00000109819;ENSG00000112715;ENSG00000113916;ENSG00000114861;ENSG00000115008;ENSG00000124762;ENSG00000124766;ENSG00000127152;ENSG00000128016;ENSG00000134954;ENSG00000136244;ENSG00000137193;ENSG00000142178;ENSG00000143384;ENSG00000146674;ENSG00000155792;ENSG00000159388;ENSG00000162772;ENSG00000163545;ENSG00000164379;ENSG00000167136…
Biological_Process	GO:0042127	regulation of cell population proliferation	33	1672	6.40004e-17	1.12961e-13	ENSG00000081181;ENSG00000092969;ENSG00000102245;ENSG00000109819;ENSG00000112715;ENSG00000113916;ENSG00000114861;ENSG00000115008;ENSG00000117707;ENSG00000120129;ENSG00000124762;ENSG00000124766;ENSG00000127152;ENSG00000128016;ENSG00000134954;ENSG00000136244;ENSG00000137193;ENSG00000146674;ENSG00000147883;ENSG00000159216;ENSG00000159388;ENSG00000162772;ENSG00000163739;ENSG00000166333;ENSG00000171223…
Biological_Process	GO:0008219	cell death	36	2126	1.47289e-16	1.73311e-13	ENSG00000081181;ENSG00000092969;ENSG00000102245;ENSG00000105976;ENSG00000109819;ENSG00000112715;ENSG00000113916;ENSG00000114861;ENSG00000115008;ENSG00000124762;ENSG00000124766;ENSG00000127152;ENSG00000128016;ENSG00000134954;ENSG00000136244;ENSG00000137193;ENSG00000142178;ENSG00000143384;ENSG00000146674;ENSG00000148346;ENSG00000151090;ENSG00000155792;ENSG00000159388;ENSG00000162772;ENSG00000163545…
Biological_Process	GO:0043067	regulation of programmed cell death	31	1488	2.00232e-16	1.76705e-13	ENSG00000081181;ENSG00000092969;ENSG00000102245;ENSG00000105976;ENSG00000109819;ENSG00000112715;ENSG00000113916;ENSG00000114861;ENSG00000115008;ENSG00000124762;ENSG00000124766;ENSG00000127152;ENSG00000128016;ENSG00000134954;ENSG00000136244;ENSG00000137193;ENSG00000142178;ENSG00000143384;ENSG00000146674;ENSG00000155792;ENSG00000159388;ENSG00000162772;ENSG00000163545;ENSG00000164379;ENSG00000167136…
Biological_Process	GO:0012501	programmed cell death	34	1958	8.27297e-16	5.84072e-13	ENSG00000081181;ENSG00000092969;ENSG00000102245;ENSG00000105976;ENSG00000109819;ENSG00000112715;ENSG00000113916;ENSG00000114861;ENSG00000115008;ENSG00000124762;ENSG00000124766;ENSG00000127152;ENSG00000128016;ENSG00000134954;ENSG00000136244;ENSG00000137193;ENSG00000142178;ENSG00000143384;ENSG00000146674;ENSG00000148346;ENSG00000151090;ENSG00000155792;ENSG00000159388;ENSG00000162772;ENSG00000163545…
Biological_Process	GO:0008283	cell population proliferation	34	1984	1.23383e-15	7.25904e-13	ENSG00000081181;ENSG00000092969;ENSG00000102245;ENSG00000109819;ENSG00000112715;ENSG00000113916;ENSG00000114861;ENSG00000115008;ENSG00000117707;ENSG00000120129;ENSG00000124762;ENSG00000124766;ENSG00000127152;ENSG00000128016;ENSG00000134954;ENSG00000136244;ENSG00000137193;ENSG00000146674;ENSG00000147883;ENSG00000159216;ENSG00000159388;ENSG00000162772;ENSG00000163739;ENSG00000166333;ENSG00000170345…
Biological_Process	GO:0006915	apoptotic process	33	1901	2.86904e-15	1.44681e-12	ENSG00000081181;ENSG00000092969;ENSG00000102245;ENSG00000109819;ENSG00000112715;ENSG00000113916;ENSG00000114861;ENSG00000115008;ENSG00000124762;ENSG00000124766;ENSG00000127152;ENSG00000128016;ENSG00000134954;ENSG00000136244;ENSG00000137193;ENSG00000142178;ENSG00000143384;ENSG00000146674;ENSG00000148346;ENSG00000151090;ENSG00000155792;ENSG00000159388;ENSG00000162772;ENSG00000163545;ENSG00000164379…
Biological_Process	GO:0042981	regulation of apoptotic process	29	1455	9.2494e-15	4.0813e-12	ENSG00000081181;ENSG00000092969;ENSG00000102245;ENSG00000109819;ENSG00000112715;ENSG00000113916;ENSG00000114861;ENSG00000115008;ENSG00000124766;ENSG00000127152;ENSG00000128016;ENSG00000134954;ENSG00000136244;ENSG00000137193;ENSG00000142178;ENSG00000143384;ENSG00000146674;ENSG00000155792;ENSG00000159388;ENSG00000162772;ENSG00000163545;ENSG00000164379;ENSG00000167136;ENSG00000177606;ENSG00000178562…
Biological_Process	GO:0048856	anatomical structure development	53	5916	1.90674e-14	7.47867e-12	ENSG00000038427;ENSG00000065534;ENSG00000081181;ENSG00000092969;ENSG00000102245;ENSG00000103196;ENSG00000105976;ENSG00000109819;ENSG00000112715;ENSG00000113916;ENSG00000114861;ENSG00000115008;ENSG00000116016;ENSG00000117707;ENSG00000120129;ENSG00000122877;ENSG00000124762;ENSG00000124766;ENSG00000127152;ENSG00000128016;ENSG00000130513;ENSG00000134107;ENSG00000134954;ENSG00000136244;ENSG00000137193…
Biological_Process	GO:0045595	regulation of cell differentiation	29	1592	9.46019e-14	3.33945e-11	ENSG00000092969;ENSG00000112715;ENSG00000113916;ENSG00000114861;ENSG00000115008;ENSG00000117707;ENSG00000122877;ENSG00000124766;ENSG00000127152;ENSG00000128016;ENSG00000134107;ENSG00000134954;ENSG00000136244;ENSG00000137193;ENSG00000142178;ENSG00000146674;ENSG00000147883;ENSG00000159216;ENSG00000159388;ENSG00000166333;ENSG00000170345;ENSG00000171223;ENSG00000178562;ENSG00000185338;ENSG00000187098…
Biological_Process	GO:0009605	response to external stimulus	37	2836	1.96821e-13	6.31615e-11	ENSG00000081181;ENSG00000092969;ENSG00000101916;ENSG00000105976;ENSG00000109819;ENSG00000112715;ENSG00000113916;ENSG00000114861;ENSG00000115008;ENSG00000117707;ENSG00000120129;ENSG00000122877;ENSG00000124762;ENSG00000127152;ENSG00000128016;ENSG00000130513;ENSG00000134107;ENSG00000134954;ENSG00000136244;ENSG00000137193;ENSG00000142178;ENSG00000147883;ENSG00000148346;ENSG00000156026;ENSG00000159388…
Biological_Process	GO:0048869	cellular developmental process	45	4376	2.59142e-13	7.21956e-11	ENSG00000038427;ENSG00000081181;ENSG00000092969;ENSG00000102245;ENSG00000105976;ENSG00000109819;ENSG00000112715;ENSG00000113916;ENSG00000114861;ENSG00000115008;ENSG00000116016;ENSG00000117707;ENSG00000122877;ENSG00000124762;ENSG00000124766;ENSG00000127152;ENSG00000128016;ENSG00000130513;ENSG00000134107;ENSG00000134954;ENSG00000136244;ENSG00000137193;ENSG00000142178;ENSG00000143384;ENSG00000146674…
Biological_Process	GO:0032502	developmental process	54	6532	2.65876e-13	7.21956e-11	ENSG00000038427;ENSG00000065534;ENSG00000081181;ENSG00000092969;ENSG00000102245;ENSG00000103196;ENSG00000105976;ENSG00000109819;ENSG00000112715;ENSG00000113916;ENSG00000114861;ENSG00000115008;ENSG00000116016;ENSG00000117707;ENSG00000120129;ENSG00000122877;ENSG00000124762;ENSG00000124766;ENSG00000127152;ENSG00000128016;ENSG00000130513;ENSG00000134107;ENSG00000134954;ENSG00000136244;ENSG00000137193…
Biological_Process	GO:0007275	multicellular organism development	49	5283	2.98477e-13	7.52589e-11	ENSG00000038427;ENSG00000065534;ENSG00000081181;ENSG00000092969;ENSG00000102245;ENSG00000103196;ENSG00000105976;ENSG00000109819;ENSG00000112715;ENSG00000113916;ENSG00000114861;ENSG00000115008;ENSG00000116016;ENSG00000117707;ENSG00000120129;ENSG00000122877;ENSG00000124762;ENSG00000124766;ENSG00000127152;ENSG00000128016;ENSG00000134107;ENSG00000134954;ENSG00000136244;ENSG00000137193;ENSG00000142178…
Biological_Process	GO:0048513	animal organ development	41	3637	4.60242e-13	1.0831e-10	ENSG00000065534;ENSG00000081181;ENSG00000092969;ENSG00000102245;ENSG00000103196;ENSG00000105976;ENSG00000109819;ENSG00000112715;ENSG00000113916;ENSG00000114861;ENSG00000115008;ENSG00000116016;ENSG00000117707;ENSG00000122877;ENSG00000124762;ENSG00000124766;ENSG00000127152;ENSG00000128016;ENSG00000134954;ENSG00000136244;ENSG00000137193;ENSG00000142178;ENSG00000147883;ENSG00000149591;ENSG00000151090…
Biological_Process	GO:0009888	tissue development	31	1997	6.57911e-13	1.45152e-10	ENSG00000065534;ENSG00000081181;ENSG00000092969;ENSG00000105976;ENSG00000109819;ENSG00000112715;ENSG00000114861;ENSG00000115008;ENSG00000116016;ENSG00000117707;ENSG00000120129;ENSG00000122877;ENSG00000124766;ENSG00000127152;ENSG00000128016;ENSG00000136244;ENSG00000137193;ENSG00000142178;ENSG00000147883;ENSG00000149591;ENSG00000151090;ENSG00000157557;ENSG00000159216;ENSG00000159388;ENSG00000162772…
Biological_Process	GO:0051094	positive regulation of developmental process	26	1351	8.74684e-13	1.81626e-10	ENSG00000081181;ENSG00000092969;ENSG00000109819;ENSG00000112715;ENSG00000113916;ENSG00000115008;ENSG00000117707;ENSG00000122877;ENSG00000124766;ENSG00000128016;ENSG00000130513;ENSG00000134954;ENSG00000136244;ENSG00000137193;ENSG00000146674;ENSG00000147883;ENSG00000156026;ENSG00000159216;ENSG00000166333;ENSG00000170345;ENSG00000171223;ENSG00000178562;ENSG00000185338;ENSG00000197442;ENSG00000204389…
Biological_Process	GO:0050793	regulation of developmental process	34	2528	1.62139e-12	3.17972e-10	ENSG00000081181;ENSG00000092969;ENSG00000109819;ENSG00000112715;ENSG00000113916;ENSG00000114861;ENSG00000115008;ENSG00000117707;ENSG00000122877;ENSG00000124762;ENSG00000124766;ENSG00000127152;ENSG00000128016;ENSG00000130513;ENSG00000134107;ENSG00000134954;ENSG00000136244;ENSG00000137193;ENSG00000142178;ENSG00000146674;ENSG00000147883;ENSG00000156026;ENSG00000159216;ENSG00000159388;ENSG00000166333…
Biological_Process	GO:0030097	hemopoiesis	22	943	2.03778e-12	3.78598e-10	ENSG00000092969;ENSG00000102245;ENSG00000112715;ENSG00000113916;ENSG00000114861;ENSG00000115008;ENSG00000116016;ENSG00000124766;ENSG00000127152;ENSG00000128016;ENSG00000134954;ENSG00000136244;ENSG00000137193;ENSG00000147883;ENSG00000159216;ENSG00000170345;ENSG00000171223;ENSG00000177606;ENSG00000178562;ENSG00000185338;ENSG00000187098;ENSG00000204389
Biological_Process	GO:0048523	negative regulation of cellular process	46	4913	3.64182e-12	6.42781e-10	ENSG00000081181;ENSG00000092969;ENSG00000102245;ENSG00000105976;ENSG00000109819;ENSG00000112715;ENSG00000113916;ENSG00000114861;ENSG00000115008;ENSG00000117707;ENSG00000120129;ENSG00000124762;ENSG00000124766;ENSG00000127152;ENSG00000128016;ENSG00000130513;ENSG00000134107;ENSG00000134954;ENSG00000136244;ENSG00000137193;ENSG00000142178;ENSG00000143384;ENSG00000146674;ENSG00000146678;ENSG00000147883…
Biological_Process	GO:0048534	hematopoietic or lymphoid organ development	22	984	4.72975e-12	7.80307e-10	ENSG00000092969;ENSG00000102245;ENSG00000112715;ENSG00000113916;ENSG00000114861;ENSG00000115008;ENSG00000116016;ENSG00000124766;ENSG00000127152;ENSG00000128016;ENSG00000134954;ENSG00000136244;ENSG00000137193;ENSG00000147883;ENSG00000159216;ENSG00000170345;ENSG00000171223;ENSG00000177606;ENSG00000178562;ENSG00000185338;ENSG00000187098;ENSG00000204389
Biological_Process	GO:0030154	cell differentiation	43	4301	4.8631e-12	7.80307e-10	ENSG00000038427;ENSG00000092969;ENSG00000102245;ENSG00000105976;ENSG00000109819;ENSG00000112715;ENSG00000113916;ENSG00000114861;ENSG00000115008;ENSG00000116016;ENSG00000117707;ENSG00000122877;ENSG00000124766;ENSG00000127152;ENSG00000128016;ENSG00000130513;ENSG00000134107;ENSG00000134954;ENSG00000136244;ENSG00000137193;ENSG00000142178;ENSG00000143384;ENSG00000146674;ENSG00000147883;ENSG00000149591…
Biological_Process	GO:0048731	system development	46	4969	5.62538e-12	8.63374e-10	ENSG00000038427;ENSG00000065534;ENSG00000081181;ENSG00000092969;ENSG00000102245;ENSG00000103196;ENSG00000105976;ENSG00000109819;ENSG00000112715;ENSG00000113916;ENSG00000114861;ENSG00000115008;ENSG00000116016;ENSG00000117707;ENSG00000122877;ENSG00000124762;ENSG00000124766;ENSG00000127152;ENSG00000128016;ENSG00000134107;ENSG00000134954;ENSG00000136244;ENSG00000137193;ENSG00000142178;ENSG00000147883…
Biological_Process	GO:0060548	negative regulation of cell death	22	1003	6.89335e-12	1.0139e-09	ENSG00000081181;ENSG00000102245;ENSG00000105976;ENSG00000109819;ENSG00000112715;ENSG00000113916;ENSG00000114861;ENSG00000115008;ENSG00000124766;ENSG00000127152;ENSG00000136244;ENSG00000137193;ENSG00000143384;ENSG00000159388;ENSG00000163545;ENSG00000164379;ENSG00000177606;ENSG00000178562;ENSG00000187098;ENSG00000188906;ENSG00000204389;ENSG00000259207
Biological_Process	GO:0008285	negative regulation of cell population proliferation	19	709	8.67084e-12	1.22432e-09	ENSG00000081181;ENSG00000092969;ENSG00000109819;ENSG00000113916;ENSG00000115008;ENSG00000117707;ENSG00000120129;ENSG00000124762;ENSG00000124766;ENSG00000127152;ENSG00000134954;ENSG00000136244;ENSG00000146674;ENSG00000147883;ENSG00000159388;ENSG00000163739;ENSG00000166333;ENSG00000177606;ENSG00000204389
Biological_Process	GO:0032501	multicellular organismal process	56	7687	1.30224e-11	1.76639e-09	ENSG00000038427;ENSG00000065534;ENSG00000081181;ENSG00000092969;ENSG00000101916;ENSG00000102245;ENSG00000103196;ENSG00000105976;ENSG00000109819;ENSG00000112715;ENSG00000113916;ENSG00000114861;ENSG00000115008;ENSG00000116016;ENSG00000117707;ENSG00000118596;ENSG00000120129;ENSG00000122877;ENSG00000124762;ENSG00000124766;ENSG00000127152;ENSG00000128016;ENSG00000130513;ENSG00000134107;ENSG00000134954…
Biological_Process	GO:0033002	muscle cell proliferation	12	204	1.35106e-11	1.76639e-09	ENSG00000092969;ENSG00000109819;ENSG00000114861;ENSG00000124762;ENSG00000136244;ENSG00000137193;ENSG00000146674;ENSG00000159216;ENSG00000170345;ENSG00000177606;ENSG00000197442;ENSG00000259207
Biological_Process	GO:0002520	immune system development	22	1043	1.48415e-11	1.87108e-09	ENSG00000092969;ENSG00000102245;ENSG00000112715;ENSG00000113916;ENSG00000114861;ENSG00000115008;ENSG00000116016;ENSG00000124766;ENSG00000127152;ENSG00000128016;ENSG00000134954;ENSG00000136244;ENSG00000137193;ENSG00000147883;ENSG00000159216;ENSG00000170345;ENSG00000171223;ENSG00000177606;ENSG00000178562;ENSG00000185338;ENSG00000187098;ENSG00000204389
Biological_Process	GO:0048519	negative regulation of biological process	47	5349	1.73245e-11	2.10881e-09	ENSG00000081181;ENSG00000092969;ENSG00000101916;ENSG00000102245;ENSG00000105976;ENSG00000109819;ENSG00000112715;ENSG00000113916;ENSG00000114861;ENSG00000115008;ENSG00000117707;ENSG00000120129;ENSG00000124762;ENSG00000124766;ENSG00000127152;ENSG00000128016;ENSG00000130513;ENSG00000134107;ENSG00000134954;ENSG00000136244;ENSG00000137193;ENSG00000142178;ENSG00000143384;ENSG00000146674;ENSG00000146678…
Biological_Process	GO:0051239	regulation of multicellular organismal process	34	2765	2.11178e-11	2.48486e-09	ENSG00000081181;ENSG00000092969;ENSG00000101916;ENSG00000102245;ENSG00000105976;ENSG00000109819;ENSG00000112715;ENSG00000113916;ENSG00000114861;ENSG00000115008;ENSG00000116016;ENSG00000117707;ENSG00000122877;ENSG00000124766;ENSG00000128016;ENSG00000130513;ENSG00000134107;ENSG00000134954;ENSG00000136244;ENSG00000137193;ENSG00000147883;ENSG00000148346;ENSG00000151090;ENSG00000159216;ENSG00000159388…
Biological_Process	GO:0010604	positive regulation of macromolecule metabolic process	38	3520	3.00267e-11	3.41917e-09	ENSG00000092969;ENSG00000101916;ENSG00000102245;ENSG00000105976;ENSG00000109819;ENSG00000112715;ENSG00000113916;ENSG00000114861;ENSG00000115008;ENSG00000116016;ENSG00000117707;ENSG00000122877;ENSG00000124762;ENSG00000124766;ENSG00000127152;ENSG00000128016;ENSG00000130513;ENSG00000134954;ENSG00000136244;ENSG00000137193;ENSG00000151090;ENSG00000157557;ENSG00000159216;ENSG00000159388;ENSG00000162772…
Biological_Process	GO:0045597	positive regulation of cell differentiation	20	885	4.70958e-11	5.19526e-09	ENSG00000092969;ENSG00000112715;ENSG00000113916;ENSG00000117707;ENSG00000122877;ENSG00000124766;ENSG00000128016;ENSG00000134954;ENSG00000136244;ENSG00000137193;ENSG00000146674;ENSG00000147883;ENSG00000159216;ENSG00000166333;ENSG00000170345;ENSG00000171223;ENSG00000185338;ENSG00000197442;ENSG00000204389;ENSG00000259207
Biological_Process	GO:0043069	negative regulation of programmed cell death	20	903	6.74695e-11	7.21719e-09	ENSG00000081181;ENSG00000102245;ENSG00000105976;ENSG00000109819;ENSG00000112715;ENSG00000113916;ENSG00000114861;ENSG00000115008;ENSG00000127152;ENSG00000136244;ENSG00000137193;ENSG00000143384;ENSG00000159388;ENSG00000163545;ENSG00000164379;ENSG00000177606;ENSG00000178562;ENSG00000187098;ENSG00000188906;ENSG00000204389
Biological_Process	GO:0002376	immune system process	34	2888	7.20033e-11	7.47564e-09	ENSG00000081181;ENSG00000092969;ENSG00000101916;ENSG00000102245;ENSG00000112715;ENSG00000113916;ENSG00000114861;ENSG00000115008;ENSG00000116016;ENSG00000120129;ENSG00000124762;ENSG00000124766;ENSG00000127152;ENSG00000128016;ENSG00000134954;ENSG00000136244;ENSG00000137193;ENSG00000147883;ENSG00000148346;ENSG00000156026;ENSG00000159216;ENSG00000163739;ENSG00000170345;ENSG00000171223;ENSG00000177606…
Biological_Process	GO:0009893	positive regulation of metabolic process	39	3828	8.03399e-11	8.10286e-09	ENSG00000092969;ENSG00000101916;ENSG00000102245;ENSG00000105976;ENSG00000109819;ENSG00000112715;ENSG00000113916;ENSG00000114861;ENSG00000115008;ENSG00000116016;ENSG00000117707;ENSG00000122877;ENSG00000124762;ENSG00000124766;ENSG00000127152;ENSG00000128016;ENSG00000130513;ENSG00000134954;ENSG00000136244;ENSG00000137193;ENSG00000148346;ENSG00000151090;ENSG00000157557;ENSG00000159216;ENSG00000159388…
Biological_Process	GO:0033554	cellular response to stress	28	1951	9.77712e-11	9.58701e-09	ENSG00000065534;ENSG00000081181;ENSG00000092969;ENSG00000105976;ENSG00000109819;ENSG00000112715;ENSG00000113916;ENSG00000114861;ENSG00000115008;ENSG00000116016;ENSG00000120129;ENSG00000124762;ENSG00000124766;ENSG00000128016;ENSG00000136244;ENSG00000142178;ENSG00000143384;ENSG00000147883;ENSG00000159388;ENSG00000162772;ENSG00000163545;ENSG00000167136;ENSG00000170345;ENSG00000171223;ENSG00000177606…
Biological_Process	GO:0002682	regulation of immune system process	25	1532	1.02563e-10	9.78505e-09	ENSG00000081181;ENSG00000092969;ENSG00000101916;ENSG00000102245;ENSG00000112715;ENSG00000113916;ENSG00000114861;ENSG00000115008;ENSG00000120129;ENSG00000124762;ENSG00000124766;ENSG00000128016;ENSG00000134954;ENSG00000136244;ENSG00000156026;ENSG00000159216;ENSG00000170345;ENSG00000171223;ENSG00000178562;ENSG00000185338;ENSG00000187098;ENSG00000188906;ENSG00000197635;ENSG00000204389;ENSG00000259207
Biological_Process	GO:0051173	positive regulation of nitrogen compound metabolic process	35	3116	1.16483e-10	1.08206e-08	ENSG00000092969;ENSG00000105976;ENSG00000109819;ENSG00000112715;ENSG00000113916;ENSG00000115008;ENSG00000116016;ENSG00000117707;ENSG00000122877;ENSG00000124762;ENSG00000124766;ENSG00000127152;ENSG00000128016;ENSG00000130513;ENSG00000134954;ENSG00000136244;ENSG00000137193;ENSG00000151090;ENSG00000157557;ENSG00000159216;ENSG00000159388;ENSG00000162772;ENSG00000166333;ENSG00000167136;ENSG00000170345…
Biological_Process	GO:0051254	positive regulation of RNA metabolic process	27	1851	1.72428e-10	1.55614e-08	ENSG00000092969;ENSG00000105976;ENSG00000109819;ENSG00000112715;ENSG00000115008;ENSG00000116016;ENSG00000117707;ENSG00000122877;ENSG00000124766;ENSG00000127152;ENSG00000128016;ENSG00000134954;ENSG00000136244;ENSG00000137193;ENSG00000151090;ENSG00000157557;ENSG00000159216;ENSG00000159388;ENSG00000162772;ENSG00000166333;ENSG00000170345;ENSG00000171223;ENSG00000177606;ENSG00000178562;ENSG00000187098…
Biological_Process	GO:0035556	intracellular signal transduction	32	2637	1.76333e-10	1.55614e-08	ENSG00000092969;ENSG00000101916;ENSG00000105976;ENSG00000112715;ENSG00000113916;ENSG00000115008;ENSG00000117707;ENSG00000120129;ENSG00000124762;ENSG00000124766;ENSG00000128016;ENSG00000130513;ENSG00000136244;ENSG00000142178;ENSG00000143384;ENSG00000146674;ENSG00000155792;ENSG00000156026;ENSG00000162772;ENSG00000163545;ENSG00000163739;ENSG00000166333;ENSG00000166592;ENSG00000167136;ENSG00000177606…
Biological_Process	GO:0045935	positive regulation of nucleobase-containing compound metabolic process	28	2034	2.59934e-10	2.20232e-08	ENSG00000092969;ENSG00000105976;ENSG00000109819;ENSG00000112715;ENSG00000115008;ENSG00000116016;ENSG00000117707;ENSG00000122877;ENSG00000124766;ENSG00000127152;ENSG00000128016;ENSG00000134954;ENSG00000136244;ENSG00000137193;ENSG00000151090;ENSG00000157557;ENSG00000159216;ENSG00000159388;ENSG00000162772;ENSG00000166333;ENSG00000167136;ENSG00000170345;ENSG00000171223;ENSG00000177606;ENSG00000178562…
Biological_Process	GO:0006950	response to stress	39	3974	2.62032e-10	2.20232e-08	ENSG00000065534;ENSG00000081181;ENSG00000092969;ENSG00000101916;ENSG00000102245;ENSG00000105976;ENSG00000109819;ENSG00000112715;ENSG00000113916;ENSG00000114861;ENSG00000115008;ENSG00000116016;ENSG00000120129;ENSG00000124762;ENSG00000124766;ENSG00000128016;ENSG00000134954;ENSG00000136244;ENSG00000142178;ENSG00000143384;ENSG00000147883;ENSG00000148346;ENSG00000159388;ENSG00000162772;ENSG00000163545…
Biological_Process	GO:0031323	regulation of cellular metabolic process	48	6023	3.33254e-10	2.73579e-08	ENSG00000081181;ENSG00000092969;ENSG00000101916;ENSG00000102245;ENSG00000105976;ENSG00000109819;ENSG00000112715;ENSG00000113916;ENSG00000114861;ENSG00000115008;ENSG00000116016;ENSG00000117707;ENSG00000120129;ENSG00000122877;ENSG00000124713;ENSG00000124762;ENSG00000124766;ENSG00000127152;ENSG00000128016;ENSG00000130513;ENSG00000134107;ENSG00000134954;ENSG00000136244;ENSG00000137193;ENSG00000142178…
Biological_Process	GO:0062197	cellular response to chemical stress	13	338	3.5363e-10	2.82456e-08	ENSG00000065534;ENSG00000105976;ENSG00000109819;ENSG00000114861;ENSG00000116016;ENSG00000136244;ENSG00000143384;ENSG00000167136;ENSG00000170345;ENSG00000177606;ENSG00000188906;ENSG00000197442;ENSG00000204389
Biological_Process	GO:0043066	negative regulation of apoptotic process	19	882	3.62649e-10	2.82456e-08	ENSG00000081181;ENSG00000102245;ENSG00000109819;ENSG00000112715;ENSG00000113916;ENSG00000114861;ENSG00000115008;ENSG00000127152;ENSG00000136244;ENSG00000137193;ENSG00000143384;ENSG00000159388;ENSG00000163545;ENSG00000164379;ENSG00000177606;ENSG00000178562;ENSG00000187098;ENSG00000188906;ENSG00000204389
Biological_Process	GO:0070887	cellular response to chemical stimulus	34	3063	3.69466e-10	2.82456e-08	ENSG00000065534;ENSG00000092969;ENSG00000105976;ENSG00000109819;ENSG00000112715;ENSG00000114861;ENSG00000115008;ENSG00000116016;ENSG00000120129;ENSG00000122877;ENSG00000124766;ENSG00000128016;ENSG00000130513;ENSG00000136244;ENSG00000137193;ENSG00000143384;ENSG00000146678;ENSG00000147883;ENSG00000151090;ENSG00000156026;ENSG00000162772;ENSG00000163739;ENSG00000166165;ENSG00000166333;ENSG00000167136…
Biological_Process	GO:0048522	positive regulation of cellular process	47	5796	3.76074e-10	2.82456e-08	ENSG00000065534;ENSG00000081181;ENSG00000092969;ENSG00000102245;ENSG00000105976;ENSG00000109819;ENSG00000112715;ENSG00000113916;ENSG00000114861;ENSG00000115008;ENSG00000116016;ENSG00000117707;ENSG00000122877;ENSG00000124762;ENSG00000124766;ENSG00000127152;ENSG00000128016;ENSG00000130513;ENSG00000134954;ENSG00000136244;ENSG00000137193;ENSG00000137673;ENSG00000142178;ENSG00000143384;ENSG00000146674…
Biological_Process	GO:0030099	myeloid cell differentiation	14	419	4.31076e-10	3.14508e-08	ENSG00000112715;ENSG00000113916;ENSG00000114861;ENSG00000116016;ENSG00000128016;ENSG00000134954;ENSG00000147883;ENSG00000159216;ENSG00000170345;ENSG00000171223;ENSG00000177606;ENSG00000185338;ENSG00000187098;ENSG00000204389
Biological_Process	GO:0048518	positive regulation of biological process	49	6318	4.38421e-10	3.14508e-08	ENSG00000065534;ENSG00000081181;ENSG00000092969;ENSG00000101916;ENSG00000102245;ENSG00000105976;ENSG00000109819;ENSG00000112715;ENSG00000113916;ENSG00000114861;ENSG00000115008;ENSG00000116016;ENSG00000117707;ENSG00000122877;ENSG00000124762;ENSG00000124766;ENSG00000127152;ENSG00000128016;ENSG00000130513;ENSG00000134954;ENSG00000136244;ENSG00000137193;ENSG00000137673;ENSG00000142178;ENSG00000143384…
Biological_Process	GO:0010942	positive regulation of cell death	16	591	4.45478e-10	3.14508e-08	ENSG00000092969;ENSG00000102245;ENSG00000113916;ENSG00000114861;ENSG00000124762;ENSG00000124766;ENSG00000136244;ENSG00000142178;ENSG00000143384;ENSG00000146674;ENSG00000162772;ENSG00000167136;ENSG00000170345;ENSG00000177606;ENSG00000188906;ENSG00000197442
Biological_Process	GO:0034599	cellular response to oxidative stress	12	278	4.88994e-10	3.3846e-08	ENSG00000105976;ENSG00000109819;ENSG00000114861;ENSG00000116016;ENSG00000136244;ENSG00000143384;ENSG00000167136;ENSG00000170345;ENSG00000177606;ENSG00000188906;ENSG00000197442;ENSG00000204389
Biological_Process	GO:0031325	positive regulation of cellular metabolic process	35	3316	6.80539e-10	4.61982e-08	ENSG00000092969;ENSG00000105976;ENSG00000109819;ENSG00000112715;ENSG00000113916;ENSG00000115008;ENSG00000116016;ENSG00000117707;ENSG00000122877;ENSG00000124762;ENSG00000124766;ENSG00000127152;ENSG00000128016;ENSG00000130513;ENSG00000134954;ENSG00000136244;ENSG00000137193;ENSG00000151090;ENSG00000157557;ENSG00000159216;ENSG00000159388;ENSG00000162772;ENSG00000166333;ENSG00000167136;ENSG00000170345…
Biological_Process	GO:2000026	regulation of multicellular organismal development	23	1406	7.21482e-10	4.80534e-08	ENSG00000092969;ENSG00000112715;ENSG00000113916;ENSG00000114861;ENSG00000115008;ENSG00000117707;ENSG00000122877;ENSG00000124766;ENSG00000128016;ENSG00000134107;ENSG00000134954;ENSG00000136244;ENSG00000137193;ENSG00000147883;ENSG00000159216;ENSG00000159388;ENSG00000170345;ENSG00000171223;ENSG00000178562;ENSG00000185338;ENSG00000187098;ENSG00000204389;ENSG00000259207
Biological_Process	GO:0006468	protein phosphorylation	24	1553	8.51036e-10	5.56326e-08	ENSG00000065534;ENSG00000092969;ENSG00000101916;ENSG00000105976;ENSG00000112715;ENSG00000117707;ENSG00000120129;ENSG00000124762;ENSG00000130513;ENSG00000136244;ENSG00000137193;ENSG00000142178;ENSG00000146674;ENSG00000147883;ENSG00000155792;ENSG00000163545;ENSG00000166333;ENSG00000166483;ENSG00000177606;ENSG00000181634;ENSG00000185338;ENSG00000188906;ENSG00000197442;ENSG00000259207
Biological_Process	GO:0016310	phosphorylation	26	1845	9.29272e-10	5.96423e-08	ENSG00000065534;ENSG00000092969;ENSG00000101916;ENSG00000105976;ENSG00000112715;ENSG00000117707;ENSG00000120129;ENSG00000124762;ENSG00000130513;ENSG00000136244;ENSG00000137193;ENSG00000142178;ENSG00000146674;ENSG00000147883;ENSG00000155792;ENSG00000163545;ENSG00000166165;ENSG00000166333;ENSG00000166483;ENSG00000177606;ENSG00000181634;ENSG00000185338;ENSG00000188906;ENSG00000197442;ENSG00000198682…
Biological_Process	GO:0080090	regulation of primary metabolic process	46	5803	1.85307e-09	1.1681e-07	ENSG00000092969;ENSG00000101916;ENSG00000102245;ENSG00000105976;ENSG00000109819;ENSG00000112715;ENSG00000113916;ENSG00000114861;ENSG00000115008;ENSG00000116016;ENSG00000117707;ENSG00000120129;ENSG00000122877;ENSG00000124713;ENSG00000124762;ENSG00000124766;ENSG00000127152;ENSG00000128016;ENSG00000130513;ENSG00000134107;ENSG00000134954;ENSG00000136244;ENSG00000137193;ENSG00000142178;ENSG00000146674…
Biological_Process	GO:0045785	positive regulation of cell adhesion	14	477	2.30579e-09	1.42797e-07	ENSG00000092969;ENSG00000102245;ENSG00000112715;ENSG00000113916;ENSG00000115008;ENSG00000124766;ENSG00000134954;ENSG00000136244;ENSG00000159216;ENSG00000166333;ENSG00000178562;ENSG00000185338;ENSG00000197635;ENSG00000259207
Biological_Process	GO:0061061	muscle structure development	16	664	2.39653e-09	1.45556e-07	ENSG00000065534;ENSG00000092969;ENSG00000112715;ENSG00000114861;ENSG00000116016;ENSG00000117707;ENSG00000122877;ENSG00000124766;ENSG00000130513;ENSG00000142178;ENSG00000146674;ENSG00000149591;ENSG00000159388;ENSG00000162772;ENSG00000170345;ENSG00000197442
Biological_Process	GO:0048584	positive regulation of response to stimulus	28	2241	2.43281e-09	1.45556e-07	ENSG00000065534;ENSG00000081181;ENSG00000092969;ENSG00000101916;ENSG00000105976;ENSG00000112715;ENSG00000114861;ENSG00000115008;ENSG00000117707;ENSG00000124766;ENSG00000130513;ENSG00000134954;ENSG00000136244;ENSG00000143384;ENSG00000146674;ENSG00000147883;ENSG00000151090;ENSG00000156026;ENSG00000162772;ENSG00000166333;ENSG00000167136;ENSG00000177606;ENSG00000178562;ENSG00000185338;ENSG00000188906…
Biological_Process	GO:1903131	mononuclear cell differentiation	14	480	2.49894e-09	1.47021e-07	ENSG00000102245;ENSG00000112715;ENSG00000113916;ENSG00000114861;ENSG00000115008;ENSG00000124766;ENSG00000127152;ENSG00000136244;ENSG00000159216;ENSG00000170345;ENSG00000171223;ENSG00000177606;ENSG00000178562;ENSG00000185338
Biological_Process	GO:0031667	response to nutrient levels	14	483	2.70673e-09	1.56209e-07	ENSG00000109819;ENSG00000115008;ENSG00000117707;ENSG00000124762;ENSG00000128016;ENSG00000130513;ENSG00000137193;ENSG00000142178;ENSG00000147883;ENSG00000162772;ENSG00000163545;ENSG00000170345;ENSG00000188906;ENSG00000197442
Biological_Process	GO:0031399	regulation of protein modification process	23	1506	2.74361e-09	1.56209e-07	ENSG00000092969;ENSG00000101916;ENSG00000109819;ENSG00000112715;ENSG00000113916;ENSG00000116016;ENSG00000117707;ENSG00000120129;ENSG00000124762;ENSG00000124766;ENSG00000130513;ENSG00000136244;ENSG00000146674;ENSG00000147883;ENSG00000155792;ENSG00000166333;ENSG00000177606;ENSG00000181634;ENSG00000185338;ENSG00000188906;ENSG00000197442;ENSG00000204389;ENSG00000259207
Biological_Process	GO:0051240	positive regulation of multicellular organismal process	23	1514	3.03872e-09	1.66731e-07	ENSG00000092969;ENSG00000101916;ENSG00000102245;ENSG00000109819;ENSG00000112715;ENSG00000113916;ENSG00000114861;ENSG00000115008;ENSG00000116016;ENSG00000117707;ENSG00000122877;ENSG00000124766;ENSG00000134954;ENSG00000136244;ENSG00000137193;ENSG00000148346;ENSG00000159216;ENSG00000170345;ENSG00000178562;ENSG00000185338;ENSG00000188906;ENSG00000204389;ENSG00000259207
Biological_Process	GO:0051171	regulation of nitrogen compound metabolic process	45	5642	3.03929e-09	1.66731e-07	ENSG00000092969;ENSG00000101916;ENSG00000102245;ENSG00000105976;ENSG00000109819;ENSG00000112715;ENSG00000113916;ENSG00000114861;ENSG00000115008;ENSG00000116016;ENSG00000117707;ENSG00000120129;ENSG00000122877;ENSG00000124762;ENSG00000124766;ENSG00000127152;ENSG00000128016;ENSG00000130513;ENSG00000134107;ENSG00000134954;ENSG00000136244;ENSG00000137193;ENSG00000142178;ENSG00000146674;ENSG00000147883…
Biological_Process	GO:0050896	response to stimulus	57	8949	3.07012e-09	1.66731e-07	ENSG00000065534;ENSG00000081181;ENSG00000092969;ENSG00000101916;ENSG00000102245;ENSG00000105976;ENSG00000107551;ENSG00000109819;ENSG00000112715;ENSG00000113916;ENSG00000114861;ENSG00000115008;ENSG00000116016;ENSG00000117707;ENSG00000120129;ENSG00000122877;ENSG00000124762;ENSG00000124766;ENSG00000127152;ENSG00000127920;ENSG00000128016;ENSG00000130513;ENSG00000134107;ENSG00000134954;ENSG00000136244…
Biological_Process	GO:0010557	positive regulation of macromolecule biosynthetic process	26	1960	3.40529e-09	1.82132e-07	ENSG00000092969;ENSG00000105976;ENSG00000109819;ENSG00000112715;ENSG00000115008;ENSG00000116016;ENSG00000117707;ENSG00000122877;ENSG00000124766;ENSG00000127152;ENSG00000134954;ENSG00000136244;ENSG00000137193;ENSG00000151090;ENSG00000157557;ENSG00000159216;ENSG00000162772;ENSG00000166333;ENSG00000167136;ENSG00000170345;ENSG00000171223;ENSG00000177606;ENSG00000178562;ENSG00000187098;ENSG00000188906…
Biological_Process	GO:0060537	muscle tissue development	13	408	3.47877e-09	1.83284e-07	ENSG00000065534;ENSG00000092969;ENSG00000109819;ENSG00000112715;ENSG00000114861;ENSG00000117707;ENSG00000122877;ENSG00000137193;ENSG00000142178;ENSG00000159216;ENSG00000159388;ENSG00000162772;ENSG00000170345
Biological_Process	GO:0051716	cellular response to stimulus	52	7475	3.54277e-09	1.83911e-07	ENSG00000065534;ENSG00000081181;ENSG00000092969;ENSG00000101916;ENSG00000102245;ENSG00000105976;ENSG00000107551;ENSG00000109819;ENSG00000112715;ENSG00000113916;ENSG00000114861;ENSG00000115008;ENSG00000116016;ENSG00000117707;ENSG00000120129;ENSG00000122877;ENSG00000124762;ENSG00000124766;ENSG00000127920;ENSG00000128016;ENSG00000130513;ENSG00000136244;ENSG00000137193;ENSG00000142178;ENSG00000143384…
Biological_Process	GO:0045944	positive regulation of transcription by RNA polymerase II	21	1266	3.93523e-09	2.01324e-07	ENSG00000092969;ENSG00000105976;ENSG00000109819;ENSG00000112715;ENSG00000115008;ENSG00000116016;ENSG00000117707;ENSG00000122877;ENSG00000124766;ENSG00000127152;ENSG00000134954;ENSG00000136244;ENSG00000151090;ENSG00000157557;ENSG00000159216;ENSG00000162772;ENSG00000170345;ENSG00000171223;ENSG00000177606;ENSG00000178562;ENSG00000187098
Biological_Process	GO:0009892	negative regulation of metabolic process	32	2981	4.20729e-09	2.12168e-07	ENSG00000081181;ENSG00000092969;ENSG00000101916;ENSG00000105976;ENSG00000112715;ENSG00000113916;ENSG00000114861;ENSG00000117707;ENSG00000120129;ENSG00000124762;ENSG00000124766;ENSG00000128016;ENSG00000134107;ENSG00000136244;ENSG00000142178;ENSG00000143384;ENSG00000146674;ENSG00000147883;ENSG00000151090;ENSG00000155792;ENSG00000157557;ENSG00000159216;ENSG00000159388;ENSG00000162772;ENSG00000164379…
Biological_Process	GO:0019222	regulation of metabolic process	49	6740	5.48383e-09	2.72647e-07	ENSG00000081181;ENSG00000092969;ENSG00000101916;ENSG00000102245;ENSG00000105976;ENSG00000109819;ENSG00000112715;ENSG00000113916;ENSG00000114861;ENSG00000115008;ENSG00000116016;ENSG00000117707;ENSG00000120129;ENSG00000122877;ENSG00000124713;ENSG00000124762;ENSG00000124766;ENSG00000127152;ENSG00000128016;ENSG00000130513;ENSG00000134107;ENSG00000134954;ENSG00000136244;ENSG00000137193;ENSG00000142178…
Biological_Process	GO:0006979	response to oxidative stress	13	425	5.67589e-09	2.78276e-07	ENSG00000105976;ENSG00000109819;ENSG00000114861;ENSG00000115008;ENSG00000116016;ENSG00000136244;ENSG00000143384;ENSG00000167136;ENSG00000170345;ENSG00000177606;ENSG00000188906;ENSG00000197442;ENSG00000204389
Biological_Process	GO:0009991	response to extracellular stimulus	14	513	5.84178e-09	2.82486e-07	ENSG00000109819;ENSG00000115008;ENSG00000117707;ENSG00000124762;ENSG00000128016;ENSG00000130513;ENSG00000137193;ENSG00000142178;ENSG00000147883;ENSG00000162772;ENSG00000163545;ENSG00000170345;ENSG00000188906;ENSG00000197442
Biological_Process	GO:0045893	positive regulation of transcription, DNA-templated	24	1715	6.20778e-09	2.91889e-07	ENSG00000092969;ENSG00000105976;ENSG00000109819;ENSG00000112715;ENSG00000115008;ENSG00000116016;ENSG00000117707;ENSG00000122877;ENSG00000124766;ENSG00000127152;ENSG00000134954;ENSG00000136244;ENSG00000137193;ENSG00000151090;ENSG00000157557;ENSG00000159216;ENSG00000162772;ENSG00000166333;ENSG00000170345;ENSG00000171223;ENSG00000177606;ENSG00000178562;ENSG00000187098;ENSG00000197442
Biological_Process	GO:1903508	positive regulation of nucleic acid-templated transcription	24	1715	6.20778e-09	2.91889e-07	ENSG00000092969;ENSG00000105976;ENSG00000109819;ENSG00000112715;ENSG00000115008;ENSG00000116016;ENSG00000117707;ENSG00000122877;ENSG00000124766;ENSG00000127152;ENSG00000134954;ENSG00000136244;ENSG00000137193;ENSG00000151090;ENSG00000157557;ENSG00000159216;ENSG00000162772;ENSG00000166333;ENSG00000170345;ENSG00000171223;ENSG00000177606;ENSG00000178562;ENSG00000187098;ENSG00000197442
Biological_Process	GO:0002521	leukocyte differentiation	15	610	6.28429e-09	2.91889e-07	ENSG00000102245;ENSG00000112715;ENSG00000113916;ENSG00000114861;ENSG00000115008;ENSG00000124766;ENSG00000127152;ENSG00000136244;ENSG00000159216;ENSG00000170345;ENSG00000171223;ENSG00000177606;ENSG00000178562;ENSG00000185338;ENSG00000187098
Biological_Process	GO:1902680	positive regulation of RNA biosynthetic process	24	1721	6.65182e-09	3.04947e-07	ENSG00000092969;ENSG00000105976;ENSG00000109819;ENSG00000112715;ENSG00000115008;ENSG00000116016;ENSG00000117707;ENSG00000122877;ENSG00000124766;ENSG00000127152;ENSG00000134954;ENSG00000136244;ENSG00000137193;ENSG00000151090;ENSG00000157557;ENSG00000159216;ENSG00000162772;ENSG00000166333;ENSG00000170345;ENSG00000171223;ENSG00000177606;ENSG00000178562;ENSG00000187098;ENSG00000197442
Biological_Process	GO:0031324	negative regulation of cellular metabolic process	29	2519	7.26475e-09	3.28776e-07	ENSG00000092969;ENSG00000105976;ENSG00000112715;ENSG00000113916;ENSG00000114861;ENSG00000117707;ENSG00000120129;ENSG00000124762;ENSG00000124766;ENSG00000128016;ENSG00000134107;ENSG00000136244;ENSG00000142178;ENSG00000143384;ENSG00000146674;ENSG00000147883;ENSG00000151090;ENSG00000155792;ENSG00000157557;ENSG00000159216;ENSG00000159388;ENSG00000162772;ENSG00000164379;ENSG00000177606;ENSG00000185338…
Biological_Process	GO:0043068	positive regulation of programmed cell death	14	523	7.46499e-09	3.33562e-07	ENSG00000092969;ENSG00000102245;ENSG00000113916;ENSG00000124762;ENSG00000124766;ENSG00000136244;ENSG00000142178;ENSG00000143384;ENSG00000146674;ENSG00000162772;ENSG00000167136;ENSG00000177606;ENSG00000188906;ENSG00000197442
Biological_Process	GO:0008284	positive regulation of cell population proliferation	18	945	8.13994e-09	3.58834e-07	ENSG00000092969;ENSG00000102245;ENSG00000112715;ENSG00000113916;ENSG00000114861;ENSG00000115008;ENSG00000117707;ENSG00000124762;ENSG00000124766;ENSG00000136244;ENSG00000137193;ENSG00000162772;ENSG00000166333;ENSG00000177606;ENSG00000178562;ENSG00000197442;ENSG00000197635;ENSG00000259207
Biological_Process	GO:0009889	regulation of biosynthetic process	38	4234	8.23387e-09	3.58834e-07	ENSG00000081181;ENSG00000092969;ENSG00000102245;ENSG00000105976;ENSG00000109819;ENSG00000112715;ENSG00000113916;ENSG00000114861;ENSG00000115008;ENSG00000116016;ENSG00000117707;ENSG00000122877;ENSG00000124713;ENSG00000124762;ENSG00000124766;ENSG00000127152;ENSG00000128016;ENSG00000134107;ENSG00000134954;ENSG00000136244;ENSG00000137193;ENSG00000142178;ENSG00000151090;ENSG00000157557;ENSG00000159216…
Biological_Process	GO:0048583	regulation of response to stimulus	37	4038	8.85573e-09	3.81228e-07	ENSG00000065534;ENSG00000081181;ENSG00000092969;ENSG00000101916;ENSG00000105976;ENSG00000112715;ENSG00000113916;ENSG00000114861;ENSG00000115008;ENSG00000117707;ENSG00000120129;ENSG00000124766;ENSG00000128016;ENSG00000130513;ENSG00000134954;ENSG00000136244;ENSG00000143384;ENSG00000145113;ENSG00000146674;ENSG00000146678;ENSG00000147883;ENSG00000151090;ENSG00000155792;ENSG00000156026;ENSG00000162772…
Biological_Process	GO:0035295	tube development	19	1080	1.03306e-08	4.39362e-07	ENSG00000065534;ENSG00000081181;ENSG00000092969;ENSG00000103196;ENSG00000105976;ENSG00000112715;ENSG00000114861;ENSG00000115008;ENSG00000116016;ENSG00000117707;ENSG00000124766;ENSG00000134954;ENSG00000136244;ENSG00000151090;ENSG00000159216;ENSG00000166333;ENSG00000171223;ENSG00000177606;ENSG00000259207
Biological_Process	GO:0002684	positive regulation of immune system process	18	971	1.2409e-08	5.21474e-07	ENSG00000092969;ENSG00000101916;ENSG00000102245;ENSG00000112715;ENSG00000113916;ENSG00000114861;ENSG00000115008;ENSG00000124762;ENSG00000124766;ENSG00000136244;ENSG00000156026;ENSG00000159216;ENSG00000170345;ENSG00000178562;ENSG00000185338;ENSG00000188906;ENSG00000197635;ENSG00000259207
Biological_Process	GO:0035710	CD4-positive, alpha-beta T cell activation	8	117	1.33827e-08	5.55777e-07	ENSG00000081181;ENSG00000113916;ENSG00000114861;ENSG00000136244;ENSG00000159216;ENSG00000171223;ENSG00000178562;ENSG00000185338
Biological_Process	GO:0009891	positive regulation of biosynthetic process	26	2098	1.43307e-08	5.88226e-07	ENSG00000092969;ENSG00000105976;ENSG00000109819;ENSG00000112715;ENSG00000115008;ENSG00000116016;ENSG00000117707;ENSG00000122877;ENSG00000124766;ENSG00000127152;ENSG00000134954;ENSG00000136244;ENSG00000137193;ENSG00000151090;ENSG00000157557;ENSG00000159216;ENSG00000162772;ENSG00000166333;ENSG00000167136;ENSG00000170345;ENSG00000171223;ENSG00000177606;ENSG00000178562;ENSG00000187098;ENSG00000188906…
Biological_Process	GO:0016477	cell migration	22	1504	1.51134e-08	6.13221e-07	ENSG00000038427;ENSG00000065534;ENSG00000092969;ENSG00000105976;ENSG00000112715;ENSG00000114861;ENSG00000115008;ENSG00000117707;ENSG00000120129;ENSG00000127152;ENSG00000134954;ENSG00000136244;ENSG00000137673;ENSG00000146674;ENSG00000156026;ENSG00000163739;ENSG00000166333;ENSG00000177606;ENSG00000187098;ENSG00000188906;ENSG00000197635;ENSG00000259207
Biological_Process	GO:0072359	circulatory system development	19	1123	1.94202e-08	7.79013e-07	ENSG00000065534;ENSG00000092969;ENSG00000112715;ENSG00000114861;ENSG00000115008;ENSG00000116016;ENSG00000117707;ENSG00000122877;ENSG00000124762;ENSG00000124766;ENSG00000134954;ENSG00000136244;ENSG00000137193;ENSG00000142178;ENSG00000159216;ENSG00000166333;ENSG00000171223;ENSG00000177606;ENSG00000259207
Biological_Process	GO:0046631	alpha-beta T cell activation	9	176	1.99993e-08	7.93229e-07	ENSG00000081181;ENSG00000113916;ENSG00000114861;ENSG00000127152;ENSG00000136244;ENSG00000159216;ENSG00000171223;ENSG00000178562;ENSG00000185338
Biological_Process	GO:0030155	regulation of cell adhesion	16	778	2.25763e-08	8.70273e-07	ENSG00000081181;ENSG00000092969;ENSG00000102245;ENSG00000112715;ENSG00000113916;ENSG00000115008;ENSG00000120129;ENSG00000124766;ENSG00000134954;ENSG00000136244;ENSG00000159216;ENSG00000166333;ENSG00000178562;ENSG00000185338;ENSG00000197635;ENSG00000259207
Biological_Process	GO:0080134	regulation of response to stress	21	1398	2.26191e-08	8.70273e-07	ENSG00000065534;ENSG00000081181;ENSG00000092969;ENSG00000101916;ENSG00000105976;ENSG00000112715;ENSG00000113916;ENSG00000114861;ENSG00000115008;ENSG00000120129;ENSG00000124766;ENSG00000128016;ENSG00000134954;ENSG00000136244;ENSG00000143384;ENSG00000167136;ENSG00000178562;ENSG00000185338;ENSG00000188906;ENSG00000197442;ENSG00000204389
Biological_Process	GO:0009967	positive regulation of signal transduction	22	1538	2.26813e-08	8.70273e-07	ENSG00000092969;ENSG00000105976;ENSG00000112715;ENSG00000114861;ENSG00000115008;ENSG00000117707;ENSG00000124766;ENSG00000130513;ENSG00000136244;ENSG00000143384;ENSG00000146674;ENSG00000147883;ENSG00000151090;ENSG00000162772;ENSG00000166333;ENSG00000177606;ENSG00000178562;ENSG00000185338;ENSG00000188906;ENSG00000197442;ENSG00000204389;ENSG00000259207
Biological_Process	GO:0060255	regulation of macromolecule metabolic process	46	6227	2.31423e-08	8.78411e-07	ENSG00000081181;ENSG00000092969;ENSG00000101916;ENSG00000102245;ENSG00000105976;ENSG00000109819;ENSG00000112715;ENSG00000113916;ENSG00000114861;ENSG00000115008;ENSG00000116016;ENSG00000117707;ENSG00000120129;ENSG00000122877;ENSG00000124762;ENSG00000124766;ENSG00000127152;ENSG00000128016;ENSG00000130513;ENSG00000134107;ENSG00000134954;ENSG00000136244;ENSG00000137193;ENSG00000142178;ENSG00000146674…
Biological_Process	GO:0040012	regulation of locomotion	18	1030	3.07914e-08	1.15632e-06	ENSG00000065534;ENSG00000092969;ENSG00000105976;ENSG00000112715;ENSG00000114861;ENSG00000115008;ENSG00000117707;ENSG00000120129;ENSG00000134954;ENSG00000136244;ENSG00000137673;ENSG00000146674;ENSG00000156026;ENSG00000177606;ENSG00000187098;ENSG00000188906;ENSG00000197635;ENSG00000259207
Biological_Process	GO:0010556	regulation of macromolecule biosynthetic process	36	4015	3.13801e-08	1.16602e-06	ENSG00000092969;ENSG00000102245;ENSG00000105976;ENSG00000109819;ENSG00000112715;ENSG00000113916;ENSG00000114861;ENSG00000115008;ENSG00000116016;ENSG00000117707;ENSG00000122877;ENSG00000124762;ENSG00000124766;ENSG00000127152;ENSG00000128016;ENSG00000134107;ENSG00000134954;ENSG00000136244;ENSG00000137193;ENSG00000142178;ENSG00000151090;ENSG00000157557;ENSG00000159216;ENSG00000159388;ENSG00000162772…
Biological_Process	GO:0010647	positive regulation of cell communication	23	1727	3.69085e-08	1.34316e-06	ENSG00000092969;ENSG00000105976;ENSG00000112715;ENSG00000114861;ENSG00000115008;ENSG00000117707;ENSG00000124766;ENSG00000130513;ENSG00000136244;ENSG00000143384;ENSG00000146674;ENSG00000147883;ENSG00000151090;ENSG00000156026;ENSG00000162772;ENSG00000166333;ENSG00000177606;ENSG00000178562;ENSG00000185338;ENSG00000188906;ENSG00000197442;ENSG00000204389;ENSG00000259207
Biological_Process	GO:1902531	regulation of intracellular signal transduction	23	1727	3.69085e-08	1.34316e-06	ENSG00000092969;ENSG00000105976;ENSG00000112715;ENSG00000113916;ENSG00000115008;ENSG00000117707;ENSG00000120129;ENSG00000124766;ENSG00000130513;ENSG00000136244;ENSG00000143384;ENSG00000146674;ENSG00000155792;ENSG00000162772;ENSG00000163545;ENSG00000166333;ENSG00000167136;ENSG00000177606;ENSG00000178562;ENSG00000188906;ENSG00000197442;ENSG00000204389;ENSG00000259207
Biological_Process	GO:0023056	positive regulation of signaling	23	1731	3.85355e-08	1.38807e-06	ENSG00000092969;ENSG00000105976;ENSG00000112715;ENSG00000114861;ENSG00000115008;ENSG00000117707;ENSG00000124766;ENSG00000130513;ENSG00000136244;ENSG00000143384;ENSG00000146674;ENSG00000147883;ENSG00000151090;ENSG00000156026;ENSG00000162772;ENSG00000166333;ENSG00000177606;ENSG00000178562;ENSG00000185338;ENSG00000188906;ENSG00000197442;ENSG00000204389;ENSG00000259207
Biological_Process	GO:1903706	regulation of hemopoiesis	12	411	3.91991e-08	1.39771e-06	ENSG00000113916;ENSG00000114861;ENSG00000124766;ENSG00000128016;ENSG00000134954;ENSG00000159216;ENSG00000170345;ENSG00000171223;ENSG00000178562;ENSG00000185338;ENSG00000187098;ENSG00000204389
Biological_Process	GO:0071496	cellular response to external stimulus	11	330	4.018e-08	1.41332e-06	ENSG00000101916;ENSG00000124762;ENSG00000137193;ENSG00000142178;ENSG00000147883;ENSG00000162772;ENSG00000163545;ENSG00000170345;ENSG00000188906;ENSG00000197442;ENSG00000259207
Biological_Process	GO:0030334	regulation of cell migration	17	927	4.04376e-08	1.41332e-06	ENSG00000065534;ENSG00000092969;ENSG00000105976;ENSG00000112715;ENSG00000114861;ENSG00000115008;ENSG00000117707;ENSG00000120129;ENSG00000134954;ENSG00000136244;ENSG00000137673;ENSG00000146674;ENSG00000156026;ENSG00000177606;ENSG00000187098;ENSG00000197635;ENSG00000259207
Biological_Process	GO:0006355	regulation of transcription, DNA-templated	33	3469	4.50136e-08	1.55782e-06	ENSG00000092969;ENSG00000102245;ENSG00000105976;ENSG00000109819;ENSG00000112715;ENSG00000113916;ENSG00000114861;ENSG00000115008;ENSG00000116016;ENSG00000117707;ENSG00000122877;ENSG00000124766;ENSG00000127152;ENSG00000128016;ENSG00000134107;ENSG00000134954;ENSG00000136244;ENSG00000137193;ENSG00000142178;ENSG00000151090;ENSG00000157557;ENSG00000159216;ENSG00000159388;ENSG00000162772;ENSG00000164379…
Biological_Process	GO:1903506	regulation of nucleic acid-templated transcription	33	3471	4.56733e-08	1.56531e-06	ENSG00000092969;ENSG00000102245;ENSG00000105976;ENSG00000109819;ENSG00000112715;ENSG00000113916;ENSG00000114861;ENSG00000115008;ENSG00000116016;ENSG00000117707;ENSG00000122877;ENSG00000124766;ENSG00000127152;ENSG00000128016;ENSG00000134107;ENSG00000134954;ENSG00000136244;ENSG00000137193;ENSG00000142178;ENSG00000151090;ENSG00000157557;ENSG00000159216;ENSG00000159388;ENSG00000162772;ENSG00000164379…
Biological_Process	GO:0000302	response to reactive oxygen species	9	194	4.64475e-08	1.57654e-06	ENSG00000105976;ENSG00000114861;ENSG00000115008;ENSG00000136244;ENSG00000167136;ENSG00000170345;ENSG00000177606;ENSG00000188906;ENSG00000197442
Biological_Process	GO:0031328	positive regulation of cellular biosynthetic process	25	2062	4.80371e-08	1.61496e-06	ENSG00000092969;ENSG00000105976;ENSG00000109819;ENSG00000112715;ENSG00000115008;ENSG00000116016;ENSG00000117707;ENSG00000122877;ENSG00000124766;ENSG00000127152;ENSG00000134954;ENSG00000136244;ENSG00000137193;ENSG00000151090;ENSG00000157557;ENSG00000159216;ENSG00000162772;ENSG00000166333;ENSG00000167136;ENSG00000170345;ENSG00000171223;ENSG00000177606;ENSG00000178562;ENSG00000187098;ENSG00000197442
Biological_Process	GO:2001141	regulation of RNA biosynthetic process	33	3480	4.8757e-08	1.6237e-06	ENSG00000092969;ENSG00000102245;ENSG00000105976;ENSG00000109819;ENSG00000112715;ENSG00000113916;ENSG00000114861;ENSG00000115008;ENSG00000116016;ENSG00000117707;ENSG00000122877;ENSG00000124766;ENSG00000127152;ENSG00000128016;ENSG00000134107;ENSG00000134954;ENSG00000136244;ENSG00000137193;ENSG00000142178;ENSG00000151090;ENSG00000157557;ENSG00000159216;ENSG00000159388;ENSG00000162772;ENSG00000164379…
Biological_Process	GO:0009653	anatomical structure morphogenesis	29	2749	5.34282e-08	1.76263e-06	ENSG00000065534;ENSG00000092969;ENSG00000103196;ENSG00000105976;ENSG00000112715;ENSG00000113916;ENSG00000114861;ENSG00000115008;ENSG00000116016;ENSG00000117707;ENSG00000120129;ENSG00000122877;ENSG00000124766;ENSG00000127152;ENSG00000130513;ENSG00000134954;ENSG00000136244;ENSG00000137193;ENSG00000151090;ENSG00000156026;ENSG00000157557;ENSG00000159216;ENSG00000164379;ENSG00000166333;ENSG00000166483…
Biological_Process	GO:0048660	regulation of smooth muscle cell proliferation	8	141	5.78453e-08	1.89068e-06	ENSG00000109819;ENSG00000114861;ENSG00000124762;ENSG00000136244;ENSG00000146674;ENSG00000177606;ENSG00000197442;ENSG00000259207
Biological_Process	GO:0001932	regulation of protein phosphorylation	18	1075	5.91048e-08	1.91413e-06	ENSG00000092969;ENSG00000101916;ENSG00000112715;ENSG00000117707;ENSG00000120129;ENSG00000124762;ENSG00000130513;ENSG00000136244;ENSG00000146674;ENSG00000147883;ENSG00000155792;ENSG00000166333;ENSG00000177606;ENSG00000181634;ENSG00000185338;ENSG00000188906;ENSG00000197442;ENSG00000259207
Biological_Process	GO:0034614	cellular response to reactive oxygen species	8	142	6.11169e-08	1.9613e-06	ENSG00000105976;ENSG00000114861;ENSG00000136244;ENSG00000167136;ENSG00000170345;ENSG00000177606;ENSG00000188906;ENSG00000197442
Biological_Process	GO:0010605	negative regulation of macromolecule metabolic process	29	2768	6.2375e-08	1.96792e-06	ENSG00000081181;ENSG00000092969;ENSG00000101916;ENSG00000112715;ENSG00000113916;ENSG00000114861;ENSG00000117707;ENSG00000120129;ENSG00000124762;ENSG00000124766;ENSG00000128016;ENSG00000134107;ENSG00000136244;ENSG00000146674;ENSG00000147883;ENSG00000151090;ENSG00000155792;ENSG00000157557;ENSG00000159216;ENSG00000159388;ENSG00000162772;ENSG00000164379;ENSG00000177606;ENSG00000178562;ENSG00000185338…
Biological_Process	GO:0006357	regulation of transcription by RNA polymerase II	28	2592	6.24384e-08	1.96792e-06	ENSG00000092969;ENSG00000105976;ENSG00000109819;ENSG00000112715;ENSG00000113916;ENSG00000114861;ENSG00000115008;ENSG00000116016;ENSG00000117707;ENSG00000122877;ENSG00000124766;ENSG00000127152;ENSG00000128016;ENSG00000134107;ENSG00000134954;ENSG00000136244;ENSG00000151090;ENSG00000157557;ENSG00000159216;ENSG00000159388;ENSG00000162772;ENSG00000164379;ENSG00000170345;ENSG00000171223;ENSG00000177606…
Biological_Process	GO:1903039	positive regulation of leukocyte cell-cell adhesion	10	269	6.37745e-08	1.99225e-06	ENSG00000102245;ENSG00000113916;ENSG00000115008;ENSG00000124766;ENSG00000134954;ENSG00000136244;ENSG00000159216;ENSG00000178562;ENSG00000185338;ENSG00000197635
Biological_Process	GO:0042325	regulation of phosphorylation	19	1214	6.73862e-08	2.08661e-06	ENSG00000092969;ENSG00000101916;ENSG00000105976;ENSG00000112715;ENSG00000117707;ENSG00000120129;ENSG00000124762;ENSG00000130513;ENSG00000136244;ENSG00000146674;ENSG00000147883;ENSG00000155792;ENSG00000166333;ENSG00000177606;ENSG00000181634;ENSG00000185338;ENSG00000188906;ENSG00000197442;ENSG00000259207
Biological_Process	GO:0048659	smooth muscle cell proliferation	8	145	7.19059e-08	2.2072e-06	ENSG00000109819;ENSG00000114861;ENSG00000124762;ENSG00000136244;ENSG00000146674;ENSG00000177606;ENSG00000197442;ENSG00000259207
Biological_Process	GO:0019220	regulation of phosphate metabolic process	20	1357	7.43165e-08	2.26153e-06	ENSG00000092969;ENSG00000101916;ENSG00000105976;ENSG00000109819;ENSG00000112715;ENSG00000117707;ENSG00000120129;ENSG00000124762;ENSG00000130513;ENSG00000136244;ENSG00000146674;ENSG00000147883;ENSG00000155792;ENSG00000166333;ENSG00000177606;ENSG00000181634;ENSG00000185338;ENSG00000188906;ENSG00000197442;ENSG00000259207
Biological_Process	GO:0051174	regulation of phosphorus metabolic process	20	1358	7.52239e-08	2.26958e-06	ENSG00000092969;ENSG00000101916;ENSG00000105976;ENSG00000109819;ENSG00000112715;ENSG00000117707;ENSG00000120129;ENSG00000124762;ENSG00000130513;ENSG00000136244;ENSG00000146674;ENSG00000147883;ENSG00000155792;ENSG00000166333;ENSG00000177606;ENSG00000181634;ENSG00000185338;ENSG00000188906;ENSG00000197442;ENSG00000259207
Biological_Process	GO:0030335	positive regulation of cell migration	13	532	8.01818e-08	2.39866e-06	ENSG00000065534;ENSG00000092969;ENSG00000105976;ENSG00000112715;ENSG00000114861;ENSG00000115008;ENSG00000117707;ENSG00000134954;ENSG00000136244;ENSG00000137673;ENSG00000156026;ENSG00000177606;ENSG00000259207
Biological_Process	GO:0010634	positive regulation of epithelial cell migration	8	149	8.8814e-08	2.63457e-06	ENSG00000092969;ENSG00000105976;ENSG00000112715;ENSG00000114861;ENSG00000117707;ENSG00000134954;ENSG00000177606;ENSG00000259207
Biological_Process	GO:0007165	signal transduction	44	5982	9.21232e-08	2.70996e-06	ENSG00000092969;ENSG00000101916;ENSG00000102245;ENSG00000105976;ENSG00000107551;ENSG00000112715;ENSG00000113916;ENSG00000114861;ENSG00000115008;ENSG00000116016;ENSG00000117707;ENSG00000120129;ENSG00000124762;ENSG00000124766;ENSG00000127920;ENSG00000128016;ENSG00000130513;ENSG00000136244;ENSG00000137193;ENSG00000142178;ENSG00000143384;ENSG00000145113;ENSG00000146674;ENSG00000146678;ENSG00000147883…
Biological_Process	GO:2000145	regulation of cell motility	17	985	9.73822e-08	2.84098e-06	ENSG00000065534;ENSG00000092969;ENSG00000105976;ENSG00000112715;ENSG00000114861;ENSG00000115008;ENSG00000117707;ENSG00000120129;ENSG00000134954;ENSG00000136244;ENSG00000137673;ENSG00000146674;ENSG00000156026;ENSG00000177606;ENSG00000187098;ENSG00000197635;ENSG00000259207
Biological_Process	GO:0042221	response to chemical	37	4401	1.00223e-07	2.89988e-06	ENSG00000065534;ENSG00000092969;ENSG00000105976;ENSG00000109819;ENSG00000112715;ENSG00000114861;ENSG00000115008;ENSG00000116016;ENSG00000120129;ENSG00000122877;ENSG00000124766;ENSG00000127152;ENSG00000128016;ENSG00000130513;ENSG00000134954;ENSG00000136244;ENSG00000137193;ENSG00000143384;ENSG00000146678;ENSG00000147883;ENSG00000151090;ENSG00000156026;ENSG00000159388;ENSG00000162772;ENSG00000163739…
Biological_Process	GO:0035239	tube morphogenesis	16	867	1.01064e-07	2.90044e-06	ENSG00000065534;ENSG00000092969;ENSG00000105976;ENSG00000112715;ENSG00000114861;ENSG00000115008;ENSG00000116016;ENSG00000117707;ENSG00000124766;ENSG00000134954;ENSG00000136244;ENSG00000159216;ENSG00000166333;ENSG00000171223;ENSG00000177606;ENSG00000259207
Biological_Process	GO:2000112	regulation of cellular macromolecule biosynthetic process	35	3986	1.02196e-07	2.90928e-06	ENSG00000092969;ENSG00000102245;ENSG00000105976;ENSG00000109819;ENSG00000112715;ENSG00000113916;ENSG00000114861;ENSG00000115008;ENSG00000116016;ENSG00000117707;ENSG00000122877;ENSG00000124762;ENSG00000124766;ENSG00000127152;ENSG00000128016;ENSG00000134107;ENSG00000134954;ENSG00000136244;ENSG00000137193;ENSG00000142178;ENSG00000151090;ENSG00000157557;ENSG00000159216;ENSG00000159388;ENSG00000162772…
Biological_Process	GO:0042594	response to starvation	9	213	1.0354e-07	2.92396e-06	ENSG00000109819;ENSG00000124762;ENSG00000128016;ENSG00000142178;ENSG00000162772;ENSG00000163545;ENSG00000170345;ENSG00000188906;ENSG00000197442
Biological_Process	GO:0006351	transcription, DNA-templated	33	3588	1.04889e-07	2.93573e-06	ENSG00000092969;ENSG00000102245;ENSG00000105976;ENSG00000109819;ENSG00000112715;ENSG00000113916;ENSG00000114861;ENSG00000115008;ENSG00000116016;ENSG00000117707;ENSG00000122877;ENSG00000124766;ENSG00000127152;ENSG00000128016;ENSG00000134107;ENSG00000134954;ENSG00000136244;ENSG00000137193;ENSG00000142178;ENSG00000151090;ENSG00000157557;ENSG00000159216;ENSG00000159388;ENSG00000162772;ENSG00000164379…
Biological_Process	GO:0097659	nucleic acid-templated transcription	33	3589	1.0562e-07	2.93573e-06	ENSG00000092969;ENSG00000102245;ENSG00000105976;ENSG00000109819;ENSG00000112715;ENSG00000113916;ENSG00000114861;ENSG00000115008;ENSG00000116016;ENSG00000117707;ENSG00000122877;ENSG00000124766;ENSG00000127152;ENSG00000128016;ENSG00000134107;ENSG00000134954;ENSG00000136244;ENSG00000137193;ENSG00000142178;ENSG00000151090;ENSG00000157557;ENSG00000159216;ENSG00000159388;ENSG00000162772;ENSG00000164379…
Biological_Process	GO:1903037	regulation of leukocyte cell-cell adhesion	11	364	1.08659e-07	2.99662e-06	ENSG00000081181;ENSG00000102245;ENSG00000113916;ENSG00000115008;ENSG00000124766;ENSG00000134954;ENSG00000136244;ENSG00000159216;ENSG00000178562;ENSG00000185338;ENSG00000197635
Biological_Process	GO:0042110	T cell activation	13	547	1.10662e-07	3.02819e-06	ENSG00000081181;ENSG00000102245;ENSG00000113916;ENSG00000114861;ENSG00000115008;ENSG00000124766;ENSG00000127152;ENSG00000136244;ENSG00000159216;ENSG00000171223;ENSG00000178562;ENSG00000185338;ENSG00000197635
Biological_Process	GO:0032268	regulation of cellular protein metabolic process	26	2325	1.18979e-07	3.23074e-06	ENSG00000092969;ENSG00000101916;ENSG00000109819;ENSG00000112715;ENSG00000113916;ENSG00000116016;ENSG00000117707;ENSG00000120129;ENSG00000124762;ENSG00000124766;ENSG00000128016;ENSG00000130513;ENSG00000136244;ENSG00000146674;ENSG00000147883;ENSG00000155792;ENSG00000159388;ENSG00000166333;ENSG00000177606;ENSG00000178562;ENSG00000181634;ENSG00000185338;ENSG00000188906;ENSG00000197442;ENSG00000204389…
Biological_Process	GO:0032774	RNA biosynthetic process	33	3608	1.20448e-07	3.24565e-06	ENSG00000092969;ENSG00000102245;ENSG00000105976;ENSG00000109819;ENSG00000112715;ENSG00000113916;ENSG00000114861;ENSG00000115008;ENSG00000116016;ENSG00000117707;ENSG00000122877;ENSG00000124766;ENSG00000127152;ENSG00000128016;ENSG00000134107;ENSG00000134954;ENSG00000136244;ENSG00000137193;ENSG00000142178;ENSG00000151090;ENSG00000157557;ENSG00000159216;ENSG00000159388;ENSG00000162772;ENSG00000164379…
Biological_Process	GO:0010468	regulation of gene expression	39	4876	1.27667e-07	3.40042e-06	ENSG00000081181;ENSG00000092969;ENSG00000101916;ENSG00000102245;ENSG00000105976;ENSG00000109819;ENSG00000112715;ENSG00000113916;ENSG00000114861;ENSG00000115008;ENSG00000116016;ENSG00000117707;ENSG00000122877;ENSG00000124762;ENSG00000124766;ENSG00000127152;ENSG00000128016;ENSG00000134107;ENSG00000134954;ENSG00000136244;ENSG00000137193;ENSG00000142178;ENSG00000151090;ENSG00000157557;ENSG00000159216…
Biological_Process	GO:0070997	neuron death	11	370	1.28118e-07	3.40042e-06	ENSG00000092969;ENSG00000109819;ENSG00000143384;ENSG00000151090;ENSG00000159388;ENSG00000164379;ENSG00000167136;ENSG00000170345;ENSG00000177606;ENSG00000188906;ENSG00000197442
Biological_Process	GO:2000147	positive regulation of cell motility	13	555	1.30866e-07	3.44745e-06	ENSG00000065534;ENSG00000092969;ENSG00000105976;ENSG00000112715;ENSG00000114861;ENSG00000115008;ENSG00000117707;ENSG00000134954;ENSG00000136244;ENSG00000137673;ENSG00000156026;ENSG00000177606;ENSG00000259207
Biological_Process	GO:0050863	regulation of T cell activation	11	372	1.35259e-07	3.51191e-06	ENSG00000081181;ENSG00000102245;ENSG00000113916;ENSG00000115008;ENSG00000124766;ENSG00000136244;ENSG00000159216;ENSG00000171223;ENSG00000178562;ENSG00000185338;ENSG00000197635
Biological_Process	GO:0051246	regulation of protein metabolic process	27	2511	1.3542e-07	3.51191e-06	ENSG00000092969;ENSG00000101916;ENSG00000109819;ENSG00000112715;ENSG00000113916;ENSG00000116016;ENSG00000117707;ENSG00000120129;ENSG00000124762;ENSG00000124766;ENSG00000128016;ENSG00000130513;ENSG00000136244;ENSG00000146674;ENSG00000147883;ENSG00000155792;ENSG00000159216;ENSG00000159388;ENSG00000166333;ENSG00000177606;ENSG00000178562;ENSG00000181634;ENSG00000185338;ENSG00000188906;ENSG00000197442…
Biological_Process	GO:0048870	cell motility	22	1701	1.37293e-07	3.51191e-06	ENSG00000038427;ENSG00000065534;ENSG00000092969;ENSG00000105976;ENSG00000112715;ENSG00000114861;ENSG00000115008;ENSG00000117707;ENSG00000120129;ENSG00000127152;ENSG00000134954;ENSG00000136244;ENSG00000137673;ENSG00000146674;ENSG00000156026;ENSG00000163739;ENSG00000166333;ENSG00000177606;ENSG00000187098;ENSG00000188906;ENSG00000197635;ENSG00000259207
Biological_Process	GO:0051674	localization of cell	22	1701	1.37293e-07	3.51191e-06	ENSG00000038427;ENSG00000065534;ENSG00000092969;ENSG00000105976;ENSG00000112715;ENSG00000114861;ENSG00000115008;ENSG00000117707;ENSG00000120129;ENSG00000127152;ENSG00000134954;ENSG00000136244;ENSG00000137673;ENSG00000146674;ENSG00000156026;ENSG00000163739;ENSG00000166333;ENSG00000177606;ENSG00000187098;ENSG00000188906;ENSG00000197635;ENSG00000259207
Biological_Process	GO:0019219	regulation of nucleobase-containing compound metabolic process	35	4033	1.38953e-07	3.52881e-06	ENSG00000092969;ENSG00000102245;ENSG00000105976;ENSG00000109819;ENSG00000112715;ENSG00000113916;ENSG00000114861;ENSG00000115008;ENSG00000116016;ENSG00000117707;ENSG00000122877;ENSG00000124762;ENSG00000124766;ENSG00000127152;ENSG00000128016;ENSG00000134107;ENSG00000134954;ENSG00000136244;ENSG00000137193;ENSG00000142178;ENSG00000151090;ENSG00000157557;ENSG00000159216;ENSG00000159388;ENSG00000162772…
Biological_Process	GO:0034654	nucleobase-containing compound biosynthetic process	35	4037	1.42601e-07	3.57582e-06	ENSG00000092969;ENSG00000102245;ENSG00000105976;ENSG00000109819;ENSG00000112715;ENSG00000113916;ENSG00000114861;ENSG00000115008;ENSG00000116016;ENSG00000117707;ENSG00000122877;ENSG00000124762;ENSG00000124766;ENSG00000127152;ENSG00000128016;ENSG00000134107;ENSG00000134954;ENSG00000136244;ENSG00000137193;ENSG00000142178;ENSG00000151090;ENSG00000157557;ENSG00000159216;ENSG00000159388;ENSG00000162772…
Biological_Process	GO:0006366	transcription by RNA polymerase II	28	2693	1.4283e-07	3.57582e-06	ENSG00000092969;ENSG00000105976;ENSG00000109819;ENSG00000112715;ENSG00000113916;ENSG00000114861;ENSG00000115008;ENSG00000116016;ENSG00000117707;ENSG00000122877;ENSG00000124766;ENSG00000127152;ENSG00000128016;ENSG00000134107;ENSG00000134954;ENSG00000136244;ENSG00000151090;ENSG00000157557;ENSG00000159216;ENSG00000159388;ENSG00000162772;ENSG00000164379;ENSG00000170345;ENSG00000171223;ENSG00000177606…
Biological_Process	GO:0051272	positive regulation of cellular component movement	13	566	1.64064e-07	4.0785e-06	ENSG00000065534;ENSG00000092969;ENSG00000105976;ENSG00000112715;ENSG00000114861;ENSG00000115008;ENSG00000117707;ENSG00000134954;ENSG00000136244;ENSG00000137673;ENSG00000156026;ENSG00000177606;ENSG00000259207
Biological_Process	GO:0040017	positive regulation of locomotion	13	571	1.81517e-07	4.4808e-06	ENSG00000065534;ENSG00000092969;ENSG00000105976;ENSG00000112715;ENSG00000114861;ENSG00000115008;ENSG00000117707;ENSG00000134954;ENSG00000136244;ENSG00000137673;ENSG00000156026;ENSG00000177606;ENSG00000259207
Biological_Process	GO:0001775	cell activation	18	1159	1.83461e-07	4.49734e-06	ENSG00000081181;ENSG00000102245;ENSG00000113916;ENSG00000114861;ENSG00000115008;ENSG00000124762;ENSG00000124766;ENSG00000127152;ENSG00000136244;ENSG00000159216;ENSG00000166333;ENSG00000171223;ENSG00000177606;ENSG00000178562;ENSG00000185338;ENSG00000188906;ENSG00000197635;ENSG00000259207
Biological_Process	GO:0030217	T cell differentiation	10	302	1.87507e-07	4.56483e-06	ENSG00000113916;ENSG00000114861;ENSG00000115008;ENSG00000124766;ENSG00000127152;ENSG00000136244;ENSG00000159216;ENSG00000171223;ENSG00000178562;ENSG00000185338
Biological_Process	GO:0040011	locomotion	23	1888	1.9063e-07	4.60907e-06	ENSG00000038427;ENSG00000065534;ENSG00000092969;ENSG00000105976;ENSG00000112715;ENSG00000114861;ENSG00000115008;ENSG00000117707;ENSG00000120129;ENSG00000122877;ENSG00000127152;ENSG00000134954;ENSG00000136244;ENSG00000137673;ENSG00000146674;ENSG00000156026;ENSG00000163739;ENSG00000166333;ENSG00000177606;ENSG00000187098;ENSG00000188906;ENSG00000197635;ENSG00000259207
Biological_Process	GO:0022407	regulation of cell-cell adhesion	12	476	1.93155e-07	4.63834e-06	ENSG00000081181;ENSG00000102245;ENSG00000112715;ENSG00000113916;ENSG00000115008;ENSG00000124766;ENSG00000134954;ENSG00000136244;ENSG00000159216;ENSG00000178562;ENSG00000185338;ENSG00000197635
Biological_Process	GO:0014706	striated muscle tissue development	11	386	1.95966e-07	4.67405e-06	ENSG00000092969;ENSG00000112715;ENSG00000114861;ENSG00000117707;ENSG00000122877;ENSG00000137193;ENSG00000142178;ENSG00000159216;ENSG00000159388;ENSG00000162772;ENSG00000170345
Biological_Process	GO:0009611	response to wounding	13	576	2.00621e-07	4.75297e-06	ENSG00000065534;ENSG00000092969;ENSG00000102245;ENSG00000112715;ENSG00000115008;ENSG00000124762;ENSG00000128016;ENSG00000136244;ENSG00000166333;ENSG00000177606;ENSG00000197442;ENSG00000198682;ENSG00000259207
Biological_Process	GO:0031669	cellular response to nutrient levels	9	232	2.14186e-07	5.04051e-06	ENSG00000124762;ENSG00000137193;ENSG00000142178;ENSG00000147883;ENSG00000162772;ENSG00000163545;ENSG00000170345;ENSG00000188906;ENSG00000197442
Biological_Process	GO:0048646	anatomical structure formation involved in morphogenesis	18	1174	2.22216e-07	5.19485e-06	ENSG00000092969;ENSG00000112715;ENSG00000113916;ENSG00000115008;ENSG00000116016;ENSG00000117707;ENSG00000120129;ENSG00000122877;ENSG00000124766;ENSG00000130513;ENSG00000134954;ENSG00000136244;ENSG00000137193;ENSG00000157557;ENSG00000159216;ENSG00000171223;ENSG00000177606;ENSG00000259207
Biological_Process	GO:0018130	heterocycle biosynthetic process	35	4112	2.30236e-07	5.34694e-06	ENSG00000092969;ENSG00000102245;ENSG00000105976;ENSG00000109819;ENSG00000112715;ENSG00000113916;ENSG00000114861;ENSG00000115008;ENSG00000116016;ENSG00000117707;ENSG00000122877;ENSG00000124762;ENSG00000124766;ENSG00000127152;ENSG00000128016;ENSG00000134107;ENSG00000134954;ENSG00000136244;ENSG00000137193;ENSG00000142178;ENSG00000151090;ENSG00000157557;ENSG00000159216;ENSG00000159388;ENSG00000162772…
Biological_Process	GO:0071310	cellular response to organic substance	26	2409	2.43222e-07	5.6116e-06	ENSG00000092969;ENSG00000112715;ENSG00000114861;ENSG00000115008;ENSG00000120129;ENSG00000122877;ENSG00000124766;ENSG00000128016;ENSG00000130513;ENSG00000136244;ENSG00000137193;ENSG00000146678;ENSG00000147883;ENSG00000151090;ENSG00000162772;ENSG00000163739;ENSG00000166165;ENSG00000166333;ENSG00000167136;ENSG00000170345;ENSG00000177606;ENSG00000185338;ENSG00000188906;ENSG00000197442;ENSG00000204389…
Biological_Process	GO:0019438	aromatic compound biosynthetic process	35	4123	2.46732e-07	5.6556e-06	ENSG00000092969;ENSG00000102245;ENSG00000105976;ENSG00000109819;ENSG00000112715;ENSG00000113916;ENSG00000114861;ENSG00000115008;ENSG00000116016;ENSG00000117707;ENSG00000122877;ENSG00000124762;ENSG00000124766;ENSG00000127152;ENSG00000128016;ENSG00000134107;ENSG00000134954;ENSG00000136244;ENSG00000137193;ENSG00000142178;ENSG00000151090;ENSG00000157557;ENSG00000159216;ENSG00000159388;ENSG00000162772…
Biological_Process	GO:0051270	regulation of cellular component movement	17	1054	2.56226e-07	5.83534e-06	ENSG00000065534;ENSG00000092969;ENSG00000105976;ENSG00000112715;ENSG00000114861;ENSG00000115008;ENSG00000117707;ENSG00000120129;ENSG00000134954;ENSG00000136244;ENSG00000137673;ENSG00000146674;ENSG00000156026;ENSG00000177606;ENSG00000187098;ENSG00000197635;ENSG00000259207
Biological_Process	GO:1901701	cellular response to oxygen-containing compound	18	1189	2.68349e-07	6.07225e-06	ENSG00000105976;ENSG00000114861;ENSG00000115008;ENSG00000124766;ENSG00000128016;ENSG00000130513;ENSG00000136244;ENSG00000137193;ENSG00000146678;ENSG00000163739;ENSG00000166165;ENSG00000167136;ENSG00000170345;ENSG00000177606;ENSG00000185338;ENSG00000188906;ENSG00000197442;ENSG00000259207
Biological_Process	GO:0022409	positive regulation of cell-cell adhesion	10	317	2.93381e-07	6.5679e-06	ENSG00000102245;ENSG00000113916;ENSG00000115008;ENSG00000124766;ENSG00000134954;ENSG00000136244;ENSG00000159216;ENSG00000178562;ENSG00000185338;ENSG00000197635
Biological_Process	GO:0007159	leukocyte cell-cell adhesion	11	402	2.93974e-07	6.5679e-06	ENSG00000081181;ENSG00000102245;ENSG00000113916;ENSG00000115008;ENSG00000124766;ENSG00000134954;ENSG00000136244;ENSG00000159216;ENSG00000178562;ENSG00000185338;ENSG00000197635
Biological_Process	GO:0001568	blood vessel development	14	706	3.0867e-07	6.85287e-06	ENSG00000065534;ENSG00000092969;ENSG00000112715;ENSG00000115008;ENSG00000116016;ENSG00000117707;ENSG00000122877;ENSG00000124766;ENSG00000134954;ENSG00000136244;ENSG00000159216;ENSG00000171223;ENSG00000177606;ENSG00000259207
Biological_Process	GO:0031326	regulation of cellular biosynthetic process	35	4172	3.34716e-07	7.37243e-06	ENSG00000092969;ENSG00000102245;ENSG00000105976;ENSG00000109819;ENSG00000112715;ENSG00000113916;ENSG00000114861;ENSG00000115008;ENSG00000116016;ENSG00000117707;ENSG00000122877;ENSG00000124762;ENSG00000124766;ENSG00000127152;ENSG00000128016;ENSG00000134107;ENSG00000134954;ENSG00000136244;ENSG00000137193;ENSG00000142178;ENSG00000151090;ENSG00000157557;ENSG00000159216;ENSG00000159388;ENSG00000162772…
Biological_Process	GO:0023052	signaling	45	6474	3.3625e-07	7.37243e-06	ENSG00000092969;ENSG00000101916;ENSG00000102245;ENSG00000105976;ENSG00000107551;ENSG00000112715;ENSG00000113916;ENSG00000114861;ENSG00000115008;ENSG00000116016;ENSG00000117707;ENSG00000120129;ENSG00000122877;ENSG00000124762;ENSG00000124766;ENSG00000127920;ENSG00000128016;ENSG00000130513;ENSG00000136244;ENSG00000137193;ENSG00000142178;ENSG00000143384;ENSG00000145113;ENSG00000146674;ENSG00000146678…
Biological_Process	GO:0046632	alpha-beta T cell differentiation	7	120	3.40494e-07	7.41941e-06	ENSG00000113916;ENSG00000114861;ENSG00000127152;ENSG00000136244;ENSG00000159216;ENSG00000171223;ENSG00000185338
Biological_Process	GO:0050870	positive regulation of T cell activation	9	246	3.51329e-07	7.60855e-06	ENSG00000102245;ENSG00000113916;ENSG00000115008;ENSG00000124766;ENSG00000136244;ENSG00000159216;ENSG00000178562;ENSG00000185338;ENSG00000197635
Biological_Process	GO:0051252	regulation of RNA metabolic process	33	3772	3.59814e-07	7.74477e-06	ENSG00000092969;ENSG00000102245;ENSG00000105976;ENSG00000109819;ENSG00000112715;ENSG00000113916;ENSG00000114861;ENSG00000115008;ENSG00000116016;ENSG00000117707;ENSG00000122877;ENSG00000124766;ENSG00000127152;ENSG00000128016;ENSG00000134107;ENSG00000134954;ENSG00000136244;ENSG00000137193;ENSG00000142178;ENSG00000151090;ENSG00000157557;ENSG00000159216;ENSG00000159388;ENSG00000162772;ENSG00000164379…
Biological_Process	GO:0009966	regulation of signal transduction	29	3003	3.78179e-07	8.06938e-06	ENSG00000092969;ENSG00000105976;ENSG00000112715;ENSG00000113916;ENSG00000114861;ENSG00000115008;ENSG00000117707;ENSG00000120129;ENSG00000124766;ENSG00000130513;ENSG00000136244;ENSG00000143384;ENSG00000145113;ENSG00000146674;ENSG00000146678;ENSG00000147883;ENSG00000151090;ENSG00000155792;ENSG00000162772;ENSG00000163545;ENSG00000166333;ENSG00000167136;ENSG00000177606;ENSG00000178562;ENSG00000185338…
Biological_Process	GO:0043065	positive regulation of apoptotic process	12	507	3.79466e-07	8.06938e-06	ENSG00000092969;ENSG00000102245;ENSG00000113916;ENSG00000124766;ENSG00000136244;ENSG00000142178;ENSG00000143384;ENSG00000146674;ENSG00000162772;ENSG00000167136;ENSG00000177606;ENSG00000197442
Biological_Process	GO:0010646	regulation of cell communication	31	3403	4.32001e-07	9.13153e-06	ENSG00000092969;ENSG00000105976;ENSG00000112715;ENSG00000113916;ENSG00000114861;ENSG00000115008;ENSG00000117707;ENSG00000120129;ENSG00000122877;ENSG00000124766;ENSG00000130513;ENSG00000136244;ENSG00000143384;ENSG00000145113;ENSG00000146674;ENSG00000146678;ENSG00000147883;ENSG00000151090;ENSG00000155792;ENSG00000156026;ENSG00000162772;ENSG00000163545;ENSG00000166333;ENSG00000167136;ENSG00000177606…
Biological_Process	GO:1901700	response to oxygen-containing compound	21	1665	4.45424e-07	9.33288e-06	ENSG00000092969;ENSG00000105976;ENSG00000114861;ENSG00000115008;ENSG00000122877;ENSG00000124766;ENSG00000128016;ENSG00000130513;ENSG00000136244;ENSG00000137193;ENSG00000146678;ENSG00000159388;ENSG00000163739;ENSG00000166165;ENSG00000167136;ENSG00000170345;ENSG00000177606;ENSG00000185338;ENSG00000188906;ENSG00000197442;ENSG00000259207
Biological_Process	GO:2000514	regulation of CD4-positive, alpha-beta T cell activation	6	77	4.46815e-07	9.33288e-06	ENSG00000081181;ENSG00000113916;ENSG00000159216;ENSG00000171223;ENSG00000178562;ENSG00000185338
Biological_Process	GO:0048514	blood vessel morphogenesis	13	619	4.55934e-07	9.46735e-06	ENSG00000065534;ENSG00000092969;ENSG00000112715;ENSG00000115008;ENSG00000116016;ENSG00000117707;ENSG00000124766;ENSG00000134954;ENSG00000136244;ENSG00000159216;ENSG00000171223;ENSG00000177606;ENSG00000259207
Biological_Process	GO:0007154	cell communication	45	6536	4.60299e-07	9.50207e-06	ENSG00000092969;ENSG00000101916;ENSG00000102245;ENSG00000105976;ENSG00000107551;ENSG00000112715;ENSG00000113916;ENSG00000114861;ENSG00000115008;ENSG00000116016;ENSG00000117707;ENSG00000120129;ENSG00000122877;ENSG00000124762;ENSG00000124766;ENSG00000127920;ENSG00000128016;ENSG00000130513;ENSG00000136244;ENSG00000137193;ENSG00000142178;ENSG00000143384;ENSG00000145113;ENSG00000146674;ENSG00000146678…
Biological_Process	GO:0023051	regulation of signaling	31	3414	4.65259e-07	9.54864e-06	ENSG00000092969;ENSG00000105976;ENSG00000112715;ENSG00000113916;ENSG00000114861;ENSG00000115008;ENSG00000117707;ENSG00000120129;ENSG00000122877;ENSG00000124766;ENSG00000130513;ENSG00000136244;ENSG00000143384;ENSG00000145113;ENSG00000146674;ENSG00000146678;ENSG00000147883;ENSG00000151090;ENSG00000155792;ENSG00000156026;ENSG00000162772;ENSG00000163545;ENSG00000166333;ENSG00000167136;ENSG00000177606…
Biological_Process	GO:0001944	vasculature development	14	737	5.18129e-07	1.05722e-05	ENSG00000065534;ENSG00000092969;ENSG00000112715;ENSG00000115008;ENSG00000116016;ENSG00000117707;ENSG00000122877;ENSG00000124766;ENSG00000134954;ENSG00000136244;ENSG00000159216;ENSG00000171223;ENSG00000177606;ENSG00000259207
Biological_Process	GO:0001817	regulation of cytokine production	14	738	5.26631e-07	1.06839e-05	ENSG00000081181;ENSG00000092969;ENSG00000101916;ENSG00000102245;ENSG00000113916;ENSG00000114861;ENSG00000115008;ENSG00000128016;ENSG00000136244;ENSG00000159216;ENSG00000178562;ENSG00000185338;ENSG00000188906;ENSG00000204389
Biological_Process	GO:0030098	lymphocyte differentiation	11	428	5.47264e-07	1.10391e-05	ENSG00000102245;ENSG00000113916;ENSG00000114861;ENSG00000115008;ENSG00000124766;ENSG00000127152;ENSG00000136244;ENSG00000159216;ENSG00000171223;ENSG00000178562;ENSG00000185338
Biological_Process	GO:0036211	protein modification process	32	3640	5.6155e-07	1.12629e-05	ENSG00000065534;ENSG00000092969;ENSG00000101916;ENSG00000105976;ENSG00000109819;ENSG00000112715;ENSG00000113916;ENSG00000116016;ENSG00000117707;ENSG00000120129;ENSG00000122877;ENSG00000124713;ENSG00000124762;ENSG00000124766;ENSG00000130513;ENSG00000136244;ENSG00000137193;ENSG00000142178;ENSG00000146674;ENSG00000147883;ENSG00000155792;ENSG00000159388;ENSG00000163545;ENSG00000166333;ENSG00000166483…
Biological_Process	GO:0080135	regulation of cellular response to stress	14	744	5.80331e-07	1.15738e-05	ENSG00000081181;ENSG00000092969;ENSG00000105976;ENSG00000112715;ENSG00000113916;ENSG00000114861;ENSG00000115008;ENSG00000120129;ENSG00000124766;ENSG00000143384;ENSG00000167136;ENSG00000188906;ENSG00000197442;ENSG00000204389
Biological_Process	GO:0001816	cytokine production	14	745	5.89745e-07	1.16955e-05	ENSG00000081181;ENSG00000092969;ENSG00000101916;ENSG00000102245;ENSG00000113916;ENSG00000114861;ENSG00000115008;ENSG00000128016;ENSG00000136244;ENSG00000159216;ENSG00000178562;ENSG00000185338;ENSG00000188906;ENSG00000204389
Biological_Process	GO:0031668	cellular response to extracellular stimulus	9	262	5.96171e-07	1.17569e-05	ENSG00000124762;ENSG00000137193;ENSG00000142178;ENSG00000147883;ENSG00000162772;ENSG00000163545;ENSG00000170345;ENSG00000188906;ENSG00000197442
Biological_Process	GO:1901362	organic cyclic compound biosynthetic process	35	4270	6.06487e-07	1.18939e-05	ENSG00000092969;ENSG00000102245;ENSG00000105976;ENSG00000109819;ENSG00000112715;ENSG00000113916;ENSG00000114861;ENSG00000115008;ENSG00000116016;ENSG00000117707;ENSG00000122877;ENSG00000124762;ENSG00000124766;ENSG00000127152;ENSG00000128016;ENSG00000134107;ENSG00000134954;ENSG00000136244;ENSG00000137193;ENSG00000142178;ENSG00000151090;ENSG00000157557;ENSG00000159216;ENSG00000159388;ENSG00000162772…
Biological_Process	GO:0051172	negative regulation of nitrogen compound metabolic process	25	2353	6.29212e-07	1.22714e-05	ENSG00000112715;ENSG00000113916;ENSG00000114861;ENSG00000117707;ENSG00000120129;ENSG00000124762;ENSG00000124766;ENSG00000128016;ENSG00000134107;ENSG00000136244;ENSG00000146674;ENSG00000147883;ENSG00000151090;ENSG00000155792;ENSG00000157557;ENSG00000159216;ENSG00000159388;ENSG00000162772;ENSG00000164379;ENSG00000177606;ENSG00000185338;ENSG00000187098;ENSG00000188906;ENSG00000204389;ENSG00000259207
Biological_Process	GO:0043412	macromolecule modification	33	3863	6.41377e-07	1.24399e-05	ENSG00000065534;ENSG00000092969;ENSG00000101916;ENSG00000105976;ENSG00000109819;ENSG00000112715;ENSG00000113916;ENSG00000116016;ENSG00000117707;ENSG00000120129;ENSG00000122877;ENSG00000124713;ENSG00000124762;ENSG00000124766;ENSG00000130513;ENSG00000136244;ENSG00000137193;ENSG00000142178;ENSG00000146674;ENSG00000147883;ENSG00000155792;ENSG00000159388;ENSG00000163545;ENSG00000166333;ENSG00000166483…
Biological_Process	GO:1902533	positive regulation of intracellular signal transduction	16	998	6.75607e-07	1.30322e-05	ENSG00000092969;ENSG00000105976;ENSG00000112715;ENSG00000115008;ENSG00000117707;ENSG00000130513;ENSG00000136244;ENSG00000143384;ENSG00000146674;ENSG00000166333;ENSG00000177606;ENSG00000178562;ENSG00000188906;ENSG00000197442;ENSG00000204389;ENSG00000259207
Biological_Process	GO:0044092	negative regulation of molecular function	16	999	6.84663e-07	1.31351e-05	ENSG00000092969;ENSG00000105976;ENSG00000112715;ENSG00000117707;ENSG00000120129;ENSG00000124762;ENSG00000128016;ENSG00000134107;ENSG00000137193;ENSG00000142178;ENSG00000147883;ENSG00000155792;ENSG00000166592;ENSG00000177606;ENSG00000188906;ENSG00000259207
Biological_Process	GO:0042060	wound healing	11	443	7.68289e-07	1.46598e-05	ENSG00000065534;ENSG00000092969;ENSG00000102245;ENSG00000112715;ENSG00000115008;ENSG00000124762;ENSG00000136244;ENSG00000166333;ENSG00000197442;ENSG00000198682;ENSG00000259207
Biological_Process	GO:0010628	positive regulation of gene expression	17	1144	8.09993e-07	1.53724e-05	ENSG00000101916;ENSG00000102245;ENSG00000109819;ENSG00000112715;ENSG00000114861;ENSG00000115008;ENSG00000124766;ENSG00000128016;ENSG00000134954;ENSG00000136244;ENSG00000159216;ENSG00000162772;ENSG00000178562;ENSG00000187098;ENSG00000188906;ENSG00000204389;ENSG00000259207
Biological_Process	GO:0002696	positive regulation of leukocyte activation	11	446	8.20926e-07	1.54966e-05	ENSG00000102245;ENSG00000113916;ENSG00000115008;ENSG00000124762;ENSG00000124766;ENSG00000136244;ENSG00000159216;ENSG00000178562;ENSG00000185338;ENSG00000188906;ENSG00000197635
Biological_Process	GO:0045321	leukocyte activation	16	1014	8.34379e-07	1.56668e-05	ENSG00000081181;ENSG00000102245;ENSG00000113916;ENSG00000114861;ENSG00000115008;ENSG00000124762;ENSG00000124766;ENSG00000127152;ENSG00000136244;ENSG00000159216;ENSG00000171223;ENSG00000177606;ENSG00000178562;ENSG00000185338;ENSG00000188906;ENSG00000197635
Biological_Process	GO:0070301	cellular response to hydrogen peroxide	6	87	9.23968e-07	1.72572e-05	ENSG00000105976;ENSG00000114861;ENSG00000136244;ENSG00000167136;ENSG00000188906;ENSG00000197442
Biological_Process	GO:0002694	regulation of leukocyte activation	13	661	9.55309e-07	1.77486e-05	ENSG00000081181;ENSG00000102245;ENSG00000113916;ENSG00000115008;ENSG00000124762;ENSG00000124766;ENSG00000136244;ENSG00000159216;ENSG00000171223;ENSG00000178562;ENSG00000185338;ENSG00000188906;ENSG00000197635
Biological_Process	GO:0065009	regulation of molecular function	26	2583	9.65556e-07	1.78451e-05	ENSG00000092969;ENSG00000102245;ENSG00000105976;ENSG00000109819;ENSG00000112715;ENSG00000113916;ENSG00000115008;ENSG00000117707;ENSG00000120129;ENSG00000124762;ENSG00000128016;ENSG00000134107;ENSG00000136244;ENSG00000137193;ENSG00000142178;ENSG00000145113;ENSG00000147883;ENSG00000155792;ENSG00000166592;ENSG00000177606;ENSG00000181634;ENSG00000185338;ENSG00000188906;ENSG00000197442;ENSG00000204389…
Biological_Process	GO:0006796	phosphate-containing compound metabolic process	27	2766	9.83954e-07	1.80904e-05	ENSG00000065534;ENSG00000092969;ENSG00000101916;ENSG00000105976;ENSG00000109819;ENSG00000112715;ENSG00000117707;ENSG00000120129;ENSG00000124762;ENSG00000130513;ENSG00000136244;ENSG00000137193;ENSG00000142178;ENSG00000146674;ENSG00000147883;ENSG00000155792;ENSG00000163545;ENSG00000166165;ENSG00000166333;ENSG00000166483;ENSG00000177606;ENSG00000181634;ENSG00000185338;ENSG00000188906;ENSG00000197442…
Biological_Process	GO:0065007	biological regulation	63	12363	1.02107e-06	1.86756e-05	ENSG00000065534;ENSG00000081181;ENSG00000092969;ENSG00000101916;ENSG00000102245;ENSG00000105976;ENSG00000107551;ENSG00000109819;ENSG00000112715;ENSG00000113916;ENSG00000114861;ENSG00000115008;ENSG00000116016;ENSG00000117707;ENSG00000120129;ENSG00000122877;ENSG00000124713;ENSG00000124762;ENSG00000124766;ENSG00000127152;ENSG00000127920;ENSG00000128016;ENSG00000130513;ENSG00000134107;ENSG00000134954…
Biological_Process	GO:0043367	CD4-positive, alpha-beta T cell differentiation	6	90	1.12916e-06	2.0546e-05	ENSG00000113916;ENSG00000114861;ENSG00000136244;ENSG00000159216;ENSG00000171223;ENSG00000185338
Biological_Process	GO:0050867	positive regulation of cell activation	11	462	1.15912e-06	2.0983e-05	ENSG00000102245;ENSG00000113916;ENSG00000115008;ENSG00000124762;ENSG00000124766;ENSG00000136244;ENSG00000159216;ENSG00000178562;ENSG00000185338;ENSG00000188906;ENSG00000197635
Biological_Process	GO:0006793	phosphorus metabolic process	27	2791	1.17885e-06	2.12314e-05	ENSG00000065534;ENSG00000092969;ENSG00000101916;ENSG00000105976;ENSG00000109819;ENSG00000112715;ENSG00000117707;ENSG00000120129;ENSG00000124762;ENSG00000130513;ENSG00000136244;ENSG00000137193;ENSG00000142178;ENSG00000146674;ENSG00000147883;ENSG00000155792;ENSG00000163545;ENSG00000166165;ENSG00000166333;ENSG00000166483;ENSG00000177606;ENSG00000181634;ENSG00000185338;ENSG00000188906;ENSG00000197442…
Biological_Process	GO:0036473	cell death in response to oxidative stress	6	91	1.2053e-06	2.15974e-05	ENSG00000105976;ENSG00000114861;ENSG00000143384;ENSG00000167136;ENSG00000188906;ENSG00000197442
Biological_Process	GO:0050794	regulation of cellular process	60	11233	1.21613e-06	2.16815e-05	ENSG00000065534;ENSG00000081181;ENSG00000092969;ENSG00000101916;ENSG00000102245;ENSG00000105976;ENSG00000107551;ENSG00000109819;ENSG00000112715;ENSG00000113916;ENSG00000114861;ENSG00000115008;ENSG00000116016;ENSG00000117707;ENSG00000120129;ENSG00000122877;ENSG00000124713;ENSG00000124762;ENSG00000124766;ENSG00000127152;ENSG00000127920;ENSG00000128016;ENSG00000130513;ENSG00000134107;ENSG00000134954…
Biological_Process	GO:0051249	regulation of lymphocyte activation	12	570	1.30606e-06	2.31678e-05	ENSG00000081181;ENSG00000102245;ENSG00000113916;ENSG00000115008;ENSG00000124762;ENSG00000124766;ENSG00000136244;ENSG00000159216;ENSG00000171223;ENSG00000178562;ENSG00000185338;ENSG00000197635
Biological_Process	GO:0007568	aging	9	289	1.34785e-06	2.37895e-05	ENSG00000081181;ENSG00000113916;ENSG00000124762;ENSG00000146678;ENSG00000147883;ENSG00000167136;ENSG00000170345;ENSG00000188906;ENSG00000197442
Biological_Process	GO:0048585	negative regulation of response to stimulus	20	1634	1.47175e-06	2.58472e-05	ENSG00000081181;ENSG00000092969;ENSG00000105976;ENSG00000113916;ENSG00000114861;ENSG00000115008;ENSG00000120129;ENSG00000128016;ENSG00000130513;ENSG00000136244;ENSG00000143384;ENSG00000146674;ENSG00000146678;ENSG00000155792;ENSG00000162772;ENSG00000167136;ENSG00000185338;ENSG00000188906;ENSG00000197635;ENSG00000204389
Biological_Process	GO:0045596	negative regulation of cell differentiation	13	689	1.51761e-06	2.65206e-05	ENSG00000092969;ENSG00000112715;ENSG00000113916;ENSG00000114861;ENSG00000115008;ENSG00000117707;ENSG00000128016;ENSG00000136244;ENSG00000147883;ENSG00000159216;ENSG00000159388;ENSG00000185338;ENSG00000259207
Biological_Process	GO:0006464	cellular protein modification process	31	3618	1.73387e-06	3.01506e-05	ENSG00000065534;ENSG00000092969;ENSG00000101916;ENSG00000105976;ENSG00000109819;ENSG00000112715;ENSG00000113916;ENSG00000116016;ENSG00000117707;ENSG00000120129;ENSG00000122877;ENSG00000124762;ENSG00000124766;ENSG00000130513;ENSG00000136244;ENSG00000137193;ENSG00000142178;ENSG00000146674;ENSG00000147883;ENSG00000155792;ENSG00000159388;ENSG00000163545;ENSG00000166333;ENSG00000166483;ENSG00000177606…
Biological_Process	GO:0006928	movement of cell or subcellular component	23	2138	1.74752e-06	3.02389e-05	ENSG00000038427;ENSG00000065534;ENSG00000092969;ENSG00000105976;ENSG00000112715;ENSG00000114861;ENSG00000115008;ENSG00000117707;ENSG00000120129;ENSG00000122877;ENSG00000127152;ENSG00000134954;ENSG00000136244;ENSG00000137673;ENSG00000146674;ENSG00000156026;ENSG00000163739;ENSG00000166333;ENSG00000177606;ENSG00000187098;ENSG00000188906;ENSG00000197635;ENSG00000259207
Biological_Process	GO:1903205	regulation of hydrogen peroxide-induced cell death	4	24	1.8743e-06	3.22745e-05	ENSG00000105976;ENSG00000114861;ENSG00000167136;ENSG00000188906
Biological_Process	GO:0010033	response to organic substance	28	3047	1.90874e-06	3.2708e-05	ENSG00000092969;ENSG00000112715;ENSG00000114861;ENSG00000115008;ENSG00000120129;ENSG00000122877;ENSG00000124766;ENSG00000128016;ENSG00000130513;ENSG00000136244;ENSG00000137193;ENSG00000143384;ENSG00000146678;ENSG00000147883;ENSG00000151090;ENSG00000159388;ENSG00000162772;ENSG00000163739;ENSG00000166165;ENSG00000166333;ENSG00000167136;ENSG00000170345;ENSG00000177606;ENSG00000185338;ENSG00000188906…
Biological_Process	GO:0010631	epithelial cell migration	9	302	1.93749e-06	3.30404e-05	ENSG00000092969;ENSG00000105976;ENSG00000112715;ENSG00000114861;ENSG00000117707;ENSG00000134954;ENSG00000177606;ENSG00000197635;ENSG00000259207
Biological_Process	GO:0098609	cell-cell adhesion	15	950	1.95475e-06	3.31743e-05	ENSG00000081181;ENSG00000092969;ENSG00000102245;ENSG00000112715;ENSG00000113916;ENSG00000115008;ENSG00000124766;ENSG00000134954;ENSG00000136244;ENSG00000159216;ENSG00000166333;ENSG00000178562;ENSG00000185338;ENSG00000197635;ENSG00000259207
Biological_Process	GO:0060429	epithelium development	17	1220	1.96683e-06	3.32196e-05	ENSG00000081181;ENSG00000092969;ENSG00000105976;ENSG00000112715;ENSG00000114861;ENSG00000115008;ENSG00000116016;ENSG00000117707;ENSG00000124766;ENSG00000127152;ENSG00000128016;ENSG00000147883;ENSG00000149591;ENSG00000151090;ENSG00000164379;ENSG00000166333;ENSG00000177606
Biological_Process	GO:0051093	negative regulation of developmental process	15	951	1.98039e-06	3.32894e-05	ENSG00000092969;ENSG00000112715;ENSG00000113916;ENSG00000114861;ENSG00000115008;ENSG00000117707;ENSG00000124762;ENSG00000128016;ENSG00000130513;ENSG00000136244;ENSG00000147883;ENSG00000159216;ENSG00000159388;ENSG00000185338;ENSG00000259207
Biological_Process	GO:0007507	heart development	12	594	2.00661e-06	3.35702e-05	ENSG00000092969;ENSG00000112715;ENSG00000114861;ENSG00000115008;ENSG00000117707;ENSG00000124762;ENSG00000124766;ENSG00000137193;ENSG00000142178;ENSG00000159216;ENSG00000166333;ENSG00000177606
Biological_Process	GO:0050789	regulation of biological process	61	11725	2.03823e-06	3.38937e-05	ENSG00000065534;ENSG00000081181;ENSG00000092969;ENSG00000101916;ENSG00000102245;ENSG00000105976;ENSG00000107551;ENSG00000109819;ENSG00000112715;ENSG00000113916;ENSG00000114861;ENSG00000115008;ENSG00000116016;ENSG00000117707;ENSG00000120129;ENSG00000122877;ENSG00000124713;ENSG00000124762;ENSG00000124766;ENSG00000127152;ENSG00000127920;ENSG00000128016;ENSG00000130513;ENSG00000134107;ENSG00000134954…
Biological_Process	GO:0002573	myeloid leukocyte differentiation	8	225	2.04514e-06	3.38937e-05	ENSG00000112715;ENSG00000114861;ENSG00000159216;ENSG00000170345;ENSG00000171223;ENSG00000177606;ENSG00000185338;ENSG00000187098
Biological_Process	GO:0060840	artery development	6	100	2.09897e-06	3.45036e-05	ENSG00000065534;ENSG00000092969;ENSG00000112715;ENSG00000117707;ENSG00000122877;ENSG00000124766
Biological_Process	GO:0090132	epithelium migration	9	305	2.10149e-06	3.45036e-05	ENSG00000092969;ENSG00000105976;ENSG00000112715;ENSG00000114861;ENSG00000117707;ENSG00000134954;ENSG00000177606;ENSG00000197635;ENSG00000259207
Biological_Process	GO:0010632	regulation of epithelial cell migration	8	227	2.18462e-06	3.57023e-05	ENSG00000092969;ENSG00000105976;ENSG00000112715;ENSG00000114861;ENSG00000117707;ENSG00000134954;ENSG00000177606;ENSG00000259207
Biological_Process	GO:0044260	cellular macromolecule metabolic process	49	7932	2.26695e-06	3.68771e-05	ENSG00000065534;ENSG00000092969;ENSG00000101916;ENSG00000102245;ENSG00000105976;ENSG00000109819;ENSG00000112715;ENSG00000113916;ENSG00000114861;ENSG00000115008;ENSG00000116016;ENSG00000117707;ENSG00000120129;ENSG00000122877;ENSG00000124713;ENSG00000124762;ENSG00000124766;ENSG00000127152;ENSG00000128016;ENSG00000130513;ENSG00000134107;ENSG00000134954;ENSG00000136244;ENSG00000137193;ENSG00000142178…
Biological_Process	GO:0050865	regulation of cell activation	13	716	2.32253e-06	3.7608e-05	ENSG00000081181;ENSG00000102245;ENSG00000113916;ENSG00000115008;ENSG00000124762;ENSG00000124766;ENSG00000136244;ENSG00000159216;ENSG00000171223;ENSG00000178562;ENSG00000185338;ENSG00000188906;ENSG00000197635
Biological_Process	GO:0051251	positive regulation of lymphocyte activation	10	399	2.367e-06	3.81529e-05	ENSG00000102245;ENSG00000113916;ENSG00000115008;ENSG00000124762;ENSG00000124766;ENSG00000136244;ENSG00000159216;ENSG00000178562;ENSG00000185338;ENSG00000197635
Biological_Process	GO:0032101	regulation of response to external stimulus	15	966	2.40317e-06	3.856e-05	ENSG00000081181;ENSG00000101916;ENSG00000105976;ENSG00000112715;ENSG00000113916;ENSG00000114861;ENSG00000120129;ENSG00000128016;ENSG00000134954;ENSG00000136244;ENSG00000156026;ENSG00000178562;ENSG00000185338;ENSG00000188906;ENSG00000197635
Biological_Process	GO:0090130	tissue migration	9	311	2.46573e-06	3.93847e-05	ENSG00000092969;ENSG00000105976;ENSG00000112715;ENSG00000114861;ENSG00000117707;ENSG00000134954;ENSG00000177606;ENSG00000197635;ENSG00000259207
Biological_Process	GO:0043549	regulation of kinase activity	13	723	2.58529e-06	4.10597e-05	ENSG00000092969;ENSG00000105976;ENSG00000112715;ENSG00000117707;ENSG00000120129;ENSG00000124762;ENSG00000147883;ENSG00000155792;ENSG00000181634;ENSG00000185338;ENSG00000188906;ENSG00000197442;ENSG00000259207
Biological_Process	GO:0000122	negative regulation of transcription by RNA polymerase II	15	972	2.59386e-06	4.10597e-05	ENSG00000112715;ENSG00000113916;ENSG00000114861;ENSG00000117707;ENSG00000128016;ENSG00000134107;ENSG00000151090;ENSG00000157557;ENSG00000159216;ENSG00000159388;ENSG00000162772;ENSG00000164379;ENSG00000177606;ENSG00000187098;ENSG00000204389
Biological_Process	GO:0031401	positive regulation of protein modification process	15	974	2.66038e-06	4.19247e-05	ENSG00000092969;ENSG00000109819;ENSG00000112715;ENSG00000113916;ENSG00000117707;ENSG00000124762;ENSG00000124766;ENSG00000130513;ENSG00000136244;ENSG00000166333;ENSG00000181634;ENSG00000185338;ENSG00000188906;ENSG00000197442;ENSG00000259207
Biological_Process	GO:0046649	lymphocyte activation	14	849	2.76375e-06	4.33601e-05	ENSG00000081181;ENSG00000102245;ENSG00000113916;ENSG00000114861;ENSG00000115008;ENSG00000124762;ENSG00000124766;ENSG00000127152;ENSG00000136244;ENSG00000159216;ENSG00000171223;ENSG00000178562;ENSG00000185338;ENSG00000197635
Biological_Process	GO:0010595	positive regulation of endothelial cell migration	6	105	2.79222e-06	4.3613e-05	ENSG00000105976;ENSG00000112715;ENSG00000114861;ENSG00000117707;ENSG00000134954;ENSG00000259207
Biological_Process	GO:0035904	aorta development	5	59	2.83994e-06	4.41629e-05	ENSG00000065534;ENSG00000092969;ENSG00000117707;ENSG00000122877;ENSG00000124766
Biological_Process	GO:1902105	regulation of leukocyte differentiation	9	317	2.88315e-06	4.46383e-05	ENSG00000113916;ENSG00000114861;ENSG00000124766;ENSG00000159216;ENSG00000170345;ENSG00000171223;ENSG00000178562;ENSG00000185338;ENSG00000187098
Biological_Process	GO:0051338	regulation of transferase activity	14	854	2.95938e-06	4.56107e-05	ENSG00000092969;ENSG00000105976;ENSG00000112715;ENSG00000117707;ENSG00000120129;ENSG00000124762;ENSG00000128016;ENSG00000147883;ENSG00000155792;ENSG00000181634;ENSG00000185338;ENSG00000188906;ENSG00000197442;ENSG00000259207
Biological_Process	GO:0045859	regulation of protein kinase activity	12	617	2.9718e-06	4.56107e-05	ENSG00000092969;ENSG00000112715;ENSG00000117707;ENSG00000120129;ENSG00000124762;ENSG00000147883;ENSG00000155792;ENSG00000181634;ENSG00000185338;ENSG00000188906;ENSG00000197442;ENSG00000259207
Biological_Process	GO:0009968	negative regulation of signal transduction	17	1259	3.01887e-06	4.61324e-05	ENSG00000092969;ENSG00000105976;ENSG00000113916;ENSG00000114861;ENSG00000115008;ENSG00000120129;ENSG00000130513;ENSG00000136244;ENSG00000143384;ENSG00000146674;ENSG00000146678;ENSG00000155792;ENSG00000162772;ENSG00000167136;ENSG00000185338;ENSG00000188906;ENSG00000204389
Biological_Process	GO:0060284	regulation of cell development	11	516	3.37796e-06	5.12599e-05	ENSG00000112715;ENSG00000115008;ENSG00000117707;ENSG00000122877;ENSG00000134107;ENSG00000136244;ENSG00000147883;ENSG00000159388;ENSG00000166333;ENSG00000188906;ENSG00000259207
Biological_Process	GO:1901576	organic substance biosynthetic process	41	5954	3.38344e-06	5.12599e-05	ENSG00000081181;ENSG00000092969;ENSG00000102245;ENSG00000105976;ENSG00000109819;ENSG00000112715;ENSG00000113916;ENSG00000114861;ENSG00000115008;ENSG00000116016;ENSG00000117707;ENSG00000122877;ENSG00000124713;ENSG00000124762;ENSG00000124766;ENSG00000127152;ENSG00000128016;ENSG00000134107;ENSG00000134954;ENSG00000136244;ENSG00000137193;ENSG00000142178;ENSG00000151090;ENSG00000157557;ENSG00000159216…
Biological_Process	GO:0097529	myeloid leukocyte migration	8	241	3.40729e-06	5.14005e-05	ENSG00000092969;ENSG00000112715;ENSG00000115008;ENSG00000120129;ENSG00000136244;ENSG00000156026;ENSG00000163739;ENSG00000197635
Biological_Process	GO:1901214	regulation of neuron death	9	324	3.44586e-06	5.17612e-05	ENSG00000092969;ENSG00000109819;ENSG00000143384;ENSG00000159388;ENSG00000164379;ENSG00000170345;ENSG00000177606;ENSG00000188906;ENSG00000197442
Biological_Process	GO:0040008	regulation of growth	12	628	3.56404e-06	5.31836e-05	ENSG00000092969;ENSG00000112715;ENSG00000113916;ENSG00000114861;ENSG00000117707;ENSG00000124762;ENSG00000130513;ENSG00000137193;ENSG00000146674;ENSG00000146678;ENSG00000159216;ENSG00000204389
Biological_Process	GO:0036474	cell death in response to hydrogen peroxide	4	28	3.57068e-06	5.31836e-05	ENSG00000105976;ENSG00000114861;ENSG00000167136;ENSG00000188906
Biological_Process	GO:0010562	positive regulation of phosphorus metabolic process	14	872	3.77041e-06	5.56885e-05	ENSG00000092969;ENSG00000105976;ENSG00000109819;ENSG00000112715;ENSG00000117707;ENSG00000124762;ENSG00000130513;ENSG00000136244;ENSG00000166333;ENSG00000181634;ENSG00000185338;ENSG00000188906;ENSG00000197442;ENSG00000259207
Biological_Process	GO:0045937	positive regulation of phosphate metabolic process	14	872	3.77041e-06	5.56885e-05	ENSG00000092969;ENSG00000105976;ENSG00000109819;ENSG00000112715;ENSG00000117707;ENSG00000124762;ENSG00000130513;ENSG00000136244;ENSG00000166333;ENSG00000181634;ENSG00000185338;ENSG00000188906;ENSG00000197442;ENSG00000259207
Biological_Process	GO:0044271	cellular nitrogen compound biosynthetic process	36	4817	3.80872e-06	5.602e-05	ENSG00000081181;ENSG00000092969;ENSG00000102245;ENSG00000105976;ENSG00000109819;ENSG00000112715;ENSG00000113916;ENSG00000114861;ENSG00000115008;ENSG00000116016;ENSG00000117707;ENSG00000122877;ENSG00000124762;ENSG00000124766;ENSG00000127152;ENSG00000128016;ENSG00000134107;ENSG00000134954;ENSG00000136244;ENSG00000137193;ENSG00000142178;ENSG00000151090;ENSG00000157557;ENSG00000159216;ENSG00000159388…
Biological_Process	GO:0002262	myeloid cell homeostasis	7	172	3.83e-06	5.60992e-05	ENSG00000112715;ENSG00000113916;ENSG00000116016;ENSG00000128016;ENSG00000134954;ENSG00000136244;ENSG00000204389
Biological_Process	GO:0009725	response to hormone	14	874	3.87178e-06	5.64768e-05	ENSG00000092969;ENSG00000114861;ENSG00000122877;ENSG00000128016;ENSG00000130513;ENSG00000136244;ENSG00000146678;ENSG00000151090;ENSG00000159388;ENSG00000166165;ENSG00000170345;ENSG00000185338;ENSG00000204389;ENSG00000259207
Biological_Process	GO:0009628	response to abiotic stimulus	16	1144	4.02785e-06	5.85116e-05	ENSG00000065534;ENSG00000092969;ENSG00000101916;ENSG00000112715;ENSG00000115008;ENSG00000116016;ENSG00000124762;ENSG00000134107;ENSG00000142178;ENSG00000159388;ENSG00000167136;ENSG00000170345;ENSG00000177606;ENSG00000197635;ENSG00000204389;ENSG00000259207
Biological_Process	GO:0046634	regulation of alpha-beta T cell activation	6	113	4.28129e-06	6.18641e-05	ENSG00000081181;ENSG00000113916;ENSG00000159216;ENSG00000171223;ENSG00000178562;ENSG00000185338
Biological_Process	GO:0009267	cellular response to starvation	7	175	4.29369e-06	6.18641e-05	ENSG00000124762;ENSG00000142178;ENSG00000162772;ENSG00000163545;ENSG00000170345;ENSG00000188906;ENSG00000197442
Biological_Process	GO:0001667	ameboidal-type cell migration	10	429	4.50773e-06	6.46842e-05	ENSG00000092969;ENSG00000105976;ENSG00000112715;ENSG00000114861;ENSG00000117707;ENSG00000134954;ENSG00000166333;ENSG00000177606;ENSG00000197635;ENSG00000259207
Biological_Process	GO:0009058	biosynthetic process	41	6040	5.08954e-06	7.27372e-05	ENSG00000081181;ENSG00000092969;ENSG00000102245;ENSG00000105976;ENSG00000109819;ENSG00000112715;ENSG00000113916;ENSG00000114861;ENSG00000115008;ENSG00000116016;ENSG00000117707;ENSG00000122877;ENSG00000124713;ENSG00000124762;ENSG00000124766;ENSG00000127152;ENSG00000128016;ENSG00000134107;ENSG00000134954;ENSG00000136244;ENSG00000137193;ENSG00000142178;ENSG00000151090;ENSG00000157557;ENSG00000159216…
Biological_Process	GO:0007166	cell surface receptor signaling pathway	26	2820	5.19054e-06	7.38815e-05	ENSG00000092969;ENSG00000102245;ENSG00000105976;ENSG00000112715;ENSG00000113916;ENSG00000114861;ENSG00000115008;ENSG00000124766;ENSG00000130513;ENSG00000136244;ENSG00000143384;ENSG00000146674;ENSG00000146678;ENSG00000147883;ENSG00000155792;ENSG00000162772;ENSG00000163739;ENSG00000166333;ENSG00000170345;ENSG00000177606;ENSG00000178562;ENSG00000185338;ENSG00000187098;ENSG00000188906;ENSG00000204389…
Biological_Process	GO:0000165	MAPK cascade	13	772	5.29394e-06	7.50506e-05	ENSG00000092969;ENSG00000112715;ENSG00000115008;ENSG00000120129;ENSG00000128016;ENSG00000130513;ENSG00000136244;ENSG00000146674;ENSG00000162772;ENSG00000177606;ENSG00000188906;ENSG00000197442;ENSG00000259207
Biological_Process	GO:0009059	macromolecule biosynthetic process	36	4896	5.72053e-06	8.07739e-05	ENSG00000092969;ENSG00000102245;ENSG00000105976;ENSG00000109819;ENSG00000112715;ENSG00000113916;ENSG00000114861;ENSG00000115008;ENSG00000116016;ENSG00000117707;ENSG00000122877;ENSG00000124762;ENSG00000124766;ENSG00000127152;ENSG00000128016;ENSG00000134107;ENSG00000134954;ENSG00000136244;ENSG00000137193;ENSG00000142178;ENSG00000151090;ENSG00000157557;ENSG00000159216;ENSG00000159388;ENSG00000162772…
Biological_Process	GO:0033674	positive regulation of kinase activity	10	441	5.74907e-06	8.08535e-05	ENSG00000092969;ENSG00000105976;ENSG00000112715;ENSG00000117707;ENSG00000124762;ENSG00000181634;ENSG00000185338;ENSG00000188906;ENSG00000197442;ENSG00000259207
Biological_Process	GO:1901031	regulation of response to reactive oxygen species	4	32	6.20021e-06	8.68521e-05	ENSG00000105976;ENSG00000114861;ENSG00000167136;ENSG00000188906
Biological_Process	GO:0034097	response to cytokine	14	912	6.32153e-06	8.82016e-05	ENSG00000114861;ENSG00000115008;ENSG00000120129;ENSG00000128016;ENSG00000136244;ENSG00000143384;ENSG00000147883;ENSG00000163739;ENSG00000166333;ENSG00000167136;ENSG00000170345;ENSG00000185338;ENSG00000197442;ENSG00000204389
Biological_Process	GO:0050673	epithelial cell proliferation	10	446	6.34795e-06	8.82215e-05	ENSG00000092969;ENSG00000112715;ENSG00000117707;ENSG00000127152;ENSG00000128016;ENSG00000136244;ENSG00000146674;ENSG00000147883;ENSG00000177606;ENSG00000259207
Biological_Process	GO:0042542	response to hydrogen peroxide	6	123	6.99125e-06	9.67808e-05	ENSG00000105976;ENSG00000114861;ENSG00000136244;ENSG00000167136;ENSG00000188906;ENSG00000197442
Biological_Process	GO:0035909	aorta morphogenesis	4	33	7.03538e-06	9.70113e-05	ENSG00000065534;ENSG00000092969;ENSG00000117707;ENSG00000124766
Biological_Process	GO:0043408	regulation of MAPK cascade	12	672	7.10973e-06	9.72024e-05	ENSG00000092969;ENSG00000112715;ENSG00000115008;ENSG00000120129;ENSG00000130513;ENSG00000136244;ENSG00000146674;ENSG00000162772;ENSG00000177606;ENSG00000188906;ENSG00000197442;ENSG00000259207
Biological_Process	GO:0048844	artery morphogenesis	5	71	7.13185e-06	9.72024e-05	ENSG00000065534;ENSG00000092969;ENSG00000112715;ENSG00000117707;ENSG00000124766
Biological_Process	GO:1903201	regulation of oxidative stress-induced cell death	5	71	7.13185e-06	9.72024e-05	ENSG00000105976;ENSG00000114861;ENSG00000143384;ENSG00000167136;ENSG00000188906
Biological_Process	GO:0042327	positive regulation of phosphorylation	13	795	7.27259e-06	9.87394e-05	ENSG00000092969;ENSG00000105976;ENSG00000112715;ENSG00000117707;ENSG00000124762;ENSG00000130513;ENSG00000136244;ENSG00000166333;ENSG00000181634;ENSG00000185338;ENSG00000188906;ENSG00000197442;ENSG00000259207
Biological_Process	GO:0032270	positive regulation of cellular protein metabolic process	17	1355	8.08792e-06	0.000109136	ENSG00000092969;ENSG00000109819;ENSG00000112715;ENSG00000113916;ENSG00000117707;ENSG00000124762;ENSG00000124766;ENSG00000130513;ENSG00000136244;ENSG00000166333;ENSG00000178562;ENSG00000181634;ENSG00000185338;ENSG00000188906;ENSG00000197442;ENSG00000204389;ENSG00000259207
Biological_Process	GO:0014070	response to organic cyclic compound	14	932	8.10016e-06	0.000109136	ENSG00000092969;ENSG00000114861;ENSG00000115008;ENSG00000128016;ENSG00000136244;ENSG00000137193;ENSG00000146678;ENSG00000147883;ENSG00000159388;ENSG00000166165;ENSG00000167136;ENSG00000170345;ENSG00000188906;ENSG00000204389
Biological_Process	GO:0045860	positive regulation of protein kinase activity	9	364	8.8328e-06	0.000118554	ENSG00000092969;ENSG00000112715;ENSG00000117707;ENSG00000124762;ENSG00000181634;ENSG00000185338;ENSG00000188906;ENSG00000197442;ENSG00000259207
Biological_Process	GO:0006807	nitrogen compound metabolic process	54	9717	9.00594e-06	0.00012042	ENSG00000065534;ENSG00000081181;ENSG00000092969;ENSG00000101916;ENSG00000102245;ENSG00000105976;ENSG00000109819;ENSG00000112715;ENSG00000113916;ENSG00000114861;ENSG00000115008;ENSG00000116016;ENSG00000117707;ENSG00000120129;ENSG00000122877;ENSG00000124713;ENSG00000124762;ENSG00000124766;ENSG00000127152;ENSG00000128016;ENSG00000130513;ENSG00000134107;ENSG00000134954;ENSG00000136244;ENSG00000137193…
Biological_Process	GO:0030218	erythrocyte differentiation	6	129	9.19412e-06	0.000122473	ENSG00000112715;ENSG00000113916;ENSG00000116016;ENSG00000128016;ENSG00000134954;ENSG00000204389
Biological_Process	GO:0048468	cell development	22	2182	9.3299e-06	0.000123814	ENSG00000092969;ENSG00000105976;ENSG00000112715;ENSG00000113916;ENSG00000114861;ENSG00000115008;ENSG00000116016;ENSG00000117707;ENSG00000122877;ENSG00000124766;ENSG00000127152;ENSG00000134107;ENSG00000136244;ENSG00000147883;ENSG00000151090;ENSG00000159216;ENSG00000159388;ENSG00000166333;ENSG00000166483;ENSG00000177606;ENSG00000188906;ENSG00000259207
Biological_Process	GO:0010648	negative regulation of cell communication	17	1371	9.44766e-06	0.000124907	ENSG00000092969;ENSG00000105976;ENSG00000113916;ENSG00000114861;ENSG00000115008;ENSG00000120129;ENSG00000130513;ENSG00000136244;ENSG00000143384;ENSG00000146674;ENSG00000146678;ENSG00000155792;ENSG00000162772;ENSG00000167136;ENSG00000185338;ENSG00000188906;ENSG00000204389
Biological_Process	GO:0023057	negative regulation of signaling	17	1376	9.91291e-06	0.000130569	ENSG00000092969;ENSG00000105976;ENSG00000113916;ENSG00000114861;ENSG00000115008;ENSG00000120129;ENSG00000130513;ENSG00000136244;ENSG00000143384;ENSG00000146674;ENSG00000146678;ENSG00000155792;ENSG00000162772;ENSG00000167136;ENSG00000185338;ENSG00000188906;ENSG00000204389
Biological_Process	GO:0007155	cell adhesion	18	1530	9.97633e-06	0.000130916	ENSG00000038427;ENSG00000081181;ENSG00000092969;ENSG00000102245;ENSG00000112715;ENSG00000113916;ENSG00000115008;ENSG00000120129;ENSG00000124766;ENSG00000134954;ENSG00000136244;ENSG00000145113;ENSG00000159216;ENSG00000166333;ENSG00000178562;ENSG00000185338;ENSG00000197635;ENSG00000259207
Biological_Process	GO:0022610	biological adhesion	18	1537	1.06243e-05	0.000138903	ENSG00000038427;ENSG00000081181;ENSG00000092969;ENSG00000102245;ENSG00000112715;ENSG00000113916;ENSG00000115008;ENSG00000120129;ENSG00000124766;ENSG00000134954;ENSG00000136244;ENSG00000145113;ENSG00000159216;ENSG00000166333;ENSG00000178562;ENSG00000185338;ENSG00000197635;ENSG00000259207
Biological_Process	GO:0010467	gene expression	40	5962	1.08706e-05	0.000141249	ENSG00000081181;ENSG00000092969;ENSG00000101916;ENSG00000102245;ENSG00000105976;ENSG00000109819;ENSG00000112715;ENSG00000113916;ENSG00000114861;ENSG00000115008;ENSG00000116016;ENSG00000117707;ENSG00000122877;ENSG00000124762;ENSG00000124766;ENSG00000127152;ENSG00000128016;ENSG00000134107;ENSG00000134954;ENSG00000136244;ENSG00000137193;ENSG00000142178;ENSG00000151090;ENSG00000157557;ENSG00000159216…
Biological_Process	GO:0016070	RNA metabolic process	34	4579	1.09182e-05	0.000141249	ENSG00000092969;ENSG00000102245;ENSG00000105976;ENSG00000109819;ENSG00000112715;ENSG00000113916;ENSG00000114861;ENSG00000115008;ENSG00000116016;ENSG00000117707;ENSG00000122877;ENSG00000124766;ENSG00000127152;ENSG00000128016;ENSG00000134107;ENSG00000134954;ENSG00000136244;ENSG00000137193;ENSG00000142178;ENSG00000151090;ENSG00000157557;ENSG00000159216;ENSG00000159388;ENSG00000162772;ENSG00000164379…
Biological_Process	GO:0022008	neurogenesis	19	1699	1.09238e-05	0.000141249	ENSG00000038427;ENSG00000092969;ENSG00000105976;ENSG00000112715;ENSG00000113916;ENSG00000117707;ENSG00000122877;ENSG00000124766;ENSG00000127152;ENSG00000134107;ENSG00000136244;ENSG00000147883;ENSG00000151090;ENSG00000159216;ENSG00000159388;ENSG00000166333;ENSG00000166483;ENSG00000177606;ENSG00000188906
Biological_Process	GO:0070229	negative regulation of lymphocyte apoptotic process	4	38	1.25119e-05	0.000161194	ENSG00000081181;ENSG00000113916;ENSG00000114861;ENSG00000127152
Biological_Process	GO:0043410	positive regulation of MAPK cascade	10	483	1.27218e-05	0.000163302	ENSG00000092969;ENSG00000112715;ENSG00000115008;ENSG00000130513;ENSG00000136244;ENSG00000146674;ENSG00000177606;ENSG00000188906;ENSG00000197442;ENSG00000259207
Biological_Process	GO:0001934	positive regulation of protein phosphorylation	12	715	1.32698e-05	0.000169718	ENSG00000092969;ENSG00000112715;ENSG00000117707;ENSG00000124762;ENSG00000130513;ENSG00000136244;ENSG00000166333;ENSG00000181634;ENSG00000185338;ENSG00000188906;ENSG00000197442;ENSG00000259207
Biological_Process	GO:0034101	erythrocyte homeostasis	6	138	1.35239e-05	0.000172344	ENSG00000112715;ENSG00000113916;ENSG00000116016;ENSG00000128016;ENSG00000134954;ENSG00000204389
Biological_Process	GO:0043618	regulation of transcription from RNA polymerase II promoter in response to stress	4	39	1.39023e-05	0.000175967	ENSG00000112715;ENSG00000116016;ENSG00000162772;ENSG00000177606
Biological_Process	GO:0031400	negative regulation of protein modification process	10	488	1.39078e-05	0.000175967	ENSG00000120129;ENSG00000124762;ENSG00000124766;ENSG00000146674;ENSG00000147883;ENSG00000155792;ENSG00000177606;ENSG00000185338;ENSG00000188906;ENSG00000204389
Biological_Process	GO:0032625	interleukin-21 production	2	2	1.40868e-05	0.000176335	ENSG00000114861;ENSG00000136244
Biological_Process	GO:0032665	regulation of interleukin-21 production	2	2	1.40868e-05	0.000176335	ENSG00000114861;ENSG00000136244
Biological_Process	GO:0032745	positive regulation of interleukin-21 production	2	2	1.40868e-05	0.000176335	ENSG00000114861;ENSG00000136244
Biological_Process	GO:0030855	epithelial cell differentiation	12	721	1.44243e-05	0.000179913	ENSG00000105976;ENSG00000112715;ENSG00000115008;ENSG00000116016;ENSG00000117707;ENSG00000124766;ENSG00000127152;ENSG00000128016;ENSG00000147883;ENSG00000149591;ENSG00000151090;ENSG00000177606
Biological_Process	GO:1900407	regulation of cellular response to oxidative stress	5	82	1.44746e-05	0.000179913	ENSG00000105976;ENSG00000114861;ENSG00000143384;ENSG00000167136;ENSG00000188906
Biological_Process	GO:0045637	regulation of myeloid cell differentiation	7	211	1.45958e-05	0.000180408	ENSG00000114861;ENSG00000128016;ENSG00000134954;ENSG00000159216;ENSG00000170345;ENSG00000187098;ENSG00000204389
Biological_Process	GO:0034645	cellular macromolecule biosynthetic process	35	4860	1.46166e-05	0.000180408	ENSG00000092969;ENSG00000102245;ENSG00000105976;ENSG00000109819;ENSG00000112715;ENSG00000113916;ENSG00000114861;ENSG00000115008;ENSG00000116016;ENSG00000117707;ENSG00000122877;ENSG00000124762;ENSG00000124766;ENSG00000127152;ENSG00000128016;ENSG00000134107;ENSG00000134954;ENSG00000136244;ENSG00000137193;ENSG00000142178;ENSG00000151090;ENSG00000157557;ENSG00000159216;ENSG00000159388;ENSG00000162772…
Biological_Process	GO:0051726	regulation of cell cycle	15	1124	1.50329e-05	0.0001849	ENSG00000092969;ENSG00000113916;ENSG00000115008;ENSG00000117707;ENSG00000120129;ENSG00000124762;ENSG00000134954;ENSG00000142178;ENSG00000147883;ENSG00000159388;ENSG00000166483;ENSG00000171223;ENSG00000177606;ENSG00000178562;ENSG00000204389
Biological_Process	GO:0048661	positive regulation of smooth muscle cell proliferation	5	84	1.62821e-05	0.000198879	ENSG00000114861;ENSG00000136244;ENSG00000177606;ENSG00000197442;ENSG00000259207
Biological_Process	GO:0060419	heart growth	5	84	1.62821e-05	0.000198879	ENSG00000092969;ENSG00000114861;ENSG00000117707;ENSG00000137193;ENSG00000159216
Biological_Process	GO:0050900	leukocyte migration	9	395	1.69423e-05	0.000206229	ENSG00000092969;ENSG00000112715;ENSG00000115008;ENSG00000120129;ENSG00000136244;ENSG00000156026;ENSG00000163739;ENSG00000197635;ENSG00000259207
Biological_Process	GO:0043542	endothelial cell migration	7	217	1.74966e-05	0.000212243	ENSG00000105976;ENSG00000112715;ENSG00000114861;ENSG00000117707;ENSG00000134954;ENSG00000197635;ENSG00000259207
Biological_Process	GO:0050671	positive regulation of lymphocyte proliferation	6	145	1.79228e-05	0.000216669	ENSG00000102245;ENSG00000113916;ENSG00000115008;ENSG00000124762;ENSG00000136244;ENSG00000178562
Biological_Process	GO:0048872	homeostasis of number of cells	8	304	1.85588e-05	0.000223592	ENSG00000112715;ENSG00000113916;ENSG00000116016;ENSG00000124766;ENSG00000128016;ENSG00000134954;ENSG00000136244;ENSG00000204389
Biological_Process	GO:0009719	response to endogenous stimulus	18	1605	1.92021e-05	0.000230556	ENSG00000092969;ENSG00000114861;ENSG00000122877;ENSG00000128016;ENSG00000130513;ENSG00000136244;ENSG00000146678;ENSG00000147883;ENSG00000151090;ENSG00000159388;ENSG00000166165;ENSG00000166333;ENSG00000170345;ENSG00000177606;ENSG00000185338;ENSG00000188906;ENSG00000204389;ENSG00000259207
Biological_Process	GO:0006139	nucleobase-containing compound metabolic process	38	5612	1.94111e-05	0.000232275	ENSG00000092969;ENSG00000102245;ENSG00000105976;ENSG00000109819;ENSG00000112715;ENSG00000113916;ENSG00000114861;ENSG00000115008;ENSG00000116016;ENSG00000117707;ENSG00000122877;ENSG00000124713;ENSG00000124762;ENSG00000124766;ENSG00000127152;ENSG00000128016;ENSG00000134107;ENSG00000134954;ENSG00000136244;ENSG00000137193;ENSG00000142178;ENSG00000151090;ENSG00000157557;ENSG00000159216;ENSG00000159388…
Biological_Process	GO:0051248	negative regulation of protein metabolic process	14	1008	1.9614e-05	0.00023391	ENSG00000112715;ENSG00000120129;ENSG00000124762;ENSG00000124766;ENSG00000128016;ENSG00000146674;ENSG00000147883;ENSG00000155792;ENSG00000159388;ENSG00000177606;ENSG00000185338;ENSG00000188906;ENSG00000204389;ENSG00000259207
Biological_Process	GO:0048738	cardiac muscle tissue development	7	221	1.96834e-05	0.000233947	ENSG00000092969;ENSG00000112715;ENSG00000114861;ENSG00000117707;ENSG00000137193;ENSG00000142178;ENSG00000159216
Biological_Process	GO:0032946	positive regulation of mononuclear cell proliferation	6	148	2.01307e-05	0.00023846	ENSG00000102245;ENSG00000113916;ENSG00000115008;ENSG00000124762;ENSG00000136244;ENSG00000178562
Biological_Process	GO:0051247	positive regulation of protein metabolic process	17	1457	2.09401e-05	0.00024722	ENSG00000092969;ENSG00000109819;ENSG00000112715;ENSG00000113916;ENSG00000117707;ENSG00000124762;ENSG00000124766;ENSG00000130513;ENSG00000136244;ENSG00000166333;ENSG00000178562;ENSG00000181634;ENSG00000185338;ENSG00000188906;ENSG00000197442;ENSG00000204389;ENSG00000259207
Biological_Process	GO:0006935	chemotaxis	11	630	2.21133e-05	0.000260199	ENSG00000092969;ENSG00000105976;ENSG00000112715;ENSG00000120129;ENSG00000122877;ENSG00000127152;ENSG00000136244;ENSG00000156026;ENSG00000163739;ENSG00000197635;ENSG00000259207
Biological_Process	GO:0043170	macromolecule metabolic process	52	9348	2.27892e-05	0.000267262	ENSG00000065534;ENSG00000081181;ENSG00000092969;ENSG00000101916;ENSG00000102245;ENSG00000105976;ENSG00000109819;ENSG00000112715;ENSG00000113916;ENSG00000114861;ENSG00000115008;ENSG00000116016;ENSG00000117707;ENSG00000120129;ENSG00000122877;ENSG00000124713;ENSG00000124762;ENSG00000124766;ENSG00000127152;ENSG00000128016;ENSG00000130513;ENSG00000134107;ENSG00000134954;ENSG00000136244;ENSG00000137193…
Biological_Process	GO:0001822	kidney development	8	314	2.34086e-05	0.000273617	ENSG00000081181;ENSG00000092969;ENSG00000112715;ENSG00000117707;ENSG00000124766;ENSG00000166333;ENSG00000188906;ENSG00000259207
Biological_Process	GO:1902532	negative regulation of intracellular signal transduction	10	519	2.36177e-05	0.00027515	ENSG00000092969;ENSG00000105976;ENSG00000113916;ENSG00000120129;ENSG00000143384;ENSG00000155792;ENSG00000162772;ENSG00000167136;ENSG00000188906;ENSG00000204389
Biological_Process	GO:0042330	taxis	11	635	2.3785e-05	0.000276188	ENSG00000092969;ENSG00000105976;ENSG00000112715;ENSG00000120129;ENSG00000122877;ENSG00000127152;ENSG00000136244;ENSG00000156026;ENSG00000163739;ENSG00000197635;ENSG00000259207
Biological_Process	GO:1902882	regulation of response to oxidative stress	5	91	2.40319e-05	0.000277472	ENSG00000105976;ENSG00000114861;ENSG00000143384;ENSG00000167136;ENSG00000188906
Biological_Process	GO:0002685	regulation of leukocyte migration	7	228	2.40528e-05	0.000277472	ENSG00000112715;ENSG00000115008;ENSG00000120129;ENSG00000136244;ENSG00000156026;ENSG00000197635;ENSG00000259207
Biological_Process	GO:0043620	regulation of DNA-templated transcription in response to stress	4	45	2.47578e-05	0.00028375	ENSG00000112715;ENSG00000116016;ENSG00000162772;ENSG00000177606
Biological_Process	GO:1902692	regulation of neuroblast proliferation	4	45	2.47578e-05	0.00028375	ENSG00000112715;ENSG00000117707;ENSG00000159388;ENSG00000188906
Biological_Process	GO:0019538	protein metabolic process	37	5432	2.48935e-05	0.000284383	ENSG00000065534;ENSG00000092969;ENSG00000101916;ENSG00000105976;ENSG00000109819;ENSG00000112715;ENSG00000113916;ENSG00000116016;ENSG00000117707;ENSG00000120129;ENSG00000122877;ENSG00000124713;ENSG00000124762;ENSG00000124766;ENSG00000128016;ENSG00000130513;ENSG00000136244;ENSG00000137193;ENSG00000137673;ENSG00000142178;ENSG00000146674;ENSG00000147883;ENSG00000155792;ENSG00000159216;ENSG00000159388…
Biological_Process	GO:0060326	cell chemotaxis	8	317	2.50558e-05	0.000285313	ENSG00000092969;ENSG00000105976;ENSG00000112715;ENSG00000120129;ENSG00000136244;ENSG00000156026;ENSG00000163739;ENSG00000197635
Biological_Process	GO:0045936	negative regulation of phosphate metabolic process	9	418	2.64666e-05	0.000300408	ENSG00000092969;ENSG00000120129;ENSG00000124762;ENSG00000146674;ENSG00000147883;ENSG00000155792;ENSG00000177606;ENSG00000185338;ENSG00000188906
Biological_Process	GO:2000177	regulation of neural precursor cell proliferation	5	93	2.67011e-05	0.000302098	ENSG00000112715;ENSG00000117707;ENSG00000159388;ENSG00000166333;ENSG00000188906
Biological_Process	GO:0010563	negative regulation of phosphorus metabolic process	9	419	2.69672e-05	0.000303971	ENSG00000092969;ENSG00000120129;ENSG00000124762;ENSG00000146674;ENSG00000147883;ENSG00000155792;ENSG00000177606;ENSG00000185338;ENSG00000188906
Biological_Process	GO:0046636	negative regulation of alpha-beta T cell activation	4	46	2.70388e-05	0.000303971	ENSG00000081181;ENSG00000113916;ENSG00000159216;ENSG00000185338
Biological_Process	GO:0009890	negative regulation of biosynthetic process	18	1648	2.74388e-05	0.000307489	ENSG00000112715;ENSG00000113916;ENSG00000114861;ENSG00000117707;ENSG00000124762;ENSG00000128016;ENSG00000134107;ENSG00000136244;ENSG00000142178;ENSG00000151090;ENSG00000157557;ENSG00000159216;ENSG00000159388;ENSG00000162772;ENSG00000164379;ENSG00000177606;ENSG00000187098;ENSG00000204389
Biological_Process	GO:0001933	negative regulation of protein phosphorylation	8	322	2.80173e-05	0.000312978	ENSG00000120129;ENSG00000124762;ENSG00000146674;ENSG00000147883;ENSG00000155792;ENSG00000177606;ENSG00000185338;ENSG00000188906
Biological_Process	GO:0072001	renal system development	8	324	2.92815e-05	0.000326068	ENSG00000081181;ENSG00000092969;ENSG00000112715;ENSG00000117707;ENSG00000124766;ENSG00000166333;ENSG00000188906;ENSG00000259207
Biological_Process	GO:0097530	granulocyte migration	6	159	3.01786e-05	0.000335002	ENSG00000092969;ENSG00000112715;ENSG00000115008;ENSG00000156026;ENSG00000163739;ENSG00000197635
Biological_Process	GO:0051347	positive regulation of transferase activity	10	535	3.05934e-05	0.000338541	ENSG00000092969;ENSG00000105976;ENSG00000112715;ENSG00000117707;ENSG00000124762;ENSG00000181634;ENSG00000185338;ENSG00000188906;ENSG00000197442;ENSG00000259207
Biological_Process	GO:0051403	stress-activated MAPK cascade	7	237	3.08182e-05	0.000339963	ENSG00000092969;ENSG00000112715;ENSG00000115008;ENSG00000120129;ENSG00000128016;ENSG00000188906;ENSG00000197442
Biological_Process	GO:0007399	nervous system development	23	2538	3.14176e-05	0.000345495	ENSG00000038427;ENSG00000092969;ENSG00000105976;ENSG00000112715;ENSG00000113916;ENSG00000114861;ENSG00000117707;ENSG00000122877;ENSG00000124766;ENSG00000127152;ENSG00000134107;ENSG00000136244;ENSG00000147883;ENSG00000151090;ENSG00000159216;ENSG00000159388;ENSG00000163739;ENSG00000166165;ENSG00000166333;ENSG00000166483;ENSG00000170345;ENSG00000177606;ENSG00000188906
Biological_Process	GO:0030595	leukocyte chemotaxis	7	239	3.25165e-05	0.000355367	ENSG00000092969;ENSG00000112715;ENSG00000120129;ENSG00000136244;ENSG00000156026;ENSG00000163739;ENSG00000197635
Biological_Process	GO:0050670	regulation of lymphocyte proliferation	7	239	3.25165e-05	0.000355367	ENSG00000081181;ENSG00000102245;ENSG00000113916;ENSG00000115008;ENSG00000124762;ENSG00000136244;ENSG00000178562
Biological_Process	GO:0090398	cellular senescence	5	98	3.43861e-05	0.000374607	ENSG00000081181;ENSG00000113916;ENSG00000124762;ENSG00000147883;ENSG00000197442
Biological_Process	GO:0006954	inflammatory response	12	788	3.46758e-05	0.000374607	ENSG00000101916;ENSG00000102245;ENSG00000113916;ENSG00000114861;ENSG00000115008;ENSG00000128016;ENSG00000134954;ENSG00000136244;ENSG00000163739;ENSG00000170345;ENSG00000178562;ENSG00000188906
Biological_Process	GO:0032640	tumor necrosis factor production	6	163	3.47015e-05	0.000374607	ENSG00000081181;ENSG00000114861;ENSG00000115008;ENSG00000128016;ENSG00000136244;ENSG00000188906
Biological_Process	GO:0032680	regulation of tumor necrosis factor production	6	163	3.47015e-05	0.000374607	ENSG00000081181;ENSG00000114861;ENSG00000115008;ENSG00000128016;ENSG00000136244;ENSG00000188906
Biological_Process	GO:0032944	regulation of mononuclear cell proliferation	7	243	3.61449e-05	0.000388998	ENSG00000081181;ENSG00000102245;ENSG00000113916;ENSG00000115008;ENSG00000124762;ENSG00000136244;ENSG00000178562
Biological_Process	GO:0070665	positive regulation of leukocyte proliferation	6	165	3.71587e-05	0.000398694	ENSG00000102245;ENSG00000113916;ENSG00000115008;ENSG00000124762;ENSG00000136244;ENSG00000178562
Biological_Process	GO:0031098	stress-activated protein kinase signaling cascade	7	245	3.80802e-05	0.000407343	ENSG00000092969;ENSG00000112715;ENSG00000115008;ENSG00000120129;ENSG00000128016;ENSG00000188906;ENSG00000197442
Biological_Process	GO:0042592	homeostatic process	19	1861	3.95053e-05	0.000421311	ENSG00000105976;ENSG00000109819;ENSG00000112715;ENSG00000113916;ENSG00000115008;ENSG00000116016;ENSG00000124766;ENSG00000128016;ENSG00000134954;ENSG00000136244;ENSG00000143384;ENSG00000145113;ENSG00000148346;ENSG00000156026;ENSG00000166165;ENSG00000167136;ENSG00000188906;ENSG00000204389;ENSG00000259207
Biological_Process	GO:0010594	regulation of endothelial cell migration	6	167	3.97538e-05	0.000422683	ENSG00000105976;ENSG00000112715;ENSG00000114861;ENSG00000117707;ENSG00000134954;ENSG00000259207
Biological_Process	GO:0032269	negative regulation of cellular protein metabolic process	13	934	3.99374e-05	0.000423361	ENSG00000112715;ENSG00000120129;ENSG00000124762;ENSG00000124766;ENSG00000128016;ENSG00000146674;ENSG00000147883;ENSG00000155792;ENSG00000159388;ENSG00000177606;ENSG00000185338;ENSG00000188906;ENSG00000204389
Biological_Process	GO:0034612	response to tumor necrosis factor	7	247	4.01e-05	0.000423812	ENSG00000114861;ENSG00000128016;ENSG00000166333;ENSG00000167136;ENSG00000170345;ENSG00000197442;ENSG00000204389
Biological_Process	GO:0046483	heterocycle metabolic process	38	5778	4.03554e-05	0.000425237	ENSG00000092969;ENSG00000102245;ENSG00000105976;ENSG00000109819;ENSG00000112715;ENSG00000113916;ENSG00000114861;ENSG00000115008;ENSG00000116016;ENSG00000117707;ENSG00000122877;ENSG00000124713;ENSG00000124762;ENSG00000124766;ENSG00000127152;ENSG00000128016;ENSG00000134107;ENSG00000134954;ENSG00000136244;ENSG00000137193;ENSG00000142178;ENSG00000151090;ENSG00000157557;ENSG00000159216;ENSG00000159388…
Biological_Process	GO:0045934	negative regulation of nucleobase-containing compound metabolic process	17	1534	4.05458e-05	0.000425972	ENSG00000112715;ENSG00000113916;ENSG00000114861;ENSG00000117707;ENSG00000124762;ENSG00000128016;ENSG00000134107;ENSG00000136244;ENSG00000151090;ENSG00000157557;ENSG00000159216;ENSG00000159388;ENSG00000162772;ENSG00000164379;ENSG00000177606;ENSG00000187098;ENSG00000204389
Biological_Process	GO:1902895	positive regulation of pri-miRNA transcription by RNA polymerase II	4	51	4.08231e-05	0.000427613	ENSG00000092969;ENSG00000134954;ENSG00000170345;ENSG00000177606
Biological_Process	GO:0071706	tumor necrosis factor superfamily cytokine production	6	168	4.11047e-05	0.000428023	ENSG00000081181;ENSG00000114861;ENSG00000115008;ENSG00000128016;ENSG00000136244;ENSG00000188906
Biological_Process	GO:1903555	regulation of tumor necrosis factor superfamily cytokine production	6	168	4.11047e-05	0.000428023	ENSG00000081181;ENSG00000114861;ENSG00000115008;ENSG00000128016;ENSG00000136244;ENSG00000188906
Biological_Process	GO:0051090	regulation of DNA-binding transcription factor activity	9	443	4.16481e-05	0.000432405	ENSG00000102245;ENSG00000109819;ENSG00000112715;ENSG00000117707;ENSG00000134107;ENSG00000136244;ENSG00000137193;ENSG00000142178;ENSG00000204389
Biological_Process	GO:0090304	nucleic acid metabolic process	35	5097	4.429e-05	0.000458486	ENSG00000092969;ENSG00000102245;ENSG00000105976;ENSG00000109819;ENSG00000112715;ENSG00000113916;ENSG00000114861;ENSG00000115008;ENSG00000116016;ENSG00000117707;ENSG00000122877;ENSG00000124762;ENSG00000124766;ENSG00000127152;ENSG00000128016;ENSG00000134107;ENSG00000134954;ENSG00000136244;ENSG00000137193;ENSG00000142178;ENSG00000151090;ENSG00000157557;ENSG00000159216;ENSG00000159388;ENSG00000162772…
Biological_Process	GO:0010035	response to inorganic substance	10	560	4.50192e-05	0.000464672	ENSG00000105976;ENSG00000114861;ENSG00000115008;ENSG00000136244;ENSG00000167136;ENSG00000170345;ENSG00000171223;ENSG00000177606;ENSG00000188906;ENSG00000197442
Biological_Process	GO:0048771	tissue remodeling	6	171	4.53802e-05	0.000467032	ENSG00000115008;ENSG00000116016;ENSG00000136244;ENSG00000159216;ENSG00000187098;ENSG00000259207
Biological_Process	GO:0038066	p38MAPK cascade	4	53	4.75644e-05	0.000488088	ENSG00000112715;ENSG00000120129;ENSG00000128016;ENSG00000197442
Biological_Process	GO:0070661	leukocyte proliferation	8	348	4.85831e-05	0.000497097	ENSG00000081181;ENSG00000102245;ENSG00000113916;ENSG00000115008;ENSG00000124762;ENSG00000136244;ENSG00000171223;ENSG00000178562
Biological_Process	GO:0032879	regulation of localization	24	2798	4.87898e-05	0.000497769	ENSG00000065534;ENSG00000092969;ENSG00000105976;ENSG00000112715;ENSG00000114861;ENSG00000115008;ENSG00000117707;ENSG00000120129;ENSG00000124766;ENSG00000128016;ENSG00000134954;ENSG00000136244;ENSG00000137193;ENSG00000137673;ENSG00000142178;ENSG00000146674;ENSG00000156026;ENSG00000166592;ENSG00000177606;ENSG00000187098;ENSG00000188906;ENSG00000197635;ENSG00000204389;ENSG00000259207
Biological_Process	GO:0007569	cell aging	5	106	5.01322e-05	0.00050999	ENSG00000081181;ENSG00000113916;ENSG00000124762;ENSG00000147883;ENSG00000197442
Biological_Process	GO:0051402	neuron apoptotic process	7	256	5.03114e-05	0.000510343	ENSG00000092969;ENSG00000109819;ENSG00000143384;ENSG00000151090;ENSG00000159388;ENSG00000164379;ENSG00000177606
Biological_Process	GO:0006725	cellular aromatic compound metabolic process	38	5832	5.08011e-05	0.000513833	ENSG00000092969;ENSG00000102245;ENSG00000105976;ENSG00000109819;ENSG00000112715;ENSG00000113916;ENSG00000114861;ENSG00000115008;ENSG00000116016;ENSG00000117707;ENSG00000122877;ENSG00000124713;ENSG00000124762;ENSG00000124766;ENSG00000127152;ENSG00000128016;ENSG00000134107;ENSG00000134954;ENSG00000136244;ENSG00000137193;ENSG00000142178;ENSG00000151090;ENSG00000157557;ENSG00000159216;ENSG00000159388…
Biological_Process	GO:0043370	regulation of CD4-positive, alpha-beta T cell differentiation	4	54	5.12239e-05	0.00051663	ENSG00000113916;ENSG00000159216;ENSG00000171223;ENSG00000185338
Biological_Process	GO:0007517	muscle organ development	8	351	5.16101e-05	0.000519042	ENSG00000065534;ENSG00000092969;ENSG00000117707;ENSG00000122877;ENSG00000149591;ENSG00000159388;ENSG00000162772;ENSG00000170345
Biological_Process	GO:0048699	generation of neurons	17	1566	5.26589e-05	0.000528085	ENSG00000092969;ENSG00000105976;ENSG00000112715;ENSG00000113916;ENSG00000117707;ENSG00000122877;ENSG00000124766;ENSG00000127152;ENSG00000134107;ENSG00000136244;ENSG00000147883;ENSG00000151090;ENSG00000159216;ENSG00000159388;ENSG00000166483;ENSG00000177606;ENSG00000188906
Biological_Process	GO:0032147	activation of protein kinase activity	5	108	5.48226e-05	0.000548226	ENSG00000092969;ENSG00000112715;ENSG00000181634;ENSG00000185338;ENSG00000259207
Biological_Process	GO:2000107	negative regulation of leukocyte apoptotic process	4	55	5.50849e-05	0.000549293	ENSG00000081181;ENSG00000113916;ENSG00000114861;ENSG00000127152
Biological_Process	GO:0003007	heart morphogenesis	7	260	5.54884e-05	0.000551758	ENSG00000092969;ENSG00000112715;ENSG00000117707;ENSG00000124766;ENSG00000137193;ENSG00000166333;ENSG00000177606
Biological_Process	GO:1903209	positive regulation of oxidative stress-induced cell death	3	20	5.62673e-05	0.000557932	ENSG00000114861;ENSG00000143384;ENSG00000167136
Biological_Process	GO:1903053	regulation of extracellular matrix organization	4	56	5.9154e-05	0.000584913	ENSG00000136244;ENSG00000159216;ENSG00000197635;ENSG00000259207
Biological_Process	GO:0045580	regulation of T cell differentiation	6	180	6.03875e-05	0.000595441	ENSG00000113916;ENSG00000124766;ENSG00000159216;ENSG00000171223;ENSG00000178562;ENSG00000185338
Biological_Process	GO:0044249	cellular biosynthetic process	38	5881	6.23977e-05	0.000613549	ENSG00000081181;ENSG00000092969;ENSG00000102245;ENSG00000105976;ENSG00000109819;ENSG00000112715;ENSG00000113916;ENSG00000114861;ENSG00000115008;ENSG00000116016;ENSG00000117707;ENSG00000122877;ENSG00000124762;ENSG00000124766;ENSG00000127152;ENSG00000128016;ENSG00000134107;ENSG00000134954;ENSG00000136244;ENSG00000137193;ENSG00000142178;ENSG00000151090;ENSG00000157557;ENSG00000159216;ENSG00000159388…
Biological_Process	GO:0010629	negative regulation of gene expression	13	978	6.41071e-05	0.000627846	ENSG00000081181;ENSG00000092969;ENSG00000101916;ENSG00000112715;ENSG00000113916;ENSG00000114861;ENSG00000124762;ENSG00000128016;ENSG00000136244;ENSG00000159388;ENSG00000178562;ENSG00000188906;ENSG00000204389
Biological_Process	GO:0042129	regulation of T cell proliferation	6	182	6.42075e-05	0.000627846	ENSG00000081181;ENSG00000102245;ENSG00000113916;ENSG00000115008;ENSG00000136244;ENSG00000178562
Biological_Process	GO:0021756	striatum development	3	21	6.54678e-05	0.000636142	ENSG00000114861;ENSG00000127152;ENSG00000188906
Biological_Process	GO:0051253	negative regulation of RNA metabolic process	16	1432	6.55031e-05	0.000636142	ENSG00000112715;ENSG00000113916;ENSG00000114861;ENSG00000117707;ENSG00000128016;ENSG00000134107;ENSG00000136244;ENSG00000151090;ENSG00000157557;ENSG00000159216;ENSG00000159388;ENSG00000162772;ENSG00000164379;ENSG00000177606;ENSG00000187098;ENSG00000204389
Biological_Process	GO:0070663	regulation of leukocyte proliferation	7	267	6.55965e-05	0.000636142	ENSG00000081181;ENSG00000102245;ENSG00000113916;ENSG00000115008;ENSG00000124762;ENSG00000136244;ENSG00000178562
Biological_Process	GO:0001655	urogenital system development	8	364	6.6611e-05	0.00064421	ENSG00000081181;ENSG00000092969;ENSG00000112715;ENSG00000117707;ENSG00000124766;ENSG00000166333;ENSG00000188906;ENSG00000259207
Biological_Process	GO:0042326	negative regulation of phosphorylation	8	365	6.79013e-05	0.000654895	ENSG00000120129;ENSG00000124762;ENSG00000146674;ENSG00000147883;ENSG00000155792;ENSG00000177606;ENSG00000185338;ENSG00000188906
Biological_Process	GO:0010721	negative regulation of cell development	6	186	7.24269e-05	0.000696336	ENSG00000112715;ENSG00000115008;ENSG00000117707;ENSG00000136244;ENSG00000147883;ENSG00000159388
Biological_Process	GO:0007167	enzyme linked receptor protein signaling pathway	13	990	7.25925e-05	0.000696336	ENSG00000092969;ENSG00000105976;ENSG00000112715;ENSG00000130513;ENSG00000146674;ENSG00000146678;ENSG00000147883;ENSG00000166333;ENSG00000170345;ENSG00000177606;ENSG00000185338;ENSG00000204389;ENSG00000259207
Biological_Process	GO:0044267	cellular protein metabolic process	33	4763	7.58625e-05	0.00072573	ENSG00000065534;ENSG00000092969;ENSG00000101916;ENSG00000105976;ENSG00000109819;ENSG00000112715;ENSG00000113916;ENSG00000116016;ENSG00000117707;ENSG00000120129;ENSG00000122877;ENSG00000124762;ENSG00000124766;ENSG00000128016;ENSG00000130513;ENSG00000136244;ENSG00000137193;ENSG00000142178;ENSG00000146674;ENSG00000147883;ENSG00000155792;ENSG00000159388;ENSG00000163545;ENSG00000166333;ENSG00000166483…
Biological_Process	GO:0001819	positive regulation of cytokine production	9	480	7.72826e-05	0.000737317	ENSG00000101916;ENSG00000102245;ENSG00000114861;ENSG00000115008;ENSG00000136244;ENSG00000159216;ENSG00000178562;ENSG00000188906;ENSG00000204389
Biological_Process	GO:0050678	regulation of epithelial cell proliferation	8	373	7.89937e-05	0.000749927	ENSG00000092969;ENSG00000112715;ENSG00000117707;ENSG00000127152;ENSG00000128016;ENSG00000147883;ENSG00000177606;ENSG00000259207
Biological_Process	GO:0097190	apoptotic signaling pathway	10	599	7.90291e-05	0.000749927	ENSG00000092969;ENSG00000115008;ENSG00000124762;ENSG00000143384;ENSG00000155792;ENSG00000162772;ENSG00000178562;ENSG00000188906;ENSG00000197442;ENSG00000204389
Biological_Process	GO:0031327	negative regulation of cellular biosynthetic process	17	1618	7.92964e-05	0.000750445	ENSG00000112715;ENSG00000113916;ENSG00000114861;ENSG00000117707;ENSG00000124762;ENSG00000128016;ENSG00000134107;ENSG00000142178;ENSG00000151090;ENSG00000157557;ENSG00000159216;ENSG00000159388;ENSG00000162772;ENSG00000164379;ENSG00000177606;ENSG00000187098;ENSG00000204389
Biological_Process	GO:1901564	organonitrogen compound metabolic process	40	6431	8.00434e-05	0.000755489	ENSG00000065534;ENSG00000081181;ENSG00000092969;ENSG00000101916;ENSG00000105976;ENSG00000109819;ENSG00000112715;ENSG00000113916;ENSG00000116016;ENSG00000117707;ENSG00000120129;ENSG00000122877;ENSG00000124713;ENSG00000124762;ENSG00000124766;ENSG00000128016;ENSG00000130513;ENSG00000136244;ENSG00000137193;ENSG00000137673;ENSG00000142178;ENSG00000146674;ENSG00000147883;ENSG00000155792;ENSG00000159216…
Biological_Process	GO:0034641	cellular nitrogen compound metabolic process	40	6432	8.03623e-05	0.000756477	ENSG00000081181;ENSG00000092969;ENSG00000102245;ENSG00000105976;ENSG00000109819;ENSG00000112715;ENSG00000113916;ENSG00000114861;ENSG00000115008;ENSG00000116016;ENSG00000117707;ENSG00000122877;ENSG00000124713;ENSG00000124762;ENSG00000124766;ENSG00000127152;ENSG00000128016;ENSG00000134107;ENSG00000134954;ENSG00000136244;ENSG00000137193;ENSG00000142178;ENSG00000151090;ENSG00000157557;ENSG00000159216…
Biological_Process	GO:0060420	regulation of heart growth	4	61	8.28635e-05	0.000777947	ENSG00000114861;ENSG00000117707;ENSG00000137193;ENSG00000159216
Biological_Process	GO:0035910	ascending aorta morphogenesis	2	4	8.41082e-05	0.000785455	ENSG00000092969;ENSG00000124766
Biological_Process	GO:0060414	aorta smooth muscle tissue morphogenesis	2	4	8.41082e-05	0.000785455	ENSG00000065534;ENSG00000117707
Biological_Process	GO:0032870	cellular response to hormone stimulus	10	605	8.58339e-05	0.000799456	ENSG00000114861;ENSG00000128016;ENSG00000130513;ENSG00000146678;ENSG00000151090;ENSG00000166165;ENSG00000170345;ENSG00000185338;ENSG00000204389;ENSG00000259207
Biological_Process	GO:0045165	cell fate commitment	7	279	8.64091e-05	0.000802695	ENSG00000116016;ENSG00000117707;ENSG00000127152;ENSG00000136244;ENSG00000143384;ENSG00000157557;ENSG00000187098
Biological_Process	GO:0032623	interleukin-2 production	4	63	9.40483e-05	0.000866816	ENSG00000115008;ENSG00000128016;ENSG00000159216;ENSG00000178562
Biological_Process	GO:0032663	regulation of interleukin-2 production	4	63	9.40483e-05	0.000866816	ENSG00000115008;ENSG00000128016;ENSG00000159216;ENSG00000178562
Biological_Process	GO:0070228	regulation of lymphocyte apoptotic process	4	63	9.40483e-05	0.000866816	ENSG00000081181;ENSG00000113916;ENSG00000114861;ENSG00000127152
Biological_Process	GO:0045892	negative regulation of transcription, DNA-templated	15	1318	9.47282e-05	0.000870809	ENSG00000112715;ENSG00000113916;ENSG00000114861;ENSG00000117707;ENSG00000128016;ENSG00000134107;ENSG00000151090;ENSG00000157557;ENSG00000159216;ENSG00000159388;ENSG00000162772;ENSG00000164379;ENSG00000177606;ENSG00000187098;ENSG00000204389
Biological_Process	GO:1903507	negative regulation of nucleic acid-templated transcription	15	1320	9.63579e-05	0.000883489	ENSG00000112715;ENSG00000113916;ENSG00000114861;ENSG00000117707;ENSG00000128016;ENSG00000134107;ENSG00000151090;ENSG00000157557;ENSG00000159216;ENSG00000159388;ENSG00000162772;ENSG00000164379;ENSG00000177606;ENSG00000187098;ENSG00000204389
Biological_Process	GO:0007346	regulation of mitotic cell cycle	9	495	9.77167e-05	0.000891709	ENSG00000113916;ENSG00000115008;ENSG00000120129;ENSG00000124762;ENSG00000142178;ENSG00000147883;ENSG00000159388;ENSG00000166483;ENSG00000178562
Biological_Process	GO:0071887	leukocyte apoptotic process	5	122	9.788e-05	0.000891709	ENSG00000081181;ENSG00000113916;ENSG00000114861;ENSG00000127152;ENSG00000136244
Biological_Process	GO:1902679	negative regulation of RNA biosynthetic process	15	1322	9.80122e-05	0.000891709	ENSG00000112715;ENSG00000113916;ENSG00000114861;ENSG00000117707;ENSG00000128016;ENSG00000134107;ENSG00000151090;ENSG00000157557;ENSG00000159216;ENSG00000159388;ENSG00000162772;ENSG00000164379;ENSG00000177606;ENSG00000187098;ENSG00000204389
Biological_Process	GO:0001666	response to hypoxia	7	285	9.86759e-05	0.00089448	ENSG00000092969;ENSG00000112715;ENSG00000115008;ENSG00000116016;ENSG00000167136;ENSG00000170345;ENSG00000197635
Biological_Process	GO:2000178	negative regulation of neural precursor cell proliferation	3	24	9.88236e-05	0.00089448	ENSG00000117707;ENSG00000159388;ENSG00000166333
Biological_Process	GO:0045786	negative regulation of cell cycle	8	387	0.000102026	0.000921108	ENSG00000113916;ENSG00000117707;ENSG00000120129;ENSG00000124762;ENSG00000134954;ENSG00000147883;ENSG00000159388;ENSG00000166483
Biological_Process	GO:0045765	regulation of angiogenesis	7	287	0.000103067	0.000928128	ENSG00000092969;ENSG00000112715;ENSG00000115008;ENSG00000134954;ENSG00000136244;ENSG00000159216;ENSG00000259207
Biological_Process	GO:0002688	regulation of leukocyte chemotaxis	5	125	0.000109782	0.000986085	ENSG00000112715;ENSG00000120129;ENSG00000136244;ENSG00000156026;ENSG00000197635
Cellular_Component	GO:0000785	chromatin	18	1309	3.06477e-07	5.50774e-05	ENSG00000109819;ENSG00000114861;ENSG00000116016;ENSG00000117707;ENSG00000122877;ENSG00000124766;ENSG00000127152;ENSG00000134107;ENSG00000134954;ENSG00000151090;ENSG00000157557;ENSG00000159216;ENSG00000162772;ENSG00000164379;ENSG00000170345;ENSG00000171223;ENSG00000177606;ENSG00000187098
Cellular_Component	GO:0035976	transcription factor AP-1 complex	3	5	3.99112e-07	5.50774e-05	ENSG00000170345;ENSG00000171223;ENSG00000177606
Cellular_Component	GO:0031974	membrane-enclosed lumen	38	5667	2.29144e-06	0.000126487	ENSG00000038427;ENSG00000081181;ENSG00000092969;ENSG00000103196;ENSG00000109819;ENSG00000112715;ENSG00000113916;ENSG00000114861;ENSG00000116016;ENSG00000117707;ENSG00000118596;ENSG00000122877;ENSG00000124762;ENSG00000124766;ENSG00000134107;ENSG00000134954;ENSG00000136244;ENSG00000137193;ENSG00000143384;ENSG00000145113;ENSG00000146674;ENSG00000146678;ENSG00000148346;ENSG00000151090;ENSG00000157557…
Cellular_Component	GO:0043233	organelle lumen	38	5667	2.29144e-06	0.000126487	ENSG00000038427;ENSG00000081181;ENSG00000092969;ENSG00000103196;ENSG00000109819;ENSG00000112715;ENSG00000113916;ENSG00000114861;ENSG00000116016;ENSG00000117707;ENSG00000118596;ENSG00000122877;ENSG00000124762;ENSG00000124766;ENSG00000134107;ENSG00000134954;ENSG00000136244;ENSG00000137193;ENSG00000143384;ENSG00000145113;ENSG00000146674;ENSG00000146678;ENSG00000148346;ENSG00000151090;ENSG00000157557…
Cellular_Component	GO:0070013	intracellular organelle lumen	38	5667	2.29144e-06	0.000126487	ENSG00000038427;ENSG00000081181;ENSG00000092969;ENSG00000103196;ENSG00000109819;ENSG00000112715;ENSG00000113916;ENSG00000114861;ENSG00000116016;ENSG00000117707;ENSG00000118596;ENSG00000122877;ENSG00000124762;ENSG00000124766;ENSG00000134107;ENSG00000134954;ENSG00000136244;ENSG00000137193;ENSG00000143384;ENSG00000145113;ENSG00000146674;ENSG00000146678;ENSG00000148346;ENSG00000151090;ENSG00000157557…
Cellular_Component	GO:0005694	chromosome	19	1890	1.44181e-05	0.000663231	ENSG00000109819;ENSG00000113916;ENSG00000114861;ENSG00000116016;ENSG00000117707;ENSG00000122877;ENSG00000124766;ENSG00000127152;ENSG00000134107;ENSG00000134954;ENSG00000151090;ENSG00000157557;ENSG00000159216;ENSG00000162772;ENSG00000164379;ENSG00000170345;ENSG00000171223;ENSG00000177606;ENSG00000187098
Cellular_Component	GO:0090575	RNA polymerase II transcription regulator complex	6	257	0.000266702	0.0105157	ENSG00000151090;ENSG00000159216;ENSG00000162772;ENSG00000170345;ENSG00000171223;ENSG00000177606
Cellular_Component	GO:0036454	growth factor complex	2	8	0.000328791	0.0113433	ENSG00000112715;ENSG00000146674
Cellular_Component	GO:0005667	transcription regulator complex	8	523	0.000442096	0.0133726	ENSG00000116016;ENSG00000124766;ENSG00000151090;ENSG00000159216;ENSG00000162772;ENSG00000170345;ENSG00000171223;ENSG00000177606
Cellular_Component	GO:0005622	intracellular anatomical structure	62	15006	0.000484516	0.0133726	ENSG00000038427;ENSG00000065534;ENSG00000081181;ENSG00000092969;ENSG00000101916;ENSG00000102245;ENSG00000103196;ENSG00000109819;ENSG00000112715;ENSG00000113916;ENSG00000114861;ENSG00000115008;ENSG00000116016;ENSG00000117707;ENSG00000118596;ENSG00000120129;ENSG00000122877;ENSG00000124713;ENSG00000124762;ENSG00000124766;ENSG00000127152;ENSG00000127920;ENSG00000128016;ENSG00000130513;ENSG00000134107…
Cellular_Component	GO:0005737	cytoplasm	54	12135	0.000984276	0.0229487	ENSG00000038427;ENSG00000065534;ENSG00000081181;ENSG00000092969;ENSG00000101916;ENSG00000102245;ENSG00000103196;ENSG00000109819;ENSG00000112715;ENSG00000113916;ENSG00000114861;ENSG00000115008;ENSG00000116016;ENSG00000117707;ENSG00000118596;ENSG00000120129;ENSG00000122877;ENSG00000124713;ENSG00000124762;ENSG00000124766;ENSG00000128016;ENSG00000130513;ENSG00000134107;ENSG00000134954;ENSG00000136244…
Cellular_Component	GO:0005654	nucleoplasm	26	4171	0.000997768	0.0229487	ENSG00000109819;ENSG00000113916;ENSG00000114861;ENSG00000116016;ENSG00000117707;ENSG00000118596;ENSG00000122877;ENSG00000124762;ENSG00000124766;ENSG00000134107;ENSG00000134954;ENSG00000137193;ENSG00000143384;ENSG00000151090;ENSG00000157557;ENSG00000159216;ENSG00000162772;ENSG00000166333;ENSG00000166483;ENSG00000170345;ENSG00000171223;ENSG00000177606;ENSG00000185338;ENSG00000187098;ENSG00000204389…
Cellular_Component	GO:0043231	intracellular membrane-bounded organelle	54	12243	0.00134162	0.0284837	ENSG00000038427;ENSG00000081181;ENSG00000092969;ENSG00000101916;ENSG00000102245;ENSG00000103196;ENSG00000109819;ENSG00000112715;ENSG00000113916;ENSG00000114861;ENSG00000115008;ENSG00000116016;ENSG00000117707;ENSG00000118596;ENSG00000120129;ENSG00000122877;ENSG00000124762;ENSG00000124766;ENSG00000127152;ENSG00000128016;ENSG00000130513;ENSG00000134107;ENSG00000134954;ENSG00000136244;ENSG00000137193…
Cellular_Component	GO:0031258	lamellipodium membrane	2	22	0.00262869	0.0491149	ENSG00000197635;ENSG00000259207
Cellular_Component	GO:0031012	extracellular matrix	7	567	0.00345794	0.0491149	ENSG00000038427;ENSG00000092969;ENSG00000103196;ENSG00000112715;ENSG00000130513;ENSG00000137673;ENSG00000145113
Cellular_Component	GO:0099400	caveola neck	1	1	0.00347668	0.0491149	ENSG00000188906
Cellular_Component	GO:1990150	VEGF-A complex	1	1	0.00347668	0.0491149	ENSG00000112715
Cellular_Component	GO:0031981	nuclear lumen	26	4531	0.0034904	0.0491149	ENSG00000109819;ENSG00000113916;ENSG00000114861;ENSG00000116016;ENSG00000117707;ENSG00000118596;ENSG00000122877;ENSG00000124762;ENSG00000124766;ENSG00000134107;ENSG00000134954;ENSG00000137193;ENSG00000143384;ENSG00000151090;ENSG00000157557;ENSG00000159216;ENSG00000162772;ENSG00000166333;ENSG00000166483;ENSG00000170345;ENSG00000171223;ENSG00000177606;ENSG00000185338;ENSG00000187098;ENSG00000204389…
Cellular_Component	GO:0030312	external encapsulating structure	7	568	0.00349161	0.0491149	ENSG00000038427;ENSG00000092969;ENSG00000103196;ENSG00000112715;ENSG00000130513;ENSG00000137673;ENSG00000145113
Cellular_Component	GO:0031091	platelet alpha granule	3	90	0.00379865	0.0491149	ENSG00000092969;ENSG00000112715;ENSG00000259207
Cellular_Component	GO:0005634	nucleus	38	7721	0.00384083	0.0491149	ENSG00000109819;ENSG00000113916;ENSG00000114861;ENSG00000115008;ENSG00000116016;ENSG00000117707;ENSG00000118596;ENSG00000120129;ENSG00000122877;ENSG00000124762;ENSG00000124766;ENSG00000127152;ENSG00000128016;ENSG00000130513;ENSG00000134107;ENSG00000134954;ENSG00000137193;ENSG00000142178;ENSG00000143384;ENSG00000146674;ENSG00000147883;ENSG00000151090;ENSG00000157557;ENSG00000159216;ENSG00000159388…
Cellular_Component	GO:0005615	extracellular space	21	3372	0.00391495	0.0491149	ENSG00000038427;ENSG00000092969;ENSG00000102245;ENSG00000103196;ENSG00000112715;ENSG00000115008;ENSG00000130513;ENSG00000136244;ENSG00000137673;ENSG00000145113;ENSG00000146674;ENSG00000146678;ENSG00000148346;ENSG00000159388;ENSG00000163739;ENSG00000166165;ENSG00000181634;ENSG00000188906;ENSG00000197635;ENSG00000204389;ENSG00000259207
Molecular_Function	GO:0008134	transcription factor binding	15	599	2.85648e-09	1.04833e-06	ENSG00000109819;ENSG00000113916;ENSG00000114861;ENSG00000116016;ENSG00000117707;ENSG00000122877;ENSG00000134107;ENSG00000134954;ENSG00000137193;ENSG00000142178;ENSG00000151090;ENSG00000157557;ENSG00000159216;ENSG00000170345;ENSG00000177606
Molecular_Function	GO:0140297	DNA-binding transcription factor binding	13	489	1.86644e-08	3.42491e-06	ENSG00000109819;ENSG00000113916;ENSG00000114861;ENSG00000116016;ENSG00000117707;ENSG00000122877;ENSG00000134107;ENSG00000134954;ENSG00000142178;ENSG00000157557;ENSG00000159216;ENSG00000170345;ENSG00000177606
Molecular_Function	GO:0000978	RNA polymerase II cis-regulatory region sequence-specific DNA binding	18	1196	1.60508e-07	1.50898e-05	ENSG00000113916;ENSG00000114861;ENSG00000116016;ENSG00000117707;ENSG00000122877;ENSG00000124766;ENSG00000127152;ENSG00000134107;ENSG00000134954;ENSG00000151090;ENSG00000157557;ENSG00000159216;ENSG00000162772;ENSG00000164379;ENSG00000170345;ENSG00000171223;ENSG00000177606;ENSG00000187098
Molecular_Function	GO:0042802	identical protein binding	24	2136	1.97406e-07	1.50898e-05	ENSG00000092969;ENSG00000101916;ENSG00000105976;ENSG00000112715;ENSG00000113916;ENSG00000114861;ENSG00000118596;ENSG00000124713;ENSG00000130513;ENSG00000134107;ENSG00000134954;ENSG00000143384;ENSG00000148346;ENSG00000156026;ENSG00000159216;ENSG00000162772;ENSG00000167136;ENSG00000170345;ENSG00000177606;ENSG00000178562;ENSG00000188906;ENSG00000197442;ENSG00000197635;ENSG00000259207
Molecular_Function	GO:0000987	cis-regulatory region sequence-specific DNA binding	18	1216	2.05583e-07	1.50898e-05	ENSG00000113916;ENSG00000114861;ENSG00000116016;ENSG00000117707;ENSG00000122877;ENSG00000124766;ENSG00000127152;ENSG00000134107;ENSG00000134954;ENSG00000151090;ENSG00000157557;ENSG00000159216;ENSG00000162772;ENSG00000164379;ENSG00000170345;ENSG00000171223;ENSG00000177606;ENSG00000187098
Molecular_Function	GO:0061629	RNA polymerase II-specific DNA-binding transcription factor binding	10	353	5.44523e-07	3.33067e-05	ENSG00000109819;ENSG00000114861;ENSG00000116016;ENSG00000117707;ENSG00000122877;ENSG00000134107;ENSG00000134954;ENSG00000157557;ENSG00000170345;ENSG00000177606
Molecular_Function	GO:0001228	DNA-binding transcription activator activity, RNA polymerase II-specific	11	471	9.44612e-07	4.52759e-05	ENSG00000116016;ENSG00000122877;ENSG00000124766;ENSG00000127152;ENSG00000134954;ENSG00000159216;ENSG00000162772;ENSG00000170345;ENSG00000171223;ENSG00000177606;ENSG00000187098
Molecular_Function	GO:0001216	DNA-binding transcription activator activity	11	475	1.02608e-06	4.52759e-05	ENSG00000116016;ENSG00000122877;ENSG00000124766;ENSG00000127152;ENSG00000134954;ENSG00000159216;ENSG00000162772;ENSG00000170345;ENSG00000171223;ENSG00000177606;ENSG00000187098
Molecular_Function	GO:0000981	DNA-binding transcription factor activity, RNA polymerase II-specific	18	1364	1.11031e-06	4.52759e-05	ENSG00000113916;ENSG00000114861;ENSG00000116016;ENSG00000117707;ENSG00000122877;ENSG00000124766;ENSG00000127152;ENSG00000134107;ENSG00000134954;ENSG00000151090;ENSG00000157557;ENSG00000159216;ENSG00000162772;ENSG00000164379;ENSG00000170345;ENSG00000171223;ENSG00000177606;ENSG00000187098
Molecular_Function	GO:0000977	RNA polymerase II transcription regulatory region sequence-specific DNA binding	18	1411	1.80824e-06	6.4759e-05	ENSG00000113916;ENSG00000114861;ENSG00000116016;ENSG00000117707;ENSG00000122877;ENSG00000124766;ENSG00000127152;ENSG00000134107;ENSG00000134954;ENSG00000151090;ENSG00000157557;ENSG00000159216;ENSG00000162772;ENSG00000164379;ENSG00000170345;ENSG00000171223;ENSG00000177606;ENSG00000187098
Molecular_Function	GO:0003700	DNA-binding transcription factor activity	18	1418	1.941e-06	6.4759e-05	ENSG00000113916;ENSG00000114861;ENSG00000116016;ENSG00000117707;ENSG00000122877;ENSG00000124766;ENSG00000127152;ENSG00000134107;ENSG00000134954;ENSG00000151090;ENSG00000157557;ENSG00000159216;ENSG00000162772;ENSG00000164379;ENSG00000170345;ENSG00000171223;ENSG00000177606;ENSG00000187098
Molecular_Function	GO:0005125	cytokine activity	8	237	2.23501e-06	6.83542e-05	ENSG00000092969;ENSG00000102245;ENSG00000112715;ENSG00000115008;ENSG00000130513;ENSG00000136244;ENSG00000163739;ENSG00000181634
Molecular_Function	GO:0001227	DNA-binding transcription repressor activity, RNA polymerase II-specific	9	324	2.48194e-06	6.96233e-05	ENSG00000113916;ENSG00000114861;ENSG00000117707;ENSG00000134107;ENSG00000157557;ENSG00000162772;ENSG00000164379;ENSG00000177606;ENSG00000187098
Molecular_Function	GO:0001217	DNA-binding transcription repressor activity	9	329	2.81323e-06	6.96233e-05	ENSG00000113916;ENSG00000114861;ENSG00000117707;ENSG00000134107;ENSG00000157557;ENSG00000162772;ENSG00000164379;ENSG00000177606;ENSG00000187098
Molecular_Function	GO:0140110	transcription regulator activity	21	1942	2.84564e-06	6.96233e-05	ENSG00000109819;ENSG00000113916;ENSG00000114861;ENSG00000116016;ENSG00000117707;ENSG00000122877;ENSG00000124766;ENSG00000127152;ENSG00000134107;ENSG00000134954;ENSG00000151090;ENSG00000157557;ENSG00000159216;ENSG00000159388;ENSG00000162772;ENSG00000164379;ENSG00000170345;ENSG00000171223;ENSG00000177606;ENSG00000187098;ENSG00000204389
Molecular_Function	GO:0001221	transcription coregulator binding	6	115	3.76309e-06	8.63158e-05	ENSG00000113916;ENSG00000116016;ENSG00000134954;ENSG00000151090;ENSG00000159216;ENSG00000170345
Molecular_Function	GO:0000976	transcription cis-regulatory region binding	18	1508	4.64418e-06	8.83802e-05	ENSG00000113916;ENSG00000114861;ENSG00000116016;ENSG00000117707;ENSG00000122877;ENSG00000124766;ENSG00000127152;ENSG00000134107;ENSG00000134954;ENSG00000151090;ENSG00000157557;ENSG00000159216;ENSG00000162772;ENSG00000164379;ENSG00000170345;ENSG00000171223;ENSG00000177606;ENSG00000187098
Molecular_Function	GO:0016301	kinase activity	13	795	4.69785e-06	8.83802e-05	ENSG00000065534;ENSG00000105976;ENSG00000124762;ENSG00000137193;ENSG00000142178;ENSG00000147883;ENSG00000163545;ENSG00000166165;ENSG00000166333;ENSG00000166483;ENSG00000188906;ENSG00000197442;ENSG00000198682
Molecular_Function	GO:0001067	transcription regulatory region nucleic acid binding	18	1510	4.73141e-06	8.83802e-05	ENSG00000113916;ENSG00000114861;ENSG00000116016;ENSG00000117707;ENSG00000122877;ENSG00000124766;ENSG00000127152;ENSG00000134107;ENSG00000134954;ENSG00000151090;ENSG00000157557;ENSG00000159216;ENSG00000162772;ENSG00000164379;ENSG00000170345;ENSG00000171223;ENSG00000177606;ENSG00000187098
Molecular_Function	GO:0043565	sequence-specific DNA binding	19	1672	4.81636e-06	8.83802e-05	ENSG00000109819;ENSG00000113916;ENSG00000114861;ENSG00000116016;ENSG00000117707;ENSG00000122877;ENSG00000124766;ENSG00000127152;ENSG00000134107;ENSG00000134954;ENSG00000151090;ENSG00000157557;ENSG00000159216;ENSG00000162772;ENSG00000164379;ENSG00000170345;ENSG00000171223;ENSG00000177606;ENSG00000187098
Molecular_Function	GO:0005126	cytokine receptor binding	8	278	7.25332e-06	0.00012676	ENSG00000092969;ENSG00000102245;ENSG00000112715;ENSG00000115008;ENSG00000136244;ENSG00000163739;ENSG00000181634;ENSG00000259207
Molecular_Function	GO:1990837	sequence-specific double-stranded DNA binding	18	1566	7.8652e-06	0.000131206	ENSG00000113916;ENSG00000114861;ENSG00000116016;ENSG00000117707;ENSG00000122877;ENSG00000124766;ENSG00000127152;ENSG00000134107;ENSG00000134954;ENSG00000151090;ENSG00000157557;ENSG00000159216;ENSG00000162772;ENSG00000164379;ENSG00000170345;ENSG00000171223;ENSG00000177606;ENSG00000187098
Molecular_Function	GO:0031994	insulin-like growth factor I binding	3	13	1.27506e-05	0.000203455	ENSG00000146674;ENSG00000146678;ENSG00000259207
Molecular_Function	GO:0003690	double-stranded DNA binding	18	1667	1.85483e-05	0.000283635	ENSG00000113916;ENSG00000114861;ENSG00000116016;ENSG00000117707;ENSG00000122877;ENSG00000124766;ENSG00000127152;ENSG00000134107;ENSG00000134954;ENSG00000151090;ENSG00000157557;ENSG00000159216;ENSG00000162772;ENSG00000164379;ENSG00000170345;ENSG00000171223;ENSG00000177606;ENSG00000187098
Molecular_Function	GO:0016772	transferase activity, transferring phosphorus-containing groups	13	964	3.64601e-05	0.000535235	ENSG00000065534;ENSG00000105976;ENSG00000124762;ENSG00000137193;ENSG00000142178;ENSG00000147883;ENSG00000163545;ENSG00000166165;ENSG00000166333;ENSG00000166483;ENSG00000188906;ENSG00000197442;ENSG00000198682
Molecular_Function	GO:0016773	phosphotransferase activity, alcohol group as acceptor	11	696	3.80706e-05	0.000537381	ENSG00000065534;ENSG00000105976;ENSG00000124762;ENSG00000137193;ENSG00000142178;ENSG00000163545;ENSG00000166333;ENSG00000166483;ENSG00000188906;ENSG00000197442;ENSG00000198682
Molecular_Function	GO:0042803	protein homodimerization activity	11	710	4.56189e-05	0.000620079	ENSG00000092969;ENSG00000112715;ENSG00000130513;ENSG00000134107;ENSG00000143384;ENSG00000159216;ENSG00000162772;ENSG00000167136;ENSG00000188906;ENSG00000197442;ENSG00000197635
Molecular_Function	GO:0004672	protein kinase activity	10	587	4.76463e-05	0.000624507	ENSG00000065534;ENSG00000105976;ENSG00000124762;ENSG00000137193;ENSG00000142178;ENSG00000163545;ENSG00000166333;ENSG00000166483;ENSG00000188906;ENSG00000197442
Molecular_Function	GO:0005520	insulin-like growth factor binding	3	20	4.99072e-05	0.000631585	ENSG00000146674;ENSG00000146678;ENSG00000259207
Molecular_Function	GO:0005515	protein binding	65	14863	7.27385e-05	0.000889834	ENSG00000038427;ENSG00000065534;ENSG00000081181;ENSG00000092969;ENSG00000101916;ENSG00000102245;ENSG00000105976;ENSG00000107551;ENSG00000109819;ENSG00000112715;ENSG00000113916;ENSG00000114861;ENSG00000115008;ENSG00000116016;ENSG00000117707;ENSG00000118596;ENSG00000120129;ENSG00000122877;ENSG00000124713;ENSG00000124762;ENSG00000124766;ENSG00000127152;ENSG00000127920;ENSG00000128016;ENSG00000130513…
Molecular_Function	GO:0048018	receptor ligand activity	9	502	7.9975e-05	0.000946801	ENSG00000092969;ENSG00000102245;ENSG00000112715;ENSG00000115008;ENSG00000130513;ENSG00000136244;ENSG00000163739;ENSG00000181634;ENSG00000197635

## Sheet: 39 SRGs in pro-org
Cellular senescence-associated DEGs (SRGs) in pro-org
id	gene name	log2(fc)	PValue
ENSG00000160200	CBS	-1.3987	5.10091e-11
ENSG00000125144	MT1G	5.4694	1.35406e-05
ENSG00000092621	PHGDH	-1.2791	8.43077e-05
ENSG00000187840	EIF4EBP1	-1.5424	0.000113199
ENSG00000113083	LOX	-1.2676	0.000159474
ENSG00000065911	MTHFD2	-1.3957	0.000163677
ENSG00000197632	SERPINB2	6.1635	0.000296344
ENSG00000065534	MYLK	1.2059	0.000392638
ENSG00000115008	IL1A	-1.1315	0.00044062
ENSG00000178573	MAF	1.0492	0.000670769
ENSG00000188130	MAPK12	1.62	0.00089756
ENSG00000075618	FSCN1	1.9326	0.00111231
ENSG00000125378	BMP4	2.1626	0.00119597
ENSG00000104332	SFRP1	2.8892	0.00166692
ENSG00000113140	SPARC	3.6457	0.00180743
ENSG00000164379	FOXQ1	-1.1456	0.00209624
ENSG00000121068	TBX2	4.1413	0.00307195
ENSG00000117020	AKT3	2.3065	0.00339588
ENSG00000148516	ZEB1	1.9054	0.0035291
ENSG00000145113	MUC4	1.1695	0.00358567
ENSG00000106366	SERPINE1	1.5856	0.00387195
ENSG00000112715	VEGFA	-1.3617	0.00392854
ENSG00000196549	MME	1.524	0.00492241
ENSG00000116761	CTH	-1.3824	0.00581058
ENSG00000069011	PITX1	2.0904	0.00594809
ENSG00000162595	DIRAS3	1.2766	0.00653357
ENSG00000135111	TBX3	3.0225	0.00734802
ENSG00000073756	PTGS2	-1.2842	0.0102368
ENSG00000184185	KCNJ12	3.7037	0.0160218
ENSG00000120885	CLU	1.0226	0.0173339
ENSG00000115461	IGFBP5	-1.5271	0.0180133
ENSG00000184937	WT1	2.7138	0.0211294
ENSG00000167601	AXL	-1.4898	0.0218733
ENSG00000067715	SYT1	1.7227	0.0269432
ENSG00000171798	KNDC1	1.5516	0.0270471
ENSG00000144481	TRPM8	-1.2192	0.0275942
ENSG00000117707	PROX1	3.5123	0.0305599
ENSG00000163453	IGFBP7	1.1205	0.0397338
ENSG00000130675	MNX1	1.3016	0.0472361

## Sheet: KEGG of 39 SRGs
KEGG function enrichment of SRGs in pro-org
KEGG_A_class	KEGG_B_class	Pathway	out (29)	All (8372)	Pvalue	Qvalue	Pathway ID	Genes	K_IDs
Human Diseases	Endocrine and metabolic disease	AGE-RAGE signaling pathway in diabetic complications	5	104	2.52e-05	0.00405119	ko04933	ENSG00000106366;ENSG00000112715;ENSG00000115008;ENSG00000117020;ENSG00000188130	K03982+K05448+K04383+K04456+K04441
Environmental Information Processing	Signal transduction	VEGF signaling pathway	4	62	5.64e-05	0.00453863	ko04370	ENSG00000073756;ENSG00000112715;ENSG00000117020;ENSG00000188130	K11987+K05448+K04456+K04441
Human Diseases	Cardiovascular disease	Fluid shear stress and atherosclerosis	5	143	0.000115683	0.00574278	ko05418	ENSG00000112715;ENSG00000115008;ENSG00000117020;ENSG00000125378;ENSG00000188130	K05448+K04383+K04456+K04662+K04441
Human Diseases	Drug resistance: antineoplastic	EGFR tyrosine kinase inhibitor resistance	4	85	0.000193686	0.00574278	ko01521	ENSG00000112715;ENSG00000117020;ENSG00000167601;ENSG00000187840	K05448+K04456+K05115+K07205
Environmental Information Processing	Signal transduction	MAPK signaling pathway - fly	4	87	0.000211907	0.00574278	ko04013	ENSG00000117707;ENSG00000121068;ENSG00000125378;ENSG00000188130	K20211+K10176+K04662+K04441
Cellular Processes	Cell growth and death	Cellular senescence	5	163	0.000214017	0.00574278	ko04218	ENSG00000106366;ENSG00000115008;ENSG00000117020;ENSG00000187840;ENSG00000188130	K03982+K04383+K04456+K07205+K04441
Metabolism	Amino acid metabolism	Glycine, serine and threonine metabolism	3	42	0.000391801	0.00901142	ko00260	ENSG00000092621;ENSG00000116761;ENSG00000160200	K00058+K01758+K01697
Environmental Information Processing	Signal transduction	HIF-1 signaling pathway	4	120	0.00072268	0.0139409	ko04066	ENSG00000106366;ENSG00000112715;ENSG00000117020;ENSG00000187840	K03982+K05448+K04456+K07205
Metabolism	Amino acid metabolism	Cysteine and methionine metabolism	3	53	0.000779307	0.0139409	ko00270	ENSG00000092621;ENSG00000116761;ENSG00000160200	K00058+K01758+K01697
Human Diseases	Infectious disease: viral	Human cytomegalovirus infection	5	234	0.00112097	0.0180477	ko05163	ENSG00000073756;ENSG00000112715;ENSG00000117020;ENSG00000187840;ENSG00000188130	K11987+K05448+K04456+K07205+K04441
Cellular Processes	Cellular community - eukaryotes	Signaling pathways regulating pluripotency of stem cells	4	146	0.00150165	0.0219787	ko04550	ENSG00000117020;ENSG00000125378;ENSG00000135111;ENSG00000188130	K04456+K04662+K10177+K04441
Metabolism	Global and overview maps	Biosynthesis of amino acids	3	77	0.00230148	0.0308782	ko01230	ENSG00000092621;ENSG00000116761;ENSG00000160200	K00058+K01758+K01697
Human Diseases	Cancer: overview	MicroRNAs in cancer	4	174	0.00285235	0.0353252	ko05206	ENSG00000073756;ENSG00000075618;ENSG00000112715;ENSG00000148516	K11987+K23551+K05448+K09299
Organismal Systems	Immune system	Complement and coagulation cascades	3	95	0.00417675	0.0480327	ko04610	ENSG00000106366;ENSG00000120885;ENSG00000197632	K03982+K17252+K19821
Human Diseases	Infectious disease: viral	Kaposi sarcoma-associated herpesvirus infection	4	199	0.00461723	0.0495582	ko05167	ENSG00000073756;ENSG00000112715;ENSG00000117020;ENSG00000188130	K11987+K05448+K04456+K04441
Organismal Systems	Immune system	C-type lectin receptor signaling pathway	3	110	0.00629002	0.0595702	ko04625	ENSG00000073756;ENSG00000117020;ENSG00000188130	K11987+K04456+K04441
Human Diseases	Infectious disease: parasitic	Chagas disease	3	110	0.00629002	0.0595702	ko05142	ENSG00000106366;ENSG00000117020;ENSG00000188130	K03982+K04456+K04441
Environmental Information Processing	Signal transduction	TNF signaling pathway	3	115	0.00711315	0.0636232	ko04668	ENSG00000073756;ENSG00000117020;ENSG00000188130	K11987+K04456+K04441
Organismal Systems	Development and regeneration	Osteoclast differentiation	3	130	0.00995523	0.0801396	ko04380	ENSG00000115008;ENSG00000117020;ENSG00000188130	K04383+K04456+K04441
Organismal Systems	Immune system	Platelet activation	3	130	0.00995523	0.0801396	ko04611	ENSG00000065534;ENSG00000117020;ENSG00000188130	K00907+K04456+K04441
Organismal Systems	Endocrine system	Relaxin signaling pathway	3	133	0.0105924	0.0812081	ko04926	ENSG00000112715;ENSG00000117020;ENSG00000188130	K05448+K04456+K04441
Environmental Information Processing	Signal transduction	Apelin signaling pathway	3	142	0.0126444	0.0925341	ko04371	ENSG00000065534;ENSG00000106366;ENSG00000117020	K00907+K03982+K04456
Human Diseases	Infectious disease: parasitic	Leishmaniasis	3	148	0.0141311	0.0989178	ko05140	ENSG00000073756;ENSG00000115008;ENSG00000188130	K11987+K04383+K04441
Organismal Systems	Endocrine system	Oxytocin signaling pathway	3	159	0.017107	0.114759	ko04921	ENSG00000065534;ENSG00000073756;ENSG00000184185	K00907+K11987+K05005
Environmental Information Processing	Signal transduction	MAPK signaling pathway	4	303	0.019566	0.122966	ko04010	ENSG00000112715;ENSG00000115008;ENSG00000117020;ENSG00000188130	K05448+K04383+K04456+K04441
Organismal Systems	Endocrine system	Regulation of lipolysis in adipocytes	2	63	0.0198579	0.122966	ko04923	ENSG00000073756;ENSG00000117020	K11987+K04456
Human Diseases	Endocrine and metabolic disease	Non-alcoholic fatty liver disease	3	171	0.0207269	0.123594	ko04932	ENSG00000115008;ENSG00000117020;ENSG00000188130	K04383+K04456+K04441
Human Diseases	Cancer: specific types	Acute myeloid leukemia	2	70	0.0241926	0.13791	ko05221	ENSG00000117020;ENSG00000187840	K04456+K07205
Human Diseases	Immune disease	Inflammatory bowel disease	2	71	0.024841	0.13791	ko05321	ENSG00000115008;ENSG00000178573	K04383+K09035
Human Diseases	Cancer: specific types	Renal cell carcinoma	2	75	0.0275052	0.147306	ko05211	ENSG00000112715;ENSG00000117020	K05448+K04456
Organismal Systems	Endocrine system	Prolactin signaling pathway	2	77	0.028879	0.147306	ko04917	ENSG00000117020;ENSG00000188130	K04456+K04441
Human Diseases	Infectious disease: viral	Human papillomavirus infection	4	343	0.0292781	0.147306	ko05165	ENSG00000073756;ENSG00000112715;ENSG00000117020;ENSG00000187840	K11987+K05448+K04456+K07205
Human Diseases	Infectious disease: bacterial	Pertussis	2	81	0.0317078	0.150472	ko05133	ENSG00000115008;ENSG00000188130	K04383+K04441
Human Diseases	Cancer: specific types	Pancreatic cancer	2	82	0.0324316	0.150472	ko05212	ENSG00000112715;ENSG00000117020	K05448+K04456
Human Diseases	Cancer: overview	Chemical carcinogenesis - receptor activation	3	204	0.0327113	0.150472	ko05207	ENSG00000112715;ENSG00000117020;ENSG00000187840	K05448+K04456+K07205
Cellular Processes	Cellular community - eukaryotes	Focal adhesion	3	210	0.0352098	0.155547	ko04510	ENSG00000065534;ENSG00000112715;ENSG00000117020	K00907+K05448+K04456
Environmental Information Processing	Signal transduction	ErbB signaling pathway	2	88	0.0369105	0.155547	ko04012	ENSG00000117020;ENSG00000187840	K04456+K07205
Human Diseases	Cancer: overview	Proteoglycans in cancer	3	214	0.0369296	0.155547	ko05205	ENSG00000112715;ENSG00000117020;ENSG00000188130	K05448+K04456+K04441
Organismal Systems	Aging	Longevity regulating pathway - worm	2	89	0.0376791	0.155547	ko04212	ENSG00000117020;ENSG00000188130	K04456+K04441
Human Diseases	Cancer: specific types	Small cell lung cancer	2	94	0.0416143	0.158431	ko05222	ENSG00000073756;ENSG00000117020	K11987+K04456
Organismal Systems	Aging	Longevity regulating pathway	2	95	0.0424194	0.158431	ko04211	ENSG00000117020;ENSG00000187840	K04456+K07205
Organismal Systems	Immune system	IL-17 signaling pathway	2	96	0.0432304	0.158431	ko04657	ENSG00000073756;ENSG00000188130	K11987+K04441
Environmental Information Processing	Signal transduction	Rap1 signaling pathway	3	229	0.0437619	0.158431	ko04015	ENSG00000112715;ENSG00000117020;ENSG00000188130	K05448+K04456+K04441
Human Diseases	Cancer: overview	PD-L1 expression and PD-1 checkpoint pathway in cancer	2	97	0.0440473	0.158431	ko05235	ENSG00000117020;ENSG00000188130	K04456+K04441
Organismal Systems	Immune system	Th1 and Th2 cell differentiation	2	98	0.04487	0.158431	ko04658	ENSG00000178573;ENSG00000188130	K09035+K04441
Human Diseases	Cancer: overview	Chemical carcinogenesis - reactive oxygen species	3	236	0.0471551	0.158431	ko05208	ENSG00000112715;ENSG00000117020;ENSG00000188130	K05448+K04456+K04441
Human Diseases	Drug resistance: antineoplastic	Endocrine resistance	2	101	0.0473726	0.158431	ko01522	ENSG00000117020;ENSG00000188130	K04456+K04441
Organismal Systems	Sensory system	Inflammatory mediator regulation of TRP channels	2	102	0.048218	0.158431	ko04750	ENSG00000144481;ENSG00000188130	K04983+K04441
Human Diseases	Cancer: specific types	Prostate cancer	2	102	0.048218	0.158431	ko05215	ENSG00000117020;ENSG00000148516	K04456+K09299

## Sheet: GO of 39 SRGs
GO function enrichment of SRGs in pro-org
Ontology	GO ID	Description	out (39)	All (17718)	pvalue	p.adjust	Genes
Biological_Process	GO:0035295	tube development	18	1080	2.15719e-12	6.06601e-09	ENSG00000065534;ENSG00000073756;ENSG00000092621;ENSG00000104332;ENSG00000106366;ENSG00000112715;ENSG00000113083;ENSG00000113140;ENSG00000115008;ENSG00000115461;ENSG00000117020;ENSG00000117707;ENSG00000121068;ENSG00000125378;ENSG00000135111;ENSG00000148516;ENSG00000184937;ENSG00000196549
Biological_Process	GO:0001944	vasculature development	15	737	1.662e-11	2.33678e-08	ENSG00000065534;ENSG00000073756;ENSG00000104332;ENSG00000106366;ENSG00000112715;ENSG00000113083;ENSG00000113140;ENSG00000115008;ENSG00000116761;ENSG00000117020;ENSG00000117707;ENSG00000121068;ENSG00000125378;ENSG00000135111;ENSG00000184937
Biological_Process	GO:0048513	animal organ development	27	3637	7.10794e-11	5.60119e-08	ENSG00000065534;ENSG00000067715;ENSG00000069011;ENSG00000073756;ENSG00000092621;ENSG00000104332;ENSG00000106366;ENSG00000112715;ENSG00000113083;ENSG00000115008;ENSG00000115461;ENSG00000117020;ENSG00000117707;ENSG00000121068;ENSG00000125144;ENSG00000125378;ENSG00000130675;ENSG00000135111;ENSG00000148516;ENSG00000160200;ENSG00000164379;ENSG00000167601;ENSG00000171798;ENSG00000178573;ENSG00000184937…
Biological_Process	GO:0009653	anatomical structure morphogenesis	24	2749	7.96756e-11	5.60119e-08	ENSG00000065534;ENSG00000067715;ENSG00000069011;ENSG00000073756;ENSG00000104332;ENSG00000106366;ENSG00000112715;ENSG00000113083;ENSG00000113140;ENSG00000115008;ENSG00000115461;ENSG00000117020;ENSG00000117707;ENSG00000120885;ENSG00000121068;ENSG00000125378;ENSG00000130675;ENSG00000135111;ENSG00000148516;ENSG00000160200;ENSG00000164379;ENSG00000167601;ENSG00000171798;ENSG00000184937
Biological_Process	GO:0001568	blood vessel development	14	706	1.33964e-10	7.53414e-08	ENSG00000065534;ENSG00000073756;ENSG00000104332;ENSG00000106366;ENSG00000112715;ENSG00000113083;ENSG00000113140;ENSG00000115008;ENSG00000117020;ENSG00000117707;ENSG00000121068;ENSG00000125378;ENSG00000135111;ENSG00000184937
Biological_Process	GO:0035239	tube morphogenesis	15	867	1.63567e-10	7.66584e-08	ENSG00000065534;ENSG00000073756;ENSG00000104332;ENSG00000106366;ENSG00000112715;ENSG00000113083;ENSG00000113140;ENSG00000115008;ENSG00000117020;ENSG00000117707;ENSG00000121068;ENSG00000125378;ENSG00000135111;ENSG00000148516;ENSG00000184937
Biological_Process	GO:0007275	multicellular organism development	31	5283	1.96719e-10	7.90247e-08	ENSG00000065534;ENSG00000067715;ENSG00000069011;ENSG00000073756;ENSG00000092621;ENSG00000104332;ENSG00000106366;ENSG00000112715;ENSG00000113083;ENSG00000113140;ENSG00000115008;ENSG00000115461;ENSG00000116761;ENSG00000117020;ENSG00000117707;ENSG00000120885;ENSG00000121068;ENSG00000125144;ENSG00000125378;ENSG00000130675;ENSG00000135111;ENSG00000148516;ENSG00000160200;ENSG00000163453;ENSG00000164379…
Biological_Process	GO:0048731	system development	30	4969	3.19979e-10	1.12128e-07	ENSG00000065534;ENSG00000067715;ENSG00000069011;ENSG00000073756;ENSG00000092621;ENSG00000104332;ENSG00000106366;ENSG00000112715;ENSG00000113083;ENSG00000113140;ENSG00000115008;ENSG00000115461;ENSG00000116761;ENSG00000117020;ENSG00000117707;ENSG00000120885;ENSG00000121068;ENSG00000125144;ENSG00000125378;ENSG00000130675;ENSG00000135111;ENSG00000148516;ENSG00000160200;ENSG00000164379;ENSG00000167601…
Biological_Process	GO:0048514	blood vessel morphogenesis	13	619	3.58875e-10	1.12128e-07	ENSG00000065534;ENSG00000073756;ENSG00000104332;ENSG00000106366;ENSG00000112715;ENSG00000113083;ENSG00000113140;ENSG00000115008;ENSG00000117020;ENSG00000117707;ENSG00000121068;ENSG00000125378;ENSG00000184937
Biological_Process	GO:0042692	muscle cell differentiation	11	384	4.17947e-10	1.17527e-07	ENSG00000112715;ENSG00000113083;ENSG00000115461;ENSG00000116761;ENSG00000117707;ENSG00000121068;ENSG00000125378;ENSG00000135111;ENSG00000148516;ENSG00000184937;ENSG00000188130
Biological_Process	GO:0061061	muscle structure development	13	664	8.46178e-10	2.16314e-07	ENSG00000065534;ENSG00000069011;ENSG00000112715;ENSG00000113083;ENSG00000115461;ENSG00000116761;ENSG00000117707;ENSG00000121068;ENSG00000125378;ENSG00000135111;ENSG00000148516;ENSG00000184937;ENSG00000188130
Biological_Process	GO:0050793	regulation of developmental process	22	2528	9.94005e-10	2.32929e-07	ENSG00000067715;ENSG00000073756;ENSG00000104332;ENSG00000106366;ENSG00000112715;ENSG00000113083;ENSG00000113140;ENSG00000115008;ENSG00000115461;ENSG00000116761;ENSG00000117020;ENSG00000117707;ENSG00000121068;ENSG00000125378;ENSG00000135111;ENSG00000148516;ENSG00000167601;ENSG00000171798;ENSG00000178573;ENSG00000184937;ENSG00000188130;ENSG00000196549
Biological_Process	GO:0032501	multicellular organismal process	35	7687	1.8014e-09	3.89656e-07	ENSG00000065534;ENSG00000067715;ENSG00000069011;ENSG00000073756;ENSG00000092621;ENSG00000104332;ENSG00000106366;ENSG00000112715;ENSG00000113083;ENSG00000113140;ENSG00000115008;ENSG00000115461;ENSG00000116761;ENSG00000117020;ENSG00000117707;ENSG00000120885;ENSG00000121068;ENSG00000125144;ENSG00000125378;ENSG00000130675;ENSG00000135111;ENSG00000144481;ENSG00000145113;ENSG00000148516;ENSG00000160200…
Biological_Process	GO:0060840	artery development	7	100	1.95602e-09	3.92881e-07	ENSG00000065534;ENSG00000112715;ENSG00000113083;ENSG00000117020;ENSG00000117707;ENSG00000121068;ENSG00000125378
Biological_Process	GO:0043066	negative regulation of apoptotic process	14	882	2.43773e-09	4.56993e-07	ENSG00000073756;ENSG00000104332;ENSG00000106366;ENSG00000112715;ENSG00000115008;ENSG00000116761;ENSG00000120885;ENSG00000125378;ENSG00000135111;ENSG00000160200;ENSG00000164379;ENSG00000167601;ENSG00000184937;ENSG00000197632
Biological_Process	GO:0043069	negative regulation of programmed cell death	14	903	3.30041e-09	5.80047e-07	ENSG00000073756;ENSG00000104332;ENSG00000106366;ENSG00000112715;ENSG00000115008;ENSG00000116761;ENSG00000120885;ENSG00000125378;ENSG00000135111;ENSG00000160200;ENSG00000164379;ENSG00000167601;ENSG00000184937;ENSG00000197632
Biological_Process	GO:0051145	smooth muscle cell differentiation	6	61	3.86436e-09	6.39211e-07	ENSG00000112715;ENSG00000116761;ENSG00000121068;ENSG00000125378;ENSG00000135111;ENSG00000148516
Biological_Process	GO:0048856	anatomical structure development	31	5916	4.45586e-09	6.96105e-07	ENSG00000065534;ENSG00000067715;ENSG00000069011;ENSG00000073756;ENSG00000092621;ENSG00000104332;ENSG00000106366;ENSG00000112715;ENSG00000113083;ENSG00000113140;ENSG00000115008;ENSG00000115461;ENSG00000116761;ENSG00000117020;ENSG00000117707;ENSG00000120885;ENSG00000121068;ENSG00000125144;ENSG00000125378;ENSG00000130675;ENSG00000135111;ENSG00000148516;ENSG00000160200;ENSG00000163453;ENSG00000164379…
Biological_Process	GO:0051239	regulation of multicellular organismal process	22	2765	5.59041e-09	7.75716e-07	ENSG00000073756;ENSG00000104332;ENSG00000106366;ENSG00000112715;ENSG00000113083;ENSG00000113140;ENSG00000115008;ENSG00000115461;ENSG00000117020;ENSG00000117707;ENSG00000120885;ENSG00000121068;ENSG00000125378;ENSG00000135111;ENSG00000144481;ENSG00000148516;ENSG00000167601;ENSG00000178573;ENSG00000184185;ENSG00000184937;ENSG00000196549;ENSG00000197632
Biological_Process	GO:0048869	cellular developmental process	27	4376	5.76905e-09	7.75716e-07	ENSG00000067715;ENSG00000069011;ENSG00000073756;ENSG00000092621;ENSG00000104332;ENSG00000106366;ENSG00000112715;ENSG00000113083;ENSG00000115008;ENSG00000115461;ENSG00000116761;ENSG00000117020;ENSG00000117707;ENSG00000120885;ENSG00000121068;ENSG00000125144;ENSG00000125378;ENSG00000130675;ENSG00000135111;ENSG00000148516;ENSG00000164379;ENSG00000167601;ENSG00000171798;ENSG00000178573;ENSG00000184937…
Biological_Process	GO:0072359	circulatory system development	15	1123	5.79304e-09	7.75716e-07	ENSG00000065534;ENSG00000073756;ENSG00000104332;ENSG00000106366;ENSG00000112715;ENSG00000113083;ENSG00000113140;ENSG00000115008;ENSG00000116761;ENSG00000117020;ENSG00000117707;ENSG00000121068;ENSG00000125378;ENSG00000135111;ENSG00000184937
Biological_Process	GO:0009888	tissue development	19	1997	6.6107e-09	8.44967e-07	ENSG00000065534;ENSG00000069011;ENSG00000073756;ENSG00000092621;ENSG00000104332;ENSG00000106366;ENSG00000112715;ENSG00000113083;ENSG00000115008;ENSG00000115461;ENSG00000117707;ENSG00000121068;ENSG00000125378;ENSG00000135111;ENSG00000148516;ENSG00000160200;ENSG00000164379;ENSG00000178573;ENSG00000184937
Biological_Process	GO:0051094	positive regulation of developmental process	16	1351	8.37598e-09	1.02406e-06	ENSG00000067715;ENSG00000073756;ENSG00000104332;ENSG00000106366;ENSG00000112715;ENSG00000115008;ENSG00000116761;ENSG00000117020;ENSG00000117707;ENSG00000121068;ENSG00000125378;ENSG00000148516;ENSG00000167601;ENSG00000184937;ENSG00000188130;ENSG00000196549
Biological_Process	GO:0048844	artery morphogenesis	6	71	9.80933e-09	1.14933e-06	ENSG00000065534;ENSG00000112715;ENSG00000117020;ENSG00000117707;ENSG00000121068;ENSG00000125378
Biological_Process	GO:0060548	negative regulation of cell death	14	1003	1.2638e-08	1.42152e-06	ENSG00000073756;ENSG00000104332;ENSG00000106366;ENSG00000112715;ENSG00000115008;ENSG00000116761;ENSG00000120885;ENSG00000125378;ENSG00000135111;ENSG00000160200;ENSG00000164379;ENSG00000167601;ENSG00000184937;ENSG00000197632
Biological_Process	GO:0060537	muscle tissue development	10	408	1.31531e-08	1.42256e-06	ENSG00000065534;ENSG00000069011;ENSG00000112715;ENSG00000113083;ENSG00000115461;ENSG00000117707;ENSG00000121068;ENSG00000125378;ENSG00000135111;ENSG00000184937
Biological_Process	GO:2000026	regulation of multicellular organismal development	16	1406	1.48097e-08	1.5424e-06	ENSG00000104332;ENSG00000106366;ENSG00000112715;ENSG00000113083;ENSG00000113140;ENSG00000115008;ENSG00000117020;ENSG00000117707;ENSG00000121068;ENSG00000125378;ENSG00000135111;ENSG00000148516;ENSG00000167601;ENSG00000178573;ENSG00000184937;ENSG00000196549
Biological_Process	GO:0060541	respiratory system development	8	214	1.77203e-08	1.77962e-06	ENSG00000112715;ENSG00000113083;ENSG00000115461;ENSG00000117707;ENSG00000121068;ENSG00000125378;ENSG00000184937;ENSG00000196549
Biological_Process	GO:0030154	cell differentiation	26	4301	2.55574e-08	2.47819e-06	ENSG00000067715;ENSG00000069011;ENSG00000073756;ENSG00000092621;ENSG00000104332;ENSG00000106366;ENSG00000112715;ENSG00000113083;ENSG00000115008;ENSG00000115461;ENSG00000116761;ENSG00000117707;ENSG00000120885;ENSG00000121068;ENSG00000125144;ENSG00000125378;ENSG00000130675;ENSG00000135111;ENSG00000148516;ENSG00000164379;ENSG00000167601;ENSG00000171798;ENSG00000178573;ENSG00000184937;ENSG00000188130…
Biological_Process	GO:0007417	central nervous system development	14	1089	3.57492e-08	3.35089e-06	ENSG00000067715;ENSG00000069011;ENSG00000092621;ENSG00000104332;ENSG00000117020;ENSG00000117707;ENSG00000120885;ENSG00000125378;ENSG00000130675;ENSG00000135111;ENSG00000148516;ENSG00000160200;ENSG00000167601;ENSG00000171798
Biological_Process	GO:0051093	negative regulation of developmental process	13	951	6.23459e-08	5.65537e-06	ENSG00000104332;ENSG00000106366;ENSG00000112715;ENSG00000113140;ENSG00000115008;ENSG00000115461;ENSG00000117020;ENSG00000117707;ENSG00000121068;ENSG00000125378;ENSG00000135111;ENSG00000148516;ENSG00000184937
Biological_Process	GO:0032502	developmental process	31	6532	6.44566e-08	5.66412e-06	ENSG00000065534;ENSG00000067715;ENSG00000069011;ENSG00000073756;ENSG00000092621;ENSG00000104332;ENSG00000106366;ENSG00000112715;ENSG00000113083;ENSG00000113140;ENSG00000115008;ENSG00000115461;ENSG00000116761;ENSG00000117020;ENSG00000117707;ENSG00000120885;ENSG00000121068;ENSG00000125144;ENSG00000125378;ENSG00000130675;ENSG00000135111;ENSG00000148516;ENSG00000160200;ENSG00000163453;ENSG00000164379…
Biological_Process	GO:0007420	brain development	12	795	7.82999e-08	6.6721e-06	ENSG00000067715;ENSG00000069011;ENSG00000092621;ENSG00000104332;ENSG00000117020;ENSG00000117707;ENSG00000125378;ENSG00000135111;ENSG00000148516;ENSG00000160200;ENSG00000167601;ENSG00000171798
Biological_Process	GO:0045595	regulation of cell differentiation	16	1592	8.54596e-08	7.06801e-06	ENSG00000073756;ENSG00000104332;ENSG00000106366;ENSG00000112715;ENSG00000113083;ENSG00000115008;ENSG00000115461;ENSG00000116761;ENSG00000117707;ENSG00000125378;ENSG00000135111;ENSG00000148516;ENSG00000167601;ENSG00000178573;ENSG00000188130;ENSG00000196549
Biological_Process	GO:0010595	positive regulation of endothelial cell migration	6	105	1.0439e-07	8.38697e-06	ENSG00000073756;ENSG00000112715;ENSG00000113140;ENSG00000117020;ENSG00000117707;ENSG00000125378
Biological_Process	GO:0045165	cell fate commitment	8	279	1.37795e-07	1.07633e-05	ENSG00000069011;ENSG00000104332;ENSG00000117707;ENSG00000121068;ENSG00000125378;ENSG00000130675;ENSG00000135111;ENSG00000184937
Biological_Process	GO:0060429	epithelium development	14	1220	1.47449e-07	1.11149e-05	ENSG00000092621;ENSG00000104332;ENSG00000106366;ENSG00000112715;ENSG00000115008;ENSG00000115461;ENSG00000117707;ENSG00000121068;ENSG00000125378;ENSG00000135111;ENSG00000148516;ENSG00000164379;ENSG00000178573;ENSG00000184937
Biological_Process	GO:0060322	head development	12	845	1.5209e-07	1.11149e-05	ENSG00000067715;ENSG00000069011;ENSG00000092621;ENSG00000104332;ENSG00000117020;ENSG00000117707;ENSG00000125378;ENSG00000135111;ENSG00000148516;ENSG00000160200;ENSG00000167601;ENSG00000171798
Biological_Process	GO:0061138	morphogenesis of a branching epithelium	7	188	1.56305e-07	1.11149e-05	ENSG00000104332;ENSG00000112715;ENSG00000117707;ENSG00000121068;ENSG00000125378;ENSG00000135111;ENSG00000184937
Biological_Process	GO:0030335	positive regulation of cell migration	10	532	1.58923e-07	1.11149e-05	ENSG00000065534;ENSG00000073756;ENSG00000106366;ENSG00000112715;ENSG00000113140;ENSG00000115008;ENSG00000115461;ENSG00000117020;ENSG00000117707;ENSG00000125378
Biological_Process	GO:0030324	lung development	7	189	1.62059e-07	1.11149e-05	ENSG00000112715;ENSG00000113083;ENSG00000115461;ENSG00000117707;ENSG00000121068;ENSG00000125378;ENSG00000196549
Biological_Process	GO:0042981	regulation of apoptotic process	15	1455	1.838e-07	1.22222e-05	ENSG00000073756;ENSG00000104332;ENSG00000106366;ENSG00000112715;ENSG00000113083;ENSG00000115008;ENSG00000116761;ENSG00000120885;ENSG00000125378;ENSG00000135111;ENSG00000160200;ENSG00000164379;ENSG00000167601;ENSG00000184937;ENSG00000197632
Biological_Process	GO:0030323	respiratory tube development	7	193	1.86898e-07	1.22222e-05	ENSG00000112715;ENSG00000113083;ENSG00000115461;ENSG00000117707;ENSG00000121068;ENSG00000125378;ENSG00000196549
Biological_Process	GO:0008285	negative regulation of cell population proliferation	11	709	2.34506e-07	1.46944e-05	ENSG00000073756;ENSG00000104332;ENSG00000113140;ENSG00000115008;ENSG00000115461;ENSG00000117707;ENSG00000125378;ENSG00000135111;ENSG00000148516;ENSG00000163453;ENSG00000184937
Biological_Process	GO:2000147	positive regulation of cell motility	10	555	2.35152e-07	1.46944e-05	ENSG00000065534;ENSG00000073756;ENSG00000106366;ENSG00000112715;ENSG00000113140;ENSG00000115008;ENSG00000115461;ENSG00000117020;ENSG00000117707;ENSG00000125378
Biological_Process	GO:0009887	animal organ morphogenesis	13	1070	2.45828e-07	1.47397e-05	ENSG00000065534;ENSG00000104332;ENSG00000106366;ENSG00000112715;ENSG00000115461;ENSG00000117020;ENSG00000117707;ENSG00000121068;ENSG00000125378;ENSG00000135111;ENSG00000148516;ENSG00000160200;ENSG00000184937
Biological_Process	GO:0043067	regulation of programmed cell death	15	1488	2.46361e-07	1.47397e-05	ENSG00000073756;ENSG00000104332;ENSG00000106366;ENSG00000112715;ENSG00000113083;ENSG00000115008;ENSG00000116761;ENSG00000120885;ENSG00000125378;ENSG00000135111;ENSG00000160200;ENSG00000164379;ENSG00000167601;ENSG00000184937;ENSG00000197632
Biological_Process	GO:0001763	morphogenesis of a branching structure	7	203	2.63422e-07	1.54322e-05	ENSG00000104332;ENSG00000112715;ENSG00000117707;ENSG00000121068;ENSG00000125378;ENSG00000135111;ENSG00000184937
Biological_Process	GO:0051272	positive regulation of cellular component movement	10	566	2.81842e-07	1.61743e-05	ENSG00000065534;ENSG00000073756;ENSG00000106366;ENSG00000112715;ENSG00000113140;ENSG00000115008;ENSG00000115461;ENSG00000117020;ENSG00000117707;ENSG00000125378
Biological_Process	GO:0040017	positive regulation of locomotion	10	571	3.05634e-07	1.70323e-05	ENSG00000065534;ENSG00000073756;ENSG00000106366;ENSG00000112715;ENSG00000113140;ENSG00000115008;ENSG00000115461;ENSG00000117020;ENSG00000117707;ENSG00000125378
Biological_Process	GO:0022612	gland morphogenesis	6	126	3.08907e-07	1.70323e-05	ENSG00000104332;ENSG00000115461;ENSG00000117707;ENSG00000121068;ENSG00000125378;ENSG00000135111
Biological_Process	GO:0060592	mammary gland formation	3	7	3.43003e-07	1.85485e-05	ENSG00000121068;ENSG00000125378;ENSG00000135111
Biological_Process	GO:0048608	reproductive structure development	9	446	4.05719e-07	2.11274e-05	ENSG00000073756;ENSG00000104332;ENSG00000112715;ENSG00000115008;ENSG00000125378;ENSG00000135111;ENSG00000167601;ENSG00000184937;ENSG00000196549
Biological_Process	GO:0050673	epithelial cell proliferation	9	446	4.05719e-07	2.11274e-05	ENSG00000104332;ENSG00000112715;ENSG00000113140;ENSG00000115461;ENSG00000117020;ENSG00000117707;ENSG00000121068;ENSG00000125378;ENSG00000148516
Biological_Process	GO:0048732	gland development	9	447	4.13415e-07	2.11368e-05	ENSG00000069011;ENSG00000104332;ENSG00000112715;ENSG00000115461;ENSG00000117707;ENSG00000121068;ENSG00000125378;ENSG00000135111;ENSG00000184937
Biological_Process	GO:0061458	reproductive system development	9	450	4.37269e-07	2.19571e-05	ENSG00000073756;ENSG00000104332;ENSG00000112715;ENSG00000115008;ENSG00000125378;ENSG00000135111;ENSG00000167601;ENSG00000184937;ENSG00000196549
Biological_Process	GO:0048523	negative regulation of cellular process	26	4913	4.62618e-07	2.28225e-05	ENSG00000069011;ENSG00000073756;ENSG00000104332;ENSG00000106366;ENSG00000112715;ENSG00000113140;ENSG00000115008;ENSG00000115461;ENSG00000116761;ENSG00000117020;ENSG00000117707;ENSG00000120885;ENSG00000121068;ENSG00000125378;ENSG00000130675;ENSG00000135111;ENSG00000148516;ENSG00000160200;ENSG00000163453;ENSG00000164379;ENSG00000167601;ENSG00000178573;ENSG00000184937;ENSG00000187840;ENSG00000188130…
Biological_Process	GO:0048519	negative regulation of biological process	27	5349	5.6106e-07	2.72018e-05	ENSG00000069011;ENSG00000073756;ENSG00000104332;ENSG00000106366;ENSG00000112715;ENSG00000113140;ENSG00000115008;ENSG00000115461;ENSG00000116761;ENSG00000117020;ENSG00000117707;ENSG00000120885;ENSG00000121068;ENSG00000125144;ENSG00000125378;ENSG00000130675;ENSG00000135111;ENSG00000148516;ENSG00000160200;ENSG00000163453;ENSG00000164379;ENSG00000167601;ENSG00000178573;ENSG00000184937;ENSG00000187840…
Biological_Process	GO:0051172	negative regulation of nitrogen compound metabolic process	18	2353	5.96223e-07	2.84166e-05	ENSG00000069011;ENSG00000073756;ENSG00000104332;ENSG00000106366;ENSG00000112715;ENSG00000115461;ENSG00000117707;ENSG00000120885;ENSG00000121068;ENSG00000125378;ENSG00000130675;ENSG00000135111;ENSG00000148516;ENSG00000164379;ENSG00000178573;ENSG00000184937;ENSG00000187840;ENSG00000197632
Biological_Process	GO:0035051	cardiocyte differentiation	6	144	6.79057e-07	3.18251e-05	ENSG00000112715;ENSG00000117707;ENSG00000121068;ENSG00000125378;ENSG00000135111;ENSG00000184937
Biological_Process	GO:0048646	anatomical structure formation involved in morphogenesis	13	1174	7.1173e-07	3.28096e-05	ENSG00000073756;ENSG00000104332;ENSG00000106366;ENSG00000112715;ENSG00000113140;ENSG00000115008;ENSG00000117020;ENSG00000117707;ENSG00000121068;ENSG00000125378;ENSG00000135111;ENSG00000171798;ENSG00000184937
Biological_Process	GO:0040008	regulation of growth	10	628	7.30882e-07	3.3149e-05	ENSG00000067715;ENSG00000104332;ENSG00000112715;ENSG00000115461;ENSG00000117707;ENSG00000121068;ENSG00000125144;ENSG00000125378;ENSG00000163453;ENSG00000184937
Biological_Process	GO:0048729	tissue morphogenesis	10	636	8.20192e-07	3.64555e-05	ENSG00000065534;ENSG00000104332;ENSG00000112715;ENSG00000115461;ENSG00000117707;ENSG00000121068;ENSG00000125378;ENSG00000135111;ENSG00000164379;ENSG00000184937
Biological_Process	GO:0010634	positive regulation of epithelial cell migration	6	149	8.29713e-07	3.64555e-05	ENSG00000073756;ENSG00000112715;ENSG00000113140;ENSG00000117020;ENSG00000117707;ENSG00000125378
Biological_Process	GO:0010941	regulation of cell death	15	1645	9.00334e-07	3.89499e-05	ENSG00000073756;ENSG00000104332;ENSG00000106366;ENSG00000112715;ENSG00000113083;ENSG00000115008;ENSG00000116761;ENSG00000120885;ENSG00000125378;ENSG00000135111;ENSG00000160200;ENSG00000164379;ENSG00000167601;ENSG00000184937;ENSG00000197632
Biological_Process	GO:0030856	regulation of epithelial cell differentiation	6	153	9.69054e-07	4.10722e-05	ENSG00000106366;ENSG00000112715;ENSG00000115008;ENSG00000125378;ENSG00000135111;ENSG00000148516
Biological_Process	GO:0006915	apoptotic process	16	1901	9.78604e-07	4.10722e-05	ENSG00000073756;ENSG00000104332;ENSG00000106366;ENSG00000112715;ENSG00000113083;ENSG00000115008;ENSG00000116761;ENSG00000120885;ENSG00000121068;ENSG00000125378;ENSG00000135111;ENSG00000160200;ENSG00000164379;ENSG00000167601;ENSG00000184937;ENSG00000197632
Biological_Process	GO:0042127	regulation of cell population proliferation	15	1672	1.10853e-06	4.58409e-05	ENSG00000073756;ENSG00000104332;ENSG00000112715;ENSG00000113140;ENSG00000115008;ENSG00000115461;ENSG00000117020;ENSG00000117707;ENSG00000120885;ENSG00000121068;ENSG00000125378;ENSG00000135111;ENSG00000148516;ENSG00000163453;ENSG00000184937
Biological_Process	GO:0010605	negative regulation of macromolecule metabolic process	19	2768	1.30717e-06	5.32718e-05	ENSG00000069011;ENSG00000073756;ENSG00000104332;ENSG00000106366;ENSG00000112715;ENSG00000115461;ENSG00000117707;ENSG00000120885;ENSG00000121068;ENSG00000125378;ENSG00000130675;ENSG00000135111;ENSG00000148516;ENSG00000164379;ENSG00000167601;ENSG00000178573;ENSG00000184937;ENSG00000187840;ENSG00000197632
Biological_Process	GO:0012501	programmed cell death	16	1958	1.45661e-06	5.85142e-05	ENSG00000073756;ENSG00000104332;ENSG00000106366;ENSG00000112715;ENSG00000113083;ENSG00000115008;ENSG00000116761;ENSG00000120885;ENSG00000121068;ENSG00000125378;ENSG00000135111;ENSG00000160200;ENSG00000164379;ENSG00000167601;ENSG00000184937;ENSG00000197632
Biological_Process	GO:0014706	striated muscle tissue development	8	386	1.60804e-06	6.26723e-05	ENSG00000069011;ENSG00000112715;ENSG00000113083;ENSG00000117707;ENSG00000121068;ENSG00000125378;ENSG00000135111;ENSG00000184937
Biological_Process	GO:0010594	regulation of endothelial cell migration	6	167	1.61589e-06	6.26723e-05	ENSG00000073756;ENSG00000112715;ENSG00000113140;ENSG00000117020;ENSG00000117707;ENSG00000125378
Biological_Process	GO:0002009	morphogenesis of an epithelium	9	527	1.62698e-06	6.26723e-05	ENSG00000104332;ENSG00000112715;ENSG00000115461;ENSG00000117707;ENSG00000121068;ENSG00000125378;ENSG00000135111;ENSG00000164379;ENSG00000184937
Biological_Process	GO:0031324	negative regulation of cellular metabolic process	18	2519	1.6522e-06	6.27837e-05	ENSG00000069011;ENSG00000073756;ENSG00000104332;ENSG00000106366;ENSG00000112715;ENSG00000115461;ENSG00000117707;ENSG00000120885;ENSG00000121068;ENSG00000125378;ENSG00000130675;ENSG00000135111;ENSG00000148516;ENSG00000164379;ENSG00000178573;ENSG00000184937;ENSG00000187840;ENSG00000197632
Biological_Process	GO:0016477	cell migration	14	1504	1.87856e-06	7.04335e-05	ENSG00000065534;ENSG00000073756;ENSG00000075618;ENSG00000104332;ENSG00000106366;ENSG00000112715;ENSG00000113083;ENSG00000113140;ENSG00000115008;ENSG00000115461;ENSG00000117020;ENSG00000117707;ENSG00000125378;ENSG00000167601
Biological_Process	GO:0050789	regulation of biological process	38	11725	2.08989e-06	7.65892e-05	ENSG00000065534;ENSG00000067715;ENSG00000069011;ENSG00000073756;ENSG00000075618;ENSG00000092621;ENSG00000104332;ENSG00000106366;ENSG00000112715;ENSG00000113083;ENSG00000113140;ENSG00000115008;ENSG00000115461;ENSG00000116761;ENSG00000117020;ENSG00000117707;ENSG00000120885;ENSG00000121068;ENSG00000125144;ENSG00000125378;ENSG00000130675;ENSG00000135111;ENSG00000144481;ENSG00000145113;ENSG00000148516…
Biological_Process	GO:0045597	positive regulation of cell differentiation	11	885	2.09721e-06	7.65892e-05	ENSG00000073756;ENSG00000104332;ENSG00000106366;ENSG00000112715;ENSG00000116761;ENSG00000117707;ENSG00000125378;ENSG00000148516;ENSG00000167601;ENSG00000188130;ENSG00000196549
Biological_Process	GO:0061448	connective tissue development	7	281	2.33309e-06	8.41108e-05	ENSG00000069011;ENSG00000113083;ENSG00000125378;ENSG00000148516;ENSG00000160200;ENSG00000178573;ENSG00000184937
Biological_Process	GO:2000113	negative regulation of cellular macromolecule biosynthetic process	14	1549	2.66779e-06	9.49597e-05	ENSG00000069011;ENSG00000104332;ENSG00000112715;ENSG00000115461;ENSG00000117707;ENSG00000121068;ENSG00000125378;ENSG00000130675;ENSG00000135111;ENSG00000148516;ENSG00000164379;ENSG00000178573;ENSG00000184937;ENSG00000187840
Biological_Process	GO:0006468	protein phosphorylation	14	1553	2.75064e-06	9.51893e-05	ENSG00000065534;ENSG00000073756;ENSG00000104332;ENSG00000112715;ENSG00000113083;ENSG00000117020;ENSG00000117707;ENSG00000120885;ENSG00000125378;ENSG00000160200;ENSG00000162595;ENSG00000167601;ENSG00000171798;ENSG00000188130
Biological_Process	GO:0060788	ectodermal placode formation	3	13	2.7773e-06	9.51893e-05	ENSG00000117707;ENSG00000121068;ENSG00000135111
Biological_Process	GO:0071697	ectodermal placode morphogenesis	3	13	2.7773e-06	9.51893e-05	ENSG00000117707;ENSG00000121068;ENSG00000135111
Biological_Process	GO:0007568	aging	7	289	2.80964e-06	9.51893e-05	ENSG00000073756;ENSG00000106366;ENSG00000115461;ENSG00000117020;ENSG00000121068;ENSG00000135111;ENSG00000196549
Biological_Process	GO:0010558	negative regulation of macromolecule biosynthetic process	14	1559	2.87925e-06	9.63864e-05	ENSG00000069011;ENSG00000104332;ENSG00000112715;ENSG00000115461;ENSG00000117707;ENSG00000121068;ENSG00000125378;ENSG00000130675;ENSG00000135111;ENSG00000148516;ENSG00000164379;ENSG00000178573;ENSG00000184937;ENSG00000187840
Biological_Process	GO:0022603	regulation of anatomical structure morphogenesis	11	921	3.08785e-06	0.000102153	ENSG00000067715;ENSG00000104332;ENSG00000106366;ENSG00000112715;ENSG00000113140;ENSG00000115008;ENSG00000117020;ENSG00000121068;ENSG00000125378;ENSG00000171798;ENSG00000184937
Biological_Process	GO:0035556	intracellular signal transduction	18	2637	3.24431e-06	0.000106081	ENSG00000073756;ENSG00000104332;ENSG00000112715;ENSG00000113083;ENSG00000115008;ENSG00000115461;ENSG00000116761;ENSG00000117020;ENSG00000117707;ENSG00000120885;ENSG00000125378;ENSG00000144481;ENSG00000160200;ENSG00000162595;ENSG00000167601;ENSG00000171798;ENSG00000187840;ENSG00000188130
Biological_Process	GO:0030334	regulation of cell migration	11	927	3.28793e-06	0.000106272	ENSG00000065534;ENSG00000073756;ENSG00000104332;ENSG00000106366;ENSG00000112715;ENSG00000113140;ENSG00000115008;ENSG00000115461;ENSG00000117020;ENSG00000117707;ENSG00000125378
Biological_Process	GO:0060443	mammary gland morphogenesis	4	47	3.33903e-06	0.000106697	ENSG00000115461;ENSG00000121068;ENSG00000125378;ENSG00000135111
Biological_Process	GO:0007569	cell aging	5	106	3.41311e-06	0.000107839	ENSG00000106366;ENSG00000117020;ENSG00000121068;ENSG00000135111;ENSG00000196549
Biological_Process	GO:0071696	ectodermal placode development	3	14	3.52936e-06	0.000110273	ENSG00000117707;ENSG00000121068;ENSG00000135111
Biological_Process	GO:0030857	negative regulation of epithelial cell differentiation	4	49	3.95385e-06	0.000122178	ENSG00000112715;ENSG00000115008;ENSG00000135111;ENSG00000148516
Biological_Process	GO:0009892	negative regulation of metabolic process	19	2981	4.11159e-06	0.000125672	ENSG00000069011;ENSG00000073756;ENSG00000104332;ENSG00000106366;ENSG00000112715;ENSG00000115461;ENSG00000117707;ENSG00000120885;ENSG00000121068;ENSG00000125378;ENSG00000130675;ENSG00000135111;ENSG00000148516;ENSG00000164379;ENSG00000167601;ENSG00000178573;ENSG00000184937;ENSG00000187840;ENSG00000197632
Biological_Process	GO:0055007	cardiac muscle cell differentiation	5	111	4.28211e-06	0.000128789	ENSG00000112715;ENSG00000117707;ENSG00000125378;ENSG00000135111;ENSG00000184937
Biological_Process	GO:0019222	regulation of metabolic process	29	6740	4.33877e-06	0.000128789	ENSG00000069011;ENSG00000073756;ENSG00000092621;ENSG00000104332;ENSG00000106366;ENSG00000112715;ENSG00000113083;ENSG00000115008;ENSG00000115461;ENSG00000116761;ENSG00000117707;ENSG00000120885;ENSG00000121068;ENSG00000125378;ENSG00000130675;ENSG00000135111;ENSG00000144481;ENSG00000148516;ENSG00000160200;ENSG00000162595;ENSG00000163453;ENSG00000164379;ENSG00000167601;ENSG00000171798;ENSG00000178573…
Biological_Process	GO:0008219	cell death	16	2126	4.35097e-06	0.000128789	ENSG00000073756;ENSG00000104332;ENSG00000106366;ENSG00000112715;ENSG00000113083;ENSG00000115008;ENSG00000116761;ENSG00000120885;ENSG00000121068;ENSG00000125378;ENSG00000135111;ENSG00000160200;ENSG00000164379;ENSG00000167601;ENSG00000184937;ENSG00000197632
Biological_Process	GO:0031327	negative regulation of cellular biosynthetic process	14	1618	4.46322e-06	0.00012973	ENSG00000069011;ENSG00000104332;ENSG00000112715;ENSG00000115461;ENSG00000117707;ENSG00000121068;ENSG00000125378;ENSG00000130675;ENSG00000135111;ENSG00000148516;ENSG00000164379;ENSG00000178573;ENSG00000184937;ENSG00000187840
Biological_Process	GO:0045445	myoblast differentiation	5	112	4.47503e-06	0.00012973	ENSG00000069011;ENSG00000121068;ENSG00000125378;ENSG00000135111;ENSG00000188130
Biological_Process	GO:0014849	ureter smooth muscle contraction	2	2	4.7211e-06	0.000132757	ENSG00000121068;ENSG00000135111
Biological_Process	GO:0019343	cysteine biosynthetic process via cystathionine	2	2	4.7211e-06	0.000132757	ENSG00000116761;ENSG00000160200
Biological_Process	GO:0072105	ureteric peristalsis	2	2	4.7211e-06	0.000132757	ENSG00000121068;ENSG00000135111
Biological_Process	GO:0048839	inner ear development	6	205	5.29137e-06	0.00014732	ENSG00000117707;ENSG00000121068;ENSG00000125378;ENSG00000135111;ENSG00000148516;ENSG00000178573
Biological_Process	GO:0009890	negative regulation of biosynthetic process	14	1648	5.53659e-06	0.000152636	ENSG00000069011;ENSG00000104332;ENSG00000112715;ENSG00000115461;ENSG00000117707;ENSG00000121068;ENSG00000125378;ENSG00000130675;ENSG00000135111;ENSG00000148516;ENSG00000164379;ENSG00000178573;ENSG00000184937;ENSG00000187840
Biological_Process	GO:2000145	regulation of cell motility	11	985	5.89363e-06	0.000160902	ENSG00000065534;ENSG00000073756;ENSG00000104332;ENSG00000106366;ENSG00000112715;ENSG00000113140;ENSG00000115008;ENSG00000115461;ENSG00000117020;ENSG00000117707;ENSG00000125378
Biological_Process	GO:0048468	cell development	16	2182	6.11972e-06	0.000165468	ENSG00000067715;ENSG00000092621;ENSG00000104332;ENSG00000112715;ENSG00000113083;ENSG00000115008;ENSG00000117707;ENSG00000120885;ENSG00000125378;ENSG00000130675;ENSG00000135111;ENSG00000167601;ENSG00000171798;ENSG00000178573;ENSG00000184937;ENSG00000196549
Biological_Process	GO:0070887	cellular response to chemical stimulus	19	3063	6.21687e-06	0.000166494	ENSG00000065534;ENSG00000067715;ENSG00000073756;ENSG00000104332;ENSG00000106366;ENSG00000112715;ENSG00000113083;ENSG00000115008;ENSG00000115461;ENSG00000116761;ENSG00000121068;ENSG00000125144;ENSG00000125378;ENSG00000148516;ENSG00000160200;ENSG00000163453;ENSG00000167601;ENSG00000184937;ENSG00000196549
Biological_Process	GO:0043542	endothelial cell migration	6	217	7.33225e-06	0.000193621	ENSG00000073756;ENSG00000112715;ENSG00000113140;ENSG00000117020;ENSG00000117707;ENSG00000125378
Biological_Process	GO:0046660	female sex differentiation	5	124	7.36752e-06	0.000193621	ENSG00000104332;ENSG00000112715;ENSG00000135111;ENSG00000167601;ENSG00000184937
Biological_Process	GO:0033554	cellular response to stress	15	1951	7.68594e-06	0.000200119	ENSG00000065534;ENSG00000073756;ENSG00000104332;ENSG00000112715;ENSG00000115008;ENSG00000116761;ENSG00000117020;ENSG00000120885;ENSG00000121068;ENSG00000125378;ENSG00000135111;ENSG00000160200;ENSG00000167601;ENSG00000178573;ENSG00000188130
Biological_Process	GO:0048870	cell motility	14	1701	8.00955e-06	0.000203035	ENSG00000065534;ENSG00000073756;ENSG00000075618;ENSG00000104332;ENSG00000106366;ENSG00000112715;ENSG00000113083;ENSG00000113140;ENSG00000115008;ENSG00000115461;ENSG00000117020;ENSG00000117707;ENSG00000125378;ENSG00000167601
Biological_Process	GO:0051674	localization of cell	14	1701	8.00955e-06	0.000203035	ENSG00000065534;ENSG00000073756;ENSG00000075618;ENSG00000104332;ENSG00000106366;ENSG00000112715;ENSG00000113083;ENSG00000113140;ENSG00000115008;ENSG00000115461;ENSG00000117020;ENSG00000117707;ENSG00000125378;ENSG00000167601
Biological_Process	GO:0060562	epithelial tube morphogenesis	7	339	8.01453e-06	0.000203035	ENSG00000104332;ENSG00000112715;ENSG00000117707;ENSG00000121068;ENSG00000125378;ENSG00000135111;ENSG00000184937
Biological_Process	GO:0048738	cardiac muscle tissue development	6	221	8.13955e-06	0.000204361	ENSG00000112715;ENSG00000117707;ENSG00000121068;ENSG00000125378;ENSG00000135111;ENSG00000184937
Biological_Process	GO:0035904	aorta development	4	59	8.36e-06	0.000208038	ENSG00000065534;ENSG00000113083;ENSG00000117707;ENSG00000121068
Biological_Process	GO:0040012	regulation of locomotion	11	1030	9.02247e-06	0.000222554	ENSG00000065534;ENSG00000073756;ENSG00000104332;ENSG00000106366;ENSG00000112715;ENSG00000113140;ENSG00000115008;ENSG00000115461;ENSG00000117020;ENSG00000117707;ENSG00000125378
Biological_Process	GO:0007399	nervous system development	17	2538	9.29672e-06	0.000224098	ENSG00000067715;ENSG00000069011;ENSG00000092621;ENSG00000104332;ENSG00000112715;ENSG00000117020;ENSG00000117707;ENSG00000120885;ENSG00000121068;ENSG00000125378;ENSG00000130675;ENSG00000135111;ENSG00000148516;ENSG00000160200;ENSG00000167601;ENSG00000171798;ENSG00000196549
Biological_Process	GO:0009070	serine family amino acid biosynthetic process	3	19	9.32414e-06	0.000224098	ENSG00000092621;ENSG00000116761;ENSG00000160200
Biological_Process	GO:0042693	muscle cell fate commitment	3	19	9.32414e-06	0.000224098	ENSG00000121068;ENSG00000135111;ENSG00000184937
Biological_Process	GO:0008283	cell population proliferation	15	1984	9.44701e-06	0.000224122	ENSG00000073756;ENSG00000104332;ENSG00000112715;ENSG00000113140;ENSG00000115008;ENSG00000115461;ENSG00000117020;ENSG00000117707;ENSG00000120885;ENSG00000121068;ENSG00000125378;ENSG00000135111;ENSG00000148516;ENSG00000163453;ENSG00000184937
Biological_Process	GO:0010632	regulation of epithelial cell migration	6	227	9.48454e-06	0.000224122	ENSG00000073756;ENSG00000112715;ENSG00000113140;ENSG00000117020;ENSG00000117707;ENSG00000125378
Biological_Process	GO:0048593	camera-type eye morphogenesis	5	132	9.99295e-06	0.000231689	ENSG00000112715;ENSG00000117707;ENSG00000121068;ENSG00000125378;ENSG00000148516
Biological_Process	GO:0007517	muscle organ development	7	351	1.0052e-05	0.000231689	ENSG00000065534;ENSG00000069011;ENSG00000113083;ENSG00000117707;ENSG00000125378;ENSG00000184937;ENSG00000188130
Biological_Process	GO:0043010	camera-type eye development	7	351	1.0052e-05	0.000231689	ENSG00000112715;ENSG00000117707;ENSG00000121068;ENSG00000125378;ENSG00000148516;ENSG00000178573;ENSG00000184937
Biological_Process	GO:2001234	negative regulation of apoptotic signaling pathway	6	231	1.04774e-05	0.000239531	ENSG00000073756;ENSG00000106366;ENSG00000115008;ENSG00000116761;ENSG00000120885;ENSG00000125378
Biological_Process	GO:0051716	cellular response to stimulus	30	7475	1.07305e-05	0.00024334	ENSG00000065534;ENSG00000067715;ENSG00000073756;ENSG00000104332;ENSG00000106366;ENSG00000112715;ENSG00000113083;ENSG00000115008;ENSG00000115461;ENSG00000116761;ENSG00000117020;ENSG00000117707;ENSG00000120885;ENSG00000121068;ENSG00000125144;ENSG00000125378;ENSG00000135111;ENSG00000144481;ENSG00000145113;ENSG00000148516;ENSG00000160200;ENSG00000162595;ENSG00000163453;ENSG00000167601;ENSG00000171798…
Biological_Process	GO:0043583	ear development	6	233	1.10045e-05	0.000247557	ENSG00000117707;ENSG00000121068;ENSG00000125378;ENSG00000135111;ENSG00000148516;ENSG00000178573
Biological_Process	GO:0051270	regulation of cellular component movement	11	1054	1.12233e-05	0.000250476	ENSG00000065534;ENSG00000073756;ENSG00000104332;ENSG00000106366;ENSG00000112715;ENSG00000113140;ENSG00000115008;ENSG00000115461;ENSG00000117020;ENSG00000117707;ENSG00000125378
Biological_Process	GO:0051149	positive regulation of muscle cell differentiation	4	64	1.15791e-05	0.000256381	ENSG00000116761;ENSG00000117707;ENSG00000125378;ENSG00000188130
Biological_Process	GO:0051147	regulation of muscle cell differentiation	5	137	1.19723e-05	0.000262478	ENSG00000116761;ENSG00000117707;ENSG00000125378;ENSG00000148516;ENSG00000188130
Biological_Process	GO:0051240	positive regulation of multicellular organismal process	13	1514	1.20411e-05	0.000262478	ENSG00000073756;ENSG00000106366;ENSG00000112715;ENSG00000115008;ENSG00000117020;ENSG00000117707;ENSG00000120885;ENSG00000121068;ENSG00000125378;ENSG00000144481;ENSG00000167601;ENSG00000184937;ENSG00000196549
Biological_Process	GO:1905330	regulation of morphogenesis of an epithelium	4	65	1.23189e-05	0.000266467	ENSG00000104332;ENSG00000112715;ENSG00000121068;ENSG00000125378
Biological_Process	GO:0090050	positive regulation of cell migration involved in sprouting angiogenesis	3	21	1.27589e-05	0.000273632	ENSG00000073756;ENSG00000112715;ENSG00000117020
Biological_Process	GO:0030879	mammary gland development	5	139	1.28447e-05	0.000273632	ENSG00000112715;ENSG00000115461;ENSG00000121068;ENSG00000125378;ENSG00000135111
Biological_Process	GO:0001936	regulation of endothelial cell proliferation	5	140	1.32992e-05	0.000281182	ENSG00000112715;ENSG00000113140;ENSG00000117020;ENSG00000117707;ENSG00000125378
Biological_Process	GO:2001233	regulation of apoptotic signaling pathway	7	369	1.39026e-05	0.000284186	ENSG00000073756;ENSG00000104332;ENSG00000106366;ENSG00000115008;ENSG00000116761;ENSG00000120885;ENSG00000125378
Biological_Process	GO:0010159	specification of animal organ position	2	3	1.41436e-05	0.000284186	ENSG00000125378;ENSG00000135111
Biological_Process	GO:0019344	cysteine biosynthetic process	2	3	1.41436e-05	0.000284186	ENSG00000116761;ENSG00000160200
Biological_Process	GO:0060596	mammary placode formation	2	3	1.41436e-05	0.000284186	ENSG00000121068;ENSG00000135111
Biological_Process	GO:0072125	negative regulation of glomerular mesangial cell proliferation	2	3	1.41436e-05	0.000284186	ENSG00000125378;ENSG00000184937
Biological_Process	GO:1905072	cardiac jelly development	2	3	1.41436e-05	0.000284186	ENSG00000121068;ENSG00000135111
Biological_Process	GO:0065007	biological regulation	38	12363	1.41487e-05	0.000284186	ENSG00000065534;ENSG00000067715;ENSG00000069011;ENSG00000073756;ENSG00000075618;ENSG00000092621;ENSG00000104332;ENSG00000106366;ENSG00000112715;ENSG00000113083;ENSG00000113140;ENSG00000115008;ENSG00000115461;ENSG00000116761;ENSG00000117020;ENSG00000117707;ENSG00000120885;ENSG00000121068;ENSG00000125144;ENSG00000125378;ENSG00000130675;ENSG00000135111;ENSG00000144481;ENSG00000145113;ENSG00000148516…
Biological_Process	GO:0048522	positive regulation of cellular process	26	5796	1.43773e-05	0.00028673	ENSG00000065534;ENSG00000067715;ENSG00000069011;ENSG00000073756;ENSG00000075618;ENSG00000104332;ENSG00000106366;ENSG00000112715;ENSG00000113140;ENSG00000115008;ENSG00000115461;ENSG00000116761;ENSG00000117020;ENSG00000117707;ENSG00000120885;ENSG00000121068;ENSG00000125378;ENSG00000135111;ENSG00000148516;ENSG00000167601;ENSG00000171798;ENSG00000178573;ENSG00000184937;ENSG00000187840;ENSG00000188130…
Biological_Process	GO:0080090	regulation of primary metabolic process	26	5803	1.47312e-05	0.000291719	ENSG00000069011;ENSG00000073756;ENSG00000104332;ENSG00000106366;ENSG00000112715;ENSG00000113083;ENSG00000115008;ENSG00000115461;ENSG00000116761;ENSG00000117707;ENSG00000120885;ENSG00000121068;ENSG00000125378;ENSG00000130675;ENSG00000135111;ENSG00000148516;ENSG00000160200;ENSG00000162595;ENSG00000163453;ENSG00000164379;ENSG00000171798;ENSG00000178573;ENSG00000184937;ENSG00000187840;ENSG00000188130…
Biological_Process	GO:0050678	regulation of epithelial cell proliferation	7	373	1.49063e-05	0.000292391	ENSG00000104332;ENSG00000112715;ENSG00000113140;ENSG00000117020;ENSG00000117707;ENSG00000125378;ENSG00000148516
Biological_Process	GO:0060255	regulation of macromolecule metabolic process	27	6227	1.49731e-05	0.000292391	ENSG00000069011;ENSG00000073756;ENSG00000092621;ENSG00000104332;ENSG00000106366;ENSG00000112715;ENSG00000113083;ENSG00000115008;ENSG00000115461;ENSG00000116761;ENSG00000117707;ENSG00000120885;ENSG00000121068;ENSG00000125378;ENSG00000130675;ENSG00000135111;ENSG00000148516;ENSG00000160200;ENSG00000162595;ENSG00000164379;ENSG00000167601;ENSG00000171798;ENSG00000178573;ENSG00000184937;ENSG00000187840…
Biological_Process	GO:0045892	negative regulation of transcription, DNA-templated	12	1318	1.61391e-05	0.000312988	ENSG00000069011;ENSG00000104332;ENSG00000112715;ENSG00000117707;ENSG00000121068;ENSG00000125378;ENSG00000130675;ENSG00000135111;ENSG00000148516;ENSG00000164379;ENSG00000178573;ENSG00000184937
Biological_Process	GO:1903507	negative regulation of nucleic acid-templated transcription	12	1320	1.63878e-05	0.000314035	ENSG00000069011;ENSG00000104332;ENSG00000112715;ENSG00000117707;ENSG00000121068;ENSG00000125378;ENSG00000130675;ENSG00000135111;ENSG00000148516;ENSG00000164379;ENSG00000178573;ENSG00000184937
Biological_Process	GO:0001525	angiogenesis	8	530	1.65107e-05	0.000314035	ENSG00000073756;ENSG00000104332;ENSG00000106366;ENSG00000112715;ENSG00000113140;ENSG00000115008;ENSG00000117020;ENSG00000125378
Biological_Process	GO:0060411	cardiac septum morphogenesis	4	70	1.65518e-05	0.000314035	ENSG00000117707;ENSG00000121068;ENSG00000125378;ENSG00000135111
Biological_Process	GO:1902679	negative regulation of RNA biosynthetic process	12	1322	1.66398e-05	0.000314035	ENSG00000069011;ENSG00000104332;ENSG00000112715;ENSG00000117707;ENSG00000121068;ENSG00000125378;ENSG00000130675;ENSG00000135111;ENSG00000148516;ENSG00000164379;ENSG00000178573;ENSG00000184937
Biological_Process	GO:0006950	response to stress	21	3974	1.90523e-05	0.000357167	ENSG00000065534;ENSG00000073756;ENSG00000104332;ENSG00000106366;ENSG00000112715;ENSG00000113083;ENSG00000115008;ENSG00000116761;ENSG00000117020;ENSG00000120885;ENSG00000121068;ENSG00000125144;ENSG00000125378;ENSG00000135111;ENSG00000144481;ENSG00000160200;ENSG00000163453;ENSG00000167601;ENSG00000178573;ENSG00000188130;ENSG00000197632
Biological_Process	GO:0048745	smooth muscle tissue development	3	24	1.9328e-05	0.000359936	ENSG00000065534;ENSG00000117707;ENSG00000125378
Biological_Process	GO:0048518	positive regulation of biological process	27	6318	2.02808e-05	0.0003708	ENSG00000065534;ENSG00000067715;ENSG00000069011;ENSG00000073756;ENSG00000075618;ENSG00000104332;ENSG00000106366;ENSG00000112715;ENSG00000113140;ENSG00000115008;ENSG00000115461;ENSG00000116761;ENSG00000117020;ENSG00000117707;ENSG00000120885;ENSG00000121068;ENSG00000125378;ENSG00000135111;ENSG00000144481;ENSG00000148516;ENSG00000167601;ENSG00000171798;ENSG00000178573;ENSG00000184937;ENSG00000187840…
Biological_Process	GO:0016310	phosphorylation	14	1845	2.04109e-05	0.0003708	ENSG00000065534;ENSG00000073756;ENSG00000104332;ENSG00000112715;ENSG00000113083;ENSG00000117020;ENSG00000117707;ENSG00000120885;ENSG00000125378;ENSG00000160200;ENSG00000162595;ENSG00000167601;ENSG00000171798;ENSG00000188130
Biological_Process	GO:0001501	skeletal system development	8	546	2.04544e-05	0.0003708	ENSG00000069011;ENSG00000104332;ENSG00000113083;ENSG00000125378;ENSG00000135111;ENSG00000148516;ENSG00000160200;ENSG00000178573
Biological_Process	GO:0045927	positive regulation of growth	6	260	2.0484e-05	0.0003708	ENSG00000067715;ENSG00000104332;ENSG00000112715;ENSG00000117707;ENSG00000121068;ENSG00000184937
Biological_Process	GO:0030855	epithelial cell differentiation	9	721	2.05707e-05	0.0003708	ENSG00000106366;ENSG00000112715;ENSG00000115008;ENSG00000117707;ENSG00000125378;ENSG00000135111;ENSG00000148516;ENSG00000178573;ENSG00000184937
Biological_Process	GO:0071310	cellular response to organic substance	16	2409	2.19453e-05	0.000393059	ENSG00000073756;ENSG00000104332;ENSG00000106366;ENSG00000112715;ENSG00000113083;ENSG00000115008;ENSG00000115461;ENSG00000116761;ENSG00000121068;ENSG00000125144;ENSG00000125378;ENSG00000148516;ENSG00000163453;ENSG00000167601;ENSG00000184937;ENSG00000196549
Biological_Process	GO:0055013	cardiac muscle cell development	4	76	2.29418e-05	0.000406617	ENSG00000112715;ENSG00000117707;ENSG00000125378;ENSG00000135111
Biological_Process	GO:0001654	eye development	7	399	2.30042e-05	0.000406617	ENSG00000112715;ENSG00000117707;ENSG00000121068;ENSG00000125378;ENSG00000148516;ENSG00000178573;ENSG00000184937
Biological_Process	GO:0048754	branching morphogenesis of an epithelial tube	5	157	2.31361e-05	0.000406617	ENSG00000112715;ENSG00000121068;ENSG00000125378;ENSG00000135111;ENSG00000184937
Biological_Process	GO:0150063	visual system development	7	403	2.45238e-05	0.000426817	ENSG00000112715;ENSG00000117707;ENSG00000121068;ENSG00000125378;ENSG00000148516;ENSG00000178573;ENSG00000184937
Biological_Process	GO:0001935	endothelial cell proliferation	5	159	2.4589e-05	0.000426817	ENSG00000112715;ENSG00000113140;ENSG00000117020;ENSG00000117707;ENSG00000125378
Biological_Process	GO:0048596	embryonic camera-type eye morphogenesis	3	26	2.47529e-05	0.000427026	ENSG00000117707;ENSG00000121068;ENSG00000148516
Biological_Process	GO:0040007	growth	10	935	2.5008e-05	0.000428796	ENSG00000067715;ENSG00000104332;ENSG00000112715;ENSG00000115461;ENSG00000117707;ENSG00000121068;ENSG00000125144;ENSG00000125378;ENSG00000163453;ENSG00000184937
Biological_Process	GO:0010033	response to organic substance	18	3047	2.57952e-05	0.000439612	ENSG00000073756;ENSG00000104332;ENSG00000106366;ENSG00000112715;ENSG00000113083;ENSG00000115008;ENSG00000115461;ENSG00000116761;ENSG00000120885;ENSG00000121068;ENSG00000125144;ENSG00000125378;ENSG00000148516;ENSG00000160200;ENSG00000163453;ENSG00000167601;ENSG00000184937;ENSG00000196549
Biological_Process	GO:0040011	locomotion	14	1888	2.65179e-05	0.000448559	ENSG00000065534;ENSG00000073756;ENSG00000075618;ENSG00000104332;ENSG00000106366;ENSG00000112715;ENSG00000113083;ENSG00000113140;ENSG00000115008;ENSG00000115461;ENSG00000117020;ENSG00000117707;ENSG00000125378;ENSG00000167601
Biological_Process	GO:0003151	outflow tract morphogenesis	4	79	2.67403e-05	0.000448559	ENSG00000112715;ENSG00000121068;ENSG00000125378;ENSG00000135111
Biological_Process	GO:0048639	positive regulation of developmental growth	5	162	2.69005e-05	0.000448559	ENSG00000067715;ENSG00000112715;ENSG00000117707;ENSG00000121068;ENSG00000184937
Biological_Process	GO:0048880	sensory system development	7	409	2.69582e-05	0.000448559	ENSG00000112715;ENSG00000117707;ENSG00000121068;ENSG00000125378;ENSG00000148516;ENSG00000178573;ENSG00000184937
Biological_Process	GO:0008284	positive regulation of cell population proliferation	10	945	2.74031e-05	0.000451323	ENSG00000073756;ENSG00000104332;ENSG00000112715;ENSG00000115008;ENSG00000115461;ENSG00000117020;ENSG00000117707;ENSG00000121068;ENSG00000125378;ENSG00000135111
Biological_Process	GO:0048592	eye morphogenesis	5	163	2.77074e-05	0.000451323	ENSG00000112715;ENSG00000117707;ENSG00000121068;ENSG00000125378;ENSG00000148516
Biological_Process	GO:0014912	negative regulation of smooth muscle cell migration	3	27	2.78046e-05	0.000451323	ENSG00000106366;ENSG00000115461;ENSG00000125378
Biological_Process	GO:0060414	aorta smooth muscle tissue morphogenesis	2	4	2.82478e-05	0.000451323	ENSG00000065534;ENSG00000117707
Biological_Process	GO:0070814	hydrogen sulfide biosynthetic process	2	4	2.82478e-05	0.000451323	ENSG00000116761;ENSG00000160200
Biological_Process	GO:1905222	atrioventricular canal morphogenesis	2	4	2.82478e-05	0.000451323	ENSG00000121068;ENSG00000135111
Biological_Process	GO:2000137	negative regulation of cell proliferation involved in heart morphogenesis	2	4	2.82478e-05	0.000451323	ENSG00000125378;ENSG00000135111
Biological_Process	GO:0010646	regulation of cell communication	19	3403	2.98969e-05	0.000474972	ENSG00000067715;ENSG00000073756;ENSG00000104332;ENSG00000106366;ENSG00000112715;ENSG00000113083;ENSG00000115008;ENSG00000115461;ENSG00000116761;ENSG00000117020;ENSG00000117707;ENSG00000120885;ENSG00000125378;ENSG00000145113;ENSG00000148516;ENSG00000160200;ENSG00000163453;ENSG00000167601;ENSG00000196549
Biological_Process	GO:0055006	cardiac cell development	4	82	3.09812e-05	0.000485754	ENSG00000112715;ENSG00000117707;ENSG00000125378;ENSG00000135111
Biological_Process	GO:0031323	regulation of cellular metabolic process	26	6023	3.09829e-05	0.000485754	ENSG00000069011;ENSG00000073756;ENSG00000104332;ENSG00000106366;ENSG00000112715;ENSG00000113083;ENSG00000115008;ENSG00000115461;ENSG00000116761;ENSG00000117707;ENSG00000120885;ENSG00000121068;ENSG00000125378;ENSG00000130675;ENSG00000135111;ENSG00000148516;ENSG00000160200;ENSG00000162595;ENSG00000164379;ENSG00000167601;ENSG00000171798;ENSG00000178573;ENSG00000184937;ENSG00000187840;ENSG00000188130…
Biological_Process	GO:0035116	embryonic hindlimb morphogenesis	3	28	3.10938e-05	0.000485754	ENSG00000069011;ENSG00000125378;ENSG00000135111
Biological_Process	GO:0023051	regulation of signaling	19	3414	3.13438e-05	0.000486954	ENSG00000067715;ENSG00000073756;ENSG00000104332;ENSG00000106366;ENSG00000112715;ENSG00000113083;ENSG00000115008;ENSG00000115461;ENSG00000116761;ENSG00000117020;ENSG00000117707;ENSG00000120885;ENSG00000125378;ENSG00000145113;ENSG00000148516;ENSG00000160200;ENSG00000163453;ENSG00000167601;ENSG00000196549
Biological_Process	GO:0051146	striated muscle cell differentiation	6	281	3.17016e-05	0.00048713	ENSG00000112715;ENSG00000115461;ENSG00000117707;ENSG00000125378;ENSG00000135111;ENSG00000184937
Biological_Process	GO:0090596	sensory organ morphogenesis	6	281	3.17016e-05	0.00048713	ENSG00000112715;ENSG00000117707;ENSG00000121068;ENSG00000125378;ENSG00000135111;ENSG00000148516
Biological_Process	GO:0051171	regulation of nitrogen compound metabolic process	25	5642	3.43251e-05	0.000524577	ENSG00000069011;ENSG00000073756;ENSG00000104332;ENSG00000106366;ENSG00000112715;ENSG00000113083;ENSG00000115008;ENSG00000115461;ENSG00000116761;ENSG00000117707;ENSG00000120885;ENSG00000121068;ENSG00000125378;ENSG00000130675;ENSG00000135111;ENSG00000148516;ENSG00000160200;ENSG00000162595;ENSG00000164379;ENSG00000171798;ENSG00000178573;ENSG00000184937;ENSG00000187840;ENSG00000188130;ENSG00000197632
Biological_Process	GO:0048771	tissue remodeling	5	171	3.48614e-05	0.00052737	ENSG00000104332;ENSG00000115008;ENSG00000115461;ENSG00000160200;ENSG00000167601
Biological_Process	GO:0000122	negative regulation of transcription by RNA polymerase II	10	972	3.48829e-05	0.00052737	ENSG00000112715;ENSG00000117707;ENSG00000121068;ENSG00000125378;ENSG00000130675;ENSG00000135111;ENSG00000148516;ENSG00000164379;ENSG00000178573;ENSG00000184937
Biological_Process	GO:0007548	sex differentiation	6	287	3.56816e-05	0.000533706	ENSG00000104332;ENSG00000112715;ENSG00000115008;ENSG00000135111;ENSG00000167601;ENSG00000184937
Biological_Process	GO:0045765	regulation of angiogenesis	6	287	3.56816e-05	0.000533706	ENSG00000104332;ENSG00000106366;ENSG00000112715;ENSG00000113140;ENSG00000115008;ENSG00000117020
Biological_Process	GO:0010468	regulation of gene expression	23	4876	3.67455e-05	0.000546711	ENSG00000069011;ENSG00000073756;ENSG00000092621;ENSG00000104332;ENSG00000106366;ENSG00000112715;ENSG00000113083;ENSG00000115008;ENSG00000115461;ENSG00000116761;ENSG00000117707;ENSG00000120885;ENSG00000121068;ENSG00000125378;ENSG00000130675;ENSG00000135111;ENSG00000148516;ENSG00000162595;ENSG00000164379;ENSG00000167601;ENSG00000178573;ENSG00000184937;ENSG00000187840
Biological_Process	GO:0051253	negative regulation of RNA metabolic process	12	1432	3.69792e-05	0.000547292	ENSG00000069011;ENSG00000104332;ENSG00000112715;ENSG00000117707;ENSG00000121068;ENSG00000125378;ENSG00000130675;ENSG00000135111;ENSG00000148516;ENSG00000164379;ENSG00000178573;ENSG00000184937
Biological_Process	GO:0007507	heart development	8	594	3.73552e-05	0.000549963	ENSG00000112715;ENSG00000113083;ENSG00000115008;ENSG00000117707;ENSG00000121068;ENSG00000125378;ENSG00000135111;ENSG00000184937
Biological_Process	GO:0050794	regulation of cellular process	36	11233	3.8181e-05	0.00055593	ENSG00000065534;ENSG00000067715;ENSG00000069011;ENSG00000073756;ENSG00000075618;ENSG00000104332;ENSG00000106366;ENSG00000112715;ENSG00000113083;ENSG00000113140;ENSG00000115008;ENSG00000115461;ENSG00000116761;ENSG00000117020;ENSG00000117707;ENSG00000120885;ENSG00000121068;ENSG00000125378;ENSG00000130675;ENSG00000135111;ENSG00000144481;ENSG00000145113;ENSG00000148516;ENSG00000160200;ENSG00000162595…
Biological_Process	GO:0007423	sensory organ development	8	596	3.82581e-05	0.00055593	ENSG00000112715;ENSG00000117707;ENSG00000121068;ENSG00000125378;ENSG00000135111;ENSG00000148516;ENSG00000178573;ENSG00000184937
Biological_Process	GO:0051150	regulation of smooth muscle cell differentiation	3	30	3.84179e-05	0.00055593	ENSG00000116761;ENSG00000125378;ENSG00000148516
Biological_Process	GO:1901342	regulation of vasculature development	6	291	3.85513e-05	0.00055593	ENSG00000104332;ENSG00000106366;ENSG00000112715;ENSG00000113140;ENSG00000115008;ENSG00000117020
Biological_Process	GO:0022008	neurogenesis	13	1699	4.13141e-05	0.000592731	ENSG00000067715;ENSG00000092621;ENSG00000104332;ENSG00000112715;ENSG00000117707;ENSG00000120885;ENSG00000121068;ENSG00000125378;ENSG00000130675;ENSG00000148516;ENSG00000167601;ENSG00000171798;ENSG00000196549
Biological_Process	GO:0042325	regulation of phosphorylation	11	1214	4.19509e-05	0.000598811	ENSG00000073756;ENSG00000104332;ENSG00000112715;ENSG00000113083;ENSG00000117707;ENSG00000120885;ENSG00000125378;ENSG00000160200;ENSG00000162595;ENSG00000167601;ENSG00000171798
Biological_Process	GO:0007350	blastoderm segmentation	3	31	4.24693e-05	0.00060315	ENSG00000125378;ENSG00000135111;ENSG00000184937
Biological_Process	GO:0033273	response to vitamin	4	90	4.4692e-05	0.000630348	ENSG00000073756;ENSG00000104332;ENSG00000115008;ENSG00000160200
Biological_Process	GO:0042060	wound healing	7	443	4.48327e-05	0.000630348	ENSG00000065534;ENSG00000106366;ENSG00000112715;ENSG00000113083;ENSG00000115008;ENSG00000167601;ENSG00000197632
Biological_Process	GO:0060421	positive regulation of heart growth	3	32	4.67914e-05	0.000641765	ENSG00000117707;ENSG00000121068;ENSG00000184937
Biological_Process	GO:0009092	homoserine metabolic process	2	5	4.70141e-05	0.000641765	ENSG00000116761;ENSG00000160200
Biological_Process	GO:0019346	transsulfuration	2	5	4.70141e-05	0.000641765	ENSG00000116761;ENSG00000160200
Biological_Process	GO:0060687	regulation of branching involved in prostate gland morphogenesis	2	5	4.70141e-05	0.000641765	ENSG00000104332;ENSG00000125378
Biological_Process	GO:0070813	hydrogen sulfide metabolic process	2	5	4.70141e-05	0.000641765	ENSG00000116761;ENSG00000160200
Biological_Process	GO:1901723	negative regulation of cell proliferation involved in kidney development	2	5	4.70141e-05	0.000641765	ENSG00000125378;ENSG00000184937
Biological_Process	GO:0010631	epithelial cell migration	6	302	4.74114e-05	0.000644062	ENSG00000073756;ENSG00000112715;ENSG00000113140;ENSG00000117020;ENSG00000117707;ENSG00000125378
Biological_Process	GO:0090132	epithelium migration	6	305	5.00915e-05	0.000677198	ENSG00000073756;ENSG00000112715;ENSG00000113140;ENSG00000117020;ENSG00000117707;ENSG00000125378
Biological_Process	GO:0007565	female pregnancy	5	185	5.07508e-05	0.000682829	ENSG00000073756;ENSG00000112715;ENSG00000115461;ENSG00000160200;ENSG00000163453
Biological_Process	GO:0035909	aorta morphogenesis	3	33	5.13922e-05	0.000688166	ENSG00000065534;ENSG00000117707;ENSG00000121068
Biological_Process	GO:0065009	regulation of molecular function	16	2583	5.27922e-05	0.000703562	ENSG00000073756;ENSG00000104332;ENSG00000106366;ENSG00000112715;ENSG00000113083;ENSG00000115008;ENSG00000116761;ENSG00000117707;ENSG00000120885;ENSG00000125378;ENSG00000145113;ENSG00000160200;ENSG00000162595;ENSG00000167601;ENSG00000188130;ENSG00000197632
Biological_Process	GO:0055001	muscle cell development	5	187	5.34142e-05	0.000708494	ENSG00000112715;ENSG00000113083;ENSG00000117707;ENSG00000125378;ENSG00000135111
Biological_Process	GO:0090130	tissue migration	6	311	5.58164e-05	0.000736882	ENSG00000073756;ENSG00000112715;ENSG00000113140;ENSG00000117020;ENSG00000117707;ENSG00000125378
Biological_Process	GO:0090183	regulation of kidney development	3	34	5.62799e-05	0.000739528	ENSG00000112715;ENSG00000125378;ENSG00000184937
Biological_Process	GO:0001822	kidney development	6	314	5.88693e-05	0.000769956	ENSG00000104332;ENSG00000112715;ENSG00000117707;ENSG00000125378;ENSG00000184937;ENSG00000196549
Biological_Process	GO:0001938	positive regulation of endothelial cell proliferation	4	97	5.99363e-05	0.000776686	ENSG00000112715;ENSG00000117020;ENSG00000117707;ENSG00000125378
Biological_Process	GO:0009798	axis specification	4	97	5.99363e-05	0.000776686	ENSG00000104332;ENSG00000125378;ENSG00000135111;ENSG00000184937
Biological_Process	GO:0035137	hindlimb morphogenesis	3	35	6.14625e-05	0.00078919	ENSG00000069011;ENSG00000125378;ENSG00000135111
Biological_Process	GO:0048048	embryonic eye morphogenesis	3	35	6.14625e-05	0.00078919	ENSG00000117707;ENSG00000121068;ENSG00000148516
Biological_Process	GO:0045807	positive regulation of endocytosis	4	98	6.23882e-05	0.000797434	ENSG00000106366;ENSG00000112715;ENSG00000120885;ENSG00000167601
Biological_Process	GO:0051241	negative regulation of multicellular organismal process	10	1042	6.29436e-05	0.000800893	ENSG00000073756;ENSG00000104332;ENSG00000106366;ENSG00000113140;ENSG00000115461;ENSG00000117707;ENSG00000125378;ENSG00000167601;ENSG00000184937;ENSG00000197632
Biological_Process	GO:0032268	regulation of cellular protein metabolic process	15	2325	6.3488e-05	0.000804181	ENSG00000073756;ENSG00000104332;ENSG00000106366;ENSG00000112715;ENSG00000113083;ENSG00000115461;ENSG00000117707;ENSG00000120885;ENSG00000125378;ENSG00000160200;ENSG00000162595;ENSG00000171798;ENSG00000187840;ENSG00000188130;ENSG00000197632
Biological_Process	GO:0030224	monocyte differentiation	3	36	6.6948e-05	0.000840436	ENSG00000112715;ENSG00000125144;ENSG00000125378
Biological_Process	GO:0045601	regulation of endothelial cell differentiation	3	36	6.6948e-05	0.000840436	ENSG00000112715;ENSG00000125378;ENSG00000148516
Biological_Process	GO:0001657	ureteric bud development	4	100	6.75105e-05	0.000843731	ENSG00000104332;ENSG00000112715;ENSG00000125378;ENSG00000184937
Biological_Process	GO:0048638	regulation of developmental growth	6	323	6.88394e-05	0.000856533	ENSG00000067715;ENSG00000112715;ENSG00000117707;ENSG00000121068;ENSG00000125378;ENSG00000184937
Biological_Process	GO:0072001	renal system development	6	324	7.00258e-05	0.000857271	ENSG00000104332;ENSG00000112715;ENSG00000117707;ENSG00000125378;ENSG00000184937;ENSG00000196549
Biological_Process	GO:0072163	mesonephric epithelium development	4	101	7.01835e-05	0.000857271	ENSG00000104332;ENSG00000112715;ENSG00000125378;ENSG00000184937
Biological_Process	GO:0072164	mesonephric tubule development	4	101	7.01835e-05	0.000857271	ENSG00000104332;ENSG00000112715;ENSG00000125378;ENSG00000184937
Biological_Process	GO:0048752	semicircular canal morphogenesis	2	6	7.0423e-05	0.000857271	ENSG00000135111;ENSG00000148516
Biological_Process	GO:0072284	metanephric S-shaped body morphogenesis	2	6	7.0423e-05	0.000857271	ENSG00000125378;ENSG00000184937
Biological_Process	GO:0045934	negative regulation of nucleobase-containing compound metabolic process	12	1534	7.26731e-05	0.000877927	ENSG00000069011;ENSG00000104332;ENSG00000112715;ENSG00000117707;ENSG00000121068;ENSG00000125378;ENSG00000130675;ENSG00000135111;ENSG00000148516;ENSG00000164379;ENSG00000178573;ENSG00000184937
Biological_Process	GO:0031076	embryonic camera-type eye development	3	37	7.27443e-05	0.000877927	ENSG00000117707;ENSG00000121068;ENSG00000148516
Biological_Process	GO:1903131	mononuclear cell differentiation	7	480	7.43654e-05	0.000893656	ENSG00000104332;ENSG00000112715;ENSG00000115008;ENSG00000125144;ENSG00000125378;ENSG00000148516;ENSG00000167601
Biological_Process	GO:0090049	regulation of cell migration involved in sprouting angiogenesis	3	38	7.88594e-05	0.000943628	ENSG00000073756;ENSG00000112715;ENSG00000117020
Biological_Process	GO:0001823	mesonephros development	4	105	8.16526e-05	0.000970489	ENSG00000104332;ENSG00000112715;ENSG00000125378;ENSG00000184937
Biological_Process	GO:0001932	regulation of protein phosphorylation	10	1075	8.17944e-05	0.000970489	ENSG00000073756;ENSG00000104332;ENSG00000112715;ENSG00000113083;ENSG00000117707;ENSG00000120885;ENSG00000125378;ENSG00000160200;ENSG00000162595;ENSG00000171798
Cellular_Component	GO:0031093	platelet alpha granule lumen	4	66	1.0615e-05	0.00120266	ENSG00000106366;ENSG00000112715;ENSG00000113140;ENSG00000120885
Cellular_Component	GO:0031012	extracellular matrix	8	567	1.82692e-05	0.00120266	ENSG00000104332;ENSG00000106366;ENSG00000112715;ENSG00000113083;ENSG00000113140;ENSG00000120885;ENSG00000145113;ENSG00000163453
Cellular_Component	GO:0030312	external encapsulating structure	8	568	1.85024e-05	0.00120266	ENSG00000104332;ENSG00000106366;ENSG00000112715;ENSG00000113083;ENSG00000113140;ENSG00000120885;ENSG00000145113;ENSG00000163453
Cellular_Component	GO:0031091	platelet alpha granule	4	90	3.63057e-05	0.0017699	ENSG00000106366;ENSG00000112715;ENSG00000113140;ENSG00000120885
Cellular_Component	GO:0005615	extracellular space	18	3372	5.0078e-05	0.00195304	ENSG00000065911;ENSG00000075618;ENSG00000092621;ENSG00000104332;ENSG00000106366;ENSG00000112715;ENSG00000113083;ENSG00000113140;ENSG00000115008;ENSG00000115461;ENSG00000116761;ENSG00000120885;ENSG00000125378;ENSG00000145113;ENSG00000163453;ENSG00000167601;ENSG00000196549;ENSG00000197632
Cellular_Component	GO:0036454	growth factor complex	2	8	0.000117786	0.00382804	ENSG00000112715;ENSG00000115461
Cellular_Component	GO:0062023	collagen-containing extracellular matrix	6	430	0.000245096	0.00682768	ENSG00000104332;ENSG00000106366;ENSG00000113083;ENSG00000113140;ENSG00000120885;ENSG00000163453
Cellular_Component	GO:0042583	chromaffin granule	2	13	0.00032596	0.00794529	ENSG00000067715;ENSG00000120885
Cellular_Component	GO:0005788	endoplasmic reticulum lumen	5	313	0.000459804	0.00996241	ENSG00000073756;ENSG00000115461;ENSG00000120885;ENSG00000125378;ENSG00000163453
Cellular_Component	GO:0009986	cell surface	8	963	0.000711027	0.013865	ENSG00000104332;ENSG00000112715;ENSG00000113140;ENSG00000115008;ENSG00000120885;ENSG00000144481;ENSG00000167601;ENSG00000196549
Cellular_Component	GO:0005576	extracellular region	18	4292	0.0011818	0.02095	ENSG00000065911;ENSG00000075618;ENSG00000092621;ENSG00000104332;ENSG00000106366;ENSG00000112715;ENSG00000113083;ENSG00000113140;ENSG00000115008;ENSG00000115461;ENSG00000116761;ENSG00000120885;ENSG00000125378;ENSG00000145113;ENSG00000163453;ENSG00000167601;ENSG00000196549;ENSG00000197632
Cellular_Component	GO:0099020	perinuclear endoplasmic reticulum lumen	1	1	0.00208601	0.0312901	ENSG00000120885
Cellular_Component	GO:1990150	VEGF-A complex	1	1	0.00208601	0.0312901	ENSG00000112715
Molecular_Function	GO:0072341	modified amino acid binding	4	92	4.16455e-05	0.00552858	ENSG00000067715;ENSG00000160200;ENSG00000167601;ENSG00000196549
Molecular_Function	GO:0001227	DNA-binding transcription repressor activity, RNA polymerase II-specific	6	324	5.60142e-05	0.00552858	ENSG00000117707;ENSG00000121068;ENSG00000130675;ENSG00000135111;ENSG00000148516;ENSG00000164379
Molecular_Function	GO:0001217	DNA-binding transcription repressor activity	6	329	6.0977e-05	0.00552858	ENSG00000117707;ENSG00000121068;ENSG00000130675;ENSG00000135111;ENSG00000148516;ENSG00000164379
Molecular_Function	GO:0001786	phosphatidylserine binding	3	61	0.000288628	0.0196267	ENSG00000067715;ENSG00000167601;ENSG00000196549
Molecular_Function	GO:0005520	insulin-like growth factor binding	2	20	0.000807405	0.0338175	ENSG00000115461;ENSG00000163453
Molecular_Function	GO:0050750	low-density lipoprotein particle receptor binding	2	24	0.00116662	0.0338175	ENSG00000067715;ENSG00000120885
Molecular_Function	GO:0070325	lipoprotein particle receptor binding	2	29	0.00170471	0.0338175	ENSG00000067715;ENSG00000120885
Molecular_Function	GO:0000981	DNA-binding transcription factor activity, RNA polymerase II-specific	9	1364	0.00179101	0.0338175	ENSG00000069011;ENSG00000117707;ENSG00000121068;ENSG00000130675;ENSG00000135111;ENSG00000148516;ENSG00000164379;ENSG00000178573;ENSG00000184937
Molecular_Function	GO:0001968	fibronectin binding	2	31	0.00194724	0.0338175	ENSG00000112715;ENSG00000115461
Molecular_Function	GO:0004122	cystathionine beta-synthase activity	1	1	0.00211359	0.0338175	ENSG00000160200
Molecular_Function	GO:0004123	cystathionine gamma-lyase activity	1	1	0.00211359	0.0338175	ENSG00000116761
Molecular_Function	GO:0004617	phosphoglycerate dehydrogenase activity	1	1	0.00211359	0.0338175	ENSG00000092621
Molecular_Function	GO:0044540	L-cystine L-cysteine-lyase (deaminating)	1	1	0.00211359	0.0338175	ENSG00000116761
Molecular_Function	GO:0047982	homocysteine desulfhydrase activity	1	1	0.00211359	0.0338175	ENSG00000116761
Molecular_Function	GO:0070025	carbon monoxide binding	1	1	0.00211359	0.0338175	ENSG00000160200
Molecular_Function	GO:0080146	L-cysteine desulfhydrase activity	1	1	0.00211359	0.0338175	ENSG00000116761
Molecular_Function	GO:0098606	selenocystathionine gamma-lyase activity	1	1	0.00211359	0.0338175	ENSG00000116761
Molecular_Function	GO:0003700	DNA-binding transcription factor activity	9	1418	0.00234113	0.0348239	ENSG00000069011;ENSG00000117707;ENSG00000121068;ENSG00000130675;ENSG00000135111;ENSG00000148516;ENSG00000164379;ENSG00000178573;ENSG00000184937
Molecular_Function	GO:1901681	sulfur compound binding	4	269	0.00243255	0.0348239	ENSG00000104332;ENSG00000112715;ENSG00000125378;ENSG00000160200
Molecular_Function	GO:0042056	chemoattractant activity	2	37	0.00276674	0.0376276	ENSG00000112715;ENSG00000125378
Molecular_Function	GO:0000978	RNA polymerase II cis-regulatory region sequence-specific DNA binding	8	1196	0.00308256	0.0399265	ENSG00000069011;ENSG00000117707;ENSG00000121068;ENSG00000135111;ENSG00000148516;ENSG00000164379;ENSG00000178573;ENSG00000184937
Molecular_Function	GO:0000987	cis-regulatory region sequence-specific DNA binding	8	1216	0.00341432	0.0422135	ENSG00000069011;ENSG00000117707;ENSG00000121068;ENSG00000135111;ENSG00000148516;ENSG00000164379;ENSG00000178573;ENSG00000184937
Molecular_Function	GO:0004666	prostaglandin-endoperoxide synthase activity	1	2	0.00422283	0.0458499	ENSG00000073756
Molecular_Function	GO:0030348	syntaxin-3 binding	1	2	0.00422283	0.0458499	ENSG00000067715
Molecular_Function	GO:0070012	oligopeptidase activity	1	2	0.00422283	0.0458499	ENSG00000196549
Molecular_Function	GO:1990837	sequence-specific double-stranded DNA binding	9	1566	0.00457035	0.0458499	ENSG00000069011;ENSG00000117707;ENSG00000121068;ENSG00000130675;ENSG00000135111;ENSG00000148516;ENSG00000164379;ENSG00000178573;ENSG00000184937
Molecular_Function	GO:0008201	heparin binding	3	173	0.00577834	0.0458499	ENSG00000104332;ENSG00000112715;ENSG00000125378
Molecular_Function	GO:0005201	extracellular matrix structural constituent	3	174	0.0058712	0.0458499	ENSG00000113140;ENSG00000145113;ENSG00000163453
Molecular_Function	GO:0030170	pyridoxal phosphate binding	2	56	0.00623788	0.0458499	ENSG00000116761;ENSG00000160200
Molecular_Function	GO:0004477	methenyltetrahydrofolate cyclohydrolase activity	1	3	0.00632773	0.0458499	ENSG00000065911
Molecular_Function	GO:0004487	methylenetetrahydrofolate dehydrogenase (NAD+) activity	1	3	0.00632773	0.0458499	ENSG00000065911
Molecular_Function	GO:0005176	ErbB-2 class receptor binding	1	3	0.00632773	0.0458499	ENSG00000145113
Molecular_Function	GO:0043183	vascular endothelial growth factor receptor 1 binding	1	3	0.00632773	0.0458499	ENSG00000112715
Molecular_Function	GO:0044729	hemi-methylated DNA-binding	1	3	0.00632773	0.0458499	ENSG00000184937
Molecular_Function	GO:0070026	nitric oxide binding	1	3	0.00632773	0.0458499	ENSG00000160200
Molecular_Function	GO:0050840	extracellular matrix binding	2	57	0.00645613	0.0458499	ENSG00000112715;ENSG00000113140
Molecular_Function	GO:0070279	vitamin B6 binding	2	57	0.00645613	0.0458499	ENSG00000116761;ENSG00000160200
Molecular_Function	GO:0003690	double-stranded DNA binding	9	1667	0.00687666	0.0458499	ENSG00000069011;ENSG00000117707;ENSG00000121068;ENSG00000130675;ENSG00000135111;ENSG00000148516;ENSG00000164379;ENSG00000178573;ENSG00000184937
Molecular_Function	GO:0043565	sequence-specific DNA binding	9	1672	0.00701079	0.0458499	ENSG00000069011;ENSG00000117707;ENSG00000121068;ENSG00000130675;ENSG00000135111;ENSG00000148516;ENSG00000164379;ENSG00000178573;ENSG00000184937
Molecular_Function	GO:0005507	copper ion binding	2	61	0.00736348	0.0458499	ENSG00000113083;ENSG00000115008
Molecular_Function	GO:0000977	RNA polymerase II transcription regulatory region sequence-specific DNA binding	8	1411	0.00832857	0.0458499	ENSG00000069011;ENSG00000117707;ENSG00000121068;ENSG00000135111;ENSG00000148516;ENSG00000164379;ENSG00000178573;ENSG00000184937
Molecular_Function	GO:0004486	methylenetetrahydrofolate dehydrogenase [NAD(P)+] activity	1	4	0.00842829	0.0458499	ENSG00000065911
Molecular_Function	GO:0004488	methylenetetrahydrofolate dehydrogenase (NADP+) activity	1	4	0.00842829	0.0458499	ENSG00000065911
Molecular_Function	GO:0004687	myosin light chain kinase activity	1	4	0.00842829	0.0458499	ENSG00000065534
Molecular_Function	GO:0016662	oxidoreductase activity, acting on other nitrogenous compounds as donors, cytochrome as acceptor	1	4	0.00842829	0.0458499	ENSG00000160200
Molecular_Function	GO:0030060	L-malate dehydrogenase activity	1	4	0.00842829	0.0458499	ENSG00000092621
Molecular_Function	GO:0030197	extracellular matrix constituent, lubricant activity	1	4	0.00842829	0.0458499	ENSG00000145113
Molecular_Function	GO:0050421	nitrite reductase (NO-forming) activity	1	4	0.00842829	0.0458499	ENSG00000160200
Molecular_Function	GO:0050692	DNA binding domain binding	1	4	0.00842829	0.0458499	ENSG00000117707
Molecular_Function	GO:0061891	calcium ion sensor activity	1	4	0.00842829	0.0458499	ENSG00000067715
Molecular_Function	GO:0005516	calmodulin binding	3	204	0.00908255	0.0484403	ENSG00000065534;ENSG00000067715;ENSG00000116761
