# Supplementary material for: Investigating Aging‐Related Endometrial Dysfunction Using Endometrial Organoids
Source: Cell Prolif. 2024 Dec 18;58(4):e13780. doi: 10.1111/cpr.13780 (PMC11969247; doi:10.1111/cpr.13780)
Supplement: Supplementary file 21 — Table S11. KEGG and GO function enrichment of SRGs in sec‐org. [file CPR-58-e13780-s014.xls]

## Sheet: SRGs in sec-org
Cellular senescence-associated DEGs (SRGs) in sec-org
ID	Genename	log2(fc)	PValue	FDR
ENSG00000110092	CCND1	1.0358	6.88146e-15	2.47884e-10
ENSG00000075618	FSCN1	1.5817	6.29056e-09	1.02999e-05
ENSG00000113083	LOX	-2.0202	4.22964e-08	3.62762e-05
ENSG00000065911	MTHFD2	-1.562	9.74841e-08	7.02314e-05
ENSG00000148516	ZEB1	2.5555	1.88694e-07	0.000107891
ENSG00000187840	EIF4EBP1	-1.73	2.73501e-07	0.000132689
ENSG00000112715	VEGFA	-1.6443	2.76267e-07	0.000132689
ENSG00000198018	ENTPD7	1.0844	4.86244e-07	0.00021107
ENSG00000105835	NAMPT	-1.4654	1.23977e-06	0.000377544
ENSG00000164418	GRIK2	2.4319	3.2283e-06	0.000668331
ENSG00000067715	SYT1	2.3525	3.65516e-06	0.000732468
ENSG00000115008	IL1A	-1.3585	7.27134e-06	0.00116413
ENSG00000153879	CEBPG	-1.0908	7.64935e-06	0.00121096
ENSG00000092621	PHGDH	-1.3434	7.69835e-06	0.00121096
ENSG00000117020	AKT3	2.6643	2.61824e-05	0.00276156
ENSG00000069869	NEDD4	-1.1639	2.70593e-05	0.00283351
ENSG00000104419	NDRG1	-1.4673	3.00863e-05	0.00303576
ENSG00000081181	ARG2	-1.0601	3.22277e-05	0.00313758
ENSG00000134107	BHLHE40	-1.1151	3.90684e-05	0.00356284
ENSG00000104332	SFRP1	2.8531	4.30711e-05	0.00383516
ENSG00000115129	TP53I3	1.6611	4.90441e-05	0.00412356
ENSG00000129757	CDKN1C	-1.0394	6.98403e-05	0.005224
ENSG00000160200	CBS	-1.0966	7.01794e-05	0.005224
ENSG00000162772	ATF3	-1.1337	7.43937e-05	0.00543572
ENSG00000078399	HOXA9	5.1877	9.82869e-05	0.00659309
ENSG00000130513	GDF15	-1.5698	0.000100106	0.00667077
ENSG00000162595	DIRAS3	1.733	0.000238514	0.0118018
ENSG00000068078	FGFR3	1.5302	0.000262008	0.0124842
ENSG00000233608	TWIST2	4.4114	0.000293993	0.0134739
ENSG00000188130	MAPK12	1.5407	0.000439502	0.0173578
ENSG00000179593	ALOX15B	-1.4227	0.000457504	0.0178744
ENSG00000164379	FOXQ1	-1.0632	0.00050757	0.0190853
ENSG00000116761	CTH	-1.2234	0.0008509	0.0264234
ENSG00000169083	AR	1.2145	0.00099479	0.0293833
ENSG00000168209	DDIT4	-1.1364	0.00112912	0.0319245
ENSG00000162892	IL24	1.9148	0.00132411	0.0351488
ENSG00000135111	TBX3	3.3926	0.0014948	0.037715
ENSG00000136244	IL6	-1.0329	0.00177225	0.0418476
ENSG00000163739	CXCL1	-1.0983	0.0018154	0.0425192
ENSG00000112096	SOD2	-1.6039	0.00207402	0.0464617
ENSG00000125378	BMP4	2.3617	0.00209635	0.0467498

## Sheet: up KEGG
KEGG function enrichment of up-regulated SRGs in sec-org
KEGG_A_class	KEGG_B_class	Pathway	out (16)	All (8372)	Pvalue	Qvalue	Pathway ID	Genes	K_IDs
Cellular Processes	Cellular community - eukaryotes	Signaling pathways regulating pluripotency of stem cells	5	146	5.63514e-06	0.000834001	ko04550	ENSG00000068078;ENSG00000117020;ENSG00000125378;ENSG00000135111;ENSG00000188130	K05094+K04456+K04662+K10177+K04441
Human Diseases	Cancer: specific types	Prostate cancer	4	102	3.37789e-05	0.00249964	ko05215	ENSG00000110092;ENSG00000117020;ENSG00000148516;ENSG00000169083	K04503+K04456+K09299+K08557
Human Diseases	Cancer: overview	MicroRNAs in cancer	4	174	0.000269819	0.0133111	ko05206	ENSG00000068078;ENSG00000075618;ENSG00000110092;ENSG00000148516	K05094+K23551+K04503+K09299
Organismal Systems	Endocrine system	Prolactin signaling pathway	3	77	0.000384358	0.0142212	ko04917	ENSG00000110092;ENSG00000117020;ENSG00000188130	K04503+K04456+K04441
Human Diseases	Cancer: overview	Proteoglycans in cancer	4	214	0.000593246	0.0175601	ko05205	ENSG00000110092;ENSG00000117020;ENSG00000188130;ENSG00000233608	K04503+K04456+K04441+K09069
Human Diseases	Drug resistance: antineoplastic	Endocrine resistance	3	101	0.000851451	0.0196027	ko01522	ENSG00000110092;ENSG00000117020;ENSG00000188130	K04503+K04456+K04441
Human Diseases	Endocrine and metabolic disease	AGE-RAGE signaling pathway in diabetic complications	3	104	0.000927156	0.0196027	ko04933	ENSG00000110092;ENSG00000117020;ENSG00000188130	K04503+K04456+K04441
Organismal Systems	Endocrine system	Thyroid hormone signaling pathway	3	129	0.00172825	0.0315146	ko04919	ENSG00000110092;ENSG00000117020;ENSG00000125378	K04503+K04456+K04662
Environmental Information Processing	Signal transduction	FoxO signaling pathway	3	138	0.0020969	0.0315146	ko04068	ENSG00000110092;ENSG00000117020;ENSG00000188130	K04503+K04456+K04441
Human Diseases	Cardiovascular disease	Fluid shear stress and atherosclerosis	3	143	0.00232137	0.0315146	ko05418	ENSG00000117020;ENSG00000125378;ENSG00000188130	K04456+K04662+K04441
Human Diseases	Endocrine and metabolic disease	Alcoholic liver disease	3	146	0.00246299	0.0315146	ko04936	ENSG00000110092;ENSG00000117020;ENSG00000188130	K04503+K04456+K04441
Human Diseases	Cancer: specific types	Bladder cancer	2	41	0.00268868	0.0315146	ko05219	ENSG00000068078;ENSG00000110092	K05094+K04503
Human Diseases	Cancer: overview	Pathways in cancer	5	546	0.00276818	0.0315146	ko05200	ENSG00000068078;ENSG00000110092;ENSG00000117020;ENSG00000125378;ENSG00000169083	K05094+K04503+K04456+K04662+K08557
Cellular Processes	Cell growth and death	Cellular senescence	3	163	0.00336731	0.0355972	ko04218	ENSG00000110092;ENSG00000117020;ENSG00000188130	K04503+K04456+K04441
Environmental Information Processing	Signal transduction	JAK-STAT signaling pathway	3	171	0.00385501	0.0380361	ko04630	ENSG00000110092;ENSG00000117020;ENSG00000162892	K04503+K04456+K22668
Human Diseases	Infectious disease: viral	Kaposi sarcoma-associated herpesvirus infection	3	199	0.00589477	0.049196	ko05167	ENSG00000110092;ENSG00000117020;ENSG00000188130	K04503+K04456+K04441
Environmental Information Processing	Signal transduction	VEGF signaling pathway	2	62	0.00605714	0.049196	ko04370	ENSG00000117020;ENSG00000188130	K04456+K04441
Human Diseases	Cancer: specific types	Endometrial cancer	2	62	0.00605714	0.049196	ko05213	ENSG00000110092;ENSG00000117020	K04503+K04456
Human Diseases	Cancer: overview	Chemical carcinogenesis - receptor activation	3	204	0.00631571	0.049196	ko05207	ENSG00000110092;ENSG00000117020;ENSG00000169083	K04503+K04456+K08557

## Sheet: up GO
GO function enrichment of up-regulated SRGs in sec-org
Ontology	GO ID	Description	out (18)	All (17718)	pvalue	p.adjust	Genes
Biological_Process	GO:0051093	negative regulation of developmental process	9	951	1.11614e-07	0.000135941	ENSG00000068078;ENSG00000078399;ENSG00000104332;ENSG00000110092;ENSG00000117020;ENSG00000125378;ENSG00000135111;ENSG00000148516;ENSG00000233608
Biological_Process	GO:0030850	prostate gland development	4	49	1.5351e-07	0.000135941	ENSG00000078399;ENSG00000104332;ENSG00000125378;ENSG00000169083
Biological_Process	GO:0030879	mammary gland development	5	139	2.18204e-07	0.000135941	ENSG00000078399;ENSG00000110092;ENSG00000125378;ENSG00000135111;ENSG00000169083
Biological_Process	GO:0050793	regulation of developmental process	12	2528	5.56868e-07	0.000215532	ENSG00000067715;ENSG00000068078;ENSG00000078399;ENSG00000104332;ENSG00000110092;ENSG00000117020;ENSG00000125378;ENSG00000135111;ENSG00000148516;ENSG00000169083;ENSG00000188130;ENSG00000233608
Biological_Process	GO:0046661	male sex differentiation	5	169	5.76596e-07	0.000215532	ENSG00000078399;ENSG00000104332;ENSG00000110092;ENSG00000135111;ENSG00000169083
Biological_Process	GO:0050678	regulation of epithelial cell proliferation	6	373	1.25324e-06	0.000390384	ENSG00000104332;ENSG00000110092;ENSG00000117020;ENSG00000125378;ENSG00000148516;ENSG00000169083
Biological_Process	GO:0050679	positive regulation of epithelial cell proliferation	5	209	1.64619e-06	0.00040258	ENSG00000104332;ENSG00000110092;ENSG00000117020;ENSG00000125378;ENSG00000169083
Biological_Process	GO:0008284	positive regulation of cell population proliferation	8	945	1.72319e-06	0.00040258	ENSG00000068078;ENSG00000104332;ENSG00000110092;ENSG00000117020;ENSG00000125378;ENSG00000135111;ENSG00000162892;ENSG00000169083
Biological_Process	GO:0060740	prostate gland epithelium morphogenesis	3	27	2.53615e-06	0.000408802	ENSG00000104332;ENSG00000125378;ENSG00000169083
Biological_Process	GO:0045596	negative regulation of cell differentiation	7	689	2.85308e-06	0.000408802	ENSG00000078399;ENSG00000104332;ENSG00000110092;ENSG00000125378;ENSG00000135111;ENSG00000148516;ENSG00000233608
Biological_Process	GO:0048705	skeletal system morphogenesis	5	234	2.86677e-06	0.000408802	ENSG00000068078;ENSG00000078399;ENSG00000104332;ENSG00000125378;ENSG00000148516
Biological_Process	GO:0010159	specification of animal organ position	2	3	2.92265e-06	0.000408802	ENSG00000125378;ENSG00000135111
Biological_Process	GO:0060512	prostate gland morphogenesis	3	29	3.16422e-06	0.000408802	ENSG00000104332;ENSG00000125378;ENSG00000169083
Biological_Process	GO:0048608	reproductive structure development	6	446	3.53168e-06	0.000408802	ENSG00000078399;ENSG00000104332;ENSG00000110092;ENSG00000125378;ENSG00000135111;ENSG00000169083
Biological_Process	GO:0050673	epithelial cell proliferation	6	446	3.53168e-06	0.000408802	ENSG00000104332;ENSG00000110092;ENSG00000117020;ENSG00000125378;ENSG00000148516;ENSG00000169083
Biological_Process	GO:0048732	gland development	6	447	3.57762e-06	0.000408802	ENSG00000078399;ENSG00000104332;ENSG00000110092;ENSG00000125378;ENSG00000135111;ENSG00000169083
Biological_Process	GO:0061458	reproductive system development	6	450	3.71837e-06	0.000408802	ENSG00000078399;ENSG00000104332;ENSG00000110092;ENSG00000125378;ENSG00000135111;ENSG00000169083
Biological_Process	GO:0009887	animal organ morphogenesis	8	1070	4.37474e-06	0.000454244	ENSG00000068078;ENSG00000078399;ENSG00000104332;ENSG00000117020;ENSG00000125378;ENSG00000135111;ENSG00000148516;ENSG00000169083
Biological_Process	GO:0007389	pattern specification process	6	481	5.45674e-06	0.000536771	ENSG00000078399;ENSG00000104332;ENSG00000125378;ENSG00000135111;ENSG00000148516;ENSG00000169083
Biological_Process	GO:2000137	negative regulation of cell proliferation involved in heart morphogenesis	2	4	5.84177e-06	0.000545914	ENSG00000125378;ENSG00000135111
Biological_Process	GO:0022612	gland morphogenesis	4	126	6.90661e-06	0.000614688	ENSG00000104332;ENSG00000125378;ENSG00000135111;ENSG00000169083
Biological_Process	GO:0007548	sex differentiation	5	287	7.76244e-06	0.000659455	ENSG00000078399;ENSG00000104332;ENSG00000110092;ENSG00000135111;ENSG00000169083
Biological_Process	GO:0045595	regulation of cell differentiation	9	1592	8.56972e-06	0.000696383	ENSG00000078399;ENSG00000104332;ENSG00000110092;ENSG00000125378;ENSG00000135111;ENSG00000148516;ENSG00000169083;ENSG00000188130;ENSG00000233608
Biological_Process	GO:0060687	regulation of branching involved in prostate gland morphogenesis	2	5	9.73043e-06	0.000757757	ENSG00000104332;ENSG00000125378
Biological_Process	GO:0050680	negative regulation of epithelial cell proliferation	4	140	1.04844e-05	0.000783815	ENSG00000104332;ENSG00000125378;ENSG00000148516;ENSG00000169083
Biological_Process	GO:0001501	skeletal system development	6	546	1.12755e-05	0.000794997	ENSG00000068078;ENSG00000078399;ENSG00000104332;ENSG00000125378;ENSG00000135111;ENSG00000148516
Biological_Process	GO:0008584	male gonad development	4	146	1.23757e-05	0.000794997	ENSG00000078399;ENSG00000104332;ENSG00000110092;ENSG00000169083
Biological_Process	GO:0046546	development of primary male sexual characteristics	4	147	1.27138e-05	0.000794997	ENSG00000078399;ENSG00000104332;ENSG00000110092;ENSG00000169083
Biological_Process	GO:0042127	regulation of cell population proliferation	9	1672	1.28203e-05	0.000794997	ENSG00000068078;ENSG00000104332;ENSG00000110092;ENSG00000117020;ENSG00000125378;ENSG00000135111;ENSG00000148516;ENSG00000162892;ENSG00000169083
Biological_Process	GO:0060443	mammary gland morphogenesis	3	47	1.38819e-05	0.000794997	ENSG00000125378;ENSG00000135111;ENSG00000169083
Biological_Process	GO:0048522	positive regulation of cellular process	15	5796	1.41867e-05	0.000794997	ENSG00000067715;ENSG00000068078;ENSG00000075618;ENSG00000078399;ENSG00000104332;ENSG00000110092;ENSG00000117020;ENSG00000125378;ENSG00000135111;ENSG00000148516;ENSG00000162892;ENSG00000164418;ENSG00000169083;ENSG00000188130;ENSG00000233608
Biological_Process	GO:0043066	negative regulation of apoptotic process	7	882	1.45181e-05	0.000794997	ENSG00000104332;ENSG00000110092;ENSG00000125378;ENSG00000135111;ENSG00000164418;ENSG00000169083;ENSG00000233608
Biological_Process	GO:0048752	semicircular canal morphogenesis	2	6	1.45869e-05	0.000794997	ENSG00000135111;ENSG00000148516
Biological_Process	GO:0060685	regulation of prostatic bud formation	2	6	1.45869e-05	0.000794997	ENSG00000125378;ENSG00000169083
Biological_Process	GO:0030856	regulation of epithelial cell differentiation	4	153	1.48876e-05	0.000794997	ENSG00000110092;ENSG00000125378;ENSG00000135111;ENSG00000148516
Biological_Process	GO:0030857	negative regulation of epithelial cell differentiation	3	49	1.5753e-05	0.000817843	ENSG00000110092;ENSG00000135111;ENSG00000148516
Biological_Process	GO:0043069	negative regulation of programmed cell death	7	903	1.69255e-05	0.000854966	ENSG00000104332;ENSG00000110092;ENSG00000125378;ENSG00000135111;ENSG00000164418;ENSG00000169083;ENSG00000233608
Biological_Process	GO:0060688	regulation of morphogenesis of a branching structure	3	52	1.88601e-05	0.000927619	ENSG00000104332;ENSG00000125378;ENSG00000169083
Biological_Process	GO:0060592	mammary gland formation	2	7	2.04093e-05	0.000978076	ENSG00000125378;ENSG00000135111
Molecular_Function	GO:0070974	POU domain binding	1	1	0.000975504	0.0885189	ENSG00000169083
Molecular_Function	GO:0005234	extracellularly glutamate-gated ion channel activity	1	2	0.00195011	0.0885189	ENSG00000164418
Molecular_Function	GO:0030348	syntaxin-3 binding	1	2	0.00195011	0.0885189	ENSG00000067715
Molecular_Function	GO:0004672	protein kinase activity	4	587	0.00217364	0.0885189	ENSG00000068078;ENSG00000110092;ENSG00000117020;ENSG00000188130
Molecular_Function	GO:0003960	NADPH:quinone reductase activity	1	4	0.00389663	0.0885189	ENSG00000115129
Molecular_Function	GO:0043273	CTPase activity	1	4	0.00389663	0.0885189	ENSG00000198018
Molecular_Function	GO:0061891	calcium ion sensor activity	1	4	0.00389663	0.0885189	ENSG00000067715
Molecular_Function	GO:0016773	phosphotransferase activity, alcohol group as acceptor	4	696	0.00402429	0.0885189	ENSG00000068078;ENSG00000110092;ENSG00000117020;ENSG00000188130
Molecular_Function	GO:0005007	fibroblast growth factor-activated receptor activity	1	5	0.00486854	0.0885189	ENSG00000068078
Molecular_Function	GO:0005497	androgen binding	1	5	0.00486854	0.0885189	ENSG00000169083
Molecular_Function	GO:0015277	kainate selective glutamate receptor activity	1	5	0.00486854	0.0885189	ENSG00000164418
Molecular_Function	GO:0016301	kinase activity	4	795	0.00645259	0.0947659	ENSG00000068078;ENSG00000110092;ENSG00000117020;ENSG00000188130
Molecular_Function	GO:0140110	transcription regulator activity	6	1942	0.00819755	0.0947659	ENSG00000078399;ENSG00000110092;ENSG00000135111;ENSG00000148516;ENSG00000169083;ENSG00000233608
Molecular_Function	GO:0000981	DNA-binding transcription factor activity, RNA polymerase II-specific	5	1364	0.00832372	0.0947659	ENSG00000078399;ENSG00000135111;ENSG00000148516;ENSG00000169083;ENSG00000233608
Molecular_Function	GO:0000977	RNA polymerase II transcription regulatory region sequence-specific DNA binding	5	1411	0.00958367	0.0947659	ENSG00000078399;ENSG00000135111;ENSG00000148516;ENSG00000169083;ENSG00000233608
Molecular_Function	GO:0004382	guanosine-diphosphatase activity	1	10	0.00971469	0.0947659	ENSG00000198018
Molecular_Function	GO:0045134	uridine-diphosphatase activity	1	10	0.00971469	0.0947659	ENSG00000198018
Molecular_Function	GO:0003700	DNA-binding transcription factor activity	5	1418	0.00978221	0.0947659	ENSG00000078399;ENSG00000135111;ENSG00000148516;ENSG00000169083;ENSG00000233608

## Sheet: down KEGG
KEGG function enrichment of down-regulated SRGs in sec-org
KEGG_A_class	KEGG_B_class	Pathway	out (18)	All (8372)	Pvalue	Qvalue	Pathway ID	Genes	K_IDs
Metabolism	Global and overview maps	Biosynthesis of amino acids	4	77	1.83563e-05	0.00181728	ko01230	ENSG00000081181;ENSG00000092621;ENSG00000116761;ENSG00000160200	K01476+K00058+K01758+K01697
Metabolism	Amino acid metabolism	Glycine, serine and threonine metabolism	3	42	9.09213e-05	0.0045006	ko00260	ENSG00000092621;ENSG00000116761;ENSG00000160200	K00058+K01758+K01697
Metabolism	Amino acid metabolism	Cysteine and methionine metabolism	3	53	0.000182808	0.00603265	ko00270	ENSG00000092621;ENSG00000116761;ENSG00000160200	K00058+K01758+K01697
Human Diseases	Immune disease	Rheumatoid arthritis	4	167	0.000375605	0.00929623	ko05323	ENSG00000112715;ENSG00000115008;ENSG00000136244;ENSG00000163739	K05448+K04383+K05405+K05505
Human Diseases	Drug resistance: antineoplastic	EGFR tyrosine kinase inhibitor resistance	3	85	0.000738282	0.014618	ko01521	ENSG00000112715;ENSG00000136244;ENSG00000187840	K05448+K05405+K07205
Human Diseases	Endocrine and metabolic disease	AGE-RAGE signaling pathway in diabetic complications	3	104	0.00132682	0.0218926	ko04933	ENSG00000112715;ENSG00000115008;ENSG00000136244	K05448+K04383+K05405
Environmental Information Processing	Signal transduction	HIF-1 signaling pathway	3	120	0.00200264	0.028323	ko04066	ENSG00000112715;ENSG00000136244;ENSG00000187840	K05448+K05405+K07205
Environmental Information Processing	Signaling molecules and interaction	Cytokine-cytokine receptor interaction	4	303	0.00344246	0.0411643	ko04060	ENSG00000115008;ENSG00000130513;ENSG00000136244;ENSG00000163739	K04383+K05504+K05405+K05505
Human Diseases	Immune disease	Graft-versus-host disease	2	43	0.00374221	0.0411643	ko05332	ENSG00000115008;ENSG00000136244	K04383+K05405
Cellular Processes	Cell growth and death	Cellular senescence	3	163	0.00476862	0.0472094	ko04218	ENSG00000115008;ENSG00000136244;ENSG00000187840	K04383+K05405+K07205

## Sheet: down GO
GO function enrichment of down-regulated SRGs in sec-org
Ontology	GO ID	Description	out (22)	All (17718)	pvalue	p.adjust	Genes
Biological_Process	GO:0048731	system development	18	4969	2.41005e-07	0.000284697	ENSG00000069869;ENSG00000081181;ENSG00000092621;ENSG00000104419;ENSG00000112715;ENSG00000113083;ENSG00000115008;ENSG00000116761;ENSG00000129757;ENSG00000134107;ENSG00000136244;ENSG00000153879;ENSG00000160200;ENSG00000162772;ENSG00000163739;ENSG00000164379;ENSG00000168209;ENSG00000179593
Biological_Process	GO:0048869	cellular developmental process	17	4376	3.25071e-07	0.000284697	ENSG00000069869;ENSG00000081181;ENSG00000092621;ENSG00000104419;ENSG00000112715;ENSG00000113083;ENSG00000115008;ENSG00000116761;ENSG00000129757;ENSG00000130513;ENSG00000134107;ENSG00000136244;ENSG00000153879;ENSG00000162772;ENSG00000164379;ENSG00000168209;ENSG00000179593
Biological_Process	GO:0048856	anatomical structure development	19	5916	4.29192e-07	0.000284697	ENSG00000069869;ENSG00000081181;ENSG00000092621;ENSG00000104419;ENSG00000112715;ENSG00000113083;ENSG00000115008;ENSG00000116761;ENSG00000129757;ENSG00000130513;ENSG00000134107;ENSG00000136244;ENSG00000153879;ENSG00000160200;ENSG00000162772;ENSG00000163739;ENSG00000164379;ENSG00000168209;ENSG00000179593
Biological_Process	GO:0007275	multicellular organism development	18	5283	6.63474e-07	0.000330078	ENSG00000069869;ENSG00000081181;ENSG00000092621;ENSG00000104419;ENSG00000112715;ENSG00000113083;ENSG00000115008;ENSG00000116761;ENSG00000129757;ENSG00000134107;ENSG00000136244;ENSG00000153879;ENSG00000160200;ENSG00000162772;ENSG00000163739;ENSG00000164379;ENSG00000168209;ENSG00000179593
Biological_Process	GO:0060255	regulation of macromolecule metabolic process	19	6227	1.05668e-06	0.000420557	ENSG00000069869;ENSG00000081181;ENSG00000092621;ENSG00000105835;ENSG00000112715;ENSG00000113083;ENSG00000115008;ENSG00000116761;ENSG00000129757;ENSG00000130513;ENSG00000134107;ENSG00000136244;ENSG00000153879;ENSG00000160200;ENSG00000162772;ENSG00000164379;ENSG00000168209;ENSG00000179593;ENSG00000187840
Biological_Process	GO:0019343	cysteine biosynthetic process via cystathionine	2	2	1.47176e-06	0.000440838	ENSG00000116761;ENSG00000160200
Biological_Process	GO:0009070	serine family amino acid biosynthetic process	3	19	1.5894e-06	0.000440838	ENSG00000092621;ENSG00000116761;ENSG00000160200
Biological_Process	GO:0048523	negative regulation of cellular process	17	4913	1.93138e-06	0.000440838	ENSG00000069869;ENSG00000081181;ENSG00000104419;ENSG00000112715;ENSG00000115008;ENSG00000116761;ENSG00000129757;ENSG00000130513;ENSG00000134107;ENSG00000136244;ENSG00000160200;ENSG00000162772;ENSG00000163739;ENSG00000164379;ENSG00000168209;ENSG00000179593;ENSG00000187840
Biological_Process	GO:0035556	intracellular signal transduction	13	2637	2.25994e-06	0.000440838	ENSG00000069869;ENSG00000104419;ENSG00000112715;ENSG00000113083;ENSG00000115008;ENSG00000116761;ENSG00000130513;ENSG00000136244;ENSG00000160200;ENSG00000162772;ENSG00000163739;ENSG00000168209;ENSG00000187840
Biological_Process	GO:0030154	cell differentiation	16	4301	2.26123e-06	0.000440838	ENSG00000069869;ENSG00000092621;ENSG00000104419;ENSG00000112715;ENSG00000113083;ENSG00000115008;ENSG00000116761;ENSG00000129757;ENSG00000130513;ENSG00000134107;ENSG00000136244;ENSG00000153879;ENSG00000162772;ENSG00000164379;ENSG00000168209;ENSG00000179593
Biological_Process	GO:0032502	developmental process	19	6532	2.43679e-06	0.000440838	ENSG00000069869;ENSG00000081181;ENSG00000092621;ENSG00000104419;ENSG00000112715;ENSG00000113083;ENSG00000115008;ENSG00000116761;ENSG00000129757;ENSG00000130513;ENSG00000134107;ENSG00000136244;ENSG00000153879;ENSG00000160200;ENSG00000162772;ENSG00000163739;ENSG00000164379;ENSG00000168209;ENSG00000179593
Biological_Process	GO:0019222	regulation of metabolic process	19	6740	4.20116e-06	0.000627128	ENSG00000069869;ENSG00000081181;ENSG00000092621;ENSG00000105835;ENSG00000112715;ENSG00000113083;ENSG00000115008;ENSG00000116761;ENSG00000129757;ENSG00000130513;ENSG00000134107;ENSG00000136244;ENSG00000153879;ENSG00000160200;ENSG00000162772;ENSG00000164379;ENSG00000168209;ENSG00000179593;ENSG00000187840
Biological_Process	GO:0032501	multicellular organismal process	20	7687	4.39272e-06	0.000627128	ENSG00000069869;ENSG00000081181;ENSG00000092621;ENSG00000104419;ENSG00000105835;ENSG00000112715;ENSG00000113083;ENSG00000115008;ENSG00000116761;ENSG00000129757;ENSG00000130513;ENSG00000134107;ENSG00000136244;ENSG00000153879;ENSG00000160200;ENSG00000162772;ENSG00000163739;ENSG00000164379;ENSG00000168209;ENSG00000179593
Biological_Process	GO:0019344	cysteine biosynthetic process	2	3	4.41196e-06	0.000627128	ENSG00000116761;ENSG00000160200
Biological_Process	GO:0006915	apoptotic process	11	1901	4.8248e-06	0.00064009	ENSG00000081181;ENSG00000112715;ENSG00000113083;ENSG00000115008;ENSG00000116761;ENSG00000136244;ENSG00000160200;ENSG00000162772;ENSG00000164379;ENSG00000168209;ENSG00000179593
Biological_Process	GO:0033554	cellular response to stress	11	1951	6.22621e-06	0.000754873	ENSG00000069869;ENSG00000081181;ENSG00000104419;ENSG00000112715;ENSG00000115008;ENSG00000116761;ENSG00000136244;ENSG00000153879;ENSG00000160200;ENSG00000162772;ENSG00000168209
Biological_Process	GO:0012501	programmed cell death	11	1958	6.44867e-06	0.000754873	ENSG00000081181;ENSG00000112715;ENSG00000113083;ENSG00000115008;ENSG00000116761;ENSG00000136244;ENSG00000160200;ENSG00000162772;ENSG00000164379;ENSG00000168209;ENSG00000179593
Biological_Process	GO:0048519	negative regulation of biological process	17	5349	7.00763e-06	0.000774733	ENSG00000069869;ENSG00000081181;ENSG00000104419;ENSG00000112715;ENSG00000115008;ENSG00000116761;ENSG00000129757;ENSG00000130513;ENSG00000134107;ENSG00000136244;ENSG00000160200;ENSG00000162772;ENSG00000163739;ENSG00000164379;ENSG00000168209;ENSG00000179593;ENSG00000187840
Biological_Process	GO:0009888	tissue development	11	1997	7.82147e-06	0.000819196	ENSG00000081181;ENSG00000092621;ENSG00000112715;ENSG00000113083;ENSG00000115008;ENSG00000129757;ENSG00000136244;ENSG00000160200;ENSG00000162772;ENSG00000164379;ENSG00000179593
Biological_Process	GO:0070814	hydrogen sulfide biosynthetic process	2	4	8.81728e-06	0.000877319	ENSG00000116761;ENSG00000160200
Biological_Process	GO:0010941	regulation of cell death	10	1645	1.05303e-05	0.000997868	ENSG00000081181;ENSG00000112715;ENSG00000113083;ENSG00000115008;ENSG00000116761;ENSG00000136244;ENSG00000160200;ENSG00000162772;ENSG00000164379;ENSG00000168209
Biological_Process	GO:0042127	regulation of cell population proliferation	10	1672	1.21764e-05	0.00101222	ENSG00000081181;ENSG00000104419;ENSG00000105835;ENSG00000112715;ENSG00000115008;ENSG00000129757;ENSG00000136244;ENSG00000162772;ENSG00000163739;ENSG00000179593
Biological_Process	GO:0070887	cellular response to chemical stimulus	13	3063	1.25798e-05	0.00101222	ENSG00000069869;ENSG00000104419;ENSG00000112715;ENSG00000113083;ENSG00000115008;ENSG00000116761;ENSG00000129757;ENSG00000130513;ENSG00000136244;ENSG00000160200;ENSG00000162772;ENSG00000163739;ENSG00000168209
Biological_Process	GO:0010468	regulation of gene expression	16	4876	1.32809e-05	0.00101222	ENSG00000069869;ENSG00000081181;ENSG00000092621;ENSG00000105835;ENSG00000112715;ENSG00000113083;ENSG00000115008;ENSG00000116761;ENSG00000129757;ENSG00000134107;ENSG00000136244;ENSG00000153879;ENSG00000162772;ENSG00000164379;ENSG00000179593;ENSG00000187840
Biological_Process	GO:0008219	cell death	11	2126	1.43783e-05	0.00101222	ENSG00000081181;ENSG00000112715;ENSG00000113083;ENSG00000115008;ENSG00000116761;ENSG00000136244;ENSG00000160200;ENSG00000162772;ENSG00000164379;ENSG00000168209;ENSG00000179593
Biological_Process	GO:0009092	homoserine metabolic process	2	5	1.46844e-05	0.00101222	ENSG00000116761;ENSG00000160200
Biological_Process	GO:0019346	transsulfuration	2	5	1.46844e-05	0.00101222	ENSG00000116761;ENSG00000160200
Biological_Process	GO:0070813	hydrogen sulfide metabolic process	2	5	1.46844e-05	0.00101222	ENSG00000116761;ENSG00000160200
Biological_Process	GO:0043618	regulation of transcription from RNA polymerase II promoter in response to stress	3	39	1.4751e-05	0.00101222	ENSG00000069869;ENSG00000112715;ENSG00000162772
Biological_Process	GO:0008285	negative regulation of cell population proliferation	7	709	1.60696e-05	0.00106595	ENSG00000081181;ENSG00000104419;ENSG00000115008;ENSG00000129757;ENSG00000136244;ENSG00000163739;ENSG00000179593
Biological_Process	GO:0009069	serine family amino acid metabolic process	3	41	1.71783e-05	0.00110274	ENSG00000092621;ENSG00000116761;ENSG00000160200
Biological_Process	GO:0001666	response to hypoxia	5	285	2.18755e-05	0.00136038	ENSG00000104419;ENSG00000112715;ENSG00000115008;ENSG00000160200;ENSG00000168209
Biological_Process	GO:0043620	regulation of DNA-templated transcription in response to stress	3	45	2.27933e-05	0.00137451	ENSG00000069869;ENSG00000112715;ENSG00000162772
Biological_Process	GO:0048584	positive regulation of response to stimulus	11	2241	2.38913e-05	0.00139835	ENSG00000069869;ENSG00000081181;ENSG00000112715;ENSG00000115008;ENSG00000116761;ENSG00000129757;ENSG00000130513;ENSG00000136244;ENSG00000153879;ENSG00000162772;ENSG00000179593
Biological_Process	GO:0036293	response to decreased oxygen levels	5	298	2.7098e-05	0.00154072	ENSG00000104419;ENSG00000112715;ENSG00000115008;ENSG00000160200;ENSG00000168209
Biological_Process	GO:0044249	cellular biosynthetic process	17	5881	2.88002e-05	0.00159201	ENSG00000069869;ENSG00000081181;ENSG00000092621;ENSG00000105835;ENSG00000112715;ENSG00000113083;ENSG00000115008;ENSG00000116761;ENSG00000129757;ENSG00000134107;ENSG00000136244;ENSG00000153879;ENSG00000160200;ENSG00000162772;ENSG00000164379;ENSG00000179593;ENSG00000187840
Biological_Process	GO:0042981	regulation of apoptotic process	9	1455	3.07645e-05	0.00165463	ENSG00000081181;ENSG00000112715;ENSG00000113083;ENSG00000115008;ENSG00000116761;ENSG00000136244;ENSG00000160200;ENSG00000162772;ENSG00000164379
Biological_Process	GO:1901576	organic substance biosynthetic process	17	5954	3.45432e-05	0.00176775	ENSG00000069869;ENSG00000081181;ENSG00000092621;ENSG00000105835;ENSG00000112715;ENSG00000113083;ENSG00000115008;ENSG00000116761;ENSG00000129757;ENSG00000134107;ENSG00000136244;ENSG00000153879;ENSG00000160200;ENSG00000162772;ENSG00000164379;ENSG00000179593;ENSG00000187840
Biological_Process	GO:0030856	regulation of epithelial cell differentiation	4	153	3.46443e-05	0.00176775	ENSG00000112715;ENSG00000115008;ENSG00000129757;ENSG00000179593
Biological_Process	GO:0009605	response to external stimulus	12	2836	3.67706e-05	0.00178608	ENSG00000081181;ENSG00000112715;ENSG00000113083;ENSG00000115008;ENSG00000130513;ENSG00000134107;ENSG00000136244;ENSG00000153879;ENSG00000160200;ENSG00000162772;ENSG00000163739;ENSG00000168209
Biological_Process	GO:0043067	regulation of programmed cell death	9	1488	3.67986e-05	0.00178608	ENSG00000081181;ENSG00000112715;ENSG00000113083;ENSG00000115008;ENSG00000116761;ENSG00000136244;ENSG00000160200;ENSG00000162772;ENSG00000164379
Biological_Process	GO:0031323	regulation of cellular metabolic process	17	6023	4.09182e-05	0.00189857	ENSG00000069869;ENSG00000081181;ENSG00000105835;ENSG00000112715;ENSG00000113083;ENSG00000115008;ENSG00000116761;ENSG00000129757;ENSG00000130513;ENSG00000134107;ENSG00000136244;ENSG00000153879;ENSG00000160200;ENSG00000162772;ENSG00000164379;ENSG00000168209;ENSG00000187840
Biological_Process	GO:0070482	response to oxygen levels	5	325	4.10244e-05	0.00189857	ENSG00000104419;ENSG00000112715;ENSG00000115008;ENSG00000160200;ENSG00000168209
Biological_Process	GO:0009058	biosynthetic process	17	6040	4.26461e-05	0.00192877	ENSG00000069869;ENSG00000081181;ENSG00000092621;ENSG00000105835;ENSG00000112715;ENSG00000113083;ENSG00000115008;ENSG00000116761;ENSG00000129757;ENSG00000134107;ENSG00000136244;ENSG00000153879;ENSG00000160200;ENSG00000162772;ENSG00000164379;ENSG00000179593;ENSG00000187840
Biological_Process	GO:0071310	cellular response to organic substance	11	2409	4.76065e-05	0.00203302	ENSG00000069869;ENSG00000112715;ENSG00000113083;ENSG00000115008;ENSG00000116761;ENSG00000129757;ENSG00000130513;ENSG00000136244;ENSG00000162772;ENSG00000163739;ENSG00000168209
Biological_Process	GO:0009967	positive regulation of signal transduction	9	1538	4.78626e-05	0.00203302	ENSG00000069869;ENSG00000112715;ENSG00000115008;ENSG00000116761;ENSG00000129757;ENSG00000130513;ENSG00000136244;ENSG00000162772;ENSG00000179593
Biological_Process	GO:0048583	regulation of response to stimulus	14	4038	4.8016e-05	0.00203302	ENSG00000069869;ENSG00000081181;ENSG00000112715;ENSG00000113083;ENSG00000115008;ENSG00000116761;ENSG00000129757;ENSG00000130513;ENSG00000136244;ENSG00000153879;ENSG00000160200;ENSG00000162772;ENSG00000168209;ENSG00000179593
Biological_Process	GO:0008283	cell population proliferation	10	1984	5.48718e-05	0.00227489	ENSG00000081181;ENSG00000104419;ENSG00000105835;ENSG00000112715;ENSG00000115008;ENSG00000129757;ENSG00000136244;ENSG00000162772;ENSG00000163739;ENSG00000179593
Biological_Process	GO:0043066	negative regulation of apoptotic process	7	882	6.52997e-05	0.00263091	ENSG00000081181;ENSG00000112715;ENSG00000115008;ENSG00000116761;ENSG00000136244;ENSG00000160200;ENSG00000164379
Biological_Process	GO:0009966	regulation of signal transduction	12	3003	6.61033e-05	0.00263091	ENSG00000069869;ENSG00000112715;ENSG00000113083;ENSG00000115008;ENSG00000116761;ENSG00000129757;ENSG00000130513;ENSG00000136244;ENSG00000160200;ENSG00000162772;ENSG00000168209;ENSG00000179593
Biological_Process	GO:0050793	regulation of developmental process	11	2528	7.50198e-05	0.0028779	ENSG00000069869;ENSG00000081181;ENSG00000112715;ENSG00000113083;ENSG00000115008;ENSG00000116761;ENSG00000129757;ENSG00000130513;ENSG00000134107;ENSG00000136244;ENSG00000179593
Biological_Process	GO:0043069	negative regulation of programmed cell death	7	903	7.58046e-05	0.0028779	ENSG00000081181;ENSG00000112715;ENSG00000115008;ENSG00000116761;ENSG00000136244;ENSG00000160200;ENSG00000164379
Biological_Process	GO:0010033	response to organic substance	12	3047	7.66475e-05	0.0028779	ENSG00000069869;ENSG00000112715;ENSG00000113083;ENSG00000115008;ENSG00000116761;ENSG00000129757;ENSG00000130513;ENSG00000136244;ENSG00000160200;ENSG00000162772;ENSG00000163739;ENSG00000168209
Biological_Process	GO:0010749	regulation of nitric oxide mediated signal transduction	2	11	8.04003e-05	0.0029629	ENSG00000112715;ENSG00000160200
Biological_Process	GO:1901607	alpha-amino acid biosynthetic process	3	69	8.25512e-05	0.00298685	ENSG00000092621;ENSG00000116761;ENSG00000160200
Biological_Process	GO:0048513	animal organ development	13	3637	8.51403e-05	0.00302552	ENSG00000081181;ENSG00000092621;ENSG00000112715;ENSG00000113083;ENSG00000115008;ENSG00000129757;ENSG00000136244;ENSG00000153879;ENSG00000160200;ENSG00000162772;ENSG00000164379;ENSG00000168209;ENSG00000179593
Biological_Process	GO:1901605	alpha-amino acid metabolic process	4	199	9.63802e-05	0.00320914	ENSG00000081181;ENSG00000092621;ENSG00000116761;ENSG00000160200
Biological_Process	GO:0006534	cysteine metabolic process	2	12	9.64078e-05	0.00320914	ENSG00000116761;ENSG00000160200
Biological_Process	GO:0006563	L-serine metabolic process	2	12	9.64078e-05	0.00320914	ENSG00000092621;ENSG00000160200
Biological_Process	GO:0019752	carboxylic acid metabolic process	7	939	9.70357e-05	0.00320914	ENSG00000065911;ENSG00000081181;ENSG00000092621;ENSG00000116761;ENSG00000160200;ENSG00000168209;ENSG00000179593
Biological_Process	GO:0051171	regulation of nitrogen compound metabolic process	16	5642	9.83706e-05	0.00320914	ENSG00000069869;ENSG00000105835;ENSG00000112715;ENSG00000113083;ENSG00000115008;ENSG00000116761;ENSG00000129757;ENSG00000130513;ENSG00000134107;ENSG00000136244;ENSG00000153879;ENSG00000160200;ENSG00000162772;ENSG00000164379;ENSG00000168209;ENSG00000187840
Biological_Process	GO:0034641	cellular nitrogen compound metabolic process	17	6432	0.000106516	0.0034188	ENSG00000065911;ENSG00000069869;ENSG00000081181;ENSG00000105835;ENSG00000112715;ENSG00000113083;ENSG00000115008;ENSG00000116761;ENSG00000129757;ENSG00000134107;ENSG00000136244;ENSG00000153879;ENSG00000160200;ENSG00000162772;ENSG00000164379;ENSG00000168209;ENSG00000187840
Biological_Process	GO:0043436	oxoacid metabolic process	7	961	0.000112259	0.00354005	ENSG00000065911;ENSG00000081181;ENSG00000092621;ENSG00000116761;ENSG00000160200;ENSG00000168209;ENSG00000179593
Biological_Process	GO:0050667	homocysteine metabolic process	2	13	0.000113851	0.00354005	ENSG00000116761;ENSG00000160200
Biological_Process	GO:0010647	positive regulation of cell communication	9	1727	0.00011906	0.00358984	ENSG00000069869;ENSG00000112715;ENSG00000115008;ENSG00000116761;ENSG00000129757;ENSG00000130513;ENSG00000136244;ENSG00000162772;ENSG00000179593
Biological_Process	GO:1902531	regulation of intracellular signal transduction	9	1727	0.00011906	0.00358984	ENSG00000069869;ENSG00000112715;ENSG00000115008;ENSG00000116761;ENSG00000130513;ENSG00000136244;ENSG00000160200;ENSG00000162772;ENSG00000168209
Biological_Process	GO:0023056	positive regulation of signaling	9	1731	0.000121224	0.00360054	ENSG00000069869;ENSG00000112715;ENSG00000115008;ENSG00000116761;ENSG00000129757;ENSG00000130513;ENSG00000136244;ENSG00000162772;ENSG00000179593
Biological_Process	GO:0008652	cellular amino acid biosynthetic process	3	79	0.000123598	0.00361705	ENSG00000092621;ENSG00000116761;ENSG00000160200
Biological_Process	GO:0006082	organic acid metabolic process	7	980	0.000126935	0.00366087	ENSG00000065911;ENSG00000081181;ENSG00000092621;ENSG00000116761;ENSG00000160200;ENSG00000168209;ENSG00000179593
Biological_Process	GO:0071363	cellular response to growth factor stimulus	6	680	0.00013769	0.00391432	ENSG00000069869;ENSG00000112715;ENSG00000113083;ENSG00000129757;ENSG00000130513;ENSG00000168209
Biological_Process	GO:0080090	regulation of primary metabolic process	16	5803	0.000143544	0.00402327	ENSG00000069869;ENSG00000105835;ENSG00000112715;ENSG00000113083;ENSG00000115008;ENSG00000116761;ENSG00000129757;ENSG00000130513;ENSG00000134107;ENSG00000136244;ENSG00000153879;ENSG00000160200;ENSG00000162772;ENSG00000164379;ENSG00000168209;ENSG00000187840
Biological_Process	GO:0060548	negative regulation of cell death	7	1003	0.000146769	0.00405652	ENSG00000081181;ENSG00000112715;ENSG00000115008;ENSG00000116761;ENSG00000136244;ENSG00000160200;ENSG00000164379
Biological_Process	GO:0051716	cellular response to stimulus	18	7475	0.000170202	0.00463327	ENSG00000069869;ENSG00000081181;ENSG00000104419;ENSG00000105835;ENSG00000112715;ENSG00000113083;ENSG00000115008;ENSG00000116761;ENSG00000129757;ENSG00000130513;ENSG00000136244;ENSG00000153879;ENSG00000160200;ENSG00000162772;ENSG00000163739;ENSG00000168209;ENSG00000179593;ENSG00000187840
Biological_Process	GO:0070848	response to growth factor	6	710	0.000174376	0.00463327	ENSG00000069869;ENSG00000112715;ENSG00000113083;ENSG00000129757;ENSG00000130513;ENSG00000168209
Biological_Process	GO:0000097	sulfur amino acid biosynthetic process	2	16	0.00017476	0.00463327	ENSG00000116761;ENSG00000160200
Biological_Process	GO:0051090	regulation of DNA-binding transcription factor activity	5	443	0.000176949	0.00463327	ENSG00000112715;ENSG00000116761;ENSG00000134107;ENSG00000136244;ENSG00000153879
Biological_Process	GO:0044281	small molecule metabolic process	9	1826	0.000183383	0.0047077	ENSG00000065911;ENSG00000081181;ENSG00000092621;ENSG00000105835;ENSG00000116761;ENSG00000160200;ENSG00000162772;ENSG00000168209;ENSG00000179593
Biological_Process	GO:0048732	gland development	5	447	0.000184523	0.0047077	ENSG00000112715;ENSG00000129757;ENSG00000136244;ENSG00000153879;ENSG00000179593
Biological_Process	GO:0097529	myeloid leukocyte migration	4	241	0.000201409	0.0050234	ENSG00000112715;ENSG00000115008;ENSG00000136244;ENSG00000163739
Biological_Process	GO:0010467	gene expression	16	5962	0.000205794	0.0050234	ENSG00000069869;ENSG00000081181;ENSG00000092621;ENSG00000105835;ENSG00000112715;ENSG00000113083;ENSG00000115008;ENSG00000116761;ENSG00000129757;ENSG00000134107;ENSG00000136244;ENSG00000153879;ENSG00000162772;ENSG00000164379;ENSG00000179593;ENSG00000187840
Biological_Process	GO:0032602	chemokine production	3	94	0.000206994	0.0050234	ENSG00000081181;ENSG00000136244;ENSG00000179593
Biological_Process	GO:0032642	regulation of chemokine production	3	94	0.000206994	0.0050234	ENSG00000081181;ENSG00000136244;ENSG00000179593
Biological_Process	GO:0007165	signal transduction	16	5982	0.000215144	0.00515828	ENSG00000069869;ENSG00000104419;ENSG00000105835;ENSG00000112715;ENSG00000113083;ENSG00000115008;ENSG00000116761;ENSG00000129757;ENSG00000130513;ENSG00000136244;ENSG00000160200;ENSG00000162772;ENSG00000163739;ENSG00000168209;ENSG00000179593;ENSG00000187840
Biological_Process	GO:0006950	response to stress	13	3974	0.000221909	0.00525713	ENSG00000069869;ENSG00000081181;ENSG00000104419;ENSG00000112715;ENSG00000113083;ENSG00000115008;ENSG00000116761;ENSG00000136244;ENSG00000153879;ENSG00000160200;ENSG00000162772;ENSG00000163739;ENSG00000168209
Biological_Process	GO:0001932	regulation of protein phosphorylation	7	1075	0.00022589	0.00528849	ENSG00000112715;ENSG00000113083;ENSG00000129757;ENSG00000130513;ENSG00000136244;ENSG00000160200;ENSG00000168209
Biological_Process	GO:0010646	regulation of cell communication	12	3403	0.000232215	0.00537334	ENSG00000069869;ENSG00000112715;ENSG00000113083;ENSG00000115008;ENSG00000116761;ENSG00000129757;ENSG00000130513;ENSG00000136244;ENSG00000160200;ENSG00000162772;ENSG00000168209;ENSG00000179593
Biological_Process	GO:0023051	regulation of signaling	12	3414	0.000239748	0.00548389	ENSG00000069869;ENSG00000112715;ENSG00000113083;ENSG00000115008;ENSG00000116761;ENSG00000129757;ENSG00000130513;ENSG00000136244;ENSG00000160200;ENSG00000162772;ENSG00000168209;ENSG00000179593
Biological_Process	GO:0036003	positive regulation of transcription from RNA polymerase II promoter in response to stress	2	19	0.000248472	0.00561885	ENSG00000112715;ENSG00000162772
Biological_Process	GO:0051091	positive regulation of DNA-binding transcription factor activity	4	268	0.000302053	0.00675378	ENSG00000112715;ENSG00000116761;ENSG00000136244;ENSG00000153879
Biological_Process	GO:0045934	negative regulation of nucleobase-containing compound metabolic process	8	1534	0.000327945	0.00724753	ENSG00000069869;ENSG00000112715;ENSG00000129757;ENSG00000134107;ENSG00000136244;ENSG00000162772;ENSG00000164379;ENSG00000168209
Biological_Process	GO:0009628	response to abiotic stimulus	7	1144	0.00033142	0.00724753	ENSG00000069869;ENSG00000104419;ENSG00000112715;ENSG00000115008;ENSG00000134107;ENSG00000160200;ENSG00000168209
Biological_Process	GO:0032682	negative regulation of chemokine production	2	23	0.000366517	0.00792793	ENSG00000081181;ENSG00000136244
Biological_Process	GO:0044271	cellular nitrogen compound biosynthetic process	14	4817	0.000373266	0.0079871	ENSG00000069869;ENSG00000081181;ENSG00000105835;ENSG00000112715;ENSG00000113083;ENSG00000115008;ENSG00000116761;ENSG00000129757;ENSG00000134107;ENSG00000136244;ENSG00000153879;ENSG00000162772;ENSG00000164379;ENSG00000187840
Biological_Process	GO:0021782	glial cell development	3	118	0.000404302	0.00855916	ENSG00000092621;ENSG00000104419;ENSG00000136244
Biological_Process	GO:0045595	regulation of cell differentiation	8	1592	0.000422803	0.00885661	ENSG00000112715;ENSG00000113083;ENSG00000115008;ENSG00000116761;ENSG00000129757;ENSG00000134107;ENSG00000136244;ENSG00000179593
Biological_Process	GO:0009889	regulation of biosynthetic process	13	4234	0.000434209	0.00900079	ENSG00000069869;ENSG00000081181;ENSG00000105835;ENSG00000112715;ENSG00000115008;ENSG00000116761;ENSG00000129757;ENSG00000134107;ENSG00000136244;ENSG00000153879;ENSG00000162772;ENSG00000164379;ENSG00000187840
Biological_Process	GO:0007399	nervous system development	10	2538	0.000442426	0.00907657	ENSG00000069869;ENSG00000092621;ENSG00000104419;ENSG00000112715;ENSG00000129757;ENSG00000134107;ENSG00000136244;ENSG00000160200;ENSG00000163739;ENSG00000168209
Biological_Process	GO:0006520	cellular amino acid metabolic process	4	299	0.000457363	0.00928727	ENSG00000081181;ENSG00000092621;ENSG00000116761;ENSG00000160200
Biological_Process	GO:0042325	regulation of phosphorylation	7	1214	0.000476253	0.00957316	ENSG00000112715;ENSG00000113083;ENSG00000129757;ENSG00000130513;ENSG00000136244;ENSG00000160200;ENSG00000168209
Biological_Process	GO:0060429	epithelium development	7	1220	0.000490728	0.00976549	ENSG00000081181;ENSG00000092621;ENSG00000112715;ENSG00000115008;ENSG00000129757;ENSG00000164379;ENSG00000179593
Biological_Process	GO:0050896	response to stimulus	19	8949	0.000500872	0.00984803	ENSG00000069869;ENSG00000081181;ENSG00000104419;ENSG00000105835;ENSG00000112715;ENSG00000113083;ENSG00000115008;ENSG00000116761;ENSG00000129757;ENSG00000130513;ENSG00000134107;ENSG00000136244;ENSG00000153879;ENSG00000160200;ENSG00000162772;ENSG00000163739;ENSG00000168209;ENSG00000179593;ENSG00000187840
Biological_Process	GO:0048585	negative regulation of response to stimulus	8	1634	0.000504773	0.00984803	ENSG00000069869;ENSG00000081181;ENSG00000115008;ENSG00000116761;ENSG00000130513;ENSG00000136244;ENSG00000162772;ENSG00000168209
Biological_Process	GO:0065009	regulation of molecular function	10	2583	0.000511316	0.00987881	ENSG00000069869;ENSG00000112715;ENSG00000113083;ENSG00000115008;ENSG00000116761;ENSG00000129757;ENSG00000134107;ENSG00000136244;ENSG00000153879;ENSG00000160200
Cellular_Component	GO:0005615	extracellular space	13	3372	2.03039e-05	0.00231465	ENSG00000065911;ENSG00000069869;ENSG00000092621;ENSG00000104419;ENSG00000105835;ENSG00000112715;ENSG00000113083;ENSG00000115008;ENSG00000116761;ENSG00000130513;ENSG00000136244;ENSG00000163739;ENSG00000179593
Cellular_Component	GO:0005576	extracellular region	13	4292	0.000284419	0.0162119	ENSG00000065911;ENSG00000069869;ENSG00000092621;ENSG00000104419;ENSG00000105835;ENSG00000112715;ENSG00000113083;ENSG00000115008;ENSG00000116761;ENSG00000130513;ENSG00000136244;ENSG00000163739;ENSG00000179593
Cellular_Component	GO:1990150	VEGF-A complex	1	1	0.00117672	0.0347516	ENSG00000112715
Cellular_Component	GO:0005912	adherens junction	3	182	0.00121936	0.0347516	ENSG00000104419;ENSG00000112715;ENSG00000179593
Molecular_Function	GO:0005125	cytokine activity	6	237	2.64732e-07	5.00343e-05	ENSG00000105835;ENSG00000112715;ENSG00000115008;ENSG00000130513;ENSG00000136244;ENSG00000163739
Molecular_Function	GO:0048018	receptor ligand activity	6	502	2.02598e-05	0.00139558	ENSG00000105835;ENSG00000112715;ENSG00000115008;ENSG00000130513;ENSG00000136244;ENSG00000163739
Molecular_Function	GO:0030546	signaling receptor activator activity	6	510	2.21521e-05	0.00139558	ENSG00000105835;ENSG00000112715;ENSG00000115008;ENSG00000130513;ENSG00000136244;ENSG00000163739
Molecular_Function	GO:0030545	signaling receptor regulator activity	6	546	3.25221e-05	0.00146802	ENSG00000105835;ENSG00000112715;ENSG00000115008;ENSG00000130513;ENSG00000136244;ENSG00000163739
Molecular_Function	GO:0008083	growth factor activity	4	164	3.88366e-05	0.00146802	ENSG00000112715;ENSG00000130513;ENSG00000136244;ENSG00000163739
Molecular_Function	GO:0005126	cytokine receptor binding	4	278	0.000297767	0.00937966	ENSG00000112715;ENSG00000115008;ENSG00000136244;ENSG00000163739
Molecular_Function	GO:0070851	growth factor receptor binding	3	142	0.000617277	0.0140838	ENSG00000112715;ENSG00000115008;ENSG00000136244
Molecular_Function	GO:0004122	cystathionine beta-synthase activity	1	1	0.00119228	0.0140838	ENSG00000160200
Molecular_Function	GO:0004123	cystathionine gamma-lyase activity	1	1	0.00119228	0.0140838	ENSG00000116761
Molecular_Function	GO:0004617	phosphoglycerate dehydrogenase activity	1	1	0.00119228	0.0140838	ENSG00000092621
Molecular_Function	GO:0044540	L-cystine L-cysteine-lyase (deaminating)	1	1	0.00119228	0.0140838	ENSG00000116761
Molecular_Function	GO:0047280	nicotinamide phosphoribosyltransferase activity	1	1	0.00119228	0.0140838	ENSG00000105835
Molecular_Function	GO:0047982	homocysteine desulfhydrase activity	1	1	0.00119228	0.0140838	ENSG00000116761
Molecular_Function	GO:0070025	carbon monoxide binding	1	1	0.00119228	0.0140838	ENSG00000160200
Molecular_Function	GO:0080146	L-cysteine desulfhydrase activity	1	1	0.00119228	0.0140838	ENSG00000116761
Molecular_Function	GO:0098606	selenocystathionine gamma-lyase activity	1	1	0.00119228	0.0140838	ENSG00000116761
Molecular_Function	GO:0042803	protein homodimerization activity	5	710	0.00126922	0.0141107	ENSG00000112715;ENSG00000130513;ENSG00000134107;ENSG00000160200;ENSG00000162772
Molecular_Function	GO:0016491	oxidoreductase activity	5	751	0.00162883	0.016407	ENSG00000065911;ENSG00000092621;ENSG00000113083;ENSG00000160200;ENSG00000179593
Molecular_Function	GO:0005102	signaling receptor binding	7	1557	0.00164938	0.016407	ENSG00000069869;ENSG00000105835;ENSG00000112715;ENSG00000115008;ENSG00000130513;ENSG00000136244;ENSG00000163739
Molecular_Function	GO:0098772	molecular function regulator	8	2055	0.00177152	0.0166825	ENSG00000069869;ENSG00000105835;ENSG00000112715;ENSG00000115008;ENSG00000129757;ENSG00000130513;ENSG00000136244;ENSG00000163739
Molecular_Function	GO:0030170	pyridoxal phosphate binding	2	56	0.00200987	0.0166825	ENSG00000116761;ENSG00000160200
Molecular_Function	GO:0070279	vitamin B6 binding	2	57	0.00208145	0.0166825	ENSG00000116761;ENSG00000160200
Molecular_Function	GO:0042802	identical protein binding	8	2136	0.00227552	0.0166825	ENSG00000105835;ENSG00000112715;ENSG00000116761;ENSG00000130513;ENSG00000134107;ENSG00000153879;ENSG00000160200;ENSG00000162772
Molecular_Function	GO:0005507	copper ion binding	2	61	0.00237976	0.0166825	ENSG00000113083;ENSG00000115008
Molecular_Function	GO:0004053	arginase activity	1	2	0.00238321	0.0166825	ENSG00000081181
Molecular_Function	GO:0036403	arachidonate 8(S)-lipoxygenase activity	1	2	0.00238321	0.0166825	ENSG00000179593
Molecular_Function	GO:1990136	linoleate 9S-lipoxygenase activity	1	2	0.00238321	0.0166825	ENSG00000179593
Molecular_Function	GO:0004477	methenyltetrahydrofolate cyclohydrolase activity	1	3	0.00357278	0.0198604	ENSG00000065911
Molecular_Function	GO:0004487	methylenetetrahydrofolate dehydrogenase (NAD+) activity	1	3	0.00357278	0.0198604	ENSG00000065911
Molecular_Function	GO:0016165	linoleate 13S-lipoxygenase activity	1	3	0.00357278	0.0198604	ENSG00000179593
Molecular_Function	GO:0043183	vascular endothelial growth factor receptor 1 binding	1	3	0.00357278	0.0198604	ENSG00000112715
Molecular_Function	GO:0050473	arachidonate 15-lipoxygenase activity	1	3	0.00357278	0.0198604	ENSG00000179593
Molecular_Function	GO:0050816	phosphothreonine residue binding	1	3	0.00357278	0.0198604	ENSG00000069869
Molecular_Function	GO:0070026	nitric oxide binding	1	3	0.00357278	0.0198604	ENSG00000160200
Molecular_Function	GO:0004486	methylenetetrahydrofolate dehydrogenase [NAD(P)+] activity	1	4	0.00476099	0.0230725	ENSG00000065911
Molecular_Function	GO:0004488	methylenetetrahydrofolate dehydrogenase (NADP+) activity	1	4	0.00476099	0.0230725	ENSG00000065911
Molecular_Function	GO:0016662	oxidoreductase activity, acting on other nitrogenous compounds as donors, cytochrome as acceptor	1	4	0.00476099	0.0230725	ENSG00000160200
Molecular_Function	GO:0030060	L-malate dehydrogenase activity	1	4	0.00476099	0.0230725	ENSG00000092621
Molecular_Function	GO:0050421	nitrite reductase (NO-forming) activity	1	4	0.00476099	0.0230725	ENSG00000160200
Molecular_Function	GO:0004720	protein-lysine 6-oxidase activity	1	5	0.00594786	0.0255488	ENSG00000113083
Molecular_Function	GO:0019238	cyclohydrolase activity	1	5	0.00594786	0.0255488	ENSG00000065911
Molecular_Function	GO:0038191	neuropilin binding	1	5	0.00594786	0.0255488	ENSG00000112715
Molecular_Function	GO:0043426	MRF binding	1	5	0.00594786	0.0255488	ENSG00000134107
Molecular_Function	GO:0098809	nitrite reductase activity	1	5	0.00594786	0.0255488	ENSG00000160200
Molecular_Function	GO:0001227	DNA-binding transcription repressor activity, RNA polymerase II-specific	3	324	0.00644934	0.0270872	ENSG00000134107;ENSG00000162772;ENSG00000164379
Molecular_Function	GO:0001217	DNA-binding transcription repressor activity	3	329	0.00672755	0.0276415	ENSG00000134107;ENSG00000162772;ENSG00000164379
Molecular_Function	GO:0031698	beta-2 adrenergic receptor binding	1	6	0.00713337	0.0286853	ENSG00000069869
Molecular_Function	GO:0005138	interleukin-6 receptor binding	1	7	0.00831753	0.0322327	ENSG00000136244
Molecular_Function	GO:0046983	protein dimerization activity	5	1099	0.00835664	0.0322327	ENSG00000112715;ENSG00000130513;ENSG00000134107;ENSG00000160200;ENSG00000162772
Molecular_Function	GO:0016615	malate dehydrogenase activity	1	8	0.00950035	0.0345301	ENSG00000092621
Molecular_Function	GO:0016661	oxidoreductase activity, acting on other nitrogenous compounds as donors	1	8	0.00950035	0.0345301	ENSG00000160200
Molecular_Function	GO:0019871	sodium channel inhibitor activity	1	8	0.00950035	0.0345301	ENSG00000069869
Molecular_Function	GO:0043184	vascular endothelial growth factor receptor 2 binding	1	9	0.0106818	0.0380918	ENSG00000112715
Molecular_Function	GO:0016810	hydrolase activity, acting on carbon-nitrogen (but not peptide) bonds	2	137	0.0114701	0.040034	ENSG00000065911;ENSG00000081181
Molecular_Function	GO:0008190	eukaryotic initiation factor 4E binding	1	10	0.0118619	0.040034	ENSG00000187840
Molecular_Function	GO:0050815	phosphoserine residue binding	1	10	0.0118619	0.040034	ENSG00000069869
Molecular_Function	GO:0016813	hydrolase activity, acting on carbon-nitrogen (but not peptide) bonds, in linear amidines	1	11	0.0130407	0.0432403	ENSG00000081181
Molecular_Function	GO:0019842	vitamin binding	2	150	0.0136312	0.0444189	ENSG00000116761;ENSG00000160200
Molecular_Function	GO:0004861	cyclin-dependent protein serine/threonine kinase inhibitor activity	1	12	0.0142182	0.0447872	ENSG00000129757
Molecular_Function	GO:0042301	phosphate ion binding	1	12	0.0142182	0.0447872	ENSG00000065911
Molecular_Function	GO:0005161	platelet-derived growth factor receptor binding	1	14	0.016569	0.049707	ENSG00000112715
Molecular_Function	GO:0005172	vascular endothelial growth factor receptor binding	1	14	0.016569	0.049707	ENSG00000112715
Molecular_Function	GO:0070700	BMP receptor binding	1	14	0.016569	0.049707	ENSG00000130513
